# Supplementary material for: Single-cell RNA-seq with spike-in cells enables accurate quantification of cell-specific drug effects in pancreatic islets
Source: Genome Biol. 2020 May 6;21:106. doi: 10.1186/s13059-020-02006-2 (PMC7201533; doi:10.1186/s13059-020-02006-2)
Supplement: Supplementary file 2 — Additional file 2: Table S1. Significance values for correlation of corrected and raw data to reference spike-ins as shown in Fig. 2C, Fig. 2D and Additional file 1: Figure S3B. [file 13059_2020_2006_MOESM2_ESM.xlsx]

## Sheet: TableS1
sample_name	p-value	type
II Artemether human	2.03179e-16	SpikeIns
II DMSO human	0.00019549	SpikeIns
II FoxOi human	0.00536955	SpikeIns
II GABA human	4.81937e-06	SpikeIns
I Artemether human	0.0832905	SpikeIns
I DMSO human	0.10731	SpikeIns
I FoxOi human	0.133328	SpikeIns
I GABA human	0.0186732	SpikeIns
II Artemether mouse	3.1797e-20	SpikeIns
II DMSO mouse	9.65253e-67	SpikeIns
II FoxOi mouse	3.72766e-35	SpikeIns
II GABA mouse	5.45487e-35	SpikeIns
I Artemether mouse	0.00414737	SpikeIns
I DMSO mouse	0.245374	SpikeIns
I FoxOi mouse	0.000537185	SpikeIns
I GABA mouse	0.0005276	SpikeIns
II Artemether human	1.13939e-11	SoupX
II DMSO human	0.172956	SoupX
II FoxOi human	0.962688	SoupX
II GABA human	0.0648368	SoupX
I Artemether human	0.969626	SoupX
I DMSO human	0.998558	SoupX
I FoxOi human	0.856118	SoupX
I GABA human	0.972973	SoupX
II Artemether mouse	4.5332e-17	SoupX
II DMSO mouse	1.36766e-53	SoupX
II FoxOi mouse	3.08246e-24	SoupX
II GABA mouse	1.03472e-29	SoupX
I Artemether mouse	0.00173242	SoupX
I DMSO mouse	0.0843903	SoupX
I FoxOi mouse	0.000237226	SoupX
I GABA mouse	0.000332904	SoupX
