# Supplementary material for: Single-cell RNA-seq with spike-in cells enables accurate quantification of cell-specific drug effects in pancreatic islets
Source: Genome Biol. 2020 May 6;21:106. doi: 10.1186/s13059-020-02006-2 (PMC7201533; doi:10.1186/s13059-020-02006-2)
Supplement: Supplementary file 3 — Additional file 3: Table S2. Cell numbers and filtering workflow as shown in Additional file 1: Figure S6. [file 13059_2020_2006_MOESM3_ESM.xlsx]

## Sheet: TableS2
organism	Treatment	Replicate	Timepoint	All cells	Mouse spike-ins	Human spike-ins	Islet cells	No doublets	Ambiguous	organism
Human	DMSO	I	NA	4260	30	117	4113	3141	10	Human
Human	Artemether	I	NA	4410	33	62	4315	3405	3	Human
Human	FoxOi	I	NA	5210	32	90	5088	3931	6	Human
Human	GABA	I	NA	3808	26	79	3703	2893	6	Human
Human	DMSO	II	NA	4865	101	306	4458	3742	19	Human
Human	Artemether	II	NA	2176	44	148	1984	1322	11	Human
Human	FoxOi	II	NA	8108	76	275	7757	5873	59	Human
Human	A-Sigma	II	NA	5239	78	281	4880	3930	12	Human
Human	DMSO	III1	36	9883	35	125	9723	7252	12	Human
Human	DMSO	III2	36	9249	23	96	9130	6922	8	Human
Human	DMSO	III1	72	7861	45	164	7652	6559	7	Human
Human	DMSO	III2	72	5147	42	154	4951	4477	5	Human
Human	DMSO	III3	72	4662	50	165	4447	3906	8	Human
Human	Artemether	III1	36	7543	36	110	7397	5533	9	Human
Human	Artemether	III2	36	8508	29	126	8353	6342	4	Human
Human	Artemether	III1	72	5914	51	159	5704	4817	9	Human
Human	Artemether	III2	72	4609	32	126	4451	3977	7	Human
Human	Artemether	III3	72	5380	45	138	5197	4441	26	Human
Mouse	DMSO	I	NA	3475	18	108	3349	2690	6	Mouse
Mouse	Artemether	I	NA	2039	24	111	1904	1255	2	Mouse
Mouse	FoxOi	I	NA	1709	32	92	1585	1399	7	Mouse
Mouse	GABA	I	NA	5808	40	137	5631	3241	13	Mouse
Mouse	Art 1 um	I	NA	6316	33	99	6184	2911	14	Mouse
Mouse	DMSO	II	NA	1184	15	57	1112	1008	2	Mouse
Mouse	Artemether	II	NA	3193	16	36	3141	2654	2	Mouse
Mouse	FoxOi	II	NA	2100	12	54	2034	1640	2	Mouse
Mouse	GABA	II	NA	2006	29	72	1905	1668	2	Mouse
Mouse	Art 1 um	II	NA	1416	13	59	1344	1175	1	Mouse
Mouse	DMSO	III	NA	1532	20	42	1470	1347	3	Mouse
Mouse	Artemether	III	NA	1014	21	65	928	812	0	Mouse
Mouse	FoxOi	III	NA	995	13	43	939	821	1	Mouse
Mouse	GABA	III	NA	1669	8	62	1599	1473	5	Mouse
Mouse	Art 1 um	III	NA	877	33	56	788	635	1	Mouse
