# Supplementary material for: Single-cell RNA-seq with spike-in cells enables accurate quantification of cell-specific drug effects in pancreatic islets
Source: Genome Biol. 2020 May 6;21:106. doi: 10.1186/s13059-020-02006-2 (PMC7201533; doi:10.1186/s13059-020-02006-2)
Supplement: Supplementary file 4 — Additional file 4: Table S3. Differential gene expression in all cell types and treatments in mouse and human as shown in Figs. 4A,B,C, Fig. 5A, D, E and Fig. 6A. [file 13059_2020_2006_MOESM4_ESM.xlsx]

## Sheet: TableS2.Differential gene expre
gene	pval	logFC	fraction_cells_expressing_gene_in_treatment	fraction_cells_expressing_gene_in_DMSO	replicate	treatment	celltype	qval	up_or_down_regulation	organism	timepoint	mouse_gene_name	human_gene_name
0610007P14Rik	0.00285609	-0.207508	0.378	0.251	I	Artemether	Beta	0.0194558	down	mouse	NA	0610007P14Rik	C14orf1
0610007P14Rik	1.27378e-05	-0.28059	0.319	0.251	I	FoxOi	Beta	0.00016617	down	mouse	NA	0610007P14Rik	C14orf1
0610007P14Rik	0.00191365	-0.133099	0.356	0.404	II	Artemether	Alpha	0.0139018	down	mouse	NA	0610007P14Rik	C14orf1
0610007P14Rik	0.000246699	-1.08034	0.274	0.384	III	Artemether	Alpha	0.00236466	down	mouse	NA	0610007P14Rik	C14orf1
0610007P14Rik	1.39013e-05	-0.433621	0.385	0.311	III	Artemether	Beta	0.000179901	down	mouse	NA	0610007P14Rik	C14orf1
0610007P14Rik	6.38042e-06	-0.224282	0.313	0.311	III	FoxOi	Beta	8.84325e-05	down	mouse	NA	0610007P14Rik	C14orf1
0610007P14Rik	2.55401e-05	0.263033	0.368	0.311	III	GABA	Beta	0.000311781	up	mouse	NA	0610007P14Rik	C14orf1
C14orf1	8.46907e-05	0.149006	0.546	0.483	I	FoxOi	Alpha	0.00107669	up	human	NA	0610007P14Rik	C14orf1
C14orf1	4.67352e-13	0.215062	0.394	0.295	I	FoxOi	Beta	2.02309e-11	up	human	NA	0610007P14Rik	C14orf1
C14orf1	0.000660303	0.23222	0.718	0.443	II	Artemether	Gamma	0.00643662	up	human	NA	0610007P14Rik	C14orf1
C14orf1	3.97234e-08	-0.129238	0.455	0.609	II	FoxOi	Alpha	9.67771e-07	down	human	NA	0610007P14Rik	C14orf1
C14orf1	0.0117105	-0.136285	0.319	0.579	II	FoxOi	SI.human	0.0658361	down	human	NA	0610007P14Rik	C14orf1
C14orf1	3.91365e-08	0.145987	0.533	0.496	III1	Artemether	Alpha	1.47586e-06	up	human3	72	0610007P14Rik	C14orf1
C14orf1	0.00282967	0.182802	0.498	0.383	III1	Artemether	Gamma	0.0271	up	human3	72	0610007P14Rik	C14orf1
C14orf1	5.2601e-05	0.104182	0.437	0.358	III2	Artemether	Alpha	0.000972389	up	human3	36	0610007P14Rik	C14orf1
C14orf1	0.0120552	0.278979	0.366	0.266	III2	Artemether	Ductal	0.0800129	up	human3	36	0610007P14Rik	C14orf1
C14orf1	0.000155899	-0.15363	0.508	0.505	III2	Artemether	Beta	0.00249971	down	human3	72	0610007P14Rik	C14orf1
C14orf1	7.53042e-08	-0.259747	0.517	0.505	III3	Artemether	Beta	2.68981e-06	down	human3	72	0610007P14Rik	C14orf1
C14orf1	3.91365e-08	0.145987	0.533	0.496	72	Artemether	Alpha	9.20013e-07	up	human3aggregated	72	0610007P14Rik	C14orf1
C14orf1	5.2601e-05	0.104182	0.437	0.358	36	Artemether	Alpha	0.000649876	up	human3aggregated	36	0610007P14Rik	C14orf1
C14orf1	0.0120552	0.278979	0.366	0.266	36	Artemether	Ductal	0.0593715	up	human3aggregated	36	0610007P14Rik	C14orf1
C14orf1	3.07209e-10	-0.206689	0.5125	0.505	72	Artemether	Beta	9.77465e-09	down	human3aggregated	72	0610007P14Rik	C14orf1
0610009B22Rik	4.42745e-05	-0.676089	0.402	0.523	I	Artemether	Alpha	0.000512307	down	mouse	NA	0610009B22Rik	NA
0610009B22Rik	2.57374e-10	-0.434169	0.533	0.415	I	Artemether	Beta	6.97555e-09	down	mouse	NA	0610009B22Rik	NA
0610009B22Rik	2.42726e-05	-0.661816	0.431	0.523	I	FoxOi	Alpha	0.000297949	down	mouse	NA	0610009B22Rik	NA
0610009B22Rik	1.71713e-13	-0.455897	0.475	0.415	I	FoxOi	Beta	6.68172e-12	down	mouse	NA	0610009B22Rik	NA
0610009B22Rik	0.000219826	-0.180607	0.371	0.415	I	GABA	Beta	0.00213709	down	mouse	NA	0610009B22Rik	NA
0610009B22Rik	1.77023e-09	-0.61398	0.347	0.551	II	Artemether	Alpha	4.30889e-08	down	mouse	NA	0610009B22Rik	NA
0610009B22Rik	2.44778e-13	-0.627723	0.422	0.506	II	Artemether	Beta	9.35162e-12	down	mouse	NA	0610009B22Rik	NA
0610009B22Rik	0.00895127	-0.377671	0.216	0.349	II	Artemether	Ductal	0.0494695	down	mouse	NA	0610009B22Rik	NA
0610009B22Rik	1.98667e-09	-0.883402	0.451	0.551	II	FoxOi	Alpha	4.80515e-08	down	mouse	NA	0610009B22Rik	NA
0610009B22Rik	2.8e-22	-0.882125	0.392	0.506	II	FoxOi	Beta	2.3e-20	down	mouse	NA	0610009B22Rik	NA
0610009B22Rik	0.000119107	-0.76343	0.318	0.527	III	FoxOi	Alpha	0.00124142	down	mouse	NA	0610009B22Rik	NA
0610009B22Rik	8.85e-20	-0.633144	0.346	0.488	III	FoxOi	Beta	6.05976e-18	down	mouse	NA	0610009B22Rik	NA
0610009B22Rik	8.35771e-12	0.358012	0.622	0.488	III	GABA	Beta	2.70331e-10	up	mouse	NA	0610009B22Rik	NA
0610009B22Rik	0.00878426	0.318062	0.581	0.505	III	GABA	Ductal	0.0487305	up	mouse	NA	0610009B22Rik	NA
SF3B6	0.00921876	-0.164564	0.551	0.525	I	Artemether	Beta	0.0547827	down	human	NA	0610009D07Rik	SF3B6
SF3B6	1.68017e-05	0.564361	0.123	0.524	II	Artemether	Beta	0.000253965	up	human	NA	0610009D07Rik	SF3B6
SF3B6	0.00235531	0.168406	0.906	0.717	II	Artemether	Gamma	0.0185324	up	human	NA	0610009D07Rik	SF3B6
SF3B6	1.75e-77	-0.590257	0.453	0.659	II	FoxOi	Alpha	9.85e-75	down	human	NA	0610009D07Rik	SF3B6
SF3B6	1.71e-20	-0.35476	0.354	0.524	II	FoxOi	Beta	1.34197e-18	down	human	NA	0610009D07Rik	SF3B6
SF3B6	2.09285e-05	-0.321693	0.556	0.717	II	FoxOi	Gamma	0.000309137	down	human	NA	0610009D07Rik	SF3B6
SF3B6	0.00771031	-0.415643	0.444	0.569	II	FoxOi	Endothelial1	0.047783	down	human	NA	0610009D07Rik	SF3B6
SF3B6	4.71346e-11	-0.521925	0.691	0.951	II	FoxOi	Endothelial2	1.67782e-09	down	human	NA	0610009D07Rik	SF3B6
SF3B6	6.47364e-09	-0.264584	0.728	0.897	II	FoxOi	SI.human	1.76586e-07	down	human	NA	0610009D07Rik	SF3B6
SF3B6	0.00692892	0.366837	0.633	0.446	III1	Artemether	11	0.0535831	up	human3	36	0610009D07Rik	SF3B6
SF3B6	0.00723116	0.249375	0.448	0.397	III1	Artemether	Acinar	0.0553139	up	human3	36	0610009D07Rik	SF3B6
SF3B6	2.6992e-08	0.162852	0.639	0.583	III1	Artemether	Alpha	1.04484e-06	up	human3	72	0610009D07Rik	SF3B6
SF3B6	7.81641e-09	0.494239	0.382	0.25	III1	Artemether	Beta	3.30207e-07	up	human3	72	0610009D07Rik	SF3B6
SF3B6	0.0143651	0.156118	0.573	0.525	III1	Artemether	Delta	0.0905803	up	human3	72	0610009D07Rik	SF3B6
SF3B6	0.00150926	0.111814	0.748	0.651	III1	Artemether	Gamma	0.0165422	up	human3	72	0610009D07Rik	SF3B6
SF3B6	0.00537165	0.262248	0.557	0.489	III1	Artemether	Ductal	0.0443175	up	human3	72	0610009D07Rik	SF3B6
SF3B6	3.66937e-07	0.289386	0.493	0.397	III2	Artemether	Acinar	1.14368e-05	up	human3	36	0610009D07Rik	SF3B6
SF3B6	1.21e-29	0.258283	0.56	0.449	III2	Artemether	Alpha	3.68e-27	up	human3	36	0610009D07Rik	SF3B6
SF3B6	1.4286e-10	0.26852	0.451	0.296	III2	Artemether	Beta	7.84518e-09	up	human3	36	0610009D07Rik	SF3B6
SF3B6	0.00700088	0.255934	0.385	0.328	III2	Artemether	Delta	0.0540059	up	human3	36	0610009D07Rik	SF3B6
SF3B6	0.000156551	0.134629	0.597	0.509	III2	Artemether	Gamma	0.00250739	up	human3	36	0610009D07Rik	SF3B6
SF3B6	0.00127813	-0.5143	0.406	0.549	III2	Artemether	Acinar	0.0144827	down	human3	72	0610009D07Rik	SF3B6
SF3B6	7.1e-40	-0.563956	0.394	0.583	III2	Artemether	Alpha	3.79e-37	down	human3	72	0610009D07Rik	SF3B6
SF3B6	1.27559e-14	-0.350853	0.092	0.25	III2	Artemether	Beta	1.16725e-12	down	human3	72	0610009D07Rik	SF3B6
SF3B6	3.59187e-07	-0.714516	0.346	0.525	III2	Artemether	Delta	1.12146e-05	down	human3	72	0610009D07Rik	SF3B6
SF3B6	0.0136651	0.165004	0.586	0.549	III3	Artemether	Acinar	0.0874359	up	human3	72	0610009D07Rik	SF3B6
SF3B6	1.91956e-09	0.142243	0.666	0.583	III3	Artemether	Alpha	8.96131e-08	up	human3	72	0610009D07Rik	SF3B6
SF3B6	0.00192371	0.364657	0.598	0.446	36	Artemether	11	0.0142219	up	human3aggregated	36	0610009D07Rik	SF3B6
SF3B6	5.50508e-08	0.26938	0.4705	0.397	36	Artemether	Acinar	1.26039e-06	up	human3aggregated	36	0610009D07Rik	SF3B6
SF3B6	1.21e-29	0.258283	0.56	0.449	36	Artemether	Alpha	1.77e-27	up	human3aggregated	36	0610009D07Rik	SF3B6
SF3B6	1.4286e-10	0.26852	0.451	0.296	36	Artemether	Beta	4.69149e-09	up	human3aggregated	36	0610009D07Rik	SF3B6
SF3B6	0.00700088	0.255934	0.385	0.328	36	Artemether	Delta	0.0394368	up	human3aggregated	36	0610009D07Rik	SF3B6
SF3B6	0.000156551	0.134629	0.597	0.509	36	Artemether	Gamma	0.00170592	up	human3aggregated	36	0610009D07Rik	SF3B6
0610009L18Rik	1.09237e-08	-0.485516	0.273	0.22	I	Artemether	Beta	2.39205e-07	down	mouse	NA	0610009L18Rik	NA
0610009L18Rik	0.00112012	0.963856	0.389	0.14	I	FoxOi	Alpha	0.00881782	up	mouse	NA	0610009L18Rik	NA
0610009L18Rik	3.01189e-06	-0.358054	0.16	0.22	I	GABA	Beta	4.45247e-05	down	mouse	NA	0610009L18Rik	NA
0610009L18Rik	3.1277e-06	-0.445428	0.202	0.245	II	Artemether	Beta	4.61122e-05	down	mouse	NA	0610009L18Rik	NA
0610009L18Rik	0.000178369	0.781451	0.404	0.188	II	FoxOi	Alpha	0.00177636	up	mouse	NA	0610009L18Rik	NA
0610009L18Rik	0.00374024	-0.19792	0.243	0.245	II	GABA	Beta	0.024343	down	mouse	NA	0610009L18Rik	NA
0610009L18Rik	0.00144232	-0.290094	0.345	0.26	III	Artemether	Beta	0.010939	down	mouse	NA	0610009L18Rik	NA
0610009O20Rik	0.0176838	-0.983612	0.12	0.195	I	Artemether	Delta	0.0840321	down	mouse	NA	0610009O20Rik	KIAA0141
0610009O20Rik	0.00676257	0.621612	0.349	0.105	I	Artemether	Ductal	0.0395174	up	mouse	NA	0610009O20Rik	KIAA0141
0610009O20Rik	0.0025735	-0.205722	0.259	0.203	I	FoxOi	Beta	0.0178395	down	mouse	NA	0610009O20Rik	KIAA0141
0610009O20Rik	0.00535807	0.641979	0.368	0.105	I	FoxOi	Ductal	0.0327279	up	mouse	NA	0610009O20Rik	KIAA0141
0610009O20Rik	0.00210882	0.724971	0.227	0.105	I	GABA	Ductal	0.0150845	up	mouse	NA	0610009O20Rik	KIAA0141
0610009O20Rik	6.1842e-05	-0.541098	0.221	0.242	II	FoxOi	Alpha	0.000691331	down	mouse	NA	0610009O20Rik	KIAA0141
0610009O20Rik	0.00662174	-0.301047	0.225	0.198	II	FoxOi	Beta	0.0388473	down	mouse	NA	0610009O20Rik	KIAA0141
KIAA0141	0.000894999	-0.399141	0.13	0.114	III3	Artemether	Beta	0.0108792	down	human3	72	0610009O20Rik	KIAA0141
KIAA0141	0.000894999	-0.399141	0.13	0.114	72	Artemether	Beta	0.00760775	down	human3aggregated	72	0610009O20Rik	KIAA0141
0610010F05Rik	0.00743953	-0.174071	0.286	0.213	I	FoxOi	Beta	0.0426798	down	mouse	NA	0610010F05Rik	KIAA1841
0610010F05Rik	0.0107409	-0.597998	0.184	0.188	II	FoxOi	Beta	0.0571057	down	mouse	NA	0610010F05Rik	KIAA1841
0610010F05Rik	0.00590382	-0.44315	0.103	0.146	II	GABA	Alpha	0.0354193	down	mouse	NA	0610010F05Rik	KIAA1841
0610010F05Rik	0.00534141	0.746808	0.284	0.108	III	Artemether	Ductal	0.0326414	up	mouse	NA	0610010F05Rik	KIAA1841
0610010F05Rik	0.00611611	-0.174628	0.184	0.214	III	GABA	Beta	0.036432	down	mouse	NA	0610010F05Rik	KIAA1841
KIAA1841	0.00415532	-1.16027	0.041	0.146	I	Artemether	Endothelial2	0.0292797	down	human	NA	0610010F05Rik	KIAA1841
KIAA1841	0.00396068	-1.40519	0.03	0.146	I	FoxOi	Endothelial2	0.0281575	down	human	NA	0610010F05Rik	KIAA1841
KIAA1841	0.00109793	0.396074	0.106	0.06	III3	Artemether	Beta	0.0128256	up	human3	72	0610010F05Rik	KIAA1841
KIAA1841	0.00109793	0.396074	0.106	0.06	72	Artemether	Beta	0.00900234	up	human3aggregated	72	0610010F05Rik	KIAA1841
0610010K14Rik	4.35345e-09	0.539228	0.419	0.185	I	Artemether	Beta	1.00499e-07	up	mouse	NA	0610010K14Rik	C17orf49
0610010K14Rik	0.00313974	-0.393338	0.072	0.167	I	GABA	Alpha	0.0210609	down	mouse	NA	0610010K14Rik	C17orf49
0610010K14Rik	1.86617e-08	-0.446543	0.134	0.185	I	GABA	Beta	3.94869e-07	down	mouse	NA	0610010K14Rik	C17orf49
0610010K14Rik	4.84583e-08	-0.784314	0.163	0.322	II	Artemether	Alpha	9.64192e-07	down	mouse	NA	0610010K14Rik	C17orf49
0610010K14Rik	0.00170846	1.49634	0.18	0.056	II	FoxOi	Ductal	0.0126262	up	mouse	NA	0610010K14Rik	C17orf49
0610010K14Rik	2.30089e-06	-0.782592	0.191	0.322	II	GABA	Alpha	3.47244e-05	down	mouse	NA	0610010K14Rik	C17orf49
0610010K14Rik	0.00982862	-0.590366	0.208	0.241	II	GABA	Beta	0.0532694	down	mouse	NA	0610010K14Rik	C17orf49
0610010K14Rik	0.000162907	1.14894	0.257	0.11	III	Artemether	Alpha	0.00163791	up	mouse	NA	0610010K14Rik	C17orf49
0610010K14Rik	1.23e-48	1.1493	0.53	0.136	III	Artemether	Beta	3.97e-46	up	mouse	NA	0610010K14Rik	C17orf49
0610010K14Rik	0.000645976	1.56207	0.412	0.108	III	Artemether	Ductal	0.00549495	up	mouse	NA	0610010K14Rik	C17orf49
0610010K14Rik	0.00975136	0.844054	0.241	0.11	III	GABA	Alpha	0.05293	up	mouse	NA	0610010K14Rik	C17orf49
0610010K14Rik	0.0157532	1.6799	0.183	0.108	III	GABA	Ductal	0.0769723	up	mouse	NA	0610010K14Rik	C17orf49
0610011F06Rik	0.00663788	-2.12751	0.028	0.251	I	Artemether	Ductal	0.0389263	down	mouse	NA	0610011F06Rik	C16orf13
0610011F06Rik	1.67146e-05	-0.389894	0.438	0.466	I	FoxOi	Beta	0.00021279	down	mouse	NA	0610011F06Rik	C16orf13
0610011F06Rik	7.14768e-05	-0.528925	0.292	0.436	II	Artemether	Alpha	0.000787167	down	mouse	NA	0610011F06Rik	C16orf13
0610011F06Rik	0.00921548	-1.14208	0.093	0.238	II	Artemether	Ductal	0.0506253	down	mouse	NA	0610011F06Rik	C16orf13
0610011F06Rik	0.0127061	-0.857791	0.444	0.833	II	Artemether	SI.Human	0.0651672	down	mouse	NA	0610011F06Rik	C16orf13
0610011F06Rik	0.0012303	-0.732603	0.294	0.436	II	FoxOi	Alpha	0.00955235	down	mouse	NA	0610011F06Rik	C16orf13
0610011F06Rik	0.000273795	-0.441583	0.35	0.417	II	FoxOi	Beta	0.00259426	down	mouse	NA	0610011F06Rik	C16orf13
0610011F06Rik	0.0091415	-0.805095	0.667	0.833	II	GABA	SI.Human	0.050303	down	mouse	NA	0610011F06Rik	C16orf13
0610011F06Rik	6.42267e-10	0.177323	0.544	0.316	III	Artemether	Beta	1.65549e-08	up	mouse	NA	0610011F06Rik	C16orf13
0610011F06Rik	3.04612e-11	-0.922998	0.192	0.316	III	FoxOi	Beta	9.23448e-10	down	mouse	NA	0610011F06Rik	C16orf13
0610011F06Rik	0.0212685	-1.33369	0.105	0.226	III	FoxOi	Ductal	0.0966573	down	mouse	NA	0610011F06Rik	C16orf13
0610011F06Rik	0.000383416	0.357683	0.483	0.274	III	GABA	Alpha	0.00348329	up	mouse	NA	0610011F06Rik	C16orf13
0610011F06Rik	2.09914e-17	0.286398	0.528	0.316	III	GABA	Beta	1.18409e-15	up	mouse	NA	0610011F06Rik	C16orf13
0610011F06Rik	0.00568306	0.626431	0.409	0.226	III	GABA	Ductal	0.0343312	up	mouse	NA	0610011F06Rik	C16orf13
C16orf13	0.00667097	-0.136884	0.637	0.511	I	FoxOi	Gamma	0.0426567	down	human	NA	0610011F06Rik	C16orf13
C16orf13	1.17616e-05	-0.556488	0.782	0.809	I	FoxOi	Endothelial2	0.000183889	down	human	NA	0610011F06Rik	C16orf13
C16orf13	1.15573e-05	-0.836522	0.082	0.625	II	Artemether	Beta	0.000180963	down	human	NA	0610011F06Rik	C16orf13
C16orf13	0.00342893	0.209245	0.591	0.625	II	FoxOi	Beta	0.0250902	up	human	NA	0610011F06Rik	C16orf13
C16orf13	1.86723e-05	0.115775	0.431	0.35	III2	Artemether	Alpha	0.000392671	up	human3	36	0610011F06Rik	C16orf13
C16orf13	0.0131247	0.220399	0.434	0.236	III2	Artemether	Endothelial	0.0849317	up	human3	36	0610011F06Rik	C16orf13
C16orf13	0.000213896	0.891027	0.818	0.568	III2	Artemether	14	0.0032696	up	human3	72	0610011F06Rik	C16orf13
C16orf13	0.00554696	0.855492	0.5355	0.375	36	Artemether	14	0.0328905	up	human3aggregated	36	0610011F06Rik	C16orf13
C16orf13	1.86723e-05	0.115775	0.431	0.35	36	Artemether	Alpha	0.000259376	up	human3aggregated	36	0610011F06Rik	C16orf13
0610012G03Rik	0.000246447	-0.603535	0.909	1	I	Artemether	SI.Mouse	0.00236252	down	mouse	NA	0610012G03Rik	NA
0610012G03Rik	1.63464e-08	0.29366	0.789	0.574	I	FoxOi	Beta	3.48975e-07	up	mouse	NA	0610012G03Rik	NA
0610012G03Rik	0.0100483	0.515693	0.721	0.403	I	FoxOi	Ductal	0.0542274	up	mouse	NA	0610012G03Rik	NA
0610012G03Rik	0.0220398	-0.364291	0.844	1	I	FoxOi	SI.Mouse	0.0992571	down	mouse	NA	0610012G03Rik	NA
0610012G03Rik	0.00197888	-0.390741	0.49	0.511	I	GABA	Alpha	0.0142991	down	mouse	NA	0610012G03Rik	NA
0610012G03Rik	0.000567333	-0.110788	0.562	0.574	I	GABA	Beta	0.00490556	down	mouse	NA	0610012G03Rik	NA
0610012G03Rik	1.01198e-05	0.448018	0.597	0.541	II	Artemether	Alpha	0.000134778	up	mouse	NA	0610012G03Rik	NA
0610012G03Rik	6.85651e-16	0.419871	0.742	0.591	II	Artemether	Beta	3.37169e-14	up	mouse	NA	0610012G03Rik	NA
0610012G03Rik	4.15472e-08	0.645048	0.585	0.405	II	Artemether	Ductal	8.35455e-07	up	mouse	NA	0610012G03Rik	NA
0610012G03Rik	2.20037e-07	0.525959	0.779	0.541	II	FoxOi	Alpha	3.94915e-06	up	mouse	NA	0610012G03Rik	NA
0610012G03Rik	1.40006e-09	0.444712	0.772	0.591	II	FoxOi	Beta	3.44721e-08	up	mouse	NA	0610012G03Rik	NA
0610012G03Rik	5.83481e-06	0.711138	0.697	0.405	II	FoxOi	Ductal	8.16211e-05	up	mouse	NA	0610012G03Rik	NA
0610012G03Rik	0.00254823	0.212876	0.727	0.591	II	GABA	Beta	0.0176907	up	mouse	NA	0610012G03Rik	NA
0610012G03Rik	0.00945732	0.175154	0.745	0.505	III	Artemether	Ductal	0.0516695	up	mouse	NA	0610012G03Rik	NA
0610012G03Rik	8.80968e-07	0.350045	0.807	0.639	III	FoxOi	Beta	1.43371e-05	up	mouse	NA	0610012G03Rik	NA
0610012G03Rik	0.000639611	0.317284	0.711	0.505	III	FoxOi	Ductal	0.00544826	up	mouse	NA	0610012G03Rik	NA
0610030E20Rik	0.000414003	0.570594	0.309	0.232	II	Artemether	Alpha	0.00372642	up	mouse	NA	0610030E20Rik	C2orf68
0610030E20Rik	0.000210286	-0.272485	0.29	0.269	II	FoxOi	Beta	0.0020542	down	mouse	NA	0610030E20Rik	C2orf68
0610030E20Rik	9.48085e-06	-0.402402	0.369	0.285	III	Artemether	Beta	0.000126951	down	mouse	NA	0610030E20Rik	C2orf68
0610030E20Rik	0.0036414	-0.212328	0.311	0.285	III	FoxOi	Beta	0.0238101	down	mouse	NA	0610030E20Rik	C2orf68
C2orf68	0.00681312	-0.661961	0.091	0.134	I	Artemether	Gamma	0.0433651	down	human	NA	0610030E20Rik	C2orf68
C2orf68	0.0193396	-0.835485	0.087	0.151	I	Artemether	Ductal	0.0954637	down	human	NA	0610030E20Rik	C2orf68
C2orf68	0.00629827	-0.612437	0.093	0.199	II	FoxOi	Gamma	0.0407608	down	human	NA	0610030E20Rik	C2orf68
C2orf68	0.0165201	0.939415	0.122	0.029	III1	Artemether	11	0.0997962	up	human3	36	0610030E20Rik	C2orf68
C2orf68	0.0165201	0.939415	0.122	0.029	36	Artemether	11	0.0747841	up	human3aggregated	36	0610030E20Rik	C2orf68
0610037L13Rik	0.00380375	0.762052	0.238	0.204	II	Artemether	Alpha	0.0246778	up	mouse	NA	0610037L13Rik	C1orf123
0610037L13Rik	7.43722e-14	0.464726	0.35	0.221	II	Artemether	Beta	3.01346e-12	up	mouse	NA	0610037L13Rik	C1orf123
0610037L13Rik	0.000188617	0.979221	0.271	0.071	II	Artemether	Ductal	0.00186637	up	mouse	NA	0610037L13Rik	C1orf123
0610037L13Rik	0.00519503	0.520874	0.349	0.204	II	FoxOi	Alpha	0.0318979	up	mouse	NA	0610037L13Rik	C1orf123
0610037L13Rik	1.08172e-05	0.352092	0.392	0.221	II	FoxOi	Beta	0.000143218	up	mouse	NA	0610037L13Rik	C1orf123
0610037L13Rik	4.4592e-05	0.815191	0.303	0.071	II	FoxOi	Ductal	0.000515657	up	mouse	NA	0610037L13Rik	C1orf123
0610037L13Rik	0.000738397	0.789413	0.274	0.204	II	GABA	Alpha	0.0061647	up	mouse	NA	0610037L13Rik	C1orf123
0610037L13Rik	2.16634e-10	0.404015	0.366	0.221	II	GABA	Beta	5.92367e-09	up	mouse	NA	0610037L13Rik	C1orf123
0610037L13Rik	0.000947964	1.00602	0.261	0.071	II	GABA	Ductal	0.00764553	up	mouse	NA	0610037L13Rik	C1orf123
C1orf123	0.0117155	-0.256382	0.201	0.193	I	GABA	Beta	0.0658493	down	human	NA	0610037L13Rik	C1orf123
C1orf123	0.00802093	-0.31253	0.371	0.558	II	FoxOi	Endothelial2	0.0492768	down	human	NA	0610037L13Rik	C1orf123
C1orf123	0.0121252	0.24083	0.153	0.126	III1	Artemether	Acinar	0.0803921	up	human3	36	0610037L13Rik	C1orf123
C1orf123	2.63068e-05	0.385267	0.307	0.273	III1	Artemether	Beta	0.000530216	up	human3	72	0610037L13Rik	C1orf123
C1orf123	0.000654189	0.129495	0.239	0.193	III2	Artemether	Beta	0.00839919	up	human3	36	0610037L13Rik	C1orf123
C1orf123	6.64084e-11	-0.622469	0.256	0.273	III3	Artemether	Beta	3.81922e-09	down	human3	72	0610037L13Rik	C1orf123
C1orf123	0.00788579	-0.396539	0.204	0.211	III3	Artemether	Ductal	0.0590251	down	human3	72	0610037L13Rik	C1orf123
C1orf123	0.0121252	0.24083	0.153	0.126	36	Artemether	Acinar	0.0596733	up	human3aggregated	36	0610037L13Rik	C1orf123
C1orf123	0.00279221	-0.367007	0.197333	0.211	72	Artemether	Ductal	0.0191112	down	human3aggregated	72	0610037L13Rik	C1orf123
C1orf123	0.000654189	0.129495	0.239	0.193	36	Artemether	Beta	0.00584518	up	human3aggregated	36	0610037L13Rik	C1orf123
0610040B10Rik	0.0073498	-0.288519	0.103	0.079	I	FoxOi	Beta	0.0422697	down	mouse	NA	0610040B10Rik	NA
0610040B10Rik	0.0139532	-0.342947	0.125	0.131	II	FoxOi	Alpha	0.0700518	down	mouse	NA	0610040B10Rik	NA
0610040B10Rik	0.0054206	-0.323027	0.112	0.126	II	FoxOi	Beta	0.0330411	down	mouse	NA	0610040B10Rik	NA
0610040J01Rik	0.00282283	-0.142092	0.686	0.516	I	Artemether	Beta	0.0192654	down	mouse	NA	0610040J01Rik	C4orf19
0610040J01Rik	0.00120084	0.482276	0.8	0.468	I	Artemether	Delta	0.00935503	up	mouse	NA	0610040J01Rik	C4orf19
0610040J01Rik	3.16643e-12	-0.293853	0.557	0.516	I	FoxOi	Beta	1.07317e-10	down	mouse	NA	0610040J01Rik	C4orf19
0610040J01Rik	0.0105412	0.452503	0.632	0.445	I	FoxOi	Ductal	0.0562719	up	mouse	NA	0610040J01Rik	C4orf19
0610040J01Rik	1.08589e-05	-0.162531	0.59	0.591	II	Artemether	Beta	0.000143718	down	mouse	NA	0610040J01Rik	C4orf19
0610040J01Rik	0.000113432	0.424529	0.733	0.525	II	FoxOi	Alpha	0.00118899	up	mouse	NA	0610040J01Rik	C4orf19
0610040J01Rik	2.244e-17	-0.413317	0.591	0.591	II	FoxOi	Beta	1.26264e-15	down	mouse	NA	0610040J01Rik	C4orf19
0610040J01Rik	4.41651e-05	0.915912	0.808	0.554	II	FoxOi	Delta	0.000511187	up	mouse	NA	0610040J01Rik	C4orf19
0610040J01Rik	0.00291229	0.595522	0.754	0.389	II	FoxOi	Ductal	0.0197734	up	mouse	NA	0610040J01Rik	C4orf19
0610040J01Rik	0.0120351	0.661045	0.656	0.554	II	GABA	Delta	0.0624774	up	mouse	NA	0610040J01Rik	C4orf19
0610040J01Rik	3.41889e-09	-0.201769	0.763	0.668	III	Artemether	Beta	8.00186e-08	down	mouse	NA	0610040J01Rik	C4orf19
0610040J01Rik	1.71939e-18	-0.414738	0.638	0.668	III	FoxOi	Beta	1.06259e-16	down	mouse	NA	0610040J01Rik	C4orf19
C4orf19	0.00274532	-0.696682	0.074	0.125	I	FoxOi	Acinar	0.0209674	down	human	NA	0610040J01Rik	C4orf19
1110001J03Rik	0.00183027	0.148667	0.559	0.341	I	Artemether	Beta	0.0133849	up	mouse	NA	1110001J03Rik	C7orf55
1110001J03Rik	0.00438151	-1.61094	0.123	0.283	I	Artemether	Ductal	0.0277385	down	mouse	NA	1110001J03Rik	C7orf55
1110001J03Rik	3.60405e-07	0.311177	0.515	0.341	I	FoxOi	Beta	6.24556e-06	up	mouse	NA	1110001J03Rik	C7orf55
1110001J03Rik	0.00518642	-0.169263	0.304	0.341	I	GABA	Beta	0.0318537	down	mouse	NA	1110001J03Rik	C7orf55
1110001J03Rik	5.58385e-07	-0.591642	0.235	0.389	II	Artemether	Alpha	9.39222e-06	down	mouse	NA	1110001J03Rik	C7orf55
1110001J03Rik	1.83712e-07	0.355815	0.346	0.172	II	Artemether	Beta	3.33904e-06	up	mouse	NA	1110001J03Rik	C7orf55
1110001J03Rik	5.97487e-12	0.756749	0.425	0.172	II	FoxOi	Beta	1.96344e-10	up	mouse	NA	1110001J03Rik	C7orf55
1110001J03Rik	0.0115867	0.950026	0.538	0.268	II	FoxOi	Delta	0.0606143	up	mouse	NA	1110001J03Rik	C7orf55
1110001J03Rik	0.00141206	0.204683	0.275	0.172	II	GABA	Beta	0.0107475	up	mouse	NA	1110001J03Rik	C7orf55
1110001J03Rik	0.0116858	0.380123	0.163	0.135	II	GABA	Ductal	0.0610156	up	mouse	NA	1110001J03Rik	C7orf55
1110001J03Rik	4.24259e-08	-1.6039	0.212	0.473	III	Artemether	Alpha	8.52029e-07	down	mouse	NA	1110001J03Rik	C7orf55
1110001J03Rik	0.00365233	0.207843	0.581	0.416	III	Artemether	Beta	0.0238689	up	mouse	NA	1110001J03Rik	C7orf55
1110001J03Rik	0.0162561	-0.182829	0.349	0.416	III	GABA	Beta	0.078864	down	mouse	NA	1110001J03Rik	C7orf55
C7orf55	3.44848e-11	0.527828	0.377	0.266	I	Artemether	Alpha	1.24423e-09	up	human	NA	1110001J03Rik	C7orf55
C7orf55	4.00718e-10	0.578111	0.327	0.162	I	Artemether	Beta	1.27812e-08	up	human	NA	1110001J03Rik	C7orf55
C7orf55	0.00199155	0.66184	0.438	0.292	I	Artemether	Endothelial2	0.0161617	up	human	NA	1110001J03Rik	C7orf55
C7orf55	1.95116e-14	0.374548	0.351	0.266	I	FoxOi	Alpha	9.61594e-13	up	human	NA	1110001J03Rik	C7orf55
C7orf55	8.05e-33	0.867054	0.398	0.162	I	FoxOi	Beta	1.22e-30	up	human	NA	1110001J03Rik	C7orf55
C7orf55	0.00942587	0.500482	0.375	0.295	I	FoxOi	Delta	0.0557273	up	human	NA	1110001J03Rik	C7orf55
C7orf55	0.0121987	0.507684	0.338	0.292	I	FoxOi	Endothelial2	0.0678704	up	human	NA	1110001J03Rik	C7orf55
C7orf55	8.27503e-18	0.690607	0.387	0.266	I	GABA	Alpha	5.4646e-16	up	human	NA	1110001J03Rik	C7orf55
C7orf55	2.59e-26	1.00417	0.453	0.162	I	GABA	Beta	2.9e-24	up	human	NA	1110001J03Rik	C7orf55
C7orf55	0.0013667	0.734795	0.479	0.295	I	GABA	Delta	0.0118344	up	human	NA	1110001J03Rik	C7orf55
C7orf55	0.0183855	0.372823	0.224	0.222	I	GABA	Gamma	0.0920536	up	human	NA	1110001J03Rik	C7orf55
C7orf55	0.00213679	0.794643	0.381	0.292	I	GABA	Endothelial2	0.0171199	up	human	NA	1110001J03Rik	C7orf55
C7orf55	1.71343e-10	0.160107	0.562	0.409	II	Artemether	Alpha	5.71063e-09	up	human	NA	1110001J03Rik	C7orf55
C7orf55	0.00345657	0.577956	0.123	0.388	II	Artemether	Beta	0.0252609	up	human	NA	1110001J03Rik	C7orf55
C7orf55	0.0129859	0.126081	0.406	0.22	II	Artemether	Gamma	0.0711356	up	human	NA	1110001J03Rik	C7orf55
C7orf55	0.0136255	0.121301	0.627	0.466	II	Artemether	Ductal	0.0738087	up	human	NA	1110001J03Rik	C7orf55
C7orf55	3.94818e-18	-0.344202	0.227	0.409	II	FoxOi	Alpha	2.65602e-16	down	human	NA	1110001J03Rik	C7orf55
C7orf55	0.00485188	-0.406279	0.462	0.847	II	FoxOi	SI.mouse	0.0331197	down	human	NA	1110001J03Rik	C7orf55
C7orf55	9.91537e-06	-0.22124	0.363	0.352	III1	Artemether	Alpha	0.000224985	down	human3	36	1110001J03Rik	C7orf55
C7orf55	0.000295729	-0.132697	0.411	0.447	III1	Artemether	Alpha	0.00430036	down	human3	72	1110001J03Rik	C7orf55
C7orf55	0.0158884	0.231012	0.168	0.149	III2	Artemether	Acinar	0.0970494	up	human3	36	1110001J03Rik	C7orf55
C7orf55	6.74876e-08	0.143267	0.406	0.352	III2	Artemether	Alpha	2.42206e-06	up	human3	36	1110001J03Rik	C7orf55
C7orf55	8.43283e-13	0.323334	0.416	0.268	III2	Artemether	Beta	6.18641e-11	up	human3	36	1110001J03Rik	C7orf55
C7orf55	0.0017259	0.232426	0.253	0.114	III2	Artemether	Endothelial	0.0183874	up	human3	36	1110001J03Rik	C7orf55
C7orf55	0.00598019	0.2205	0.354	0.284	III2	Artemether	Ductal	0.04798	up	human3	36	1110001J03Rik	C7orf55
C7orf55	3.56e-22	0.23074	0.502	0.447	III2	Artemether	Alpha	6.66e-20	up	human3	72	1110001J03Rik	C7orf55
C7orf55	8.33e-29	0.749297	0.529	0.245	III2	Artemether	Beta	2.39e-26	up	human3	72	1110001J03Rik	C7orf55
C7orf55	0.0136044	0.172087	0.296	0.266	III2	Artemether	Delta	0.087164	up	human3	72	1110001J03Rik	C7orf55
C7orf55	6.94619e-07	0.293198	0.51	0.361	III2	Artemether	Ductal	2.05177e-05	up	human3	72	1110001J03Rik	C7orf55
C7orf55	0.00844125	0.113708	0.438	0.361	III3	Artemether	Ductal	0.0619785	up	human3	72	1110001J03Rik	C7orf55
C7orf55	0.023526	-0.978442	0.321	0.405	36	Artemether	Acinar.like	0.0964934	down	human3aggregated	36	1110001J03Rik	C7orf55
C7orf55	0.0136044	0.172087	0.296	0.266	72	Artemether	Delta	0.0648733	up	human3aggregated	72	1110001J03Rik	C7orf55
C7orf55	1.17003e-07	0.203453	0.474	0.361	72	Artemether	Ductal	2.54402e-06	up	human3aggregated	72	1110001J03Rik	C7orf55
1110002L01Rik	0.0110775	0.274264	0.185	0.069	I	Artemether	Beta	0.0585109	up	mouse	NA	1110002L01Rik	NA
1110004E09Rik	0.00250353	-0.180519	0.39	0.307	I	FoxOi	Beta	0.0174288	down	mouse	NA	1110004E09Rik	C21orf59
1110004E09Rik	0.0028986	0.787944	0.394	0.246	II	Artemether	Ductal	0.019695	up	mouse	NA	1110004E09Rik	C21orf59
1110004E09Rik	0.00631229	0.646743	0.392	0.246	II	GABA	Ductal	0.0373781	up	mouse	NA	1110004E09Rik	C21orf59
1110004E09Rik	8.6565e-06	0.237831	0.581	0.366	III	Artemether	Beta	0.000116926	up	mouse	NA	1110004E09Rik	C21orf59
C21orf59	0.00876681	-0.759347	0.2	0.218	I	FoxOi	Gamma	0.0527439	down	human	NA	1110004E09Rik	C21orf59
C21orf59	2.83177e-05	0.411329	0.524	0.247	II	Artemether	Gamma	0.000405334	up	human	NA	1110004E09Rik	C21orf59
C21orf59	0.00775242	0.410109	0.396	0.196	II	Artemether	Endothelial2	0.0479853	up	human	NA	1110004E09Rik	C21orf59
C21orf59	0.0119201	1.04422	0.195	0.125	II	FoxOi	Acinar	0.0666885	up	human	NA	1110004E09Rik	C21orf59
C21orf59	0.00762114	-0.338219	0.277	0.507	II	FoxOi	SI.human	0.0473726	down	human	NA	1110004E09Rik	C21orf59
C21orf59	0.00552525	0.204175	0.337	0.223	III2	Artemether	Gamma	0.0452446	up	human3	72	1110004E09Rik	C21orf59
C21orf59	6.90402e-05	0.230111	0.372	0.223	III3	Artemether	Gamma	0.00123218	up	human3	72	1110004E09Rik	C21orf59
C21orf59	0.00587718	0.241396	0.199	0.099	36	Artemether	Endothelial	0.0343922	up	human3aggregated	36	1110004E09Rik	C21orf59
C21orf59	6.01922e-06	0.217143	0.3545	0.223	72	Artemether	Gamma	9.43075e-05	up	human3aggregated	72	1110004E09Rik	C21orf59
1110004F10Rik	0.0152823	0.172124	0.402	0.337	I	Artemether	Alpha	0.0751882	up	mouse	NA	1110004F10Rik	C11orf58
1110004F10Rik	2.17e-29	0.695167	0.717	0.326	I	Artemether	Beta	2.79e-27	up	mouse	NA	1110004F10Rik	C11orf58
1110004F10Rik	0.000464191	0.662039	0.78	0.403	I	Artemether	Delta	0.00411953	up	mouse	NA	1110004F10Rik	C11orf58
1110004F10Rik	0.0168624	-1.99457	0.044	0.272	I	FoxOi	Ductal	0.0810688	down	mouse	NA	1110004F10Rik	C11orf58
1110004F10Rik	7.13e-23	0.553515	0.466	0.326	I	GABA	Beta	6.12e-21	up	mouse	NA	1110004F10Rik	C11orf58
1110004F10Rik	0.0154037	-0.652808	0.858	0.8	I	GABA	Endothelial1	0.0756533	down	mouse	NA	1110004F10Rik	C11orf58
1110004F10Rik	0.0171078	0.413244	0.417	0.272	I	GABA	Ductal	0.081951	up	mouse	NA	1110004F10Rik	C11orf58
1110004F10Rik	1.05e-32	0.518392	0.618	0.285	II	Artemether	Beta	1.63e-30	up	mouse	NA	1110004F10Rik	C11orf58
1110004F10Rik	3.39217e-09	0.365829	0.744	0.497	II	FoxOi	Alpha	7.94438e-08	up	mouse	NA	1110004F10Rik	C11orf58
1110004F10Rik	4.53033e-15	0.270721	0.606	0.285	II	FoxOi	Beta	2.05571e-13	up	mouse	NA	1110004F10Rik	C11orf58
1110004F10Rik	2.04324e-09	0.43306	0.623	0.238	II	FoxOi	Ductal	4.93373e-08	up	mouse	NA	1110004F10Rik	C11orf58
1110004F10Rik	0.00473207	0.209328	0.636	0.497	II	GABA	Alpha	0.0295503	up	mouse	NA	1110004F10Rik	C11orf58
1110004F10Rik	1.07899e-11	0.338888	0.781	0.506	III	Artemether	Beta	3.44465e-10	up	mouse	NA	1110004F10Rik	C11orf58
1110004F10Rik	1.13468e-19	-0.581479	0.302	0.506	III	FoxOi	Beta	7.69263e-18	down	mouse	NA	1110004F10Rik	C11orf58
1110004F10Rik	0.000229315	-0.745668	0.289	0.591	III	FoxOi	Ductal	0.00221786	down	mouse	NA	1110004F10Rik	C11orf58
1110004F10Rik	0.0116909	0.13724	0.733	0.589	III	GABA	Alpha	0.0610342	up	mouse	NA	1110004F10Rik	C11orf58
1110004F10Rik	4.52699e-16	0.303996	0.658	0.506	III	GABA	Beta	2.26629e-14	up	mouse	NA	1110004F10Rik	C11orf58
C11orf58	0.00715648	-0.200999	0.772	0.713	I	FoxOi	Beta	0.0450719	down	human	NA	1110004F10Rik	C11orf58
C11orf58	0.00298541	-0.229347	0.695	0.619	I	FoxOi	Gamma	0.0224247	down	human	NA	1110004F10Rik	C11orf58
C11orf58	0.0164801	-0.257427	0.82	0.888	I	FoxOi	Endothelial2	0.085018	down	human	NA	1110004F10Rik	C11orf58
C11orf58	0.000287098	0.642314	0.356	0.796	II	Artemether	Beta	0.00314248	up	human	NA	1110004F10Rik	C11orf58
C11orf58	0.000146585	0.244013	0.948	0.89	II	Artemether	Endothelial2	0.00174918	up	human	NA	1110004F10Rik	C11orf58
C11orf58	0.0186787	0.121473	0.952	0.812	II	Artemether	SI.human	0.093108	up	human	NA	1110004F10Rik	C11orf58
C11orf58	2.65e-34	-0.290227	0.592	0.745	II	FoxOi	Alpha	4.28e-32	down	human	NA	1110004F10Rik	C11orf58
C11orf58	4.7e-28	-0.406869	0.631	0.796	II	FoxOi	Beta	5.75e-26	down	human	NA	1110004F10Rik	C11orf58
C11orf58	3.94378e-07	-0.465102	0.494	0.72	II	FoxOi	Gamma	8.18972e-06	down	human	NA	1110004F10Rik	C11orf58
C11orf58	4.90892e-05	-0.328173	0.781	0.89	II	FoxOi	Endothelial2	0.000662605	down	human	NA	1110004F10Rik	C11orf58
C11orf58	0.00715077	0.114703	0.777	0.705	III1	Artemether	Ductal	0.0548471	up	human3	72	1110004F10Rik	C11orf58
C11orf58	0.000472606	0.131483	0.841	0.705	III2	Artemether	Ductal	0.00639771	up	human3	72	1110004F10Rik	C11orf58
C11orf58	4.59537e-05	0.123093	0.809	0.705	72	Artemether	Ductal	0.000576886	up	human3aggregated	72	1110004F10Rik	C11orf58
1110006O24Rik	0.00347372	-0.433843	0.108	0.088	III	Artemether	Beta	0.0228969	down	mouse	NA	1110006O24Rik	NA
1110008F13Rik	0.0154895	-0.656749	0.255	0.241	I	Artemether	Ductal	0.0759724	down	mouse	NA	1110008F13Rik	C20orf24
1110008F13Rik	0.000459659	-0.100613	0.504	0.382	I	FoxOi	Beta	0.00408468	down	mouse	NA	1110008F13Rik	C20orf24
1110008F13Rik	4.26808e-05	0.496099	0.669	0.424	II	FoxOi	Alpha	0.000495635	up	mouse	NA	1110008F13Rik	C20orf24
1110008F13Rik	5.59838e-05	0.632288	0.516	0.254	II	FoxOi	Ductal	0.000632398	up	mouse	NA	1110008F13Rik	C20orf24
1110008F13Rik	0.0106883	0.422335	0.373	0.254	II	GABA	Ductal	0.0568987	up	mouse	NA	1110008F13Rik	C20orf24
1110008F13Rik	2.47508e-15	0.401491	0.569	0.489	III	GABA	Beta	1.15425e-13	up	mouse	NA	1110008F13Rik	C20orf24
C20orf24	0.00510513	0.164875	0.401	0.334	I	FoxOi	Alpha	0.0345295	up	human	NA	1110008F13Rik	C20orf24
C20orf24	0.0185633	0.446519	0.574	0.114	I	GABA	11	0.0926808	up	human	NA	1110008F13Rik	C20orf24
C20orf24	0.00588619	0.219254	0.738	0.479	II	Artemether	SI.human	0.0386517	up	human	NA	1110008F13Rik	C20orf24
C20orf24	0.00949138	-0.205678	0.425	0.515	II	FoxOi	Gamma	0.0560237	down	human	NA	1110008F13Rik	C20orf24
C20orf24	0.00182605	-0.273884	0.291	0.324	III1	Artemether	Gamma	0.0192226	down	human3	36	1110008F13Rik	C20orf24
C20orf24	2.26144e-12	-0.360616	0.359	0.435	III1	Artemether	Beta	1.57186e-10	down	human3	72	1110008F13Rik	C20orf24
C20orf24	0.00298964	0.215176	0.46	0.356	III1	Artemether	Gamma	0.0283149	up	human3	72	1110008F13Rik	C20orf24
C20orf24	0.0040821	0.323759	0.342	0.293	III2	Artemether	Acinar	0.0360405	up	human3	36	1110008F13Rik	C20orf24
C20orf24	8.82684e-07	0.171307	0.318	0.244	III3	Artemether	Alpha	2.55197e-05	up	human3	72	1110008F13Rik	C20orf24
C20orf24	0.00034779	0.30663	0.394	0.339	III3	Artemether	Endothelial	0.00493701	up	human3	72	1110008F13Rik	C20orf24
C20orf24	0.00971619	0.235946	0.3215	0.293	36	Artemether	Acinar	0.0506335	up	human3aggregated	36	1110008F13Rik	C20orf24
C20orf24	0.00182605	-0.273884	0.291	0.324	36	Artemether	Gamma	0.0136285	down	human3aggregated	36	1110008F13Rik	C20orf24
C20orf24	0.00298964	0.215176	0.46	0.356	72	Artemether	Gamma	0.0201675	up	human3aggregated	72	1110008F13Rik	C20orf24
C20orf24	0.00132288	0.26897	0.4055	0.339	72	Artemether	Endothelial	0.0104833	up	human3aggregated	72	1110008F13Rik	C20orf24
C20orf24	8.82684e-07	0.171307	0.318	0.244	72	Artemether	Alpha	1.64289e-05	up	human3aggregated	72	1110008F13Rik	C20orf24
1110008L16Rik	0.0106423	-0.776667	0.084	0.113	II	Artemether	Beta	0.0566967	down	mouse	NA	1110008L16Rik	KIAA0391
1110008P14Rik	3.24077e-13	-0.387301	0.511	0.585	I	FoxOi	Beta	1.22336e-11	down	mouse	NA	1110008P14Rik	C9orf16
1110008P14Rik	7.29286e-06	0.571629	0.479	0.367	I	GABA	Alpha	9.98936e-05	up	mouse	NA	1110008P14Rik	C9orf16
1110008P14Rik	7.47e-22	0.369212	0.67	0.585	I	GABA	Beta	5.96e-20	up	mouse	NA	1110008P14Rik	C9orf16
1110008P14Rik	0.00193873	0.597956	0.307	0.262	I	GABA	Ductal	0.0140555	up	mouse	NA	1110008P14Rik	C9orf16
1110008P14Rik	2.66756e-05	0.203248	0.517	0.376	II	Artemether	Alpha	0.000324284	up	mouse	NA	1110008P14Rik	C9orf16
1110008P14Rik	1.81e-69	1.12957	0.79	0.354	II	Artemether	Beta	1.26e-66	up	mouse	NA	1110008P14Rik	C9orf16
1110008P14Rik	0.000339132	1.47337	0.456	0.268	II	Artemether	Delta	0.00312823	up	mouse	NA	1110008P14Rik	C9orf16
1110008P14Rik	7.57127e-07	1.00688	0.326	0.095	II	Artemether	Ductal	1.24604e-05	up	mouse	NA	1110008P14Rik	C9orf16
1110008P14Rik	0.00648059	1.65086	1	0.4	II	Artemether	SI.Mouse	0.0381828	up	mouse	NA	1110008P14Rik	C9orf16
1110008P14Rik	4.62861e-06	0.510772	0.587	0.354	II	FoxOi	Beta	6.60379e-05	up	mouse	NA	1110008P14Rik	C9orf16
1110008P14Rik	0.000188407	0.558175	0.32	0.095	II	FoxOi	Ductal	0.00186457	up	mouse	NA	1110008P14Rik	C9orf16
1110008P14Rik	4.19806e-12	0.395366	0.601	0.376	II	GABA	Alpha	1.40461e-10	up	mouse	NA	1110008P14Rik	C9orf16
1110008P14Rik	2.85e-66	1.1463	0.799	0.354	II	GABA	Beta	1.79e-63	up	mouse	NA	1110008P14Rik	C9orf16
1110008P14Rik	0.0015504	1.36106	0.453	0.268	II	GABA	Delta	0.0116285	up	mouse	NA	1110008P14Rik	C9orf16
1110008P14Rik	1.62042e-12	1.62854	0.51	0.095	II	GABA	Ductal	5.66773e-11	up	mouse	NA	1110008P14Rik	C9orf16
1110008P14Rik	2.26641e-08	0.33128	0.846	0.603	III	Artemether	Beta	4.73809e-07	up	mouse	NA	1110008P14Rik	C9orf16
1110008P14Rik	6.37271e-05	-0.198718	0.571	0.603	III	FoxOi	Beta	0.000710131	down	mouse	NA	1110008P14Rik	C9orf16
C9orf16	0.00298162	0.367817	0.912	0.872	I	Artemether	Delta	0.0224026	up	human	NA	1110008P14Rik	C9orf16
C9orf16	0.00267004	0.198959	0.825	0.278	I	FoxOi	7	0.0204973	up	human	NA	1110008P14Rik	C9orf16
C9orf16	8.54529e-07	-0.45852	0.684	0.694	I	FoxOi	Acinar	1.67319e-05	down	human	NA	1110008P14Rik	C9orf16
C9orf16	8.49e-20	0.24946	0.943	0.838	I	FoxOi	Beta	6.37301e-18	up	human	NA	1110008P14Rik	C9orf16
C9orf16	0.00100438	-0.374923	0.979	0.872	I	FoxOi	Delta	0.0091555	down	human	NA	1110008P14Rik	C9orf16
C9orf16	0.00230395	0.610523	0.747	0.161	I	FoxOi	Endothelial1	0.0182035	up	human	NA	1110008P14Rik	C9orf16
C9orf16	7.42884e-05	0.373646	0.97	0.854	I	FoxOi	Endothelial2	0.000958128	up	human	NA	1110008P14Rik	C9orf16
C9orf16	3.15336e-05	-0.248184	0.872	0.89	I	GABA	Alpha	0.000445514	down	human	NA	1110008P14Rik	C9orf16
C9orf16	0.000134776	-0.216097	0.736	0.778	I	GABA	Gamma	0.00162361	down	human	NA	1110008P14Rik	C9orf16
C9orf16	2.83472e-13	-0.129177	0.93	0.946	II	Artemether	Alpha	1.25292e-11	down	human	NA	1110008P14Rik	C9orf16
C9orf16	0.0153632	-0.180659	0.969	0.988	II	Artemether	Endothelial2	0.0807599	down	human	NA	1110008P14Rik	C9orf16
C9orf16	0.00179647	0.739967	0.607	0.359	II	FoxOi	11	0.0148461	up	human	NA	1110008P14Rik	C9orf16
C9orf16	0.0123102	0.252868	0.841	0.579	II	FoxOi	7	0.0683315	up	human	NA	1110008P14Rik	C9orf16
C9orf16	1.08274e-15	0.132545	0.89	0.946	II	FoxOi	Alpha	5.97398e-14	up	human	NA	1110008P14Rik	C9orf16
C9orf16	3.62e-82	0.676853	0.904	0.883	II	FoxOi	Beta	2.35e-79	up	human	NA	1110008P14Rik	C9orf16
C9orf16	1.92989e-05	0.424655	0.794	0.625	II	FoxOi	Endothelial1	0.000287671	up	human	NA	1110008P14Rik	C9orf16
C9orf16	2.85e-23	0.707123	0.966	0.988	II	FoxOi	Endothelial2	2.71e-21	up	human	NA	1110008P14Rik	C9orf16
C9orf16	0.00201284	0.389522	0.837	0.898	II	FoxOi	Ductal	0.0163058	up	human	NA	1110008P14Rik	C9orf16
C9orf16	0.00038042	-0.166384	0.683	0.657	III1	Artemether	Gamma	0.00532844	down	human3	36	1110008P14Rik	C9orf16
C9orf16	0.0108312	-0.101866	0.415	0.417	III1	Artemether	Endothelial	0.0741704	down	human3	36	1110008P14Rik	C9orf16
C9orf16	0.00726089	0.104777	0.724	0.642	III2	Artemether	Acinar	0.0554874	up	human3	36	1110008P14Rik	C9orf16
C9orf16	1.08124e-05	-0.125438	0.839	0.804	III2	Artemether	Beta	0.000242396	down	human3	36	1110008P14Rik	C9orf16
C9orf16	0.00175701	-0.123798	0.694	0.657	III2	Artemether	Gamma	0.0186509	down	human3	36	1110008P14Rik	C9orf16
C9orf16	1.80847e-18	0.12314	0.935	0.893	III3	Artemether	Alpha	2.4798e-16	up	human3	72	1110008P14Rik	C9orf16
C9orf16	0.00677717	0.203945	0.917	0.845	III3	Artemether	Beta	0.0526882	up	human3	72	1110008P14Rik	C9orf16
C9orf16	0.000713939	0.140519	0.791	0.685	III3	Artemether	Delta	0.00902694	up	human3	72	1110008P14Rik	C9orf16
C9orf16	1.0172e-05	-0.145091	0.6885	0.657	36	Artemether	Gamma	0.00015054	down	human3aggregated	36	1110008P14Rik	C9orf16
C9orf16	0.0108312	-0.101866	0.415	0.417	36	Artemether	Endothelial	0.054849	down	human3aggregated	36	1110008P14Rik	C9orf16
C9orf16	0.00726089	0.104777	0.724	0.642	36	Artemether	Acinar	0.0405343	up	human3aggregated	36	1110008P14Rik	C9orf16
C9orf16	1.08124e-05	-0.125438	0.839	0.804	36	Artemether	Beta	0.000158933	down	human3aggregated	36	1110008P14Rik	C9orf16
C9orf16	0.0177392	0.108287	0.831	0.741	72	Artemether	Acinar	0.0788929	up	human3aggregated	72	1110008P14Rik	C9orf16
C9orf16	0.01909	0.156397	0.895	0.845	72	Artemether	Beta	0.0832357	up	human3aggregated	72	1110008P14Rik	C9orf16
C9orf16	1.80847e-18	0.12314	0.935	0.893	72	Artemether	Alpha	1.25255e-16	up	human3aggregated	72	1110008P14Rik	C9orf16
C9orf16	0.000713939	0.140519	0.791	0.685	72	Artemether	Delta	0.00628993	up	human3aggregated	72	1110008P14Rik	C9orf16
1110012L19Rik	0.000928114	-0.303581	0.135	0.113	I	FoxOi	Beta	0.00751323	down	mouse	NA	1110012L19Rik	NA
1110012L19Rik	0.00902241	-0.235162	0.103	0.113	I	GABA	Beta	0.0497853	down	mouse	NA	1110012L19Rik	NA
1110012L19Rik	2.10897e-05	-0.431648	0.153	0.236	II	Artemether	Alpha	0.000262535	down	mouse	NA	1110012L19Rik	NA
1110012L19Rik	0.00521204	-0.47819	0.198	0.236	II	FoxOi	Alpha	0.0319873	down	mouse	NA	1110012L19Rik	NA
1110012L19Rik	0.0207505	-1.03874	0.094	0.25	II	GABA	Delta	0.0949375	down	mouse	NA	1110012L19Rik	NA
1110012L19Rik	0.003781	-0.281185	0.226	0.153	III	Artemether	Beta	0.0245613	down	mouse	NA	1110012L19Rik	NA
1110012L19Rik	0.000419472	-0.316671	0.17	0.153	III	FoxOi	Beta	0.00376912	down	mouse	NA	1110012L19Rik	NA
1110020A21Rik	0.015665	-0.252174	0.167	0.106	I	Artemether	Beta	0.0766422	down	mouse	NA	1110020A21Rik	NA
1110020A21Rik	0.00535941	-0.338465	0.126	0.17	II	Artemether	Beta	0.0327341	down	mouse	NA	1110020A21Rik	NA
1110020A21Rik	0.0131419	-0.268982	0.182	0.17	II	FoxOi	Beta	0.066845	down	mouse	NA	1110020A21Rik	NA
1110032A03Rik	0.00443817	-0.209313	0.535	0.357	I	Artemether	Beta	0.0280408	down	mouse	NA	1110032A03Rik	C11orf1
1110032A03Rik	4.09555e-05	-0.824145	0.208	0.284	I	FoxOi	Alpha	0.000477391	down	mouse	NA	1110032A03Rik	C11orf1
1110032A03Rik	2.6e-40	-0.966069	0.272	0.357	I	FoxOi	Beta	5.91e-38	down	mouse	NA	1110032A03Rik	C11orf1
1110032A03Rik	0.000111842	-0.153037	0.33	0.357	I	GABA	Beta	0.00117448	down	mouse	NA	1110032A03Rik	C11orf1
1110032A03Rik	0.00308485	0.654641	0.394	0.254	II	Artemether	Ductal	0.0207529	up	mouse	NA	1110032A03Rik	C11orf1
1110032A03Rik	6.36389e-06	-0.467556	0.349	0.404	II	FoxOi	Alpha	8.82245e-05	down	mouse	NA	1110032A03Rik	C11orf1
1110032A03Rik	1.7783e-19	-0.665557	0.275	0.372	II	FoxOi	Beta	1.18831e-17	down	mouse	NA	1110032A03Rik	C11orf1
1110032A03Rik	0.00105519	0.850339	0.418	0.254	II	GABA	Ductal	0.00837797	up	mouse	NA	1110032A03Rik	C11orf1
1110032A03Rik	0.00222502	0.242323	0.442	0.37	III	Artemether	Alpha	0.0157806	up	mouse	NA	1110032A03Rik	C11orf1
1110032A03Rik	5.14935e-12	0.451097	0.631	0.427	III	Artemether	Beta	1.70474e-10	up	mouse	NA	1110032A03Rik	C11orf1
1110032A03Rik	0.00283059	0.511339	0.5	0.333	III	Artemether	Ductal	0.0193122	up	mouse	NA	1110032A03Rik	C11orf1
1110032A03Rik	6.48776e-09	-0.546342	0.349	0.427	III	FoxOi	Beta	1.46369e-07	down	mouse	NA	1110032A03Rik	C11orf1
1110032A03Rik	1.14838e-12	0.281856	0.508	0.427	III	GABA	Beta	4.08076e-11	up	mouse	NA	1110032A03Rik	C11orf1
C11orf1	7.90142e-05	-0.29776	0.308	0.372	I	FoxOi	Beta	0.00101247	down	human	NA	1110032A03Rik	C11orf1
C11orf1	0.00235236	0.862394	0.096	0.453	II	Artemether	Beta	0.0185147	up	human	NA	1110032A03Rik	C11orf1
C11orf1	1.85594e-05	-0.200591	0.202	0.315	II	FoxOi	Alpha	0.000277642	down	human	NA	1110032A03Rik	C11orf1
C11orf1	6.97668e-05	-0.296268	0.335	0.453	II	FoxOi	Beta	0.000905547	down	human	NA	1110032A03Rik	C11orf1
C11orf1	0.00788671	0.798768	0.161	0.034	III2	Artemether	11	0.0590251	up	human3	36	1110032A03Rik	C11orf1
C11orf1	0.0126454	-0.468618	0.162	0.162	III2	Artemether	Acinar	0.0828024	down	human3	72	1110032A03Rik	C11orf1
C11orf1	0.00788671	0.798768	0.161	0.034	36	Artemether	11	0.0432068	up	human3aggregated	36	1110032A03Rik	C11orf1
C3orf80	0.000436366	-1.43018	0.075	0.281	I	FoxOi	Endothelial2	0.00451263	down	human	NA	1110032F04Rik	C3orf80
C3orf80	0.00141493	0.366908	0.604	0.368	II	Artemether	Endothelial2	0.0121805	up	human	NA	1110032F04Rik	C3orf80
C3orf80	1.02968e-05	-1.02533	0.135	0.368	II	FoxOi	Endothelial2	0.000163153	down	human	NA	1110032F04Rik	C3orf80
1110034G24Rik	0.00191422	-0.31336	0.182	0.161	I	FoxOi	Beta	0.0139055	down	mouse	NA	1110034G24Rik	C20orf196
1110034G24Rik	0.00226045	-0.590435	0.221	0.194	I	FoxOi	Ductal	0.0159914	down	mouse	NA	1110034G24Rik	C20orf196
1110034G24Rik	0.0103052	-0.401473	0.199	0.184	II	FoxOi	Beta	0.0553059	down	mouse	NA	1110034G24Rik	C20orf196
1110034G24Rik	0.0103364	-0.330096	0.228	0.241	III	FoxOi	Beta	0.0554323	down	mouse	NA	1110034G24Rik	C20orf196
C20orf196	0.00220406	0.927339	0.189	0.061	III3	Artemether	11	0.0223045	up	human3	72	1110034G24Rik	C20orf196
C20orf196	0.00220406	0.927339	0.189	0.061	72	Artemether	11	0.0158556	up	human3aggregated	72	1110034G24Rik	C20orf196
1110037F02Rik	5.20042e-15	-1.08773	0.142	0.23	I	FoxOi	Beta	2.34794e-13	down	mouse	NA	1110037F02Rik	KIAA1429
1110037F02Rik	6.42207e-11	-0.652265	0.096	0.229	II	Artemether	Alpha	1.87373e-09	down	mouse	NA	1110037F02Rik	KIAA1429
1110037F02Rik	0.00921388	-0.359914	0.159	0.17	II	Artemether	Beta	0.0506181	down	mouse	NA	1110037F02Rik	KIAA1429
1110037F02Rik	0.0120609	-0.25559	0.227	0.229	II	FoxOi	Alpha	0.0625808	down	mouse	NA	1110037F02Rik	KIAA1429
1110037F02Rik	0.000619294	-0.641131	0.146	0.17	II	FoxOi	Beta	0.00529633	down	mouse	NA	1110037F02Rik	KIAA1429
1110037F02Rik	0.000198501	-0.380399	0.18	0.229	II	GABA	Alpha	0.00195192	down	mouse	NA	1110037F02Rik	KIAA1429
1110037F02Rik	0.0143188	-0.356413	0.176	0.17	II	GABA	Beta	0.0714626	down	mouse	NA	1110037F02Rik	KIAA1429
1110037F02Rik	0.00259451	-1.35619	0.133	0.233	III	Artemether	Alpha	0.0179621	down	mouse	NA	1110037F02Rik	KIAA1429
1110037F02Rik	0.0127368	-0.622631	0.239	0.229	III	Artemether	Beta	0.0652798	down	mouse	NA	1110037F02Rik	KIAA1429
1110037F02Rik	0.0114512	-0.373587	0.218	0.229	III	GABA	Beta	0.0600551	down	mouse	NA	1110037F02Rik	KIAA1429
KIAA1429	0.0206241	-0.491835	0.079	0.11	I	Artemether	Alpha	0.0999816	down	human	NA	1110037F02Rik	KIAA1429
KIAA1429	0.0124098	-0.468882	0.102	0.11	I	FoxOi	Alpha	0.0687491	down	human	NA	1110037F02Rik	KIAA1429
KIAA1429	0.000539741	-0.714279	0.078	0.11	I	GABA	Alpha	0.00541431	down	human	NA	1110037F02Rik	KIAA1429
KIAA1429	0.00856888	0.160075	0.258	0.135	II	Artemether	Alpha	0.0518261	up	human	NA	1110037F02Rik	KIAA1429
KIAA1429	0.000611454	0.110131	0.126	0.088	III1	Artemether	Beta	0.00794675	up	human3	36	1110037F02Rik	KIAA1429
KIAA1429	0.000149881	0.21585	0.141	0.088	III2	Artemether	Beta	0.00241465	up	human3	36	1110037F02Rik	KIAA1429
KIAA1429	0.00218348	1.15723	0.172	0.058	III2	Artemether	SI.human	0.0221496	up	human3	36	1110037F02Rik	KIAA1429
KIAA1429	1.57679e-06	0.16299	0.1335	0.088	36	Artemether	Beta	2.78774e-05	up	human3aggregated	36	1110037F02Rik	KIAA1429
KIAA1429	0.00566272	0.853796	0.1435	0.058	36	Artemether	SI.human	0.0334186	up	human3aggregated	36	1110037F02Rik	KIAA1429
1110038F14Rik	6.27916e-10	-0.445955	0.365	0.312	I	FoxOi	Beta	1.62046e-08	down	mouse	NA	1110038F14Rik	C8orf33
1110038F14Rik	0.00599417	-0.103643	0.297	0.312	I	GABA	Beta	0.035854	down	mouse	NA	1110038F14Rik	C8orf33
1110038F14Rik	0.0133064	-0.238238	0.386	0.389	II	Artemether	Ductal	0.0675045	down	mouse	NA	1110038F14Rik	C8orf33
1110038F14Rik	0.000133525	-0.374818	0.346	0.389	II	GABA	Ductal	0.00137367	down	mouse	NA	1110038F14Rik	C8orf33
1110038F14Rik	1.59339e-07	0.656249	0.549	0.315	III	Artemether	Alpha	2.92716e-06	up	mouse	NA	1110038F14Rik	C8orf33
1110038F14Rik	2.66134e-18	0.532264	0.634	0.385	III	Artemether	Beta	1.61735e-16	up	mouse	NA	1110038F14Rik	C8orf33
1110038F14Rik	0.00178872	0.684644	0.52	0.29	III	Artemether	Ductal	0.0131296	up	mouse	NA	1110038F14Rik	C8orf33
1110038F14Rik	0.000172607	0.502004	0.376	0.315	III	FoxOi	Alpha	0.001725	up	mouse	NA	1110038F14Rik	C8orf33
1110038F14Rik	7.81394e-13	0.502086	0.459	0.385	III	FoxOi	Beta	2.82801e-11	up	mouse	NA	1110038F14Rik	C8orf33
1110038F14Rik	2.23124e-05	0.916009	0.566	0.29	III	FoxOi	Ductal	0.000276128	up	mouse	NA	1110038F14Rik	C8orf33
1110038F14Rik	0.00649007	0.186963	0.362	0.315	III	GABA	Alpha	0.0382281	up	mouse	NA	1110038F14Rik	C8orf33
1110038F14Rik	2.14702e-17	0.489593	0.469	0.385	III	GABA	Beta	1.20975e-15	up	mouse	NA	1110038F14Rik	C8orf33
C8orf33	0.00415068	-0.197192	0.201	0.312	II	FoxOi	Beta	0.0292541	down	human	NA	1110038F14Rik	C8orf33
C8orf33	0.0126845	-0.226468	0.217	0.401	II	FoxOi	SI.human	0.0698921	down	human	NA	1110038F14Rik	C8orf33
C8orf33	0.0128761	-0.463917	0.106	0.121	III1	Artemether	Ductal	0.0838343	down	human3	36	1110038F14Rik	C8orf33
C8orf33	0.00552545	-0.444396	0.149	0.216	III3	Artemether	Acinar	0.0452446	down	human3	72	1110038F14Rik	C8orf33
C8orf33	0.00729584	-0.115953	0.317	0.309	III3	Artemether	Beta	0.0556911	down	human3	72	1110038F14Rik	C8orf33
C8orf33	0.00449122	0.418011	0.274	0.153	III3	Artemether	Ductal	0.0387412	up	human3	72	1110038F14Rik	C8orf33
C8orf33	0.00160232	-0.437578	0.139	0.216	72	Artemether	Acinar	0.0122681	down	human3aggregated	72	1110038F14Rik	C8orf33
C8orf33	0.00347636	-0.118418	0.334	0.309	72	Artemether	Beta	0.0227703	down	human3aggregated	72	1110038F14Rik	C8orf33
1110046J04Rik	0.000176672	1.01374	0.23	0.089	II	FoxOi	Alpha	0.0017615	up	mouse	NA	1110046J04Rik	NA
1110046J04Rik	0.0213792	0.613201	0.132	0.089	II	GABA	Alpha	0.097041	up	mouse	NA	1110046J04Rik	NA
1110046J04Rik	0.0198849	-0.384174	0.211	0.043	III	FoxOi	Ductal	0.0919005	down	mouse	NA	1110046J04Rik	NA
1110051M20Rik	0.00493721	1.44726	0.22	0.052	I	Artemether	Delta	0.0305854	up	mouse	NA	1110051M20Rik	C11orf49
1110051M20Rik	0.00504472	-0.742511	0.077	0.152	I	GABA	Alpha	0.0311338	down	mouse	NA	1110051M20Rik	C11orf49
C11orf49	0.00281473	0.242919	0.261	0.188	I	FoxOi	Alpha	0.0213873	up	human	NA	1110051M20Rik	C11orf49
C11orf49	8.09379e-06	0.389367	0.206	0.131	I	FoxOi	Beta	0.000131198	up	human	NA	1110051M20Rik	C11orf49
C11orf49	0.00446787	0.171662	0.345	0.3	III1	Artemether	Beta	0.0386004	up	human3	72	1110051M20Rik	C11orf49
C11orf49	0.000924517	0.50466	0.219	0.108	III2	Artemether	Endothelial	0.0111661	up	human3	72	1110051M20Rik	C11orf49
C11orf49	0.00446787	0.171662	0.345	0.3	72	Artemether	Beta	0.0277851	up	human3aggregated	72	1110051M20Rik	C11orf49
C11orf49	0.000114004	0.306527	0.179333	0.108	72	Artemether	Endothelial	0.00128889	up	human3aggregated	72	1110051M20Rik	C11orf49
1110059E24Rik	0.00275255	1.06486	0.5	0.143	I	Artemether	Acinar	0.0188712	up	mouse	NA	1110059E24Rik	C9orf85
1110059E24Rik	0.0166599	0.536564	0.46	0.169	I	Artemether	Delta	0.0803261	up	mouse	NA	1110059E24Rik	C9orf85
1110059E24Rik	0.00195853	-0.94498	0.215	0.246	I	FoxOi	Alpha	0.0141744	down	mouse	NA	1110059E24Rik	C9orf85
1110059E24Rik	4.67566e-08	-0.543243	0.235	0.21	I	FoxOi	Beta	9.32392e-07	down	mouse	NA	1110059E24Rik	C9orf85
1110059E24Rik	0.0180511	-0.212173	0.188	0.21	I	GABA	Beta	0.0853633	down	mouse	NA	1110059E24Rik	C9orf85
1110059E24Rik	3.05551e-05	-0.465437	0.248	0.251	II	FoxOi	Beta	0.000366489	down	mouse	NA	1110059E24Rik	C9orf85
1110059E24Rik	6.2516e-05	-0.642796	0.239	0.306	II	GABA	Alpha	0.000697959	down	mouse	NA	1110059E24Rik	C9orf85
1110059E24Rik	0.0154946	-0.367363	0.265	0.336	III	Artemether	Alpha	0.0759873	down	mouse	NA	1110059E24Rik	C9orf85
1110059E24Rik	0.000770266	0.158378	0.304	0.281	III	GABA	Beta	0.00639573	up	mouse	NA	1110059E24Rik	C9orf85
1110059G10Rik	0.00962869	-1.4697	0.075	0.2	I	Artemether	SI.Human	0.0523988	down	mouse	NA	1110059G10Rik	KIAA1143
1110059G10Rik	7.16335e-06	-0.261525	0.104	0.138	I	GABA	Beta	9.82725e-05	down	mouse	NA	1110059G10Rik	KIAA1143
1110059G10Rik	0.000699258	-0.250571	0.163	0.242	II	Artemether	Alpha	0.0058846	down	mouse	NA	1110059G10Rik	KIAA1143
1110059G10Rik	0.00162248	-0.416776	0.18	0.219	II	Artemether	Beta	0.0120862	down	mouse	NA	1110059G10Rik	KIAA1143
1110059G10Rik	7.77069e-06	-0.528512	0.211	0.219	II	FoxOi	Beta	0.000105827	down	mouse	NA	1110059G10Rik	KIAA1143
1110059G10Rik	2.96479e-05	-0.476029	0.143	0.242	II	GABA	Alpha	0.000356621	down	mouse	NA	1110059G10Rik	KIAA1143
1110059G10Rik	4.25675e-05	-0.492255	0.191	0.219	II	GABA	Beta	0.000494418	down	mouse	NA	1110059G10Rik	KIAA1143
1110059G10Rik	1.00747e-12	-0.894461	0.165	0.228	III	FoxOi	Beta	3.60342e-11	down	mouse	NA	1110059G10Rik	KIAA1143
1110059G10Rik	0.00357159	-0.34606	0.239	0.228	III	GABA	Beta	0.0234289	down	mouse	NA	1110059G10Rik	KIAA1143
KIAA1143	0.000135419	0.179174	0.32	0.168	II	Artemether	Alpha	0.00163079	up	human	NA	1110059G10Rik	KIAA1143
KIAA1143	0.0179162	0.302709	0.412	0.17	II	Artemether	Ductal	0.0903486	up	human	NA	1110059G10Rik	KIAA1143
KIAA1143	0.00054948	0.278154	0.628	0.349	II	Artemether	SI.human	0.00549821	up	human	NA	1110059G10Rik	KIAA1143
KIAA1143	0.00106373	0.273363	0.15	0.168	II	FoxOi	Alpha	0.00960255	up	human	NA	1110059G10Rik	KIAA1143
KIAA1143	0.00391169	-0.567143	0.139	0.265	II	FoxOi	Gamma	0.0278854	down	human	NA	1110059G10Rik	KIAA1143
KIAA1143	0.0171574	0.462405	0.261	0.17	II	FoxOi	Ductal	0.0875433	up	human	NA	1110059G10Rik	KIAA1143
KIAA1143	0.00161671	-0.261134	0.142	0.144	III1	Artemether	Beta	0.0174571	down	human3	36	1110059G10Rik	KIAA1143
KIAA1143	2.69402e-06	-0.332071	0.231	0.218	III2	Artemether	Beta	6.98653e-05	down	human3	72	1110059G10Rik	KIAA1143
KIAA1143	0.00161671	-0.261134	0.142	0.144	36	Artemether	Beta	0.012357	down	human3aggregated	36	1110059G10Rik	KIAA1143
1110065P20Rik	0.0107132	-0.728751	0.385	0.443	I	Artemether	Alpha	0.0570006	down	mouse	NA	1110065P20Rik	NA
1110065P20Rik	1.60132e-09	-0.247431	0.682	0.586	I	Artemether	Beta	3.91587e-08	down	mouse	NA	1110065P20Rik	NA
1110065P20Rik	1.30805e-05	0.175751	0.611	0.586	I	GABA	Beta	0.000170165	up	mouse	NA	1110065P20Rik	NA
1110065P20Rik	0.000443956	0.605108	0.387	0.277	I	GABA	Ductal	0.00396137	up	mouse	NA	1110065P20Rik	NA
1110065P20Rik	5.83493e-12	-0.806217	0.341	0.564	II	Artemether	Alpha	1.91917e-10	down	mouse	NA	1110065P20Rik	NA
1110065P20Rik	5.58101e-06	-0.606747	0.081	0.19	II	Artemether	Ductal	7.84063e-05	down	mouse	NA	1110065P20Rik	NA
1110065P20Rik	1.29323e-07	-0.94627	0.387	0.564	II	FoxOi	Alpha	2.41094e-06	down	mouse	NA	1110065P20Rik	NA
1110065P20Rik	0.0046775	-0.302602	0.383	0.427	II	FoxOi	Beta	0.0292659	down	mouse	NA	1110065P20Rik	NA
1110065P20Rik	1.03679e-07	-0.673069	0.423	0.564	II	GABA	Alpha	1.96429e-06	down	mouse	NA	1110065P20Rik	NA
1110065P20Rik	4.05703e-06	-0.499823	0.384	0.427	II	GABA	Beta	5.85006e-05	down	mouse	NA	1110065P20Rik	NA
1110065P20Rik	0.00870738	-0.475365	0.235	0.425	III	FoxOi	Alpha	0.0483848	down	mouse	NA	1110065P20Rik	NA
1110065P20Rik	0.00282168	-2.35212	0.105	0.28	III	FoxOi	Ductal	0.0192586	down	mouse	NA	1110065P20Rik	NA
1110065P20Rik	0.000117116	-0.3508	0.402	0.458	III	GABA	Beta	0.00122322	down	mouse	NA	1110065P20Rik	NA
1190002N15Rik	0.00793657	-0.744746	0.217	0.351	I	Artemether	Ductal	0.0449482	down	mouse	NA	1190002N15Rik	C3orf58
1190002N15Rik	0.00750209	0.367146	0.574	0.351	I	FoxOi	Ductal	0.0429612	up	mouse	NA	1190002N15Rik	C3orf58
1190002N15Rik	0.00379888	-0.277477	0.133	0.184	II	Artemether	Beta	0.0246522	down	mouse	NA	1190002N15Rik	C3orf58
1190002N15Rik	0.000238748	0.746443	0.451	0.246	II	FoxOi	Ductal	0.00229785	up	mouse	NA	1190002N15Rik	C3orf58
1190002N15Rik	0.0170609	-0.285972	0.169	0.184	II	GABA	Beta	0.0817833	down	mouse	NA	1190002N15Rik	C3orf58
1190002N15Rik	0.00312119	-0.347972	0.201	0.196	III	Artemether	Beta	0.020958	down	mouse	NA	1190002N15Rik	C3orf58
1190002N15Rik	2.08195e-08	-0.635606	0.167	0.196	III	FoxOi	Beta	4.37488e-07	down	mouse	NA	1190002N15Rik	C3orf58
1190002N15Rik	4.7517e-06	-0.365471	0.17	0.196	III	GABA	Beta	6.76488e-05	down	mouse	NA	1190002N15Rik	C3orf58
1190002N15Rik	0.0032298	-0.809153	0.301	0.376	III	GABA	Ductal	0.0215626	down	mouse	NA	1190002N15Rik	C3orf58
1190007I07Rik	0.000308383	-0.353704	0.12	0.155	I	GABA	Beta	0.00287819	down	mouse	NA	1190007I07Rik	C12orf73
1190007I07Rik	0.0125751	-1.13312	0.151	0.4	I	GABA	Endothelial1	0.0646463	down	mouse	NA	1190007I07Rik	C12orf73
1190007I07Rik	0.00657825	0.450534	0.456	0.22	III	Artemether	Beta	0.0386408	up	mouse	NA	1190007I07Rik	C12orf73
1190007I07Rik	0.0145732	-0.18293	0.249	0.22	III	GABA	Beta	0.0724325	down	mouse	NA	1190007I07Rik	C12orf73
C12orf73	9.11429e-05	0.237204	0.248	0.178	I	FoxOi	Alpha	0.00114915	up	human	NA	1190007I07Rik	C12orf73
C12orf73	0.000115365	0.253866	0.223	0.156	I	FoxOi	Beta	0.00141491	up	human	NA	1190007I07Rik	C12orf73
C12orf73	0.00151146	1.09946	0.256	0.112	I	FoxOi	Endothelial2	0.0128726	up	human	NA	1190007I07Rik	C12orf73
C12orf73	0.0204098	-0.337522	0.152	0.178	I	GABA	Alpha	0.0992393	down	human	NA	1190007I07Rik	C12orf73
C12orf73	4.07995e-07	-0.652783	0.239	0.182	II	Artemether	Alpha	8.45245e-06	down	human	NA	1190007I07Rik	C12orf73
C12orf73	5.18969e-06	0.322153	0.182	0.182	II	FoxOi	Alpha	8.75446e-05	up	human	NA	1190007I07Rik	C12orf73
C12orf73	0.00106024	0.27635	0.208	0.201	II	FoxOi	Beta	0.00957632	up	human	NA	1190007I07Rik	C12orf73
C12orf73	0.00040355	0.986168	0.143	0.075	II	FoxOi	Gamma	0.00422181	up	human	NA	1190007I07Rik	C12orf73
C12orf73	7.05816e-05	0.198723	0.161	0.125	III1	Artemether	Beta	0.00125487	up	human3	36	1190007I07Rik	C12orf73
C12orf73	0.000763135	0.140036	0.106	0.087	III2	Artemether	Alpha	0.00954446	up	human3	36	1190007I07Rik	C12orf73
C12orf73	7.16603e-11	0.414369	0.201	0.125	III2	Artemether	Beta	4.09786e-09	up	human3	36	1190007I07Rik	C12orf73
C12orf73	1.48324e-06	0.241598	0.231	0.173	III2	Artemether	Beta	4.07015e-05	up	human3	72	1190007I07Rik	C12orf73
C12orf73	1.71553e-13	0.306546	0.181	0.125	36	Artemether	Beta	7.65106e-12	up	human3aggregated	36	1190007I07Rik	C12orf73
C12orf73	0.000763135	0.140036	0.106	0.087	36	Artemether	Alpha	0.00664698	up	human3aggregated	36	1190007I07Rik	C12orf73
C12orf73	1.48324e-06	0.241598	0.231	0.173	72	Artemether	Beta	2.63703e-05	up	human3aggregated	72	1190007I07Rik	C12orf73
1300002E11Rik	9.99957e-08	-0.199735	0.577	0.413	I	Artemether	Beta	1.89886e-06	down	mouse	NA	1300002E11Rik	NA
1300002E11Rik	0.0179913	0.359991	0.67	0.398	I	Artemether	Ductal	0.0851529	up	mouse	NA	1300002E11Rik	NA
1300002E11Rik	3.73385e-10	-0.218791	0.497	0.413	I	FoxOi	Beta	9.91438e-09	down	mouse	NA	1300002E11Rik	NA
1300002E11Rik	0.00746873	-0.50721	0.191	0.295	I	GABA	Alpha	0.0428065	down	mouse	NA	1300002E11Rik	NA
1300002E11Rik	0.00447162	-0.138147	0.372	0.413	I	GABA	Beta	0.0282112	down	mouse	NA	1300002E11Rik	NA
1300002E11Rik	7.18188e-11	-0.694852	0.183	0.293	II	Artemether	Alpha	2.08208e-09	down	mouse	NA	1300002E11Rik	NA
1300002E11Rik	1.4e-30	-0.731782	0.427	0.516	II	Artemether	Beta	1.93e-28	down	mouse	NA	1300002E11Rik	NA
1300002E11Rik	1.6903e-12	-0.690158	0.195	0.46	II	Artemether	Ductal	5.89844e-11	down	mouse	NA	1300002E11Rik	NA
1300002E11Rik	0.00130558	0.537062	0.515	0.293	II	FoxOi	Alpha	0.010051	up	mouse	NA	1300002E11Rik	NA
1300002E11Rik	1.39577e-12	-0.402088	0.486	0.516	II	FoxOi	Beta	4.91679e-11	down	mouse	NA	1300002E11Rik	NA
1300002E11Rik	0.010722	-0.176188	0.519	0.516	II	GABA	Beta	0.0570353	down	mouse	NA	1300002E11Rik	NA
1300002E11Rik	1.04883e-05	-0.161288	0.588	0.488	III	Artemether	Beta	0.00013924	down	mouse	NA	1300002E11Rik	NA
1300002E11Rik	0.00124408	0.158484	0.515	0.488	III	GABA	Beta	0.00964512	up	mouse	NA	1300002E11Rik	NA
1500002C15Rik	4.61774e-07	0.750487	0.193	0.04	I	Artemether	Beta	7.87031e-06	up	mouse	NA	1500002C15Rik	NA
1500002C15Rik	6.39203e-06	1.02366	0.161	0.033	III	Artemether	Beta	8.85692e-05	up	mouse	NA	1500002C15Rik	NA
1500009L16Rik	1.12e-23	-0.821523	0.211	0.29	I	FoxOi	Beta	1.02e-21	down	mouse	NA	1500009L16Rik	NA
1500009L16Rik	0.00985782	-0.911725	0.265	0.251	I	FoxOi	Ductal	0.0533949	down	mouse	NA	1500009L16Rik	NA
1500009L16Rik	0.000169334	0.421815	0.372	0.255	II	Artemether	Beta	0.00169605	up	mouse	NA	1500009L16Rik	NA
1500009L16Rik	1.01641e-09	-0.568801	0.175	0.255	II	FoxOi	Beta	2.54774e-08	down	mouse	NA	1500009L16Rik	NA
1500009L16Rik	0.0166295	0.592552	0.15	0.034	III	Artemether	Alpha	0.0802125	up	mouse	NA	1500009L16Rik	NA
1500009L16Rik	2.49658e-19	0.641862	0.553	0.303	III	Artemether	Beta	1.64899e-17	up	mouse	NA	1500009L16Rik	NA
1500009L16Rik	0.000693908	0.464033	0.618	0.355	III	Artemether	Ductal	0.00584698	up	mouse	NA	1500009L16Rik	NA
1500009L16Rik	3.75e-46	0.879732	0.456	0.303	III	GABA	Beta	1.1e-43	up	mouse	NA	1500009L16Rik	NA
1500011B03Rik	7.96751e-06	-0.45862	0.715	0.78	I	FoxOi	Alpha	0.00010834	down	mouse	NA	1500011B03Rik	NA
1500011B03Rik	5.16629e-14	-0.329177	0.581	0.527	I	FoxOi	Beta	2.12669e-12	down	mouse	NA	1500011B03Rik	NA
1500011B03Rik	0.000364112	-1.63615	0.25	0.623	I	FoxOi	Delta	0.00332858	down	mouse	NA	1500011B03Rik	NA
1500011B03Rik	4.93373e-06	-0.211743	0.889	0.844	II	Artemether	Alpha	7.00143e-05	down	mouse	NA	1500011B03Rik	NA
1500011B03Rik	8.09e-28	-0.513104	0.761	0.773	II	Artemether	Beta	9.52e-26	down	mouse	NA	1500011B03Rik	NA
1500011B03Rik	0.00242654	-0.274143	0.649	0.786	II	Artemether	Delta	0.0169758	down	mouse	NA	1500011B03Rik	NA
1500011B03Rik	0.0112825	-0.313343	0.572	0.651	II	Artemether	Ductal	0.059358	down	mouse	NA	1500011B03Rik	NA
1500011B03Rik	8.83e-48	-0.883566	0.84	0.844	II	FoxOi	Alpha	2.79e-45	down	mouse	NA	1500011B03Rik	NA
1500011B03Rik	1.83e-66	-0.855449	0.691	0.773	II	FoxOi	Beta	1.16e-63	down	mouse	NA	1500011B03Rik	NA
1500011B03Rik	0.00432469	-0.47343	0.673	0.786	II	FoxOi	Delta	0.0274388	down	mouse	NA	1500011B03Rik	NA
1500011B03Rik	7.50041e-06	-0.533317	0.713	0.651	II	FoxOi	Ductal	0.000102456	down	mouse	NA	1500011B03Rik	NA
1500011B03Rik	1.7684e-07	-0.224449	0.901	0.844	II	GABA	Alpha	3.22239e-06	down	mouse	NA	1500011B03Rik	NA
1500011B03Rik	3.37e-21	-0.510882	0.736	0.773	II	GABA	Beta	2.559e-19	down	mouse	NA	1500011B03Rik	NA
1500011B03Rik	0.0188716	-0.149496	0.766	0.786	II	GABA	Delta	0.0883517	down	mouse	NA	1500011B03Rik	NA
1500011B03Rik	2.63249e-05	-0.265012	0.608	0.651	II	GABA	Ductal	0.000320367	down	mouse	NA	1500011B03Rik	NA
1500011B03Rik	2.01e-22	-0.480581	0.753	0.676	III	Artemether	Beta	1.67e-20	down	mouse	NA	1500011B03Rik	NA
1500011B03Rik	0.0024628	-0.432827	0.6	0.753	III	FoxOi	Alpha	0.0171924	down	mouse	NA	1500011B03Rik	NA
1500011B03Rik	3.55325e-15	-0.337958	0.629	0.676	III	FoxOi	Beta	1.63097e-13	down	mouse	NA	1500011B03Rik	NA
1500011B03Rik	0.000185573	-0.202986	0.719	0.676	III	GABA	Beta	0.00183899	down	mouse	NA	1500011B03Rik	NA
1500011K16Rik	0.00347792	0.206989	0.777	0.505	I	Artemether	Beta	0.0229197	up	mouse	NA	1500011K16Rik	NA
1500011K16Rik	0.00232419	0.339597	0.623	0.346	I	Artemether	Ductal	0.0163765	up	mouse	NA	1500011K16Rik	NA
1500011K16Rik	0.0120499	0.247209	0.535	0.413	I	FoxOi	Alpha	0.0625368	up	mouse	NA	1500011K16Rik	NA
1500011K16Rik	0.0125846	0.197825	0.675	0.505	I	FoxOi	Beta	0.0646863	up	mouse	NA	1500011K16Rik	NA
1500011K16Rik	0.00410551	-0.155241	0.431	0.505	I	GABA	Beta	0.0262926	down	mouse	NA	1500011K16Rik	NA
1500011K16Rik	0.0168135	0.329527	0.38	0.346	I	GABA	Ductal	0.0808906	up	mouse	NA	1500011K16Rik	NA
1500011K16Rik	7.23409e-08	0.9646	0.551	0.294	II	Artemether	Ductal	1.40055e-06	up	mouse	NA	1500011K16Rik	NA
1500011K16Rik	0.00544971	-0.271118	0.515	0.538	II	GABA	Alpha	0.0331921	down	mouse	NA	1500011K16Rik	NA
1500011K16Rik	0.00176262	0.76959	0.464	0.294	II	GABA	Ductal	0.0129655	up	mouse	NA	1500011K16Rik	NA
1500011K16Rik	0.0117011	0.367652	0.575	0.432	III	Artemether	Alpha	0.0610769	up	mouse	NA	1500011K16Rik	NA
1500011K16Rik	4.19727e-19	0.47497	0.832	0.575	III	Artemether	Beta	2.72566e-17	up	mouse	NA	1500011K16Rik	NA
1500011K16Rik	2.57377e-06	0.901375	0.706	0.366	III	Artemether	Ductal	3.85043e-05	up	mouse	NA	1500011K16Rik	NA
1500011K16Rik	0.00238823	0.59408	0.952	0.933	III	Artemether	SI.Mouse	0.0167526	up	mouse	NA	1500011K16Rik	NA
1500011K16Rik	4.83887e-07	0.199319	0.673	0.575	III	GABA	Beta	8.21715e-06	up	mouse	NA	1500011K16Rik	NA
1500015A07Rik	0.0152123	-0.321706	0.34	0.239	I	Artemether	Beta	0.0749229	down	mouse	NA	1500015A07Rik	NA
1500015A07Rik	4.49745e-06	-0.373865	0.3	0.408	II	Artemether	Alpha	6.4316e-05	down	mouse	NA	1500015A07Rik	NA
1500015A07Rik	7.17923e-10	-0.505676	0.299	0.292	III	Artemether	Beta	1.83834e-08	down	mouse	NA	1500015A07Rik	NA
1500015A07Rik	2.30768e-06	-0.359356	0.25	0.292	III	FoxOi	Beta	3.48204e-05	down	mouse	NA	1500015A07Rik	NA
1500026H17Rik	1.20462e-07	-0.818947	0.206	0.277	II	FoxOi	Beta	2.25884e-06	down	mouse	NA	1500026H17Rik	NA
1500026H17Rik	0.0126411	0.504113	0.224	0.162	II	GABA	Alpha	0.0649123	up	mouse	NA	1500026H17Rik	NA
1500026H17Rik	2.72545e-05	-0.295698	0.346	0.278	III	Artemether	Beta	0.000330508	down	mouse	NA	1500026H17Rik	NA
1600002K03Rik	0.00014272	0.47866	0.483	0.17	I	Artemether	Beta	0.00145677	up	mouse	NA	1600002K03Rik	C19orf24
1600002K03Rik	0.00141816	0.403134	0.372	0.17	I	FoxOi	Beta	0.0107864	up	mouse	NA	1600002K03Rik	C19orf24
1600002K03Rik	0.000331963	0.335144	0.218	0.17	I	GABA	Beta	0.00307048	up	mouse	NA	1600002K03Rik	C19orf24
1600002K03Rik	2.56647e-12	0.691544	0.406	0.243	II	Artemether	Beta	8.78794e-11	up	mouse	NA	1600002K03Rik	C19orf24
1600002K03Rik	0.0180928	0.225497	0.233	0.167	II	Artemether	Ductal	0.0855293	up	mouse	NA	1600002K03Rik	C19orf24
1600002K03Rik	3.776e-06	0.668176	0.483	0.243	II	FoxOi	Beta	5.47639e-05	up	mouse	NA	1600002K03Rik	C19orf24
1600002K03Rik	0.000629073	0.458569	0.35	0.243	II	GABA	Beta	0.00536966	up	mouse	NA	1600002K03Rik	C19orf24
1600002K03Rik	0.0157993	-0.215687	0.297	0.269	III	GABA	Beta	0.077156	down	mouse	NA	1600002K03Rik	C19orf24
C19orf24	0.0195628	0.842497	0.506	0.068	I	Artemether	11	0.0962763	up	human	NA	1600002K03Rik	C19orf24
C19orf24	6.33e-26	0.479158	0.625	0.418	I	FoxOi	Alpha	6.95e-24	up	human	NA	1600002K03Rik	C19orf24
C19orf24	7.96e-35	0.514185	0.622	0.418	I	FoxOi	Beta	1.32e-32	up	human	NA	1600002K03Rik	C19orf24
C19orf24	0.00117976	0.461443	0.626	0.355	I	FoxOi	Gamma	0.0104577	up	human	NA	1600002K03Rik	C19orf24
C19orf24	0.00088705	-0.76384	0.5	0.667	II	Artemether	Acinar	0.00825658	down	human	NA	1600002K03Rik	C19orf24
C19orf24	5.59822e-05	0.24534	0.137	0.599	II	Artemether	Beta	0.000745115	up	human	NA	1600002K03Rik	C19orf24
C19orf24	0.000613577	-0.360183	0.833	0.883	II	Artemether	Endothelial2	0.00604712	down	human	NA	1600002K03Rik	C19orf24
C19orf24	0.00218955	-0.354215	0.766	0.729	II	Artemether	SI.human	0.0174541	down	human	NA	1600002K03Rik	C19orf24
C19orf24	9.53083e-15	0.276855	0.662	0.636	II	FoxOi	Alpha	4.83127e-13	up	human	NA	1600002K03Rik	C19orf24
C19orf24	0.000895319	0.354389	0.625	0.554	II	FoxOi	Gamma	0.00832038	up	human	NA	1600002K03Rik	C19orf24
C19orf24	0.00112962	0.296276	0.362	0.258	III2	Artemether	Acinar	0.0131196	up	human3	36	1600002K03Rik	C19orf24
C19orf24	0.00055126	0.271292	0.443	0.339	III2	Artemether	Beta	0.00728085	up	human3	36	1600002K03Rik	C19orf24
C19orf24	0.0103974	0.325415	0.59	0.459	III2	Artemether	SI.human	0.0720709	up	human3	36	1600002K03Rik	C19orf24
C19orf24	5.2369e-06	0.117838	0.451	0.373	III2	Artemether	Alpha	0.000126931	up	human3	72	1600002K03Rik	C19orf24
C19orf24	0.0136679	-0.154821	0.605	0.558	III3	Artemether	Beta	0.0874444	down	human3	72	1600002K03Rik	C19orf24
C19orf24	0.0238028	0.287875	0.545	0.459	36	Artemether	SI.human	0.0972475	up	human3aggregated	36	1600002K03Rik	C19orf24
C19orf24	0.00112962	0.296276	0.362	0.258	36	Artemether	Acinar	0.00921368	up	human3aggregated	36	1600002K03Rik	C19orf24
C19orf24	0.00055126	0.271292	0.443	0.339	36	Artemether	Beta	0.00505658	up	human3aggregated	36	1600002K03Rik	C19orf24
C19orf24	5.2369e-06	0.117838	0.451	0.373	72	Artemether	Alpha	8.32084e-05	up	human3aggregated	72	1600002K03Rik	C19orf24
C19orf24	0.0136679	-0.154821	0.605	0.558	72	Artemether	Beta	0.0650863	down	human3aggregated	72	1600002K03Rik	C19orf24
1600012H06Rik	0.000127551	0.643347	0.305	0.175	II	FoxOi	Alpha	0.00131924	up	mouse	NA	1600012H06Rik	C6orf120
1600012H06Rik	0.018285	1.30876	0.288	0.143	II	FoxOi	Delta	0.08623	up	mouse	NA	1600012H06Rik	C6orf120
1600012H06Rik	0.012912	0.735085	0.205	0.087	II	FoxOi	Ductal	0.0659485	up	mouse	NA	1600012H06Rik	C6orf120
1600012H06Rik	0.00104543	0.486242	0.213	0.175	II	GABA	Alpha	0.00831223	up	mouse	NA	1600012H06Rik	C6orf120
1600012H06Rik	0.00507929	-0.485937	0.254	0.208	III	Artemether	Beta	0.031312	down	mouse	NA	1600012H06Rik	C6orf120
C6orf120	0.0105423	0.488594	0.101	0.079	III3	Artemether	Endothelial	0.0728027	up	human3	72	1600012H06Rik	C6orf120
C6orf120	0.0232315	0.913615	0.106	0.044	72	Artemether	Ductal	0.0956515	up	human3aggregated	72	1600012H06Rik	C6orf120
C6orf120	0.0105423	0.488594	0.101	0.079	72	Artemether	Endothelial	0.0538318	up	human3aggregated	72	1600012H06Rik	C6orf120
1600014C10Rik	0.00594763	-0.41854	0.121	0.087	I	Artemether	Beta	0.0356326	down	mouse	NA	1600014C10Rik	C19orf12
1600014C10Rik	0.000797814	-0.76794	0.113	0.166	II	FoxOi	Alpha	0.00659138	down	mouse	NA	1600014C10Rik	C19orf12
C19orf12	0.0163719	-0.420427	0.076	0.109	I	Artemether	Alpha	0.0846092	down	human	NA	1600014C10Rik	C19orf12
C19orf12	0.000671674	0.305097	0.168	0.113	I	FoxOi	Beta	0.00653195	up	human	NA	1600014C10Rik	C19orf12
C19orf12	0.000181154	0.297004	0.128	0.121	II	FoxOi	Alpha	0.00210403	up	human	NA	1600014C10Rik	C19orf12
C19orf12	0.00243743	-0.696583	0.085	0.222	II	FoxOi	Endothelial1	0.0190723	down	human	NA	1600014C10Rik	C19orf12
C19orf12	0.00856176	-0.295917	0.32	0.485	II	FoxOi	Endothelial2	0.0517997	down	human	NA	1600014C10Rik	C19orf12
C19orf12	0.0146279	-0.333092	0.146	0.166	III1	Artemether	Beta	0.0917123	down	human3	72	1600014C10Rik	C19orf12
C19orf12	0.00039316	0.571423	0.151	0.041	III2	Artemether	Endothelial	0.00547809	up	human3	36	1600014C10Rik	C19orf12
C19orf12	0.0146279	-0.333092	0.146	0.166	72	Artemether	Beta	0.0683845	down	human3aggregated	72	1600014C10Rik	C19orf12
C19orf12	0.00039316	0.571423	0.151	0.041	36	Artemether	Endothelial	0.00378354	up	human3aggregated	36	1600014C10Rik	C19orf12
C19orf12	0.0209259	0.306301	0.139	0.075	72	Artemether	Ductal	0.0888702	up	human3aggregated	72	1600014C10Rik	C19orf12
1600020E01Rik	0.000327928	0.441371	0.27	0.182	II	Artemether	Beta	0.00303753	up	mouse	NA	1600020E01Rik	NA
1600020E01Rik	0.0041141	-0.644337	0.227	0.239	II	FoxOi	Alpha	0.0263385	down	mouse	NA	1600020E01Rik	NA
1600020E01Rik	0.0167913	0.159993	0.412	0.231	III	Artemether	Beta	0.0808038	up	mouse	NA	1600020E01Rik	NA
C5orf49	6.84283e-05	-0.324659	0.065	0.118	II	FoxOi	Alpha	0.000890111	down	human	NA	1700001L19Rik	C5orf49
C2orf81	0.0177484	-1.11175	0.034	0.104	II	FoxOi	Endothelial2	0.0897224	down	human	NA	1700003E16Rik	C2orf81
1700007L15Rik	0.000195002	-0.241003	0.124	0.129	I	FoxOi	Beta	0.0019212	down	mouse	NA	1700007L15Rik	NA
1700007L15Rik	0.0130402	0.287229	0.162	0.117	II	Artemether	Beta	0.0664488	up	mouse	NA	1700007L15Rik	NA
1700007L15Rik	0.00929353	1.11002	0.176	0.032	III	Artemether	Ductal	0.0509635	up	mouse	NA	1700007L15Rik	NA
1700007L15Rik	0.00659968	0.114618	0.178	0.176	III	FoxOi	Beta	0.0387403	up	mouse	NA	1700007L15Rik	NA
1700008J07Rik	0.0122858	-0.339976	0.154	0.103	I	Artemether	Beta	0.0634781	down	mouse	NA	1700008J07Rik	NA
1700008J07Rik	9.82404e-07	-0.702757	0.083	0.103	I	FoxOi	Beta	1.58494e-05	down	mouse	NA	1700008J07Rik	NA
1700008J07Rik	1.52328e-05	-0.677874	0.075	0.123	II	FoxOi	Beta	0.000195492	down	mouse	NA	1700008J07Rik	NA
C19orf81	0.00793001	-0.419304	0.127	0.149	I	FoxOi	Alpha	0.0488428	down	human	NA	1700008O03Rik	C19orf81
C19orf81	0.00479479	-0.269548	0.08	0.126	II	FoxOi	Alpha	0.0328042	down	human	NA	1700008O03Rik	C19orf81
C19orf81	0.000753528	-0.832906	0.067	0.113	III1	Artemether	Ductal	0.00944694	down	human3	36	1700008O03Rik	C19orf81
C19orf81	0.000894209	-0.84496	0.061	0.113	III2	Artemether	Ductal	0.0108717	down	human3	36	1700008O03Rik	C19orf81
C19orf81	1.02489e-05	-0.838933	0.064	0.113	36	Artemether	Ductal	0.000151552	down	human3aggregated	36	1700008O03Rik	C19orf81
C14orf105	0.00804294	-0.966328	0.1	0.156	I	FoxOi	Gamma	0.0493797	down	human	NA	1700011H14Rik	C14orf105
C14orf105	5.64e-26	-1.26539	0.022	0.112	II	FoxOi	Alpha	6.22e-24	down	human	NA	1700011H14Rik	C14orf105
C14orf105	7.70461e-09	-1.18042	0.069	0.265	II	FoxOi	Gamma	2.08196e-07	down	human	NA	1700011H14Rik	C14orf105
C14orf105	0.0024586	0.227562	0.253	0.166	III3	Artemether	Gamma	0.0243223	up	human3	72	1700011H14Rik	C14orf105
C14orf105	0.00247641	0.1824	0.229	0.166	72	Artemether	Gamma	0.0173955	up	human3aggregated	72	1700011H14Rik	C14orf105
1700016K19Rik	1.1005e-08	1.29714	0.117	0.009	I	Artemether	Beta	2.40777e-07	up	mouse	NA	1700016K19Rik	C17orf97
1700016K19Rik	2.61547e-11	1.8615	0.148	0.007	III	Artemether	Beta	7.99532e-10	up	mouse	NA	1700016K19Rik	C17orf97
C15orf39	0.000403109	-0.391277	0.072	0.101	I	FoxOi	Beta	0.00421736	down	human	NA	1700017B05Rik	C15orf39
C15orf39	0.00250729	-0.411586	0.073	0.153	II	FoxOi	Beta	0.0195033	down	human	NA	1700017B05Rik	C15orf39
C15orf39	0.00605346	0.453755	0.21	0.148	III2	Artemether	Beta	0.0484242	up	human3	72	1700017B05Rik	C15orf39
1700019D03Rik	0.00870507	0.66537	0.604	0.277	I	Artemether	Ductal	0.0483733	up	mouse	NA	1700019D03Rik	C2orf88
1700019D03Rik	0.0014105	0.132848	0.659	0.478	I	FoxOi	Beta	0.0107366	up	mouse	NA	1700019D03Rik	C2orf88
1700019D03Rik	0.00162576	-0.148466	0.416	0.478	I	GABA	Beta	0.0121069	down	mouse	NA	1700019D03Rik	C2orf88
1700019D03Rik	1.35066e-05	-0.268451	0.519	0.516	II	Artemether	Beta	0.000175168	down	mouse	NA	1700019D03Rik	C2orf88
1700019D03Rik	0.000181316	-0.170435	0.585	0.516	II	FoxOi	Beta	0.00180168	down	mouse	NA	1700019D03Rik	C2orf88
1700019D03Rik	0.00447158	0.895941	0.481	0.214	II	FoxOi	Delta	0.0282112	up	mouse	NA	1700019D03Rik	C2orf88
1700019D03Rik	0.00633303	0.707601	0.469	0.281	III	Artemether	Alpha	0.0374779	up	mouse	NA	1700019D03Rik	C2orf88
1700019D03Rik	1.05305e-05	-0.306639	0.678	0.601	III	Artemether	Beta	0.000139731	down	mouse	NA	1700019D03Rik	C2orf88
1700019D03Rik	0.00232596	0.117958	0.667	0.601	III	FoxOi	Beta	0.0163883	up	mouse	NA	1700019D03Rik	C2orf88
1700020I14Rik	0.0196208	-0.401845	0.462	0.364	I	Artemether	Alpha	0.0909913	down	mouse	NA	1700020I14Rik	NA
1700020I14Rik	0.000136226	-0.394564	0.505	0.371	I	Artemether	Beta	0.00139873	down	mouse	NA	1700020I14Rik	NA
1700020I14Rik	2.66426e-08	-0.439059	0.414	0.371	I	FoxOi	Beta	5.51757e-07	down	mouse	NA	1700020I14Rik	NA
1700020I14Rik	6.14211e-05	-0.253003	0.336	0.371	I	GABA	Beta	0.000687174	down	mouse	NA	1700020I14Rik	NA
1700020I14Rik	0.000526914	-0.461049	0.194	0.221	II	Artemether	Beta	0.00459755	down	mouse	NA	1700020I14Rik	NA
1700020I14Rik	3.88841e-05	-0.899742	0.165	0.278	II	Artemether	Ductal	0.000455691	down	mouse	NA	1700020I14Rik	NA
1700020I14Rik	0.00883119	-0.668838	0.172	0.375	II	GABA	Delta	0.0489373	down	mouse	NA	1700020I14Rik	NA
1700020I14Rik	0.0182775	0.228476	0.461	0.237	III	Artemether	Ductal	0.0862036	up	mouse	NA	1700020I14Rik	NA
1700020I14Rik	0.00266947	0.104878	0.328	0.31	III	GABA	Beta	0.0183953	up	mouse	NA	1700020I14Rik	NA
1700021F05Rik	0.0216786	-0.785899	0.197	0.22	I	Artemether	Alpha	0.0980506	down	mouse	NA	1700021F05Rik	C6orf203
1700021F05Rik	0.0153638	-0.525293	0.216	0.261	II	Artemether	Alpha	0.0754956	down	mouse	NA	1700021F05Rik	C6orf203
1700021F05Rik	0.00157205	0.198177	0.436	0.254	III	Artemether	Beta	0.0117704	up	mouse	NA	1700021F05Rik	C6orf203
C6orf203	4.33e-29	0.732737	0.367	0.172	I	FoxOi	Beta	5.57e-27	up	human	NA	1700021F05Rik	C6orf203
C6orf203	0.0100117	0.155464	0.227	0.124	II	Artemether	Alpha	0.0583555	up	human	NA	1700021F05Rik	C6orf203
C6orf203	9.68532e-05	0.270806	0.359	0.172	II	Artemether	Gamma	0.00121277	up	human	NA	1700021F05Rik	C6orf203
C6orf203	0.0138172	0.151085	0.441	0.25	II	Artemether	SI.human	0.0745638	up	human	NA	1700021F05Rik	C6orf203
C6orf203	0.00578493	0.262347	0.269	0.268	III1	Artemether	Beta	0.0467992	up	human3	72	1700021F05Rik	C6orf203
C6orf203	0.00221446	-0.186343	0.317	0.268	III3	Artemether	Beta	0.0223673	down	human3	72	1700021F05Rik	C6orf203
1700023F06Rik	9.97617e-05	0.705168	0.521	0.273	I	Artemether	Alpha	0.00106026	up	mouse	NA	1700023F06Rik	NA
1700023F06Rik	4.53876e-07	0.386522	0.697	0.398	I	Artemether	Beta	7.74588e-06	up	mouse	NA	1700023F06Rik	NA
1700023F06Rik	0.000179539	1.25094	0.5	0.168	I	Artemether	Ductal	0.00178657	up	mouse	NA	1700023F06Rik	NA
1700023F06Rik	0.0006185	-0.311352	0.602	0.522	II	FoxOi	Alpha	0.00529021	down	mouse	NA	1700023F06Rik	NA
1700023F06Rik	1.35043e-17	-0.413423	0.542	0.53	II	FoxOi	Beta	7.73923e-16	down	mouse	NA	1700023F06Rik	NA
1700023F06Rik	5.26419e-15	-0.338721	0.659	0.686	III	FoxOi	Beta	2.37621e-13	down	mouse	NA	1700023F06Rik	NA
1700023F06Rik	1.24451e-17	-0.397011	0.662	0.686	III	GABA	Beta	7.15651e-16	down	mouse	NA	1700023F06Rik	NA
1700025G04Rik	0.0210532	0.957784	0.11	0.071	II	Artemether	Ductal	0.0959426	up	mouse	NA	1700025G04Rik	C1orf21
1700025G04Rik	0.0217877	0.310896	0.4	0.4	II	Artemether	SI.Mouse	0.0984112	up	mouse	NA	1700025G04Rik	C1orf21
1700025G04Rik	0.00172826	-1.00157	0.084	0.14	II	FoxOi	Alpha	0.0127525	down	mouse	NA	1700025G04Rik	C1orf21
C1orf21	0.000273357	-1.83865	0.051	0.143	I	FoxOi	Acinar	0.0030114	down	human	NA	1700025G04Rik	C1orf21
C1orf21	0.0189217	-0.229998	0.125	0.149	I	FoxOi	Alpha	0.0939431	down	human	NA	1700025G04Rik	C1orf21
C1orf21	0.00516985	-0.136902	0.127	0.208	II	FoxOi	Alpha	0.0348742	down	human	NA	1700025G04Rik	C1orf21
C1orf21	0.00356273	0.415201	0.461	0.466	II	FoxOi	Endothelial2	0.0258775	up	human	NA	1700025G04Rik	C1orf21
C9orf9	0.00308685	1.3569	0.211	0.079	I	FoxOi	Endothelial2	0.0230476	up	human	NA	1700026L06Rik	C9orf9
C9orf9	0.00951319	0.895967	0.19	0.066	I	GABA	Ductal	0.0561197	up	human	NA	1700026L06Rik	C9orf9
C9orf9	0.0170258	0.524435	0.124	0.051	II	Artemether	Gamma	0.0870649	up	human	NA	1700026L06Rik	C9orf9
C9orf9	0.000516747	0.921801	0.112	0.051	II	FoxOi	Gamma	0.00521702	up	human	NA	1700026L06Rik	C9orf9
C9orf9	2.84201e-05	0.962719	0.242	0.141	II	FoxOi	Endothelial2	0.000406667	up	human	NA	1700026L06Rik	C9orf9
C9orf135	0.00730155	-0.315742	0.108	0.107	III3	Artemether	Beta	0.0557112	down	human3	72	1700028P14Rik	C9orf135
1700029J07Rik	1.89092e-05	-0.783103	0.109	0.111	I	FoxOi	Beta	0.000237765	down	mouse	NA	1700029J07Rik	C4orf47
1700037C18Rik	0.00138136	-0.37463	0.153	0.183	III	FoxOi	Beta	0.0105479	down	mouse	NA	1700037C18Rik	C16orf90
1700037H04Rik	0.00173633	0.422064	0.205	0.07	I	Artemether	Beta	0.0128019	up	mouse	NA	1700037H04Rik	C20orf27
C20orf27	0.000196727	0.631247	0.346	0.102	I	FoxOi	Acinar	0.00226102	up	human	NA	1700037H04Rik	C20orf27
C20orf27	0.00250314	0.776559	0.305	0.132	I	FoxOi	Gamma	0.0194785	up	human	NA	1700037H04Rik	C20orf27
C20orf27	0.00999089	-0.334198	0.242	0.25	I	GABA	Beta	0.0582715	down	human	NA	1700037H04Rik	C20orf27
C20orf27	9.6937e-05	0.588327	0.301	0.19	II	FoxOi	Gamma	0.00121364	up	human	NA	1700037H04Rik	C20orf27
C20orf27	0.0127702	1.45288	0.364	0.081	III2	Artemether	Acinar.like	0.0833395	up	human3	36	1700037H04Rik	C20orf27
C20orf27	0.0118496	0.592617	0.24	0.078	III2	Artemether	Endothelial	0.0790474	up	human3	36	1700037H04Rik	C20orf27
C20orf27	0.0155779	0.421137	0.394	0.239	III2	Artemether	11	0.0957348	up	human3	72	1700037H04Rik	C20orf27
C20orf27	0.0149509	0.135426	0.212	0.199	III3	Artemether	Endothelial	0.0931018	up	human3	72	1700037H04Rik	C20orf27
C20orf27	0.0041868	0.37582	0.362667	0.239	72	Artemether	11	0.0264159	up	human3aggregated	72	1700037H04Rik	C20orf27
1700040L02Rik	5.25525e-05	-1.014	0.049	0.105	II	FoxOi	Alpha	0.000597718	down	mouse	NA	1700040L02Rik	C10orf107
C10orf107	0.000192078	0.595866	0.134	0.087	III1	Artemether	Beta	0.00298918	up	human3	36	1700040L02Rik	C10orf107
C10orf107	0.00863318	-0.173378	0.117	0.158	III1	Artemether	Beta	0.0629923	down	human3	72	1700040L02Rik	C10orf107
C10orf107	0.00432121	0.236416	0.116	0.087	III2	Artemether	Beta	0.03766	up	human3	36	1700040L02Rik	C10orf107
C10orf107	4.24353e-07	0.282395	0.135	0.09	III3	Artemether	Alpha	1.30337e-05	up	human3	72	1700040L02Rik	C10orf107
C10orf107	1.24517e-05	0.416141	0.125	0.087	36	Artemether	Beta	0.000180112	up	human3aggregated	36	1700040L02Rik	C10orf107
C10orf107	4.24353e-07	0.282395	0.135	0.09	72	Artemether	Alpha	8.33591e-06	up	human3aggregated	72	1700040L02Rik	C10orf107
1700049G17Rik	0.00491578	-0.393629	0.121	0.1	I	FoxOi	Beta	0.0304806	down	mouse	NA	1700049G17Rik	NA
1700049G17Rik	0.0222294	-0.163585	0.12	0.074	III	Artemether	Beta	0.0998988	down	mouse	NA	1700049G17Rik	NA
1700052K11Rik	0.00196864	-0.398311	0.102	0.089	I	FoxOi	Beta	0.0142378	down	mouse	NA	1700052K11Rik	NA
1700056E22Rik	0.0113503	0.572909	0.111	0.039	I	FoxOi	Beta	0.0596429	up	mouse	NA	1700056E22Rik	NA
1700056E22Rik	0.000335229	1.2256	0.117	0.03	II	FoxOi	Beta	0.00309715	up	mouse	NA	1700056E22Rik	NA
1700056E22Rik	0.00111493	0.445269	0.135	0.054	III	FoxOi	Beta	0.00878316	up	mouse	NA	1700056E22Rik	NA
1700066M21Rik	0.0215404	0.561384	0.121	0.029	I	Artemether	Beta	0.0976075	up	mouse	NA	1700066M21Rik	C2orf69
C2orf69	0.00621032	-0.283593	0.237	0.253	I	FoxOi	Beta	0.0403208	down	human	NA	1700066M21Rik	C2orf69
C2orf69	0.00254765	0.280366	0.327	0.157	II	Artemether	Alpha	0.0197523	up	human	NA	1700066M21Rik	C2orf69
C2orf69	0.00931934	0.148034	0.055	0.312	II	Artemether	Beta	0.055238	up	human	NA	1700066M21Rik	C2orf69
C2orf69	0.00385098	1.67746	0.153	0.062	II	FoxOi	Acinar	0.0275334	up	human	NA	1700066M21Rik	C2orf69
C2orf69	9.42406e-05	-0.353032	0.189	0.312	II	FoxOi	Beta	0.00118389	down	human	NA	1700066M21Rik	C2orf69
C2orf69	0.00010222	0.25253	0.33	0.293	III1	Artemether	Beta	0.00173041	up	human3	72	1700066M21Rik	C2orf69
C2orf69	0.000388347	0.230386	0.399	0.293	III3	Artemether	Beta	0.00542271	up	human3	72	1700066M21Rik	C2orf69
C2orf69	0.0151398	0.241714	0.205	0.145	36	Artemether	Beta	0.070102	up	human3aggregated	36	1700066M21Rik	C2orf69
C2orf69	7.16211e-07	0.241458	0.3645	0.293	72	Artemether	Beta	1.35085e-05	up	human3aggregated	72	1700066M21Rik	C2orf69
1700086L19Rik	9.91401e-07	-0.544503	0.415	0.338	I	Artemether	Beta	1.59848e-05	down	mouse	NA	1700086L19Rik	NA
1700086L19Rik	0.00675239	-0.360792	0.755	0.796	I	Artemether	Ductal	0.0394681	down	mouse	NA	1700086L19Rik	NA
1700086L19Rik	0.000303153	-0.299162	0.91	0.905	I	FoxOi	Alpha	0.00283558	down	mouse	NA	1700086L19Rik	NA
1700086L19Rik	1.43e-21	-0.832929	0.233	0.338	I	FoxOi	Beta	1.11682e-19	down	mouse	NA	1700086L19Rik	NA
1700086L19Rik	2.96392e-09	-0.434602	0.84	0.905	I	GABA	Alpha	6.99722e-08	down	mouse	NA	1700086L19Rik	NA
1700086L19Rik	0.00453135	-0.274765	0.73	0.796	I	GABA	Ductal	0.0285095	down	mouse	NA	1700086L19Rik	NA
1700086L19Rik	0.000751266	-0.482863	0.398	0.46	II	Artemether	Beta	0.00625925	down	mouse	NA	1700086L19Rik	NA
1700086L19Rik	0.0193503	-0.40732	0.754	0.839	II	Artemether	Delta	0.090022	down	mouse	NA	1700086L19Rik	NA
1700086L19Rik	4.31994e-11	-0.54675	0.892	0.892	II	FoxOi	Alpha	1.28605e-09	down	mouse	NA	1700086L19Rik	NA
1700086L19Rik	3.8e-22	-1.08236	0.274	0.46	II	FoxOi	Beta	3.1e-20	down	mouse	NA	1700086L19Rik	NA
1700086L19Rik	0.00400017	-0.610529	0.827	0.839	II	FoxOi	Delta	0.0257304	down	mouse	NA	1700086L19Rik	NA
1700086L19Rik	0.0115017	-0.463484	0.424	0.46	II	GABA	Beta	0.0602622	down	mouse	NA	1700086L19Rik	NA
1700086L19Rik	1.06584e-08	0.480403	0.92	0.877	III	Artemether	Alpha	2.33697e-07	up	mouse	NA	1700086L19Rik	NA
1700086L19Rik	8.36942e-05	-0.326411	0.47	0.441	III	Artemether	Beta	0.000906756	down	mouse	NA	1700086L19Rik	NA
1700086L19Rik	0.0106745	0.23146	0.835	0.877	III	FoxOi	Alpha	0.0568385	up	mouse	NA	1700086L19Rik	NA
1700086L19Rik	4.89615e-18	-0.872965	0.296	0.441	III	FoxOi	Beta	2.90621e-16	down	mouse	NA	1700086L19Rik	NA
1700086L19Rik	3.27325e-07	0.751645	0.895	0.699	III	FoxOi	Ductal	5.71545e-06	up	mouse	NA	1700086L19Rik	NA
1700086L19Rik	0.000219635	0.173848	0.493	0.441	III	GABA	Beta	0.0021355	up	mouse	NA	1700086L19Rik	NA
1700086O06Rik	0.0161132	1.52758	0.25	0.054	II	FoxOi	Delta	0.0783412	up	mouse	NA	1700086O06Rik	NA
1700086O06Rik	0.00715968	-0.407473	0.178	0.138	III	Artemether	Beta	0.0413695	down	mouse	NA	1700086O06Rik	NA
1700086P04Rik	0.0106938	0.817142	0.145	0.049	I	Artemether	Alpha	0.0569215	up	mouse	NA	1700086P04Rik	NA
C2orf74	0.00154372	-0.798292	0.074	0.128	I	FoxOi	Acinar	0.0130939	down	human	NA	1700093K21Rik	C2orf74
C2orf74	1.37788e-09	-0.560842	0.208	0.285	I	FoxOi	Alpha	4.11547e-08	down	human	NA	1700093K21Rik	C2orf74
C2orf74	2.54028e-07	-0.506822	0.267	0.313	I	FoxOi	Beta	5.44261e-06	down	human	NA	1700093K21Rik	C2orf74
C2orf74	0.000480686	-1.03325	0.188	0.404	I	FoxOi	Endothelial2	0.00490282	down	human	NA	1700093K21Rik	C2orf74
C2orf74	0.00267633	-0.54115	0.068	0.45	II	Artemether	Beta	0.0205342	down	human	NA	1700093K21Rik	C2orf74
C2orf74	3.31879e-11	-0.359982	0.186	0.332	II	FoxOi	Alpha	1.2009e-09	down	human	NA	1700093K21Rik	C2orf74
C2orf74	1.26307e-06	-0.331438	0.276	0.45	II	FoxOi	Beta	2.3982e-05	down	human	NA	1700093K21Rik	C2orf74
C2orf74	0.000437928	-0.17929	0.391	0.337	III2	Artemether	Beta	0.00599821	down	human3	36	1700093K21Rik	C2orf74
C2orf74	1.18404e-05	-0.172374	0.513	0.482	III3	Artemether	Beta	0.000262971	down	human3	72	1700093K21Rik	C2orf74
C2orf74	0.0206914	-0.634646	0.13	0.206	36	Artemether	11	0.0881307	down	human3aggregated	36	1700093K21Rik	C2orf74
C2orf74	0.000437928	-0.17929	0.391	0.337	36	Artemether	Beta	0.00415526	down	human3aggregated	36	1700093K21Rik	C2orf74
C2orf74	1.18404e-05	-0.172374	0.513	0.482	72	Artemether	Beta	0.000172561	down	human3aggregated	72	1700093K21Rik	C2orf74
1700096K18Rik	0.0121653	-0.180058	0.293	0.195	I	Artemether	Beta	0.0630023	down	mouse	NA	1700096K18Rik	NA
1700096K18Rik	0.0058009	-0.735597	0.201	0.254	I	FoxOi	Alpha	0.0349067	down	mouse	NA	1700096K18Rik	NA
1700096K18Rik	2.43753e-10	-0.54359	0.18	0.195	I	FoxOi	Beta	6.6241e-09	down	mouse	NA	1700096K18Rik	NA
1700096K18Rik	0.00260622	-0.467731	0.205	0.249	II	Artemether	Beta	0.0180299	down	mouse	NA	1700096K18Rik	NA
1700096K18Rik	6.96763e-09	-0.595128	0.176	0.249	II	FoxOi	Beta	1.56515e-07	down	mouse	NA	1700096K18Rik	NA
1700096K18Rik	1.81334e-08	-0.629341	0.192	0.228	III	FoxOi	Beta	3.84453e-07	down	mouse	NA	1700096K18Rik	NA
C10orf11	0.0161584	1.52417	0.136	0.047	I	FoxOi	Ductal	0.0837993	up	human	NA	1700112E06Rik	C10orf11
C10orf11	0.00354573	0.453131	0.131	0.084	III1	Artemether	Acinar	0.032343	up	human3	36	1700112E06Rik	C10orf11
C10orf11	0.00091258	0.403083	0.151	0.084	III2	Artemether	Acinar	0.0110418	up	human3	36	1700112E06Rik	C10orf11
C10orf11	0.0102354	0.205354	0.135	0.087	III3	Artemether	Beta	0.071264	up	human3	72	1700112E06Rik	C10orf11
C10orf11	4.41399e-05	0.428107	0.141	0.084	36	Artemether	Acinar	0.000557025	up	human3aggregated	36	1700112E06Rik	C10orf11
C10orf11	0.0102354	0.205354	0.135	0.087	72	Artemether	Beta	0.0526514	up	human3aggregated	72	1700112E06Rik	C10orf11
1700113A16Rik	0.0162055	0.979744	0.178	0.071	II	Artemether	Ductal	0.0786811	up	mouse	NA	1700113A16Rik	NA
1700113A16Rik	1.30303e-05	-0.544123	0.177	0.227	II	FoxOi	Beta	0.000169583	down	mouse	NA	1700113A16Rik	NA
1700113A16Rik	0.0188994	-0.221167	0.277	0.252	III	FoxOi	Beta	0.0884524	down	mouse	NA	1700113A16Rik	NA
1700123O20Rik	0.0155015	-0.427578	0.5	0.714	I	Artemether	SI.Mouse	0.07601	down	mouse	NA	1700123O20Rik	C14orf119
1700123O20Rik	0.00859315	-0.667892	0.406	0.714	I	FoxOi	SI.Mouse	0.047884	down	mouse	NA	1700123O20Rik	C14orf119
1700123O20Rik	0.0122924	0.249762	0.279	0.28	II	Artemether	Alpha	0.0635034	up	mouse	NA	1700123O20Rik	C14orf119
1700123O20Rik	0.00476452	0.106124	0.278	0.249	II	Artemether	Beta	0.0297174	up	mouse	NA	1700123O20Rik	C14orf119
1700123O20Rik	0.000589592	0.680714	0.263	0.214	II	Artemether	Ductal	0.0050726	up	mouse	NA	1700123O20Rik	C14orf119
1700123O20Rik	9.76593e-07	0.50159	0.491	0.28	II	FoxOi	Alpha	1.57651e-05	up	mouse	NA	1700123O20Rik	C14orf119
1700123O20Rik	1.94905e-07	0.880636	0.475	0.214	II	FoxOi	Ductal	3.5295e-06	up	mouse	NA	1700123O20Rik	C14orf119
1700123O20Rik	2.98288e-05	0.628499	0.301	0.214	II	GABA	Ductal	0.000358627	up	mouse	NA	1700123O20Rik	C14orf119
1700123O20Rik	9.2961e-05	0.28592	0.361	0.302	III	GABA	Beta	0.000995079	up	mouse	NA	1700123O20Rik	C14orf119
C14orf119	6.73516e-05	0.27495	0.771	0.638	II	Artemether	Endothelial2	0.000877974	up	human	NA	1700123O20Rik	C14orf119
C14orf119	6.12413e-05	0.263408	0.286	0.299	II	FoxOi	Alpha	0.000807299	up	human	NA	1700123O20Rik	C14orf119
C14orf119	0.00650223	-0.79648	0.196	0.432	II	FoxOi	Ductal	0.0418088	down	human	NA	1700123O20Rik	C14orf119
C14orf119	0.000139866	-0.111524	0.447	0.436	III2	Artemether	Beta	0.00227372	down	human3	72	1700123O20Rik	C14orf119
C14orf119	0.010836	0.81273	0.17	0.056	72	Artemether	13	0.054865	up	human3aggregated	72	1700123O20Rik	C14orf119
C14orf119	0.000139866	-0.111524	0.447	0.436	72	Artemether	Beta	0.0015459	down	human3aggregated	72	1700123O20Rik	C14orf119
1810008I18Rik	9.82792e-11	0.453606	0.718	0.363	I	Artemether	Beta	2.80367e-09	up	mouse	NA	1810008I18Rik	NA
1810008I18Rik	0.000266205	1.14556	0.491	0.126	I	Artemether	Ductal	0.0025301	up	mouse	NA	1810008I18Rik	NA
1810008I18Rik	0.0100273	-0.634178	0.09	0.155	I	FoxOi	Alpha	0.0541334	down	mouse	NA	1810008I18Rik	NA
1810008I18Rik	1.53e-41	-0.942598	0.266	0.363	I	FoxOi	Beta	3.69e-39	down	mouse	NA	1810008I18Rik	NA
1810008I18Rik	9.06384e-11	0.336632	0.463	0.363	I	GABA	Beta	2.59703e-09	up	mouse	NA	1810008I18Rik	NA
1810008I18Rik	0.0170909	0.495334	0.144	0.105	II	Artemether	Alpha	0.0818868	up	mouse	NA	1810008I18Rik	NA
1810008I18Rik	7.65854e-17	0.662826	0.475	0.255	II	Artemether	Beta	4.10904e-15	up	mouse	NA	1810008I18Rik	NA
1810008I18Rik	0.0102978	0.918257	0.208	0.087	II	Artemether	Ductal	0.0552726	up	mouse	NA	1810008I18Rik	NA
1810008I18Rik	0.00344628	-0.695555	0.084	0.105	II	FoxOi	Alpha	0.022752	down	mouse	NA	1810008I18Rik	NA
1810008I18Rik	8.69991e-12	-0.726749	0.193	0.255	II	FoxOi	Beta	2.80683e-10	down	mouse	NA	1810008I18Rik	NA
1810008I18Rik	3.69074e-12	0.585187	0.459	0.255	II	GABA	Beta	1.24194e-10	up	mouse	NA	1810008I18Rik	NA
1810008I18Rik	4.36e-25	-1.09252	0.162	0.316	III	FoxOi	Beta	4.34e-23	down	mouse	NA	1810008I18Rik	NA
1810008I18Rik	0.00536854	0.138272	0.343	0.316	III	GABA	Beta	0.03278	up	mouse	NA	1810008I18Rik	NA
1810009A15Rik	0.0087078	1.26587	0.162	0.026	I	FoxOi	Ductal	0.0483865	up	mouse	NA	1810009A15Rik	LOC102288414
C17orf58	0.011873	-0.285296	0.068	0.107	I	Artemether	Alpha	0.0664852	down	human	NA	1810010H24Rik	C17orf58
C17orf58	0.00540919	-0.447305	0.077	0.107	I	FoxOi	Alpha	0.0361471	down	human	NA	1810010H24Rik	C17orf58
C17orf58	0.0182042	-0.407012	0.066	0.107	I	GABA	Alpha	0.0913813	down	human	NA	1810010H24Rik	C17orf58
C10orf128	0.0197371	-0.550267	0.19	0.278	II	FoxOi	Endothelial1	0.0969141	down	human	NA	1810011H11Rik	C10orf128
C8orf4	0.00286492	0.17665	0.657	0.617	I	Artemether	Gamma	0.021689	up	human	NA	1810011O10Rik	C8orf4
C8orf4	0.000300475	-0.454434	0.353	0.445	I	FoxOi	Acinar	0.00326792	down	human	NA	1810011O10Rik	C8orf4
C8orf4	1.48919e-12	-0.886417	0.484	0.617	I	FoxOi	Gamma	6.1572e-11	down	human	NA	1810011O10Rik	C8orf4
C8orf4	6.40219e-10	-0.475622	0.432	0.654	II	FoxOi	Gamma	1.99384e-08	down	human	NA	1810011O10Rik	C8orf4
C8orf4	0.00147984	0.101251	0.638	0.615	III1	Artemether	Gamma	0.0162847	up	human3	36	1810011O10Rik	C8orf4
C8orf4	0.00116088	0.319873	0.533	0.427	III2	Artemether	Acinar	0.0134149	up	human3	36	1810011O10Rik	C8orf4
C8orf4	3.55515e-05	0.143458	0.808	0.709	III2	Artemether	Gamma	0.000690739	up	human3	72	1810011O10Rik	C8orf4
C8orf4	0.00412205	0.219594	0.4835	0.427	36	Artemether	Acinar	0.0260873	up	human3aggregated	36	1810011O10Rik	C8orf4
C8orf4	0.00147984	0.101251	0.638	0.615	36	Artemether	Gamma	0.0115097	up	human3aggregated	36	1810011O10Rik	C8orf4
C8orf4	0.00937502	-0.26144	0.4355	0.497	72	Artemether	Acinar	0.0492655	down	human3aggregated	72	1810011O10Rik	C8orf4
C8orf4	3.55515e-05	0.143458	0.808	0.709	72	Artemether	Gamma	0.000458933	up	human3aggregated	72	1810011O10Rik	C8orf4
1810013L24Rik	0.00435162	-1.08976	0.056	0.117	I	FoxOi	Alpha	0.0275855	down	mouse	NA	1810013L24Rik	C16orf72
1810013L24Rik	0.00125415	1.11356	0.165	0.04	II	Artemether	Ductal	0.0097126	up	mouse	NA	1810013L24Rik	C16orf72
1810013L24Rik	0.00660786	1.56585	0.17	0.04	II	GABA	Ductal	0.0387804	up	mouse	NA	1810013L24Rik	C16orf72
1810013L24Rik	0.0206624	-0.997682	0.105	0.14	III	FoxOi	Ductal	0.0946436	down	mouse	NA	1810013L24Rik	C16orf72
1810013L24Rik	0.00360461	0.315861	0.257	0.217	III	GABA	Beta	0.0236081	up	mouse	NA	1810013L24Rik	C16orf72
C16orf72	0.0102014	-0.419935	0.226	0.218	I	FoxOi	Gamma	0.059198	down	human	NA	1810013L24Rik	C16orf72
C16orf72	0.00716256	0.220414	0.15	0.123	I	GABA	Alpha	0.0451006	up	human	NA	1810013L24Rik	C16orf72
C16orf72	0.000600871	0.12291	0.252	0.189	I	GABA	Beta	0.00593861	up	human	NA	1810013L24Rik	C16orf72
C16orf72	0.0114394	0.545109	0.51	0.301	II	Artemether	Endothelial2	0.0647026	up	human	NA	1810013L24Rik	C16orf72
C16orf72	0.00455387	-0.277777	0.215	0.263	III1	Artemether	Beta	0.039127	down	human3	72	1810013L24Rik	C16orf72
C16orf72	1.96006e-11	-0.545156	0.131	0.141	III2	Artemether	Beta	1.20731e-09	down	human3	36	1810013L24Rik	C16orf72
C16orf72	8.91808e-06	-0.334691	0.231	0.263	III2	Artemether	Beta	0.000204662	down	human3	72	1810013L24Rik	C16orf72
C16orf72	0.00190633	0.142224	0.191	0.145	III3	Artemether	Alpha	0.0198986	up	human3	72	1810013L24Rik	C16orf72
C16orf72	0.00472137	0.478168	0.212	0.163	III3	Artemether	Endothelial	0.0402325	up	human3	72	1810013L24Rik	C16orf72
C16orf72	2.93887e-11	-0.327277	0.1365	0.141	36	Artemether	Beta	1.04961e-09	down	human3aggregated	36	1810013L24Rik	C16orf72
C16orf72	2.22062e-07	-0.24607	0.236667	0.263	72	Artemether	Beta	4.59363e-06	down	human3aggregated	72	1810013L24Rik	C16orf72
C16orf72	0.0186583	0.316032	0.207	0.163	72	Artemether	Endothelial	0.0819522	up	human3aggregated	72	1810013L24Rik	C16orf72
C16orf72	0.00190633	0.142224	0.191	0.145	72	Artemether	Alpha	0.0141145	up	human3aggregated	72	1810013L24Rik	C16orf72
1810022K09Rik	2.88552e-05	0.297644	0.554	0.316	I	Artemether	Beta	0.000347984	up	mouse	NA	1810022K09Rik	C8orf59
1810022K09Rik	8.5566e-08	0.889088	0.444	0.17	I	FoxOi	Alpha	1.64037e-06	up	mouse	NA	1810022K09Rik	C8orf59
1810022K09Rik	1.44e-39	0.834665	0.617	0.316	I	FoxOi	Beta	3.18e-37	up	mouse	NA	1810022K09Rik	C8orf59
1810022K09Rik	0.00130787	0.647844	0.412	0.204	I	FoxOi	Ductal	0.0100661	up	mouse	NA	1810022K09Rik	C8orf59
1810022K09Rik	0.000847017	0.249126	0.349	0.316	I	GABA	Beta	0.00693933	up	mouse	NA	1810022K09Rik	C8orf59
1810022K09Rik	3.50679e-06	-0.764326	0.183	0.296	II	Artemether	Alpha	5.11634e-05	down	mouse	NA	1810022K09Rik	C8orf59
1810022K09Rik	1.09789e-09	0.219576	0.424	0.221	II	Artemether	Beta	2.73966e-08	up	mouse	NA	1810022K09Rik	C8orf59
1810022K09Rik	0.000355832	0.172723	0.538	0.296	II	FoxOi	Alpha	0.00326178	up	mouse	NA	1810022K09Rik	C8orf59
1810022K09Rik	4.89e-24	0.777845	0.56	0.221	II	FoxOi	Beta	4.54e-22	up	mouse	NA	1810022K09Rik	C8orf59
1810022K09Rik	0.00648338	1.02051	0.519	0.232	II	FoxOi	Delta	0.0381981	up	mouse	NA	1810022K09Rik	C8orf59
1810022K09Rik	1.51775e-05	0.372941	0.393	0.119	II	FoxOi	Ductal	0.0001949	up	mouse	NA	1810022K09Rik	C8orf59
1810022K09Rik	4.88663e-09	0.274635	0.434	0.221	II	GABA	Beta	1.11979e-07	up	mouse	NA	1810022K09Rik	C8orf59
1810022K09Rik	0.0130168	0.190715	0.229	0.119	II	GABA	Ductal	0.0663539	up	mouse	NA	1810022K09Rik	C8orf59
1810022K09Rik	0.000122654	-0.579661	0.097	0.356	III	Artemether	Alpha	0.00127413	down	mouse	NA	1810022K09Rik	C8orf59
1810022K09Rik	4.1177e-10	-0.721609	0.445	0.517	III	Artemether	Beta	1.08829e-08	down	mouse	NA	1810022K09Rik	C8orf59
1810022K09Rik	5.75182e-06	-0.411732	0.439	0.517	III	FoxOi	Beta	8.05937e-05	down	mouse	NA	1810022K09Rik	C8orf59
1810022K09Rik	0.00284944	-1.06123	0.211	0.419	III	FoxOi	Ductal	0.0194186	down	mouse	NA	1810022K09Rik	C8orf59
1810022K09Rik	0.00358566	-0.434714	0.247	0.419	III	GABA	Ductal	0.0235059	down	mouse	NA	1810022K09Rik	C8orf59
C8orf59	0.0203163	0.210472	0.5	0.389	I	Artemether	Beta	0.0989297	up	human	NA	1810022K09Rik	C8orf59
C8orf59	0.0110353	0.254878	0.368	0.303	I	Artemether	Gamma	0.0629468	up	human	NA	1810022K09Rik	C8orf59
C8orf59	1.31503e-05	0.26407	0.408	0.301	I	FoxOi	Alpha	0.000203611	up	human	NA	1810022K09Rik	C8orf59
C8orf59	2.14495e-15	0.440676	0.565	0.389	I	FoxOi	Beta	1.15294e-13	up	human	NA	1810022K09Rik	C8orf59
C8orf59	0.00172324	0.34141	0.532	0.303	I	FoxOi	Gamma	0.0143528	up	human	NA	1810022K09Rik	C8orf59
C8orf59	0.00728933	-0.186139	0.346	0.423	I	GABA	Acinar	0.0457233	down	human	NA	1810022K09Rik	C8orf59
C8orf59	7.98901e-05	-0.452267	0.11	0.555	II	Artemether	Beta	0.00102244	down	human	NA	1810022K09Rik	C8orf59
C8orf59	0.000271806	0.167577	0.416	0.482	II	FoxOi	Alpha	0.00299582	up	human	NA	1810022K09Rik	C8orf59
C8orf59	6.37574e-09	0.278972	0.566	0.555	II	FoxOi	Beta	1.74006e-07	up	human	NA	1810022K09Rik	C8orf59
C8orf59	3.32181e-10	-0.609722	0.268	0.295	III1	Artemether	Beta	1.7454e-08	down	human3	36	1810022K09Rik	C8orf59
C8orf59	0.0029395	-0.226735	0.371	0.368	III1	Artemether	Beta	0.0279378	down	human3	72	1810022K09Rik	C8orf59
C8orf59	0.0164537	0.397634	0.31	0.131	III2	Artemether	11	0.0995286	up	human3	36	1810022K09Rik	C8orf59
C8orf59	0.00441592	0.160191	0.308	0.216	III2	Artemether	Ductal	0.0382682	up	human3	72	1810022K09Rik	C8orf59
C8orf59	1.1174e-10	0.187868	0.487	0.368	III3	Artemether	Beta	6.23058e-09	up	human3	72	1810022K09Rik	C8orf59
C8orf59	0.00420958	0.215857	0.299	0.216	III3	Artemether	Ductal	0.0369101	up	human3	72	1810022K09Rik	C8orf59
C8orf59	3.32181e-10	-0.609722	0.268	0.295	36	Artemether	Beta	1.05128e-08	down	human3aggregated	36	1810022K09Rik	C8orf59
C8orf59	0.01803	-0.357104	0.157	0.168	36	Artemether	Endothelial	0.0798342	down	human3aggregated	36	1810022K09Rik	C8orf59
C8orf59	0.0164537	0.397634	0.31	0.131	36	Artemether	11	0.0745867	up	human3aggregated	36	1810022K09Rik	C8orf59
C8orf59	0.00022108	0.188024	0.3035	0.216	72	Artemether	Ductal	0.00230299	up	human3aggregated	72	1810022K09Rik	C8orf59
1810024B03Rik	0.0109211	-0.355079	0.108	0.111	II	FoxOi	Alpha	0.0578748	down	mouse	NA	1810024B03Rik	NA
1810024B03Rik	0.000715756	-0.380631	0.17	0.137	III	Artemether	Beta	0.00600536	down	mouse	NA	1810024B03Rik	NA
1810024B03Rik	1.58929e-05	-0.411486	0.107	0.137	III	FoxOi	Beta	0.000203162	down	mouse	NA	1810024B03Rik	NA
1810026J23Rik	0.000281545	-0.36669	0.303	0.194	I	Artemether	Beta	0.00265949	down	mouse	NA	1810026J23Rik	C19orf52
1810026J23Rik	0.00449277	-0.213384	0.262	0.194	I	FoxOi	Beta	0.0283146	down	mouse	NA	1810026J23Rik	C19orf52
1810026J23Rik	0.00804828	-0.257148	0.198	0.299	II	Artemether	Alpha	0.0454374	down	mouse	NA	1810026J23Rik	C19orf52
1810026J23Rik	0.000842807	-0.469436	0.206	0.255	II	Artemether	Beta	0.00690875	down	mouse	NA	1810026J23Rik	C19orf52
1810026J23Rik	0.000615984	-0.430343	0.311	0.299	II	FoxOi	Alpha	0.00527125	down	mouse	NA	1810026J23Rik	C19orf52
1810026J23Rik	2.71955e-05	-0.577702	0.255	0.255	II	FoxOi	Beta	0.000329912	down	mouse	NA	1810026J23Rik	C19orf52
1810026J23Rik	2.35506e-05	-0.376269	0.345	0.295	III	Artemether	Beta	0.000289955	down	mouse	NA	1810026J23Rik	C19orf52
1810026J23Rik	5.49702e-07	-0.361155	0.288	0.295	III	FoxOi	Beta	9.25413e-06	down	mouse	NA	1810026J23Rik	C19orf52
1810026J23Rik	0.000286511	0.161792	0.331	0.295	III	GABA	Beta	0.0026996	up	mouse	NA	1810026J23Rik	C19orf52
C19orf52	0.0057555	0.379752	0.253	0.105	II	Artemether	Gamma	0.0379629	up	human	NA	1810026J23Rik	C19orf52
C19orf52	0.0146541	0.185723	0.552	0.298	II	Artemether	SI.human	0.077966	up	human	NA	1810026J23Rik	C19orf52
1810030O07Rik	0.00207975	-0.255236	0.309	0.194	I	Artemether	Beta	0.0149081	down	mouse	NA	1810030O07Rik	CXorf38
1810030O07Rik	0.000389338	1.23583	0.38	0.078	I	Artemether	Delta	0.00353068	up	mouse	NA	1810030O07Rik	CXorf38
1810030O07Rik	0.0084538	-0.244044	0.222	0.197	I	FoxOi	Alpha	0.047281	down	mouse	NA	1810030O07Rik	CXorf38
1810030O07Rik	4.11461e-05	-0.370241	0.225	0.194	I	FoxOi	Beta	0.000479336	down	mouse	NA	1810030O07Rik	CXorf38
1810030O07Rik	0.00578627	-0.610406	0.128	0.156	II	FoxOi	Alpha	0.0348373	down	mouse	NA	1810030O07Rik	CXorf38
1810030O07Rik	1.00277e-06	-0.746187	0.17	0.192	II	FoxOi	Beta	1.61496e-05	down	mouse	NA	1810030O07Rik	CXorf38
1810030O07Rik	0.0161315	-0.779812	0.071	0.199	III	FoxOi	Alpha	0.0784019	down	mouse	NA	1810030O07Rik	CXorf38
1810030O07Rik	0.000758447	-0.197929	0.167	0.204	III	FoxOi	Beta	0.00631065	down	mouse	NA	1810030O07Rik	CXorf38
CXorf38	0.00900289	-0.607137	0.05	0.136	II	FoxOi	Gamma	0.053803	down	human	NA	1810030O07Rik	CXorf38
1810032O08Rik	0.000412939	0.598008	0.182	0.049	III	Artemether	Beta	0.00371784	up	mouse	NA	1810032O08Rik	NA
1810034E14Rik	0.00240504	1.51061	0.12	0.027	I	Artemether	Alpha	0.0168513	up	mouse	NA	1810034E14Rik	NA
1810034E14Rik	5.77394e-08	-0.897294	0.071	0.106	III	Artemether	Beta	1.13548e-06	down	mouse	NA	1810034E14Rik	NA
1810034E14Rik	3.8114e-07	-0.864116	0.052	0.106	III	FoxOi	Beta	6.57844e-06	down	mouse	NA	1810034E14Rik	NA
1810037I17Rik	3.74e-20	-0.164646	0.918	0.835	I	Artemether	Beta	2.63168e-18	down	mouse	NA	1810037I17Rik	NA
1810037I17Rik	0.0158903	-0.135521	0.917	0.811	I	FoxOi	Alpha	0.0774881	down	mouse	NA	1810037I17Rik	NA
1810037I17Rik	8.09483e-19	-0.123169	0.894	0.835	I	FoxOi	Beta	5.14784e-17	down	mouse	NA	1810037I17Rik	NA
1810037I17Rik	0.00772639	-0.149634	0.768	0.811	I	GABA	Alpha	0.0440089	down	mouse	NA	1810037I17Rik	NA
1810037I17Rik	2.72816e-09	-0.148045	0.815	0.835	I	GABA	Beta	6.47344e-08	down	mouse	NA	1810037I17Rik	NA
1810037I17Rik	0.0024167	-0.209265	0.73	0.796	I	GABA	Ductal	0.0169194	down	mouse	NA	1810037I17Rik	NA
1810037I17Rik	0.00497745	-0.13829	0.784	0.793	II	Artemether	Alpha	0.0307899	down	mouse	NA	1810037I17Rik	NA
1810037I17Rik	7.93e-20	-0.311378	0.878	0.802	II	Artemether	Beta	5.45067e-18	down	mouse	NA	1810037I17Rik	NA
1810037I17Rik	0.000639182	-0.272023	0.716	0.69	II	Artemether	Ductal	0.00544539	down	mouse	NA	1810037I17Rik	NA
1810037I17Rik	7.30874e-12	-0.175885	0.858	0.802	II	FoxOi	Beta	2.38074e-10	down	mouse	NA	1810037I17Rik	NA
1810037I17Rik	1.67819e-11	-0.190077	0.924	0.846	III	Artemether	Beta	5.24361e-10	down	mouse	NA	1810037I17Rik	NA
1810037I17Rik	0.00238852	0.373826	0.835	0.76	III	FoxOi	Alpha	0.0167538	up	mouse	NA	1810037I17Rik	NA
1810037I17Rik	2.90764e-13	0.162979	0.927	0.846	III	GABA	Beta	1.10181e-11	up	mouse	NA	1810037I17Rik	NA
1810041L15Rik	6.47306e-11	1.14065	0.257	0.045	I	Artemether	Beta	1.88752e-09	up	mouse	NA	1810041L15Rik	KIAA1644
1810041L15Rik	0.000109895	0.777869	0.18	0.092	II	Artemether	Alpha	0.0011564	up	mouse	NA	1810041L15Rik	KIAA1644
1810041L15Rik	1.20952e-12	1.03483	0.229	0.077	II	Artemether	Beta	4.28826e-11	up	mouse	NA	1810041L15Rik	KIAA1644
1810041L15Rik	0.0010002	0.769323	0.163	0.077	II	GABA	Beta	0.00800388	up	mouse	NA	1810041L15Rik	KIAA1644
1810041L15Rik	1.42056e-05	0.810818	0.277	0.074	III	Artemether	Beta	0.000183517	up	mouse	NA	1810041L15Rik	KIAA1644
1810043G02Rik	0.0142406	0.478522	0.566	0.22	I	Artemether	Ductal	0.07116	up	mouse	NA	1810043G02Rik	C21orf2
1810043G02Rik	0.0199309	-0.581387	0.292	0.311	I	FoxOi	Alpha	0.0920576	down	mouse	NA	1810043G02Rik	C21orf2
1810043G02Rik	1.5e-48	-1.2283	0.238	0.368	I	FoxOi	Beta	4.84e-46	down	mouse	NA	1810043G02Rik	C21orf2
1810043G02Rik	0.018308	-0.142937	0.326	0.368	I	GABA	Beta	0.0863134	down	mouse	NA	1810043G02Rik	C21orf2
1810043G02Rik	9.52186e-06	0.201466	0.506	0.407	II	Artemether	Beta	0.000127445	up	mouse	NA	1810043G02Rik	C21orf2
1810043G02Rik	9.90377e-06	0.613748	0.407	0.294	II	Artemether	Ductal	0.000132134	up	mouse	NA	1810043G02Rik	C21orf2
1810043G02Rik	1.1876e-06	-0.623688	0.308	0.404	II	FoxOi	Alpha	1.88855e-05	down	mouse	NA	1810043G02Rik	C21orf2
1810043G02Rik	3.11562e-14	-0.788985	0.279	0.407	II	FoxOi	Beta	1.30723e-12	down	mouse	NA	1810043G02Rik	C21orf2
1810043G02Rik	0.00355064	0.10773	0.532	0.407	II	GABA	Beta	0.0233194	up	mouse	NA	1810043G02Rik	C21orf2
1810043G02Rik	3.95e-39	-0.969171	0.288	0.492	III	FoxOi	Beta	8.46e-37	down	mouse	NA	1810043G02Rik	C21orf2
C21orf2	0.0127389	-0.272654	0.222	0.287	I	GABA	Alpha	0.0700962	down	human	NA	1810043G02Rik	C21orf2
C21orf2	0.00124886	-0.822067	0.041	0.388	II	Artemether	Beta	0.0109806	down	human	NA	1810043G02Rik	C21orf2
C21orf2	0.00800408	-0.682186	0.075	0.105	III1	Artemether	Endothelial	0.0596628	down	human3	36	1810043G02Rik	C21orf2
C21orf2	0.00560762	-0.170749	0.364	0.399	III1	Artemether	Beta	0.04576	down	human3	72	1810043G02Rik	C21orf2
C21orf2	0.0158328	-0.321507	0.096	0.111	III2	Artemether	Gamma	0.0968156	down	human3	36	1810043G02Rik	C21orf2
C21orf2	0.00800408	-0.682186	0.075	0.105	36	Artemether	Endothelial	0.0437145	down	human3aggregated	36	1810043G02Rik	C21orf2
C21orf2	0.000459215	-0.16868	0.413667	0.399	72	Artemether	Beta	0.00432606	down	human3aggregated	72	1810043G02Rik	C21orf2
C21orf2	0.0158328	-0.321507	0.096	0.111	36	Artemether	Gamma	0.0724287	down	human3aggregated	36	1810043G02Rik	C21orf2
1810043H04Rik	4.60114e-09	-0.148434	0.786	0.604	I	Artemether	Beta	1.05843e-07	down	mouse	NA	1810043H04Rik	C17orf89
1810043H04Rik	7.49177e-05	-0.531101	0.5	0.518	I	Artemether	Ductal	0.000821018	down	mouse	NA	1810043H04Rik	C17orf89
1810043H04Rik	0.000419516	-0.491922	0.424	0.451	I	FoxOi	Alpha	0.00376935	down	mouse	NA	1810043H04Rik	C17orf89
1810043H04Rik	3.07e-23	-0.390364	0.658	0.604	I	FoxOi	Beta	2.71e-21	down	mouse	NA	1810043H04Rik	C17orf89
1810043H04Rik	0.000330806	-1.05297	0.324	0.518	I	FoxOi	Ductal	0.00306076	down	mouse	NA	1810043H04Rik	C17orf89
1810043H04Rik	3.17533e-11	-0.199031	0.57	0.604	I	GABA	Beta	9.60606e-10	down	mouse	NA	1810043H04Rik	C17orf89
1810043H04Rik	4.74454e-05	-0.536904	0.356	0.518	I	GABA	Ductal	0.000545603	down	mouse	NA	1810043H04Rik	C17orf89
1810043H04Rik	0.000101192	0.342339	0.485	0.411	II	Artemether	Alpha	0.0010738	up	mouse	NA	1810043H04Rik	C17orf89
1810043H04Rik	1.91539e-16	0.398336	0.738	0.577	II	Artemether	Beta	9.91799e-15	up	mouse	NA	1810043H04Rik	C17orf89
1810043H04Rik	0.00430779	1.13123	0.474	0.339	II	Artemether	Delta	0.0273525	up	mouse	NA	1810043H04Rik	C17orf89
1810043H04Rik	4.58877e-05	0.563095	0.517	0.317	II	Artemether	Ductal	0.000529282	up	mouse	NA	1810043H04Rik	C17orf89
1810043H04Rik	2.31128e-09	0.522379	0.68	0.411	II	FoxOi	Alpha	5.53938e-08	up	mouse	NA	1810043H04Rik	C17orf89
1810043H04Rik	0.00398619	0.129858	0.549	0.317	II	FoxOi	Ductal	0.0256545	up	mouse	NA	1810043H04Rik	C17orf89
1810043H04Rik	0.000680816	0.202515	0.7	0.577	II	GABA	Beta	0.00575233	up	mouse	NA	1810043H04Rik	C17orf89
1810043H04Rik	0.00110936	-0.733492	0.435	0.548	III	FoxOi	Alpha	0.00874586	down	mouse	NA	1810043H04Rik	C17orf89
1810043H04Rik	4.7733e-15	-0.322588	0.657	0.696	III	FoxOi	Beta	2.16209e-13	down	mouse	NA	1810043H04Rik	C17orf89
1810043H04Rik	3.49305e-05	-0.912598	0.421	0.581	III	FoxOi	Ductal	0.000413609	down	mouse	NA	1810043H04Rik	C17orf89
1810043H04Rik	0.000296979	-0.675587	0.431	0.548	III	GABA	Alpha	0.00278445	down	mouse	NA	1810043H04Rik	C17orf89
1810043H04Rik	4.37e-28	-0.462712	0.588	0.696	III	GABA	Beta	5.21e-26	down	mouse	NA	1810043H04Rik	C17orf89
1810043H04Rik	0.000192882	-0.193659	0.484	0.581	III	GABA	Ductal	0.00190272	down	mouse	NA	1810043H04Rik	C17orf89
C17orf89	0.000355322	0.461642	0.396	0.358	I	Artemether	Acinar	0.0037845	up	human	NA	1810043H04Rik	C17orf89
C17orf89	0.000894692	0.105763	0.721	0.666	I	Artemether	Alpha	0.00831704	up	human	NA	1810043H04Rik	C17orf89
C17orf89	0.0102182	0.240854	0.68	0.547	I	Artemether	Ductal	0.0592776	up	human	NA	1810043H04Rik	C17orf89
C17orf89	0.00149889	0.497878	0.603	0.358	I	FoxOi	Acinar	0.0127822	up	human	NA	1810043H04Rik	C17orf89
C17orf89	1.21306e-12	0.210273	0.779	0.666	I	FoxOi	Alpha	5.0497e-11	up	human	NA	1810043H04Rik	C17orf89
C17orf89	0.000143758	0.334728	0.679	0.403	I	FoxOi	Gamma	0.00171943	up	human	NA	1810043H04Rik	C17orf89
C17orf89	0.0096514	0.280082	0.682	0.547	I	FoxOi	Ductal	0.0567362	up	human	NA	1810043H04Rik	C17orf89
C17orf89	0.00761406	0.590175	0.574	0.182	I	GABA	11	0.0473387	up	human	NA	1810043H04Rik	C17orf89
C17orf89	0.014072	-0.659322	0.487	0.583	II	Artemether	Acinar	0.0756055	down	human	NA	1810043H04Rik	C17orf89
C17orf89	7.56263e-12	-0.261218	0.783	0.794	II	Artemether	Alpha	2.92213e-10	down	human	NA	1810043H04Rik	C17orf89
C17orf89	1.54e-05	-0.541357	0.719	0.865	II	Artemether	Endothelial2	0.000234648	down	human	NA	1810043H04Rik	C17orf89
C17orf89	0.00566147	-0.32586	0.848	0.818	II	Artemether	SI.human	0.037464	down	human	NA	1810043H04Rik	C17orf89
C17orf89	0.0133953	1.21688	0.295	0.128	II	FoxOi	11	0.0728545	up	human	NA	1810043H04Rik	C17orf89
C17orf89	0.00042322	0.620266	0.627	0.583	II	FoxOi	Acinar	0.00439642	up	human	NA	1810043H04Rik	C17orf89
C17orf89	0.00810617	0.161895	0.575	0.536	II	FoxOi	Gamma	0.0496774	up	human	NA	1810043H04Rik	C17orf89
C17orf89	8.03362e-07	0.152173	0.641	0.642	III1	Artemether	Beta	2.34395e-05	up	human3	72	1810043H04Rik	C17orf89
C17orf89	1.62197e-05	0.203214	0.616	0.495	III2	Artemether	Beta	0.000347462	up	human3	36	1810043H04Rik	C17orf89
C17orf89	4.48917e-06	0.156833	0.6025	0.495	36	Artemether	Beta	7.23097e-05	up	human3aggregated	36	1810043H04Rik	C17orf89
C17orf89	8.03362e-07	0.152173	0.641	0.642	72	Artemether	Beta	1.50406e-05	up	human3aggregated	72	1810043H04Rik	C17orf89
1810044D09Rik	0.0173271	0.497302	0.185	0.137	II	Artemether	Alpha	0.0827317	up	mouse	NA	1810044D09Rik	NA
1810044D09Rik	0.000870278	-0.225501	0.242	0.264	III	FoxOi	Beta	0.00710392	down	mouse	NA	1810044D09Rik	NA
C11orf24	0.000166411	0.435083	0.185	0.126	I	FoxOi	Alpha	0.00195478	up	human	NA	1810055G02Rik	C11orf24
C11orf24	0.000461133	0.382515	0.126	0.085	I	FoxOi	Beta	0.00472854	up	human	NA	1810055G02Rik	C11orf24
C11orf24	2.24389e-07	-1.25602	0.188	0.506	I	FoxOi	Endothelial2	4.84912e-06	down	human	NA	1810055G02Rik	C11orf24
C11orf24	0.00963492	-0.397678	0.147	0.117	II	Artemether	Gamma	0.0566672	down	human	NA	1810055G02Rik	C11orf24
C11orf24	0.00361633	0.615029	0.212	0.109	III1	Artemether	Endothelial	0.0328482	up	human3	72	1810055G02Rik	C11orf24
C11orf24	0.0106833	0.470627	0.195	0.109	72	Artemether	Endothelial	0.0543283	up	human3aggregated	72	1810055G02Rik	C11orf24
1810058I24Rik	0.00950062	-0.364275	0.618	0.613	I	Artemether	10	0.0518536	down	mouse	NA	1810058I24Rik	NA
1810058I24Rik	0.00163898	0.446336	1	0.8	I	Artemether	Endothelial1	0.0121899	up	mouse	NA	1810058I24Rik	NA
1810058I24Rik	0.0188475	0.200093	0.731	0.525	I	FoxOi	Beta	0.0882675	up	mouse	NA	1810058I24Rik	NA
1810058I24Rik	9.61426e-12	0.49513	0.57	0.484	II	Artemether	Alpha	3.08855e-10	up	mouse	NA	1810058I24Rik	NA
1810058I24Rik	2.95238e-15	0.358846	0.691	0.589	II	Artemether	Beta	1.36552e-13	up	mouse	NA	1810058I24Rik	NA
1810058I24Rik	2.16689e-07	0.558565	0.525	0.31	II	Artemether	Ductal	3.89407e-06	up	mouse	NA	1810058I24Rik	NA
1810058I24Rik	1.40992e-07	0.470275	0.733	0.484	II	FoxOi	Alpha	2.6119e-06	up	mouse	NA	1810058I24Rik	NA
1810058I24Rik	3.25025e-10	0.578218	0.744	0.589	II	FoxOi	Beta	8.69973e-09	up	mouse	NA	1810058I24Rik	NA
1810058I24Rik	0.00156528	0.522886	0.692	0.411	II	FoxOi	Delta	0.0117269	up	mouse	NA	1810058I24Rik	NA
1810058I24Rik	1.04842e-05	0.671089	0.68	0.31	II	FoxOi	Ductal	0.000139195	up	mouse	NA	1810058I24Rik	NA
1810058I24Rik	1.9761e-08	0.414691	0.607	0.484	II	GABA	Alpha	4.16671e-07	up	mouse	NA	1810058I24Rik	NA
1810058I24Rik	3.19234e-13	0.401188	0.7	0.589	II	GABA	Beta	1.20597e-11	up	mouse	NA	1810058I24Rik	NA
1810058I24Rik	0.00281157	0.654903	0.531	0.411	II	GABA	Delta	0.0192028	up	mouse	NA	1810058I24Rik	NA
1810058I24Rik	1.07414e-05	0.652663	0.516	0.31	II	GABA	Ductal	0.00014232	up	mouse	NA	1810058I24Rik	NA
1810058I24Rik	0.00246684	0.230573	0.714	0.606	III	FoxOi	Beta	0.017215	up	mouse	NA	1810058I24Rik	NA
1810058I24Rik	0.00113211	0.639416	0.737	0.419	III	FoxOi	Ductal	0.00889652	up	mouse	NA	1810058I24Rik	NA
2010015M23Rik	0.0175624	0.943084	0.128	0.042	I	Artemether	Alpha	0.0835972	up	mouse	NA	2010015M23Rik	NA
2010107E04Rik	0.000102725	0.477509	0.934	0.66	I	Artemether	Ductal	0.00108827	up	mouse	NA	2010107E04Rik	C14orf2
2010107E04Rik	9.18595e-10	0.520398	0.951	0.761	I	FoxOi	Alpha	2.31706e-08	up	mouse	NA	2010107E04Rik	C14orf2
2010107E04Rik	6.76e-59	0.554503	0.941	0.812	I	FoxOi	Beta	3.27e-56	up	mouse	NA	2010107E04Rik	C14orf2
2010107E04Rik	0.00193397	0.463719	0.926	0.66	I	FoxOi	Ductal	0.0140276	up	mouse	NA	2010107E04Rik	C14orf2
2010107E04Rik	0.00157516	-0.520601	0.449	0.543	I	GABA	Acinar	0.0117898	down	mouse	NA	2010107E04Rik	C14orf2
2010107E04Rik	0.00193708	0.536338	0.754	0.786	II	Artemether	Delta	0.0140459	up	mouse	NA	2010107E04Rik	C14orf2
2010107E04Rik	7.32807e-06	0.442953	0.784	0.651	II	Artemether	Ductal	0.000100332	up	mouse	NA	2010107E04Rik	C14orf2
2010107E04Rik	0.000876823	-0.218687	1	1	II	Artemether	SI.Mouse	0.00714971	down	mouse	NA	2010107E04Rik	C14orf2
2010107E04Rik	1.97346e-12	0.357443	0.968	0.844	II	FoxOi	Alpha	6.83535e-11	up	mouse	NA	2010107E04Rik	C14orf2
2010107E04Rik	2.09617e-14	0.395381	0.931	0.836	II	FoxOi	Beta	8.94402e-13	up	mouse	NA	2010107E04Rik	C14orf2
2010107E04Rik	2.51511e-05	0.747999	0.865	0.786	II	FoxOi	Delta	0.000307546	up	mouse	NA	2010107E04Rik	C14orf2
2010107E04Rik	0.00382064	0.414834	0.91	0.651	II	FoxOi	Ductal	0.0247668	up	mouse	NA	2010107E04Rik	C14orf2
2010107E04Rik	0.007034	0.117895	0.919	0.844	II	GABA	Alpha	0.0408	up	mouse	NA	2010107E04Rik	C14orf2
2010107E04Rik	0.00122084	0.113997	0.932	0.836	II	GABA	Beta	0.00949061	up	mouse	NA	2010107E04Rik	C14orf2
2010107E04Rik	0.00189923	0.400387	0.778	0.651	II	GABA	Ductal	0.0138112	up	mouse	NA	2010107E04Rik	C14orf2
2010107E04Rik	0.000218524	0.374741	0.859	0.836	III	FoxOi	Alpha	0.00212597	up	mouse	NA	2010107E04Rik	C14orf2
2010107E04Rik	8.66e-24	0.432061	0.962	0.896	III	FoxOi	Beta	7.95e-22	up	mouse	NA	2010107E04Rik	C14orf2
C14orf2	2.10646e-05	0.231592	0.875	0.823	I	Artemether	Acinar	0.00031092	up	human	NA	2010107E04Rik	C14orf2
C14orf2	1.68e-27	0.221507	0.94	0.891	I	Artemether	Alpha	2.01e-25	up	human	NA	2010107E04Rik	C14orf2
C14orf2	0.00942505	0.194314	0.93	0.897	I	Artemether	Delta	0.0557236	up	human	NA	2010107E04Rik	C14orf2
C14orf2	0.000488775	0.167949	0.918	0.84	I	Artemether	Gamma	0.00497469	up	human	NA	2010107E04Rik	C14orf2
C14orf2	0.000997187	0.172883	0.986	0.966	I	Artemether	Endothelial2	0.00910239	up	human	NA	2010107E04Rik	C14orf2
C14orf2	0.000450152	0.252812	0.947	0.84	I	Artemether	Ductal	0.00463367	up	human	NA	2010107E04Rik	C14orf2
C14orf2	0.00234518	0.207831	1	0.971	I	Artemether	SI.human	0.0184682	up	human	NA	2010107E04Rik	C14orf2
C14orf2	3.73235e-05	-0.261217	0.95	0.5	I	FoxOi	7	0.000517762	down	human	NA	2010107E04Rik	C14orf2
C14orf2	5.91e-40	0.243318	0.964	0.891	I	FoxOi	Alpha	1.18e-37	up	human	NA	2010107E04Rik	C14orf2
C14orf2	4.06e-69	0.246511	0.97	0.864	I	FoxOi	Beta	1.9e-66	up	human	NA	2010107E04Rik	C14orf2
C14orf2	5.10542e-05	0.327556	1	0.897	I	FoxOi	Delta	0.000686306	up	human	NA	2010107E04Rik	C14orf2
C14orf2	4.93114e-10	0.365026	1	0.966	I	FoxOi	Endothelial2	1.55844e-08	up	human	NA	2010107E04Rik	C14orf2
C14orf2	0.00123792	0.238821	0.898	0.84	I	FoxOi	Ductal	0.0109048	up	human	NA	2010107E04Rik	C14orf2
C14orf2	0.00168619	0.265658	0.918	0.897	I	GABA	Delta	0.0140926	up	human	NA	2010107E04Rik	C14orf2
C14orf2	0.00511886	0.110415	0.868	0.84	I	GABA	Gamma	0.0346002	up	human	NA	2010107E04Rik	C14orf2
C14orf2	0.000822473	0.289164	0.949	0.84	I	GABA	Ductal	0.00775327	up	human	NA	2010107E04Rik	C14orf2
C14orf2	1.64494e-07	0.523451	0.521	0.922	II	Artemether	Beta	3.63125e-06	up	human	NA	2010107E04Rik	C14orf2
C14orf2	2.36011e-13	-0.106949	0.908	0.948	II	FoxOi	Alpha	1.05342e-11	down	human	NA	2010107E04Rik	C14orf2
C14orf2	0.00362623	0.209099	0.989	0.982	II	FoxOi	Endothelial2	0.0262633	up	human	NA	2010107E04Rik	C14orf2
C14orf2	0.0124895	-0.488694	0.25	0.344	III1	Artemether	13	0.0821163	down	human3	36	2010107E04Rik	C14orf2
C14orf2	0.0129084	-0.184606	0.665	0.728	III1	Artemether	Acinar	0.083957	down	human3	36	2010107E04Rik	C14orf2
C14orf2	3.35e-27	-0.187042	0.886	0.885	III1	Artemether	Alpha	8.87e-25	down	human3	36	2010107E04Rik	C14orf2
C14orf2	6.09178e-05	-0.120362	0.881	0.88	III1	Artemether	Beta	0.00110462	down	human3	36	2010107E04Rik	C14orf2
C14orf2	3.95694e-05	-0.202184	0.753	0.758	III1	Artemether	Delta	0.000756879	down	human3	36	2010107E04Rik	C14orf2
C14orf2	1.50809e-07	-0.220608	0.75	0.749	III1	Artemether	Gamma	5.07008e-06	down	human3	36	2010107E04Rik	C14orf2
C14orf2	0.0039417	-0.165951	0.845	0.887	III1	Artemether	Ductal	0.035081	down	human3	36	2010107E04Rik	C14orf2
C14orf2	0.000592922	-0.205907	1	0.981	III1	Artemether	SI.human	0.00774533	down	human3	36	2010107E04Rik	C14orf2
C14orf2	0.0119738	-0.382894	0.909	0.919	III2	Artemether	Acinar.like	0.0796122	down	human3	36	2010107E04Rik	C14orf2
C14orf2	7.25e-68	-0.270325	0.87	0.885	III2	Artemether	Alpha	1.04e-64	down	human3	36	2010107E04Rik	C14orf2
C14orf2	3.89e-24	-0.322011	0.885	0.88	III2	Artemether	Beta	8.53e-22	down	human3	36	2010107E04Rik	C14orf2
C14orf2	3.32446e-06	-0.230118	0.75	0.758	III2	Artemether	Delta	8.43917e-05	down	human3	36	2010107E04Rik	C14orf2
C14orf2	6.5644e-12	-0.279049	0.721	0.749	III2	Artemether	Gamma	4.29434e-10	down	human3	36	2010107E04Rik	C14orf2
C14orf2	2.55903e-09	-0.279041	0.841	0.887	III2	Artemether	Ductal	1.17025e-07	down	human3	36	2010107E04Rik	C14orf2
C14orf2	0.00574761	-0.234631	0.959	0.981	III2	Artemether	SI.human	0.0465924	down	human3	36	2010107E04Rik	C14orf2
C14orf2	2.63998e-07	-0.10749	0.918	0.94	III2	Artemether	Beta	8.44622e-06	down	human3	72	2010107E04Rik	C14orf2
C14orf2	0.00548716	-0.164173	0.823	0.813	III3	Artemether	Gamma	0.0450133	down	human3	72	2010107E04Rik	C14orf2
C14orf2	0.00664129	-0.471649	0.2715	0.344	36	Artemether	13	0.0378575	down	human3aggregated	36	2010107E04Rik	C14orf2
C14orf2	0.0129084	-0.184606	0.665	0.728	36	Artemether	Acinar	0.0624017	down	human3aggregated	36	2010107E04Rik	C14orf2
C14orf2	5.25e-92	-0.228683	0.878	0.885	36	Artemether	Alpha	4.97e-89	down	human3aggregated	36	2010107E04Rik	C14orf2
C14orf2	1.53e-26	-0.221186	0.883	0.88	36	Artemether	Beta	1.87e-24	down	human3aggregated	36	2010107E04Rik	C14orf2
C14orf2	3.12445e-09	-0.216151	0.7515	0.758	36	Artemether	Delta	8.63717e-08	down	human3aggregated	36	2010107E04Rik	C14orf2
C14orf2	4.20307e-17	-0.249829	0.7355	0.749	36	Artemether	Gamma	2.62301e-15	down	human3aggregated	36	2010107E04Rik	C14orf2
C14orf2	2.65485e-10	-0.222496	0.843	0.887	36	Artemether	Ductal	8.52333e-09	down	human3aggregated	36	2010107E04Rik	C14orf2
C14orf2	4.63112e-05	-0.220269	0.9795	0.981	36	Artemether	SI.human	0.000580391	down	human3aggregated	36	2010107E04Rik	C14orf2
C14orf2	0.00240041	-0.148265	0.8275	0.813	72	Artemether	Gamma	0.0169635	down	human3aggregated	72	2010107E04Rik	C14orf2
C14orf2	0.0119738	-0.382894	0.909	0.919	36	Artemether	Acinar.like	0.0590554	down	human3aggregated	36	2010107E04Rik	C14orf2
C14orf2	2.63998e-07	-0.10749	0.918	0.94	72	Artemether	Beta	5.37978e-06	down	human3aggregated	72	2010107E04Rik	C14orf2
2010107G23Rik	0.00889277	0.30401	0.439	0.207	I	Artemether	Beta	0.049218	up	mouse	NA	2010107G23Rik	C10orf35
2010107G23Rik	0.00941416	0.993961	0.44	0.156	I	Artemether	Delta	0.0514809	up	mouse	NA	2010107G23Rik	C10orf35
2010107G23Rik	0.000929889	-0.734204	0.194	0.261	I	FoxOi	Alpha	0.0075252	down	mouse	NA	2010107G23Rik	C10orf35
2010107G23Rik	3.28194e-06	-0.501501	0.208	0.207	I	FoxOi	Beta	4.81935e-05	down	mouse	NA	2010107G23Rik	C10orf35
2010107G23Rik	0.00918618	-0.562312	0.307	0.429	I	GABA	Ductal	0.0505026	down	mouse	NA	2010107G23Rik	C10orf35
2010107G23Rik	0.00209552	0.718643	0.407	0.246	II	Artemether	Ductal	0.015004	up	mouse	NA	2010107G23Rik	C10orf35
2010107G23Rik	8.15492e-05	-0.436429	0.297	0.334	II	FoxOi	Alpha	0.000885623	down	mouse	NA	2010107G23Rik	C10orf35
2010107G23Rik	7.00561e-05	-0.529833	0.273	0.283	II	FoxOi	Beta	0.000773049	down	mouse	NA	2010107G23Rik	C10orf35
2010107G23Rik	0.0202991	-0.530947	0.153	0.281	III	FoxOi	Alpha	0.0933527	down	mouse	NA	2010107G23Rik	C10orf35
2010107G23Rik	2.73641e-09	-0.43461	0.272	0.341	III	FoxOi	Beta	6.4896e-08	down	mouse	NA	2010107G23Rik	C10orf35
C10orf35	0.00654386	0.391066	0.108	0.064	I	Artemether	Beta	0.0420271	up	human	NA	2010107G23Rik	C10orf35
C10orf35	0.00165376	0.223673	0.208	0.098	II	Artemether	Alpha	0.0138647	up	human	NA	2010107G23Rik	C10orf35
C10orf35	0.000913313	0.120607	0.559	0.332	II	Artemether	SI.human	0.00845542	up	human	NA	2010107G23Rik	C10orf35
C10orf35	0.00710341	0.20134	0.115	0.081	III2	Artemether	Alpha	0.0545831	up	human3	72	2010107G23Rik	C10orf35
C10orf35	0.00710341	0.20134	0.115	0.081	72	Artemether	Alpha	0.0398452	up	human3aggregated	72	2010107G23Rik	C10orf35
2010109A12Rik	0.00755634	1.63539	0.118	0.019	I	FoxOi	Alpha	0.043223	up	mouse	NA	2010109A12Rik	NA
2010109A12Rik	2.43471e-06	1.99885	0.169	0.016	II	FoxOi	Alpha	3.65846e-05	up	mouse	NA	2010109A12Rik	NA
2010109A12Rik	0.00479553	1.85752	0.118	0.021	III	FoxOi	Alpha	0.0298702	up	mouse	NA	2010109A12Rik	NA
2010111I01Rik	2.33816e-06	-0.184061	0.555	0.429	I	Artemether	Beta	3.52462e-05	down	mouse	NA	2010111I01Rik	C9orf3
2010111I01Rik	3.32e-34	-0.870072	0.345	0.429	I	FoxOi	Beta	5.55e-32	down	mouse	NA	2010111I01Rik	C9orf3
2010111I01Rik	0.000677812	0.645761	0.588	0.241	I	FoxOi	Ductal	0.00572982	up	mouse	NA	2010111I01Rik	C9orf3
2010111I01Rik	3.21054e-05	-0.142277	0.415	0.429	I	GABA	Beta	0.000383303	down	mouse	NA	2010111I01Rik	C9orf3
2010111I01Rik	0.0143083	0.43062	0.343	0.204	II	FoxOi	Alpha	0.0714206	up	mouse	NA	2010111I01Rik	C9orf3
2010111I01Rik	1.72965e-07	-0.437449	0.428	0.437	II	FoxOi	Beta	3.15829e-06	down	mouse	NA	2010111I01Rik	C9orf3
2010111I01Rik	0.0219749	0.873767	0.423	0.268	II	FoxOi	Delta	0.0990406	up	mouse	NA	2010111I01Rik	C9orf3
2010111I01Rik	0.000296299	-0.908234	0.159	0.212	III	Artemether	Alpha	0.00277974	down	mouse	NA	2010111I01Rik	C9orf3
2010111I01Rik	9.65e-30	-0.809194	0.569	0.551	III	Artemether	Beta	1.26e-27	down	mouse	NA	2010111I01Rik	C9orf3
2010111I01Rik	0.00131103	-1.35503	0.176	0.333	III	Artemether	Ductal	0.0100878	down	mouse	NA	2010111I01Rik	C9orf3
2010111I01Rik	2.27e-25	-0.781708	0.374	0.551	III	FoxOi	Beta	2.3e-23	down	mouse	NA	2010111I01Rik	C9orf3
C9orf3	1.3411e-06	-0.529299	0.228	0.296	I	Artemether	Alpha	2.53288e-05	down	human	NA	2010111I01Rik	C9orf3
C9orf3	5.0472e-14	-0.484469	0.541	0.557	I	Artemether	Beta	2.39866e-12	down	human	NA	2010111I01Rik	C9orf3
C9orf3	0.00121254	-0.53846	0.243	0.257	I	FoxOi	Acinar	0.0107117	down	human	NA	2010111I01Rik	C9orf3
C9orf3	5.05e-45	-0.769507	0.415	0.557	I	FoxOi	Beta	1.19e-42	down	human	NA	2010111I01Rik	C9orf3
C9orf3	0.000672005	-0.600392	0.211	0.265	I	FoxOi	Gamma	0.0065342	down	human	NA	2010111I01Rik	C9orf3
C9orf3	0.00161756	-0.20518	0.588	0.557	I	GABA	Beta	0.0136161	down	human	NA	2010111I01Rik	C9orf3
C9orf3	0.00314047	0.573178	0.096	0.444	II	Artemether	Beta	0.0233814	up	human	NA	2010111I01Rik	C9orf3
C9orf3	0.000305861	-0.661845	0.144	0.427	II	FoxOi	Acinar	0.00332113	down	human	NA	2010111I01Rik	C9orf3
C9orf3	5.63933e-12	0.443594	0.282	0.252	II	FoxOi	Alpha	2.20396e-10	up	human	NA	2010111I01Rik	C9orf3
C9orf3	0.00083584	-0.277119	0.357	0.444	II	FoxOi	Beta	0.007857	down	human	NA	2010111I01Rik	C9orf3
C9orf3	0.00084906	-0.677469	0.181	0.31	II	FoxOi	Gamma	0.0079616	down	human	NA	2010111I01Rik	C9orf3
C9orf3	4.51376e-05	0.963518	0.399	0.27	II	FoxOi	Endothelial2	0.000614756	up	human	NA	2010111I01Rik	C9orf3
C9orf3	0.00021227	-0.222823	0.381	0.353	III1	Artemether	Beta	0.00324912	down	human3	36	2010111I01Rik	C9orf3
C9orf3	0.0160156	0.440653	0.202	0.134	III2	Artemether	Ductal	0.0976071	up	human3	36	2010111I01Rik	C9orf3
C9orf3	3.21479e-07	0.21062	0.294	0.228	III2	Artemether	Alpha	1.01244e-05	up	human3	72	2010111I01Rik	C9orf3
C9orf3	0.00592505	0.244323	0.675	0.57	III2	Artemether	Beta	0.0476575	up	human3	72	2010111I01Rik	C9orf3
C9orf3	0.00021227	-0.222823	0.381	0.353	36	Artemether	Beta	0.00222163	down	human3aggregated	36	2010111I01Rik	C9orf3
C9orf3	3.21479e-07	0.21062	0.294	0.228	72	Artemether	Alpha	6.44625e-06	up	human3aggregated	72	2010111I01Rik	C9orf3
C9orf3	0.0153121	0.190375	0.677	0.57	72	Artemether	Beta	0.0706901	up	human3aggregated	72	2010111I01Rik	C9orf3
2010315B03Rik	0.0100419	-0.626868	0.085	0.121	II	Artemether	Beta	0.054198	down	mouse	NA	2010315B03Rik	NA
2010315B03Rik	0.00623213	-0.388907	0.087	0.118	II	FoxOi	Alpha	0.0369964	down	mouse	NA	2010315B03Rik	NA
2010315B03Rik	0.00211049	-0.718372	0.111	0.121	II	FoxOi	Beta	0.0150927	down	mouse	NA	2010315B03Rik	NA
2010315B03Rik	0.0075395	-0.610594	0.095	0.121	II	GABA	Beta	0.0431425	down	mouse	NA	2010315B03Rik	NA
2010320M18Rik	0.000793924	0.538342	0.557	0.215	I	Artemether	Ductal	0.0065638	up	mouse	NA	2010320M18Rik	NA
2010320M18Rik	1.52868e-05	-0.344933	0.283	0.241	I	FoxOi	Beta	0.000196116	down	mouse	NA	2010320M18Rik	NA
2010320M18Rik	1.23414e-17	-0.688823	0.343	0.427	II	FoxOi	Alpha	7.09889e-16	down	mouse	NA	2010320M18Rik	NA
2010320M18Rik	4.82926e-19	-0.70082	0.277	0.32	II	FoxOi	Beta	3.12008e-17	down	mouse	NA	2010320M18Rik	NA
2010320M18Rik	3.27992e-09	-1.16437	0.23	0.373	II	FoxOi	Ductal	7.69973e-08	down	mouse	NA	2010320M18Rik	NA
2010320M18Rik	0.00415545	-0.338301	0.398	0.301	III	Artemether	Alpha	0.0265591	down	mouse	NA	2010320M18Rik	NA
2010320M18Rik	1.28461e-10	-0.31263	0.333	0.306	III	FoxOi	Beta	3.61107e-09	down	mouse	NA	2010320M18Rik	NA
2210013O21Rik	6.80537e-06	0.283926	0.795	0.742	II	Artemether	Alpha	9.38505e-05	up	mouse	NA	2210013O21Rik	NA
2210013O21Rik	1.94042e-12	0.322369	0.682	0.565	II	Artemether	Beta	6.72954e-11	up	mouse	NA	2210013O21Rik	NA
2210013O21Rik	6.02668e-07	0.897823	0.555	0.317	II	Artemether	Ductal	1.00826e-05	up	mouse	NA	2210013O21Rik	NA
2210013O21Rik	1.01852e-06	0.305307	0.738	0.565	II	FoxOi	Beta	1.63857e-05	up	mouse	NA	2210013O21Rik	NA
2210013O21Rik	0.015541	0.650228	0.631	0.317	II	FoxOi	Ductal	0.0761632	up	mouse	NA	2210013O21Rik	NA
2210013O21Rik	5.07666e-09	0.368976	0.842	0.742	II	GABA	Alpha	1.16051e-07	up	mouse	NA	2210013O21Rik	NA
2210013O21Rik	5.4786e-13	0.360062	0.718	0.565	II	GABA	Beta	2.01593e-11	up	mouse	NA	2210013O21Rik	NA
2210013O21Rik	1.68643e-05	0.942449	0.595	0.317	II	GABA	Ductal	0.000214541	up	mouse	NA	2210013O21Rik	NA
2210013O21Rik	8.37205e-07	-0.11918	0.837	0.686	III	Artemether	Beta	1.36784e-05	down	mouse	NA	2210013O21Rik	NA
2210013O21Rik	0.00284871	-0.150544	0.7	0.686	III	GABA	Beta	0.0194155	down	mouse	NA	2210013O21Rik	NA
2210016F16Rik	0.0190942	0.137378	0.632	0.372	I	Artemether	Ductal	0.0891364	up	mouse	NA	2210016F16Rik	C9orf64
2210016F16Rik	0.00014183	0.652368	0.5	0.333	II	Artemether	Ductal	0.00144893	up	mouse	NA	2210016F16Rik	C9orf64
2210016F16Rik	0.00045464	-0.189891	0.487	0.393	II	FoxOi	Beta	0.00404503	down	mouse	NA	2210016F16Rik	C9orf64
2210016F16Rik	1.22e-27	0.650688	0.645	0.367	III	Artemether	Beta	1.41e-25	up	mouse	NA	2210016F16Rik	C9orf64
2210016F16Rik	9.84661e-06	0.618813	0.588	0.419	III	Artemether	Ductal	0.000131432	up	mouse	NA	2210016F16Rik	C9orf64
2210016F16Rik	4.10825e-12	0.448405	0.475	0.367	III	FoxOi	Beta	1.3766e-10	up	mouse	NA	2210016F16Rik	C9orf64
2210016F16Rik	2.75728e-05	0.64032	0.645	0.419	III	FoxOi	Ductal	0.000334009	up	mouse	NA	2210016F16Rik	C9orf64
2210016F16Rik	0.000646972	0.433667	0.405	0.315	III	GABA	Alpha	0.00550228	up	mouse	NA	2210016F16Rik	C9orf64
2210016F16Rik	2.22e-36	0.700282	0.489	0.367	III	GABA	Beta	4.16e-34	up	mouse	NA	2210016F16Rik	C9orf64
C9orf64	0.00880296	0.832653	0.141	0.042	II	Artemether	Gamma	0.0529153	up	human	NA	2210016F16Rik	C9orf64
2210016L21Rik	2.15e-28	0.490739	0.837	0.552	I	FoxOi	Beta	2.61e-26	up	mouse	NA	2210016L21Rik	C12orf43
2210016L21Rik	0.000109994	0.132567	0.687	0.538	II	Artemether	Beta	0.00115723	up	mouse	NA	2210016L21Rik	C12orf43
2210016L21Rik	7.25207e-09	0.323709	0.77	0.538	II	FoxOi	Beta	1.62617e-07	up	mouse	NA	2210016L21Rik	C12orf43
2210016L21Rik	2.55532e-06	-0.546863	0.46	0.562	III	Artemether	Alpha	3.8248e-05	down	mouse	NA	2210016L21Rik	C12orf43
2210016L21Rik	0.00218498	-0.159858	0.786	0.623	III	Artemether	Beta	0.0155412	down	mouse	NA	2210016L21Rik	C12orf43
2210016L21Rik	0.00441335	-0.782494	0.441	0.516	III	Artemether	Ductal	0.0279061	down	mouse	NA	2210016L21Rik	C12orf43
2210016L21Rik	0.00276328	0.175351	0.775	0.623	III	FoxOi	Beta	0.0189304	up	mouse	NA	2210016L21Rik	C12orf43
2210016L21Rik	0.00385661	-0.433233	0.509	0.562	III	GABA	Alpha	0.0249565	down	mouse	NA	2210016L21Rik	C12orf43
C12orf43	0.00361216	0.470377	0.126	0.077	III1	Artemether	Gamma	0.0328174	up	human3	72	2210016L21Rik	C12orf43
C12orf43	0.0167382	0.246437	0.122333	0.077	72	Artemether	Gamma	0.0755291	up	human3aggregated	72	2210016L21Rik	C12orf43
2210019I11Rik	9.30309e-09	-0.584365	0.223	0.217	I	Artemether	Beta	2.05695e-07	down	mouse	NA	2210019I11Rik	NA
2210019I11Rik	1.74531e-15	-0.736728	0.121	0.217	I	GABA	Beta	8.24162e-14	down	mouse	NA	2210019I11Rik	NA
2210019I11Rik	0.00036452	-0.658781	0.225	0.302	II	Artemether	Beta	0.003332	down	mouse	NA	2210019I11Rik	NA
2210019I11Rik	0.000769976	-0.336484	0.231	0.214	III	Artemether	Beta	0.00639358	down	mouse	NA	2210019I11Rik	NA
2210019I11Rik	1.74849e-07	0.658493	0.357	0.214	III	FoxOi	Beta	3.18983e-06	up	mouse	NA	2210019I11Rik	NA
2210019I11Rik	0.0186776	0.21024	0.23	0.214	III	GABA	Beta	0.0876417	up	mouse	NA	2210019I11Rik	NA
SMIM24	0.000942165	0.132307	0.52	0.466	I	Artemether	Alpha	0.00867635	up	human	NA	2210404O07Rik	SMIM24
SMIM24	4.0423e-06	-0.376358	0.403	0.466	I	FoxOi	Alpha	6.9615e-05	down	human	NA	2210404O07Rik	SMIM24
SMIM24	0.000151337	-1.6074	0.037	0.102	I	FoxOi	Gamma	0.00179878	down	human	NA	2210404O07Rik	SMIM24
SMIM24	0.00889302	-0.180384	0.447	0.466	I	GABA	Alpha	0.0533162	down	human	NA	2210404O07Rik	SMIM24
SMIM24	0.013046	-0.568085	0.055	0.341	II	Artemether	Beta	0.0713941	down	human	NA	2210404O07Rik	SMIM24
SMIM24	0.00535626	-1.00512	0.135	0.245	II	Artemether	Endothelial2	0.0358654	down	human	NA	2210404O07Rik	SMIM24
SMIM24	1.58127e-05	-1.70377	0.093	0.365	II	FoxOi	Acinar	0.000240399	down	human	NA	2210404O07Rik	SMIM24
SMIM24	2.91e-172	-0.963739	0.326	0.685	II	FoxOi	Alpha	8.39e-169	down	human	NA	2210404O07Rik	SMIM24
SMIM24	3.51e-22	-0.987211	0.143	0.341	II	FoxOi	Beta	3.12e-20	down	human	NA	2210404O07Rik	SMIM24
SMIM24	2.92141e-05	-0.923688	0.112	0.247	II	FoxOi	Gamma	0.00041644	down	human	NA	2210404O07Rik	SMIM24
SMIM24	0.00923674	-0.589423	0.107	0.245	II	FoxOi	Endothelial2	0.0548679	down	human	NA	2210404O07Rik	SMIM24
SMIM24	0.00094087	-0.206247	0.34	0.329	III1	Artemether	Alpha	0.0113296	down	human3	36	2210404O07Rik	SMIM24
SMIM24	0.00973945	0.567457	0.233	0.199	III1	Artemether	Acinar	0.0688244	up	human3	72	2210404O07Rik	SMIM24
SMIM24	7.99623e-07	-0.32496	0.191	0.195	III3	Artemether	Beta	2.33379e-05	down	human3	72	2210404O07Rik	SMIM24
SMIM24	0.00205737	-0.159689	0.343	0.329	36	Artemether	Alpha	0.0150153	down	human3aggregated	36	2210404O07Rik	SMIM24
2300009A05Rik	2.52344e-09	-0.334169	0.589	0.538	I	FoxOi	Beta	6.01549e-08	down	mouse	NA	2300009A05Rik	C15orf61
2300009A05Rik	0.0110778	1.36532	0.719	0.214	I	FoxOi	SI.Mouse	0.0585109	up	mouse	NA	2300009A05Rik	C15orf61
2300009A05Rik	1.08693e-05	-0.184866	0.518	0.538	I	GABA	Beta	0.000143837	down	mouse	NA	2300009A05Rik	C15orf61
2300009A05Rik	0.0170878	-0.653021	0.34	0.4	I	GABA	Endothelial1	0.0818729	down	mouse	NA	2300009A05Rik	C15orf61
2300009A05Rik	2.23368e-06	-0.523438	0.309	0.455	II	Artemether	Alpha	3.37932e-05	down	mouse	NA	2300009A05Rik	C15orf61
2300009A05Rik	0.00200459	-0.289386	0.587	0.573	II	Artemether	Beta	0.0144576	down	mouse	NA	2300009A05Rik	C15orf61
2300009A05Rik	0.000282803	-0.796835	0.127	0.302	II	Artemether	Ductal	0.00266975	down	mouse	NA	2300009A05Rik	C15orf61
2300009A05Rik	0.00318409	-0.979575	0.333	0.667	II	Artemether	SI.Mouse	0.021307	down	mouse	NA	2300009A05Rik	C15orf61
2300009A05Rik	2.2184e-17	-0.6191	0.499	0.573	II	FoxOi	Beta	1.24858e-15	down	mouse	NA	2300009A05Rik	C15orf61
2300009A05Rik	0.00612437	-0.31486	0.404	0.455	II	GABA	Alpha	0.0364753	down	mouse	NA	2300009A05Rik	C15orf61
2300009A05Rik	9.7167e-08	-0.41666	0.488	0.573	II	GABA	Beta	1.84809e-06	down	mouse	NA	2300009A05Rik	C15orf61
2300009A05Rik	0.00102348	-1.1879	0.36	0.667	II	GABA	SI.Mouse	0.00816362	down	mouse	NA	2300009A05Rik	C15orf61
2300009A05Rik	0.00859297	0.362284	0.593	0.322	III	Artemether	Alpha	0.0478836	up	mouse	NA	2300009A05Rik	C15orf61
2300009A05Rik	1.9e-42	0.721882	0.883	0.479	III	Artemether	Beta	4.8e-40	up	mouse	NA	2300009A05Rik	C15orf61
2300009A05Rik	4.11944e-06	1.03287	0.627	0.215	III	Artemether	Ductal	5.93057e-05	up	mouse	NA	2300009A05Rik	C15orf61
2300009A05Rik	4.95903e-05	0.640112	0.612	0.322	III	GABA	Alpha	0.000567788	up	mouse	NA	2300009A05Rik	C15orf61
2300009A05Rik	6.07e-39	0.530056	0.757	0.479	III	GABA	Beta	1.29e-36	up	mouse	NA	2300009A05Rik	C15orf61
2300009A05Rik	0.000985929	0.564425	0.452	0.215	III	GABA	Ductal	0.00790594	up	mouse	NA	2300009A05Rik	C15orf61
C15orf61	0.0194806	-0.341743	0.349	0.438	I	Artemether	Endothelial2	0.095965	down	human	NA	2300009A05Rik	C15orf61
C15orf61	0.00481677	-0.545126	0.271	0.438	I	FoxOi	Endothelial2	0.0329287	down	human	NA	2300009A05Rik	C15orf61
C15orf61	0.0108826	-0.683799	0.227	0.438	I	GABA	Endothelial2	0.0622381	down	human	NA	2300009A05Rik	C15orf61
C15orf61	5.84365e-05	-0.508992	0.11	0.593	II	Artemether	Beta	0.000773742	down	human	NA	2300009A05Rik	C15orf61
C15orf61	5.23458e-16	-0.261318	0.351	0.521	II	FoxOi	Alpha	2.96732e-14	down	human	NA	2300009A05Rik	C15orf61
C15orf61	1.09e-20	-0.484478	0.404	0.593	II	FoxOi	Beta	8.73429e-19	down	human	NA	2300009A05Rik	C15orf61
C15orf61	8.30875e-05	-0.487735	0.309	0.497	II	FoxOi	Endothelial2	0.00105846	down	human	NA	2300009A05Rik	C15orf61
C15orf61	1.49344e-10	-0.269787	0.35	0.356	III1	Artemether	Alpha	8.15922e-09	down	human3	72	2300009A05Rik	C15orf61
C15orf61	2.59e-25	-0.613288	0.354	0.568	III1	Artemether	Beta	6.07e-23	down	human3	72	2300009A05Rik	C15orf61
C15orf61	0.00154711	-0.321597	0.31	0.301	III1	Artemether	Delta	0.0168549	down	human3	72	2300009A05Rik	C15orf61
C15orf61	0.011352	-0.413553	0.345	0.394	III1	Artemether	Ductal	0.0766902	down	human3	72	2300009A05Rik	C15orf61
C15orf61	7.20487e-05	0.122204	0.295	0.242	III2	Artemether	Alpha	0.00127845	up	human3	36	2300009A05Rik	C15orf61
C15orf61	7.03271e-06	0.245589	0.419	0.312	III2	Artemether	Beta	0.000165523	up	human3	36	2300009A05Rik	C15orf61
C15orf61	0.00271023	-0.165532	0.407	0.356	III2	Artemether	Alpha	0.0262228	down	human3	72	2300009A05Rik	C15orf61
C15orf61	2.66165e-07	-0.399693	0.49	0.568	III2	Artemether	Beta	8.51103e-06	down	human3	72	2300009A05Rik	C15orf61
C15orf61	0.000631243	-0.605226	0.157	0.204	III2	Artemether	Endothelial	0.00815077	down	human3	72	2300009A05Rik	C15orf61
C15orf61	1.77321e-05	-0.22375	0.383	0.356	III3	Artemether	Alpha	0.000375469	down	human3	72	2300009A05Rik	C15orf61
C15orf61	2.51959e-09	-0.441101	0.462	0.568	III3	Artemether	Beta	1.15338e-07	down	human3	72	2300009A05Rik	C15orf61
C15orf61	0.0131151	-0.350099	0.159	0.158	III3	Artemether	Gamma	0.0848936	down	human3	72	2300009A05Rik	C15orf61
C15orf61	5.88268e-15	-0.21969	0.38	0.356	72	Artemether	Alpha	3.03098e-13	down	human3aggregated	72	2300009A05Rik	C15orf61
C15orf61	7.43e-37	-0.484694	0.435333	0.568	72	Artemether	Beta	1.57e-34	down	human3aggregated	72	2300009A05Rik	C15orf61
C15orf61	0.00432319	-0.274273	0.33	0.301	72	Artemether	Delta	0.0270772	down	human3aggregated	72	2300009A05Rik	C15orf61
C15orf61	0.0149829	-0.217955	0.164333	0.158	72	Artemether	Gamma	0.0695786	down	human3aggregated	72	2300009A05Rik	C15orf61
C15orf61	0.00921529	-0.322659	0.39	0.394	72	Artemether	Ductal	0.0486765	down	human3aggregated	72	2300009A05Rik	C15orf61
C15orf61	7.20487e-05	0.122204	0.295	0.242	36	Artemether	Alpha	0.000859577	up	human3aggregated	36	2300009A05Rik	C15orf61
C15orf61	7.03271e-06	0.245589	0.419	0.312	36	Artemether	Beta	0.000108391	up	human3aggregated	36	2300009A05Rik	C15orf61
C15orf61	0.000631243	-0.605226	0.157	0.204	72	Artemether	Endothelial	0.00566827	down	human3aggregated	72	2300009A05Rik	C15orf61
2310001H17Rik	9.10663e-05	-1.58882	0.049	0.212	I	FoxOi	Alpha	0.000977534	down	mouse	NA	2310001H17Rik	NA
2310001H17Rik	0.0216431	-0.285182	0.076	0.159	II	Artemether	Ductal	0.0979315	down	mouse	NA	2310001H17Rik	NA
2310001H17Rik	2.74966e-09	-1.32958	0.07	0.166	II	FoxOi	Alpha	6.51949e-08	down	mouse	NA	2310001H17Rik	NA
2310001H17Rik	0.000246388	-1.54496	0.049	0.159	II	FoxOi	Ductal	0.00236202	down	mouse	NA	2310001H17Rik	NA
2310009B15Rik	0.0199747	0.22373	0.296	0.243	II	Artemether	Beta	0.0922126	up	mouse	NA	2310009B15Rik	C1orf53
2310009B15Rik	0.00720796	0.51098	0.309	0.23	II	Artemether	Ductal	0.0415995	up	mouse	NA	2310009B15Rik	C1orf53
2310009B15Rik	0.00319396	0.353603	0.544	0.354	II	FoxOi	Alpha	0.0213621	up	mouse	NA	2310009B15Rik	C1orf53
2310009B15Rik	0.011317	0.324351	0.475	0.248	III	Artemether	Beta	0.0594992	up	mouse	NA	2310009B15Rik	C1orf53
2310009B15Rik	0.000290964	-0.171136	0.3	0.248	III	FoxOi	Beta	0.00273497	down	mouse	NA	2310009B15Rik	C1orf53
2310009B15Rik	2.65972e-10	-0.432762	0.242	0.248	III	GABA	Beta	7.19415e-09	down	mouse	NA	2310009B15Rik	C1orf53
2310011J03Rik	0.0029316	-0.283026	0.329	0.267	I	FoxOi	Beta	0.0198835	down	mouse	NA	2310011J03Rik	C19orf25
2310011J03Rik	0.0145557	0.323656	0.383	0.291	II	Artemether	Beta	0.0723668	up	mouse	NA	2310011J03Rik	C19orf25
2310011J03Rik	0.00145141	1.19076	0.8	0.333	II	Artemether	SI.Mouse	0.0109962	up	mouse	NA	2310011J03Rik	C19orf25
2310011J03Rik	0.0136671	-0.121995	0.358	0.291	II	FoxOi	Beta	0.0689355	down	mouse	NA	2310011J03Rik	C19orf25
2310011J03Rik	0.000657781	0.438818	0.394	0.291	II	GABA	Beta	0.00558155	up	mouse	NA	2310011J03Rik	C19orf25
2310011J03Rik	0.00366883	0.87669	0.52	0.333	II	GABA	SI.Mouse	0.0239621	up	mouse	NA	2310011J03Rik	C19orf25
2310011J03Rik	0.0199241	-0.28827	0.399	0.406	III	FoxOi	Beta	0.0920344	down	mouse	NA	2310011J03Rik	C19orf25
C19orf25	0.0116997	0.104186	0.228	0.197	I	FoxOi	Alpha	0.0657965	up	human	NA	2310011J03Rik	C19orf25
C19orf25	0.00873466	-0.475027	0.258	0.238	I	FoxOi	Gamma	0.0525866	down	human	NA	2310011J03Rik	C19orf25
C19orf25	0.00112393	-0.509489	0.041	0.375	II	Artemether	Beta	0.0100459	down	human	NA	2310011J03Rik	C19orf25
C19orf25	0.018287	-0.206553	0.273	0.375	II	FoxOi	Beta	0.0916827	down	human	NA	2310011J03Rik	C19orf25
C19orf25	0.00759849	0.374664	0.235	0.153	III1	Artemether	Gamma	0.0574921	up	human3	72	2310011J03Rik	C19orf25
C19orf25	0.00925138	0.168039	0.318	0.162	III2	Artemether	11	0.0662994	up	human3	72	2310011J03Rik	C19orf25
C19orf25	0.00286855	0.318122	0.236	0.174	III3	Artemether	Endothelial	0.0273942	up	human3	72	2310011J03Rik	C19orf25
C19orf25	0.0114002	0.553214	0.1235	0.084	36	Artemether	Acinar	0.0569596	up	human3aggregated	36	2310011J03Rik	C19orf25
C19orf25	0.00759849	0.374664	0.235	0.153	72	Artemether	Gamma	0.0419867	up	human3aggregated	72	2310011J03Rik	C19orf25
C19orf25	0.00925138	0.168039	0.318	0.162	72	Artemether	11	0.0488322	up	human3aggregated	72	2310011J03Rik	C19orf25
2310015A10Rik	8.76874e-05	1.52464	0.395	0.075	III	FoxOi	Ductal	0.000945068	up	mouse	NA	2310015A10Rik	NA
2310022A10Rik	0.00325915	0.390714	0.174	0.113	II	GABA	Beta	0.0217256	up	mouse	NA	2310022A10Rik	C19orf47
2310022A10Rik	1.35309e-11	-0.934813	0.119	0.155	III	FoxOi	Beta	4.27425e-10	down	mouse	NA	2310022A10Rik	C19orf47
2310022A10Rik	0.0167644	-1.33669	0.079	0.14	III	FoxOi	Ductal	0.0807054	down	mouse	NA	2310022A10Rik	C19orf47
2310022B05Rik	1.1432e-05	-0.162485	0.286	0.258	I	FoxOi	Beta	0.000150545	down	mouse	NA	2310022B05Rik	C1orf198
2310022B05Rik	0.0111297	-1.21641	0.103	0.194	I	FoxOi	Ductal	0.0587339	down	mouse	NA	2310022B05Rik	C1orf198
2310022B05Rik	0.00443113	0.544134	0.242	0.151	II	Artemether	Ductal	0.0280054	up	mouse	NA	2310022B05Rik	C1orf198
2310022B05Rik	5.09761e-11	-1.11958	0.189	0.322	II	FoxOi	Alpha	1.50474e-09	down	mouse	NA	2310022B05Rik	C1orf198
2310022B05Rik	3.79272e-15	-0.723416	0.215	0.287	II	FoxOi	Beta	1.73734e-13	down	mouse	NA	2310022B05Rik	C1orf198
2310022B05Rik	0.020263	-0.80466	0.115	0.151	II	FoxOi	Ductal	0.0932248	down	mouse	NA	2310022B05Rik	C1orf198
2310022B05Rik	0.000230005	0.812764	0.345	0.295	III	Artemether	Alpha	0.00222339	up	mouse	NA	2310022B05Rik	C1orf198
2310022B05Rik	3.45641e-19	0.454662	0.548	0.295	III	Artemether	Beta	2.25758e-17	up	mouse	NA	2310022B05Rik	C1orf198
2310022B05Rik	0.00800582	0.34791	0.441	0.226	III	Artemether	Ductal	0.0452475	up	mouse	NA	2310022B05Rik	C1orf198
2310022B05Rik	0.00391625	0.614771	0.247	0.295	III	FoxOi	Alpha	0.0252807	up	mouse	NA	2310022B05Rik	C1orf198
2310022B05Rik	4.02629e-08	0.272985	0.34	0.295	III	FoxOi	Beta	8.1128e-07	up	mouse	NA	2310022B05Rik	C1orf198
2310022B05Rik	0.000222979	0.872797	0.431	0.295	III	GABA	Alpha	0.00216367	up	mouse	NA	2310022B05Rik	C1orf198
C1orf198	0.000455533	-0.652151	0.195	0.226	I	FoxOi	Gamma	0.00468007	down	human	NA	2310022B05Rik	C1orf198
C1orf198	0.00332444	-1.23723	0.083	0.213	I	FoxOi	Endothelial2	0.0244924	down	human	NA	2310022B05Rik	C1orf198
C1orf198	0.000270067	-0.850802	0.104	0.235	II	FoxOi	Gamma	0.00297891	down	human	NA	2310022B05Rik	C1orf198
2310030G06Rik	0.0180316	-0.230997	0.336	0.228	I	Artemether	Beta	0.0852939	down	mouse	NA	2310030G06Rik	C11orf52
2310030G06Rik	0.000336359	-0.735946	0.243	0.318	I	FoxOi	Alpha	0.00310626	down	mouse	NA	2310030G06Rik	C11orf52
2310030G06Rik	3.56958e-06	-0.27862	0.252	0.228	I	FoxOi	Beta	5.19935e-05	down	mouse	NA	2310030G06Rik	C11orf52
2310030G06Rik	0.000948398	-0.316664	0.277	0.271	II	FoxOi	Beta	0.00764842	down	mouse	NA	2310030G06Rik	C11orf52
2310030G06Rik	0.0142701	0.568355	0.275	0.183	II	GABA	Ductal	0.0712783	up	mouse	NA	2310030G06Rik	C11orf52
2310030G06Rik	0.0128502	-0.323172	0.376	0.319	III	Artemether	Beta	0.0657156	down	mouse	NA	2310030G06Rik	C11orf52
2310030G06Rik	0.000839455	-0.395202	0.244	0.319	III	FoxOi	Beta	0.00688687	down	mouse	NA	2310030G06Rik	C11orf52
2310033P09Rik	1.50079e-05	0.278874	0.183	0.113	I	GABA	Beta	0.000192905	up	mouse	NA	2310033P09Rik	C1orf35
2310033P09Rik	3.83292e-10	0.776564	0.219	0.051	II	Artemether	Beta	1.01647e-08	up	mouse	NA	2310033P09Rik	C1orf35
2310033P09Rik	0.0110295	-0.344967	0.184	0.112	III	Artemether	Beta	0.0583129	down	mouse	NA	2310033P09Rik	C1orf35
2310033P09Rik	0.0163805	-1.04655	0.079	0.112	III	FoxOi	Beta	0.0793176	down	mouse	NA	2310033P09Rik	C1orf35
C1orf35	0.0179933	0.236898	0.161	0.183	II	FoxOi	Alpha	0.0906411	up	human	NA	2310033P09Rik	C1orf35
C1orf35	0.000364463	-0.293679	0.166	0.188	III1	Artemether	Beta	0.00513229	down	human3	36	2310033P09Rik	C1orf35
C1orf35	0.00126205	0.105213	0.303	0.238	III2	Artemether	Beta	0.0143309	up	human3	72	2310033P09Rik	C1orf35
C1orf35	0.00083555	-0.426423	0.238	0.238	III3	Artemether	Beta	0.0102943	down	human3	72	2310033P09Rik	C1orf35
C1orf35	0.000114423	-0.290041	0.1735	0.188	36	Artemether	Beta	0.0012928	down	human3aggregated	36	2310033P09Rik	C1orf35
2310035C23Rik	0.00197116	-0.401737	0.365	0.319	I	FoxOi	Beta	0.0142527	down	mouse	NA	2310035C23Rik	KIAA1468
2310035C23Rik	0.000657181	-0.514541	0.287	0.326	II	Artemether	Beta	0.00557775	down	mouse	NA	2310035C23Rik	KIAA1468
2310035C23Rik	0.0101273	-0.823243	0.182	0.341	II	Artemether	Ductal	0.0545521	down	mouse	NA	2310035C23Rik	KIAA1468
2310035C23Rik	0.0124393	-0.557177	0.299	0.283	II	FoxOi	Alpha	0.0641049	down	mouse	NA	2310035C23Rik	KIAA1468
2310035C23Rik	2.54303e-13	-0.943935	0.27	0.326	II	FoxOi	Beta	9.69083e-12	down	mouse	NA	2310035C23Rik	KIAA1468
2310035C23Rik	0.0135728	-0.423341	0.337	0.326	II	GABA	Beta	0.0685708	down	mouse	NA	2310035C23Rik	KIAA1468
2310035C23Rik	0.0120425	-0.610686	0.415	0.35	III	Artemether	Beta	0.062507	down	mouse	NA	2310035C23Rik	KIAA1468
2310035C23Rik	2.15462e-06	-0.750691	0.305	0.35	III	FoxOi	Beta	3.27008e-05	down	mouse	NA	2310035C23Rik	KIAA1468
2310036O22Rik	0.0044016	-0.64123	0.47	0.625	I	Artemether	Alpha	0.0278452	down	mouse	NA	2310036O22Rik	C19orf43
2310036O22Rik	1.55033e-05	-0.13237	0.706	0.657	I	FoxOi	Beta	0.000198661	down	mouse	NA	2310036O22Rik	C19orf43
2310036O22Rik	0.00086132	-1.08192	0.25	0.586	I	FoxOi	Ductal	0.00703944	down	mouse	NA	2310036O22Rik	C19orf43
2310036O22Rik	0.0134632	-0.503016	0.211	0.34	I	GABA	4	0.0681361	down	mouse	NA	2310036O22Rik	C19orf43
2310036O22Rik	0.00658798	0.117364	0.692	0.657	I	GABA	Beta	0.0386869	up	mouse	NA	2310036O22Rik	C19orf43
2310036O22Rik	3.60734e-07	0.125821	0.784	0.611	II	Artemether	Beta	6.25019e-06	up	mouse	NA	2310036O22Rik	C19orf43
2310036O22Rik	3.41834e-08	-0.363088	0.621	0.611	II	FoxOi	Beta	6.96431e-07	down	mouse	NA	2310036O22Rik	C19orf43
2310036O22Rik	0.00690757	0.279098	0.68	0.397	II	FoxOi	Ductal	0.040211	up	mouse	NA	2310036O22Rik	C19orf43
2310036O22Rik	1.92524e-05	0.265038	0.792	0.615	II	GABA	Alpha	0.000241692	up	mouse	NA	2310036O22Rik	C19orf43
2310036O22Rik	1.28504e-06	0.154097	0.814	0.611	II	GABA	Beta	2.03005e-05	up	mouse	NA	2310036O22Rik	C19orf43
2310036O22Rik	0.00103458	0.608457	0.667	0.397	II	GABA	Ductal	0.00823884	up	mouse	NA	2310036O22Rik	C19orf43
2310036O22Rik	1.24412e-05	0.252576	0.866	0.636	III	Artemether	Beta	0.000162647	up	mouse	NA	2310036O22Rik	C19orf43
2310036O22Rik	0.000259673	0.4535	0.694	0.575	III	FoxOi	Alpha	0.00247492	up	mouse	NA	2310036O22Rik	C19orf43
2310036O22Rik	0.000466452	0.256893	0.775	0.636	III	FoxOi	Beta	0.00413715	up	mouse	NA	2310036O22Rik	C19orf43
2310036O22Rik	0.000661791	0.43574	0.829	0.538	III	FoxOi	Ductal	0.00561123	up	mouse	NA	2310036O22Rik	C19orf43
2310036O22Rik	0.00456889	0.331578	0.933	0.583	III	GABA	10	0.0287095	up	mouse	NA	2310036O22Rik	C19orf43
2310036O22Rik	1.78961e-10	0.609603	0.81	0.575	III	GABA	Alpha	4.94154e-09	up	mouse	NA	2310036O22Rik	C19orf43
2310036O22Rik	9.72e-45	0.504068	0.851	0.636	III	GABA	Beta	2.69e-42	up	mouse	NA	2310036O22Rik	C19orf43
2310036O22Rik	0.0026724	0.537302	0.742	0.538	III	GABA	Ductal	0.0184114	up	mouse	NA	2310036O22Rik	C19orf43
C19orf43	0.000114847	0.18199	0.938	0.333	I	FoxOi	7	0.00140939	up	human	NA	2310036O22Rik	C19orf43
C19orf43	1.4e-27	0.271374	0.882	0.744	I	FoxOi	Alpha	1.68e-25	up	human	NA	2310036O22Rik	C19orf43
C19orf43	2.42e-25	0.174483	0.911	0.767	I	FoxOi	Beta	2.58e-23	up	human	NA	2310036O22Rik	C19orf43
C19orf43	0.000258166	0.360382	0.896	0.782	I	FoxOi	Delta	0.00286641	up	human	NA	2310036O22Rik	C19orf43
C19orf43	4.26011e-11	0.377903	0.97	0.966	I	FoxOi	Endothelial2	1.52346e-09	up	human	NA	2310036O22Rik	C19orf43
C19orf43	0.0119203	-0.31742	0.595	0.683	I	GABA	Acinar	0.0666885	down	human	NA	2310036O22Rik	C19orf43
C19orf43	0.017238	0.117476	0.969	0.969	II	Artemether	Endothelial2	0.087827	up	human	NA	2310036O22Rik	C19orf43
C19orf43	0.0145749	0.469703	0.804	0.727	II	Artemether	Ductal	0.0776384	up	human	NA	2310036O22Rik	C19orf43
C19orf43	0.000351326	0.433496	0.771	0.771	II	FoxOi	Acinar	0.00374832	up	human	NA	2310036O22Rik	C19orf43
C19orf43	5.48e-39	0.349389	0.822	0.825	II	FoxOi	Alpha	1.06e-36	up	human	NA	2310036O22Rik	C19orf43
C19orf43	2.34084e-10	0.24108	0.799	0.786	II	FoxOi	Beta	7.6866e-09	up	human	NA	2310036O22Rik	C19orf43
C19orf43	1.95568e-05	0.263794	0.861	0.852	II	FoxOi	Gamma	0.000291168	up	human	NA	2310036O22Rik	C19orf43
C19orf43	0.000746546	0.390962	0.799	0.708	II	FoxOi	Endothelial1	0.00714654	up	human	NA	2310036O22Rik	C19orf43
C19orf43	1.47229e-17	0.490891	0.978	0.969	II	FoxOi	Endothelial2	9.54497e-16	up	human	NA	2310036O22Rik	C19orf43
C19orf43	0.0121486	0.635377	0.793	0.727	II	FoxOi	Ductal	0.0676733	up	human	NA	2310036O22Rik	C19orf43
C19orf43	3.9477e-06	0.101364	0.852	0.85	III1	Artemether	Beta	9.85565e-05	up	human3	72	2310036O22Rik	C19orf43
C19orf43	0.0126712	-0.426249	0.636	0.703	III2	Artemether	Acinar.like	0.0829324	down	human3	36	2310036O22Rik	C19orf43
C19orf43	0.00776402	0.106783	0.612	0.594	III2	Artemether	Acinar	0.0583872	up	human3	36	2310036O22Rik	C19orf43
C19orf43	1.1555e-06	0.14639	0.83	0.721	III2	Artemether	Beta	3.25356e-05	up	human3	36	2310036O22Rik	C19orf43
C19orf43	0.00510524	0.292152	0.828	0.758	III2	Artemether	SI.human	0.0426456	up	human3	36	2310036O22Rik	C19orf43
C19orf43	5.87549e-17	0.117973	0.821	0.746	III3	Artemether	Alpha	6.96131e-15	up	human3	72	2310036O22Rik	C19orf43
C19orf43	0.0219925	-0.291	0.693	0.703	36	Artemether	Acinar.like	0.0920547	down	human3aggregated	36	2310036O22Rik	C19orf43
C19orf43	0.00267343	0.115133	0.617	0.594	36	Artemether	Acinar	0.0184802	up	human3aggregated	36	2310036O22Rik	C19orf43
C19orf43	0.0193448	0.205736	0.8465	0.758	36	Artemether	SI.human	0.0839555	up	human3aggregated	36	2310036O22Rik	C19orf43
C19orf43	3.9477e-06	0.101364	0.852	0.85	72	Artemether	Beta	6.43572e-05	up	human3aggregated	72	2310036O22Rik	C19orf43
C19orf43	1.1555e-06	0.14639	0.83	0.721	36	Artemether	Beta	2.10141e-05	up	human3aggregated	36	2310036O22Rik	C19orf43
C19orf43	5.87549e-17	0.117973	0.821	0.746	72	Artemether	Alpha	3.63105e-15	up	human3aggregated	72	2310036O22Rik	C19orf43
2310039H08Rik	0.00106447	0.222431	0.776	0.578	I	FoxOi	Beta	0.00844202	up	mouse	NA	2310039H08Rik	NA
2310039H08Rik	3.87879e-07	-0.170439	0.552	0.578	I	GABA	Beta	6.68735e-06	down	mouse	NA	2310039H08Rik	NA
2310039H08Rik	0.00102598	0.186231	0.555	0.413	II	Artemether	Ductal	0.00818035	up	mouse	NA	2310039H08Rik	NA
2310039H08Rik	0.0116319	0.237651	0.73	0.413	II	FoxOi	Ductal	0.0608006	up	mouse	NA	2310039H08Rik	NA
2310040G24Rik	1.25444e-08	0.442053	0.321	0.091	I	Artemether	Beta	2.72077e-07	up	mouse	NA	2310040G24Rik	NA
2310040G24Rik	4.17693e-12	1.0974	0.224	0.085	II	Artemether	Beta	1.39811e-10	up	mouse	NA	2310040G24Rik	NA
2310040G24Rik	4.22595e-07	0.996892	0.22	0.085	II	GABA	Beta	7.24337e-06	up	mouse	NA	2310040G24Rik	NA
2310040G24Rik	4.27545e-17	0.916046	0.406	0.1	III	Artemether	Beta	2.34449e-15	up	mouse	NA	2310040G24Rik	NA
2310057M21Rik	0.00595707	0.614732	0.265	0.114	I	Artemether	Alpha	0.0356781	up	mouse	NA	2310057M21Rik	C10orf88
2310057M21Rik	0.00271405	0.222251	0.156	0.133	III	GABA	Beta	0.0186486	up	mouse	NA	2310057M21Rik	C10orf88
2310061I04Rik	0.000109564	0.523108	0.284	0.261	II	Artemether	Alpha	0.00115319	up	mouse	NA	2310061I04Rik	C6orf136
2310061I04Rik	3.43031e-06	0.35299	0.37	0.289	II	Artemether	Beta	5.01631e-05	up	mouse	NA	2310061I04Rik	C6orf136
2310061I04Rik	0.00014428	0.94745	0.318	0.246	II	Artemether	Ductal	0.00147051	up	mouse	NA	2310061I04Rik	C6orf136
2310061I04Rik	0.00146113	0.256359	0.38	0.289	II	GABA	Beta	0.0110575	up	mouse	NA	2310061I04Rik	C6orf136
2310061I04Rik	0.00100178	-0.159669	0.423	0.369	III	FoxOi	Beta	0.00801352	down	mouse	NA	2310061I04Rik	C6orf136
2310061I04Rik	0.0210313	-0.470919	0.233	0.267	III	GABA	Alpha	0.0958665	down	mouse	NA	2310061I04Rik	C6orf136
2310061I04Rik	1.02411e-05	-0.28625	0.417	0.369	III	GABA	Beta	0.000136235	down	mouse	NA	2310061I04Rik	C6orf136
2310061I04Rik	0.000343186	-0.989524	0.194	0.366	III	GABA	Ductal	0.00316035	down	mouse	NA	2310061I04Rik	C6orf136
C6orf136	0.0192127	-0.217735	0.128	0.17	I	GABA	Alpha	0.0949766	down	human	NA	2310061I04Rik	C6orf136
C6orf136	0.0069902	0.142605	0.326	0.322	III1	Artemether	Beta	0.053935	up	human3	72	2310061I04Rik	C6orf136
C6orf136	0.00828883	-0.799961	0.063	0.102	III1	Artemether	Endothelial	0.0611711	down	human3	72	2310061I04Rik	C6orf136
C6orf136	0.0167171	-0.604603	0.086	0.109	36	Artemether	Ductal	0.0754416	down	human3aggregated	36	2310061I04Rik	C6orf136
2310074N15Rik	0.0166741	0.699756	0.102	0.052	III	FoxOi	Beta	0.0803721	up	mouse	NA	2310074N15Rik	NA
2410002F23Rik	0.00263362	0.975995	0.34	0.104	I	Artemether	Delta	0.0181897	up	mouse	NA	2410002F23Rik	NA
2410002F23Rik	0.0211108	0.32426	0.321	0.094	I	Artemether	Ductal	0.0961319	up	mouse	NA	2410002F23Rik	NA
2410002F23Rik	0.0201851	-0.143122	0.189	0.145	I	FoxOi	Beta	0.092948	down	mouse	NA	2410002F23Rik	NA
2410002F23Rik	0.000516882	0.677359	0.368	0.094	I	FoxOi	Ductal	0.00452132	up	mouse	NA	2410002F23Rik	NA
2410002F23Rik	0.000892535	-0.230876	0.24	0.237	II	FoxOi	Beta	0.00725972	down	mouse	NA	2410002F23Rik	NA
2410002F23Rik	0.0103076	-0.30772	0.229	0.237	II	GABA	Beta	0.0553175	down	mouse	NA	2410002F23Rik	NA
2410002F23Rik	0.0122043	0.613419	0.376	0.267	III	FoxOi	Alpha	0.0631636	up	mouse	NA	2410002F23Rik	NA
2410004B18Rik	0.00208882	1.03971	0.368	0.174	I	Artemether	Alpha	0.0149631	up	mouse	NA	2410004B18Rik	C1orf52
2410004B18Rik	0.00129917	-1.04961	0.159	0.421	I	GABA	11	0.0100098	down	mouse	NA	2410004B18Rik	C1orf52
2410004B18Rik	0.00512456	-0.119383	0.314	0.192	III	Artemether	Beta	0.0315427	down	mouse	NA	2410004B18Rik	C1orf52
2410004B18Rik	1.32999e-05	-0.219613	0.189	0.192	III	FoxOi	Beta	0.000172741	down	mouse	NA	2410004B18Rik	C1orf52
2410004B18Rik	0.0133407	-0.96153	0.118	0.247	III	GABA	Ductal	0.0676388	down	mouse	NA	2410004B18Rik	C1orf52
C1orf52	0.00471514	0.311692	0.347	0.142	II	Artemether	Gamma	0.0323765	up	human	NA	2410004B18Rik	C1orf52
C1orf52	0.00873139	0.246038	0.219	0.137	III3	Artemether	Gamma	0.0635196	up	human3	72	2410004B18Rik	C1orf52
C1orf52	0.00383729	0.195788	0.2025	0.137	72	Artemether	Gamma	0.0246616	up	human3aggregated	72	2410004B18Rik	C1orf52
C1orf52	0.0191681	0.300591	0.2355	0.185	72	Artemether	Endothelial	0.0834985	up	human3aggregated	72	2410004B18Rik	C1orf52
2410015M20Rik	3.82981e-06	0.500331	0.943	0.775	I	Artemether	Ductal	5.54788e-05	up	mouse	NA	2410015M20Rik	C19orf70
2410015M20Rik	2.55097e-12	0.324224	0.94	0.876	I	FoxOi	Beta	8.7393e-11	up	mouse	NA	2410015M20Rik	C19orf70
2410015M20Rik	0.0119919	0.347543	0.779	0.775	I	GABA	Ductal	0.0622922	up	mouse	NA	2410015M20Rik	C19orf70
2410015M20Rik	5.72838e-12	0.273643	0.906	0.814	II	FoxOi	Beta	1.88627e-10	up	mouse	NA	2410015M20Rik	C19orf70
2410015M20Rik	0.00194013	-0.174154	0.868	0.822	II	GABA	Alpha	0.014064	down	mouse	NA	2410015M20Rik	C19orf70
2410015M20Rik	0.00646539	-0.172537	0.706	0.683	II	GABA	Ductal	0.0381115	down	mouse	NA	2410015M20Rik	C19orf70
2410015M20Rik	1.28681e-07	0.140961	0.933	0.881	III	GABA	Beta	2.4003e-06	up	mouse	NA	2410015M20Rik	C19orf70
C19orf70	0.0161494	0.428908	0.702	0.679	I	Artemether	Delta	0.0837678	up	human	NA	2410015M20Rik	C19orf70
C19orf70	0.00951797	-0.227768	0.788	0.278	I	FoxOi	7	0.0561381	down	human	NA	2410015M20Rik	C19orf70
C19orf70	1.26506e-11	0.121465	0.831	0.677	I	FoxOi	Beta	4.78873e-10	up	human	NA	2410015M20Rik	C19orf70
C19orf70	0.00279911	0.423494	0.854	0.679	I	FoxOi	Delta	0.0212939	up	human	NA	2410015M20Rik	C19orf70
C19orf70	0.015264	-1.4187	0.2	0.278	I	GABA	7	0.0803607	down	human	NA	2410015M20Rik	C19orf70
C19orf70	0.00011251	0.598939	0.288	0.772	II	Artemether	Beta	0.00138432	up	human	NA	2410015M20Rik	C19orf70
C19orf70	0.00201404	0.234828	0.77	0.772	II	FoxOi	Beta	0.0163129	up	human	NA	2410015M20Rik	C19orf70
C19orf70	0.0206143	-0.127121	0.753	0.877	II	FoxOi	SI.human	0.0999489	down	human	NA	2410015M20Rik	C19orf70
C19orf70	0.00780311	-0.14229	0.513	0.518	III1	Artemether	Gamma	0.058596	down	human3	36	2410015M20Rik	C19orf70
C19orf70	7.50378e-09	-0.124495	0.754	0.776	III1	Artemether	Alpha	3.17963e-07	down	human3	72	2410015M20Rik	C19orf70
C19orf70	6.01939e-05	-0.155442	0.793	0.823	III1	Artemether	Beta	0.00109342	down	human3	72	2410015M20Rik	C19orf70
C19orf70	0.00022369	-0.232579	0.501	0.518	III2	Artemether	Gamma	0.00339609	down	human3	36	2410015M20Rik	C19orf70
C19orf70	0.0146585	-0.418281	0.562	0.511	III2	Artemether	Acinar	0.0918625	down	human3	72	2410015M20Rik	C19orf70
C19orf70	2.64403e-09	-0.188903	0.81	0.776	III2	Artemether	Alpha	1.20608e-07	down	human3	72	2410015M20Rik	C19orf70
C19orf70	1.59e-29	-0.455678	0.715	0.823	III2	Artemether	Beta	4.8e-27	down	human3	72	2410015M20Rik	C19orf70
C19orf70	0.00036037	-0.317341	0.609	0.561	III2	Artemether	Delta	0.00508453	down	human3	72	2410015M20Rik	C19orf70
C19orf70	0.00794444	0.604143	0.385	0.146	III3	Artemether	13	0.05935	up	human3	72	2410015M20Rik	C19orf70
C19orf70	2.48878e-05	-0.187434	0.507	0.518	36	Artemether	Gamma	0.00033423	down	human3aggregated	36	2410015M20Rik	C19orf70
C19orf70	7.82872e-16	-0.156699	0.782	0.776	72	Artemether	Alpha	4.37591e-14	down	human3aggregated	72	2410015M20Rik	C19orf70
C19orf70	7.37e-32	-0.30556	0.754	0.823	72	Artemether	Beta	1.22e-29	down	human3aggregated	72	2410015M20Rik	C19orf70
C19orf70	0.0186989	-0.127371	0.595667	0.551	72	Artemether	Gamma	0.0820896	down	human3aggregated	72	2410015M20Rik	C19orf70
C19orf70	0.00036037	-0.317341	0.609	0.561	72	Artemether	Delta	0.00351207	down	human3aggregated	72	2410015M20Rik	C19orf70
2410016O06Rik	0.00950035	0.327153	0.145	0.068	I	Artemether	Alpha	0.0518536	up	mouse	NA	2410016O06Rik	C14orf169
2410016O06Rik	0.00375769	0.733005	0.56	0.4	II	GABA	SI.Mouse	0.0244385	up	mouse	NA	2410016O06Rik	C14orf169
ZBED5	0.00324624	-0.251259	0.219	0.211	I	GABA	Beta	0.0240232	down	human	NA	2410018M08Rik	ZBED5
ZBED5	0.00309675	-0.451011	0.101	0.245	II	FoxOi	Endothelial2	0.0231077	down	human	NA	2410018M08Rik	ZBED5
ZBED5	0.0154518	1.4114	0.318	0.081	III2	Artemether	Acinar.like	0.0952243	up	human3	36	2410018M08Rik	ZBED5
ZBED5	0.000526275	0.457862	0.144	0.055	III2	Artemether	Endothelial	0.00700084	up	human3	36	2410018M08Rik	ZBED5
ZBED5	0.00194768	0.395561	0.336	0.19	III3	Artemether	SI.human	0.0202457	up	human3	72	2410018M08Rik	ZBED5
ZBED5	0.0165689	1.13155	0.284	0.081	36	Artemether	Acinar.like	0.0749515	up	human3aggregated	36	2410018M08Rik	ZBED5
ZBED5	0.00757305	0.250669	0.1485	0.103	36	Artemether	Gamma	0.0418773	up	human3aggregated	36	2410018M08Rik	ZBED5
ZBED5	0.000526275	0.457862	0.144	0.055	36	Artemether	Endothelial	0.00486049	up	human3aggregated	36	2410018M08Rik	ZBED5
2410021H03Rik	8.36e-22	-0.944278	0.365	0.412	I	Artemether	Beta	6.64e-20	down	mouse	NA	2410021H03Rik	NA
2410021H03Rik	2.31192e-16	-0.573761	0.434	0.412	I	FoxOi	Beta	1.1888e-14	down	mouse	NA	2410021H03Rik	NA
2410021H03Rik	0.0190534	-0.132568	0.394	0.412	I	GABA	Beta	0.0890025	down	mouse	NA	2410021H03Rik	NA
2410021H03Rik	1.70909e-09	-0.550397	0.286	0.395	II	Artemether	Beta	4.16659e-08	down	mouse	NA	2410021H03Rik	NA
2410021H03Rik	6.11636e-09	-0.472878	0.408	0.395	II	FoxOi	Beta	1.38452e-07	down	mouse	NA	2410021H03Rik	NA
2410021H03Rik	5.90361e-06	-0.40513	0.339	0.395	II	GABA	Beta	8.24469e-05	down	mouse	NA	2410021H03Rik	NA
2410021H03Rik	2.81e-28	-1.23609	0.235	0.359	III	Artemether	Beta	3.39e-26	down	mouse	NA	2410021H03Rik	NA
2410022M11Rik	0.00459214	-0.281474	0.165	0.124	I	FoxOi	Beta	0.028832	down	mouse	NA	2410022M11Rik	NA
2410022M11Rik	0.0209213	-0.367772	0.162	0.134	II	FoxOi	Beta	0.0955184	down	mouse	NA	2410022M11Rik	NA
2410022M11Rik	0.0197214	0.921131	0.124	0.082	III	Artemether	Alpha	0.0913344	up	mouse	NA	2410022M11Rik	NA
2410022M11Rik	7.88549e-12	0.641047	0.274	0.147	III	Artemether	Beta	2.55628e-10	up	mouse	NA	2410022M11Rik	NA
2410022M11Rik	0.0144073	1.78239	0.265	0.022	III	Artemether	Ductal	0.0718102	up	mouse	NA	2410022M11Rik	NA
2410022M11Rik	8.16392e-08	0.465112	0.175	0.147	III	FoxOi	Beta	1.56992e-06	up	mouse	NA	2410022M11Rik	NA
2410022M11Rik	0.006621	1.19516	0.147	0.082	III	GABA	Alpha	0.0388435	up	mouse	NA	2410022M11Rik	NA
2410022M11Rik	1.35253e-15	0.661267	0.191	0.147	III	GABA	Beta	6.45758e-14	up	mouse	NA	2410022M11Rik	NA
2410080I02Rik	0.000332696	1.34548	0.105	0.013	II	FoxOi	Alpha	0.00307663	up	mouse	NA	2410080I02Rik	NA
2410089E03Rik	2.97971e-05	-0.441596	0.285	0.249	I	FoxOi	Beta	0.000358287	down	mouse	NA	2410089E03Rik	C5orf42
2410089E03Rik	0.0108971	-0.259534	0.179	0.198	II	FoxOi	Beta	0.0577782	down	mouse	NA	2410089E03Rik	C5orf42
2410089E03Rik	0.00392691	-0.319091	0.254	0.205	III	Artemether	Beta	0.0253374	down	mouse	NA	2410089E03Rik	C5orf42
2410089E03Rik	0.00686088	-0.391101	0.179	0.205	III	FoxOi	Beta	0.0399881	down	mouse	NA	2410089E03Rik	C5orf42
2410089E03Rik	0.0152077	0.450621	0.233	0.123	III	GABA	Alpha	0.0749035	up	mouse	NA	2410089E03Rik	C5orf42
C5orf42	0.0154786	-0.475846	0.104	0.104	I	GABA	Beta	0.0812072	down	human	NA	2410089E03Rik	C5orf42
C5orf42	3.67922e-05	-0.34781	0.081	0.144	II	FoxOi	Alpha	0.00051131	down	human	NA	2410089E03Rik	C5orf42
C5orf42	0.0174885	-0.281915	0.110333	0.125	72	Artemether	Beta	0.0780356	down	human3aggregated	72	2410089E03Rik	C5orf42
2410131K14Rik	0.00174102	0.420737	0.287	0.092	I	Artemether	Beta	0.0128313	up	mouse	NA	2410131K14Rik	C12orf49
2410131K14Rik	0.00131488	0.387369	0.225	0.092	I	FoxOi	Beta	0.0101122	up	mouse	NA	2410131K14Rik	C12orf49
2410131K14Rik	0.00452748	0.245815	0.126	0.092	I	GABA	Beta	0.0284926	up	mouse	NA	2410131K14Rik	C12orf49
2410131K14Rik	0.000641721	0.315244	0.235	0.166	II	Artemether	Beta	0.00546358	up	mouse	NA	2410131K14Rik	C12orf49
2410131K14Rik	0.00513758	0.246933	0.238	0.166	II	GABA	Beta	0.0316093	up	mouse	NA	2410131K14Rik	C12orf49
2410131K14Rik	1.70858e-08	0.696085	0.383	0.182	III	Artemether	Beta	3.6384e-07	up	mouse	NA	2410131K14Rik	C12orf49
2410131K14Rik	0.00383671	0.232738	0.256	0.182	III	FoxOi	Beta	0.0248535	up	mouse	NA	2410131K14Rik	C12orf49
C12orf49	2.82827e-06	0.303083	0.175	0.112	I	FoxOi	Alpha	5.03143e-05	up	human	NA	2410131K14Rik	C12orf49
C12orf49	1.23429e-12	0.710085	0.228	0.122	I	FoxOi	Beta	5.13322e-11	up	human	NA	2410131K14Rik	C12orf49
C12orf49	0.0121103	0.808714	0.312	0.115	I	FoxOi	Delta	0.0675145	up	human	NA	2410131K14Rik	C12orf49
C12orf49	9.43e-30	0.916731	0.187	0.113	II	FoxOi	Alpha	1.25e-27	up	human	NA	2410131K14Rik	C12orf49
C12orf49	1.83675e-09	0.689548	0.218	0.164	II	FoxOi	Beta	5.39218e-08	up	human	NA	2410131K14Rik	C12orf49
C12orf49	0.0164156	0.556243	0.281	0.252	II	FoxOi	Endothelial2	0.0847635	up	human	NA	2410131K14Rik	C12orf49
C12orf49	0.00469956	1.12752	0.207	0.102	II	FoxOi	Ductal	0.032294	up	human	NA	2410131K14Rik	C12orf49
C12orf49	0.00170519	-0.405311	0.115	0.257	II	FoxOi	SI.human	0.0142246	down	human	NA	2410131K14Rik	C12orf49
C12orf49	0.0126223	-0.510695	0.231	0.235	III2	Artemether	Acinar	0.0827045	down	human3	72	2410131K14Rik	C12orf49
C12orf49	0.00743525	-0.382497	0.179	0.17	III2	Artemether	Beta	0.0565221	down	human3	72	2410131K14Rik	C12orf49
2510002D24Rik	2.43e-24	-0.769645	0.387	0.389	I	FoxOi	Beta	2.31e-22	down	mouse	NA	2510002D24Rik	NA
2510002D24Rik	0.00630749	-0.872483	0.397	0.34	I	FoxOi	Ductal	0.0373573	down	mouse	NA	2510002D24Rik	NA
2510002D24Rik	0.00038482	-0.235183	0.331	0.389	I	GABA	Beta	0.00349455	down	mouse	NA	2510002D24Rik	NA
2510002D24Rik	0.00652011	-0.509562	0.445	0.462	II	FoxOi	Alpha	0.0383721	down	mouse	NA	2510002D24Rik	NA
2510002D24Rik	2.6857e-13	-0.517802	0.409	0.435	II	FoxOi	Beta	1.02134e-11	down	mouse	NA	2510002D24Rik	NA
2510002D24Rik	0.00632156	-0.894941	0.361	0.349	II	FoxOi	Ductal	0.0374204	down	mouse	NA	2510002D24Rik	NA
2510002D24Rik	0.000987361	0.156387	0.525	0.435	II	GABA	Beta	0.00791554	up	mouse	NA	2510002D24Rik	NA
2510002D24Rik	1.6998e-09	-0.505157	0.369	0.459	III	FoxOi	Beta	4.14543e-08	down	mouse	NA	2510002D24Rik	NA
2510009E07Rik	0.000115817	-0.526646	0.211	0.241	II	Artemether	Beta	0.00121077	down	mouse	NA	2510009E07Rik	C3orf70
2510009E07Rik	0.0144562	-0.361909	0.157	0.198	II	Artemether	Ductal	0.0719969	down	mouse	NA	2510009E07Rik	C3orf70
2510009E07Rik	1.71651e-05	-0.604018	0.217	0.241	II	FoxOi	Beta	0.000217964	down	mouse	NA	2510009E07Rik	C3orf70
2510009E07Rik	0.00608766	0.173386	0.259	0.223	III	GABA	Beta	0.0362929	up	mouse	NA	2510009E07Rik	C3orf70
2510039O18Rik	0.00696748	-0.287148	0.452	0.294	I	Artemether	Beta	0.0404837	down	mouse	NA	2510039O18Rik	KIAA2013
2510039O18Rik	0.00207283	-0.27098	0.393	0.294	I	FoxOi	Beta	0.0148643	down	mouse	NA	2510039O18Rik	KIAA2013
2510039O18Rik	3.75904e-05	-0.233089	0.241	0.294	I	GABA	Beta	0.000442017	down	mouse	NA	2510039O18Rik	KIAA2013
2510039O18Rik	8.26594e-05	0.522288	0.297	0.207	II	Artemether	Alpha	0.000896431	up	mouse	NA	2510039O18Rik	KIAA2013
2510039O18Rik	0.0128772	0.142822	0.422	0.375	II	Artemether	Beta	0.0658157	up	mouse	NA	2510039O18Rik	KIAA2013
2510039O18Rik	0.00424044	0.600608	0.254	0.159	II	Artemether	Ductal	0.0270036	up	mouse	NA	2510039O18Rik	KIAA2013
2510039O18Rik	4.07617e-08	0.619392	0.439	0.207	II	FoxOi	Alpha	8.20801e-07	up	mouse	NA	2510039O18Rik	KIAA2013
2510039O18Rik	5.8485e-05	0.446073	0.402	0.159	II	FoxOi	Ductal	0.000657483	up	mouse	NA	2510039O18Rik	KIAA2013
2510039O18Rik	0.000322965	0.328531	0.263	0.207	II	GABA	Alpha	0.00299786	up	mouse	NA	2510039O18Rik	KIAA2013
2510039O18Rik	0.000157256	0.51287	0.307	0.159	II	GABA	Ductal	0.00158759	up	mouse	NA	2510039O18Rik	KIAA2013
2510039O18Rik	6.26909e-10	0.263386	0.48	0.362	III	FoxOi	Beta	1.61806e-08	up	mouse	NA	2510039O18Rik	KIAA2013
KIAA2013	0.0118537	0.278403	0.139	0.108	I	FoxOi	Alpha	0.0664178	up	human	NA	2510039O18Rik	KIAA2013
KIAA2013	0.000329136	-0.809097	0.116	0.148	I	FoxOi	Gamma	0.0035431	down	human	NA	2510039O18Rik	KIAA2013
KIAA2013	0.000379379	0.201682	0.291	0.151	II	Artemether	Alpha	0.00400757	up	human	NA	2510039O18Rik	KIAA2013
KIAA2013	0.0188578	0.251129	0.131	0.151	II	FoxOi	Alpha	0.0937322	up	human	NA	2510039O18Rik	KIAA2013
KIAA2013	0.00564846	-0.343634	0.101	0.107	III1	Artemether	Beta	0.0460141	down	human3	36	2510039O18Rik	KIAA2013
KIAA2013	0.00564846	-0.343634	0.101	0.107	36	Artemether	Beta	0.0333544	down	human3aggregated	36	2510039O18Rik	KIAA2013
KIAA2013	0.0190387	0.110796	0.117	0.097	72	Artemether	Alpha	0.0830851	up	human3aggregated	72	2510039O18Rik	KIAA2013
KIAA2013	0.0208598	0.317101	0.1085	0.061	72	Artemether	Delta	0.0886647	up	human3aggregated	72	2510039O18Rik	KIAA2013
2510046G10Rik	3.29584e-07	-0.311044	0.327	0.249	I	Artemether	Beta	5.75152e-06	down	mouse	NA	2510046G10Rik	NA
2510046G10Rik	5.93649e-19	-0.690506	0.211	0.249	I	FoxOi	Beta	3.80933e-17	down	mouse	NA	2510046G10Rik	NA
2510046G10Rik	0.00672699	-0.69782	0.221	0.178	I	FoxOi	Ductal	0.0393474	down	mouse	NA	2510046G10Rik	NA
2510046G10Rik	0.00500843	0.491088	0.267	0.175	II	Artemether	Ductal	0.0309499	up	mouse	NA	2510046G10Rik	NA
2510046G10Rik	1.71058e-05	-0.836752	0.192	0.303	II	FoxOi	Alpha	0.000217293	down	mouse	NA	2510046G10Rik	NA
2510046G10Rik	6.42063e-09	-0.663674	0.184	0.269	II	FoxOi	Beta	1.44911e-07	down	mouse	NA	2510046G10Rik	NA
2510046G10Rik	0.00117204	-0.247832	0.383	0.304	III	Artemether	Beta	0.00916235	down	mouse	NA	2510046G10Rik	NA
2510046G10Rik	0.0206776	-0.989896	0.082	0.233	III	FoxOi	Alpha	0.0946877	down	mouse	NA	2510046G10Rik	NA
2510046G10Rik	1.94829e-08	-0.538198	0.222	0.304	III	FoxOi	Beta	4.11215e-07	down	mouse	NA	2510046G10Rik	NA
2510046G10Rik	0.00127727	0.147526	0.351	0.304	III	GABA	Beta	0.0098647	up	mouse	NA	2510046G10Rik	NA
2610001J05Rik	0.00234782	0.289115	0.763	0.436	I	Artemether	Beta	0.0165146	up	mouse	NA	2610001J05Rik	NA
2610001J05Rik	0.016262	-0.374035	0.604	0.545	I	FoxOi	Alpha	0.0788824	down	mouse	NA	2610001J05Rik	NA
2610001J05Rik	4.97163e-12	-0.255083	0.518	0.436	I	FoxOi	Beta	1.64995e-10	down	mouse	NA	2610001J05Rik	NA
2610001J05Rik	0.0185907	-0.775496	0.531	0.929	I	FoxOi	SI.Mouse	0.0873314	down	mouse	NA	2610001J05Rik	NA
2610001J05Rik	0.00912046	-0.625101	0.526	0.742	I	GABA	10	0.0502101	down	mouse	NA	2610001J05Rik	NA
2610001J05Rik	0.00189371	-0.341275	0.433	0.545	I	GABA	Alpha	0.013778	down	mouse	NA	2610001J05Rik	NA
2610001J05Rik	2.01783e-08	-0.172066	0.418	0.436	I	GABA	Beta	4.24918e-07	down	mouse	NA	2610001J05Rik	NA
2610001J05Rik	3.03628e-13	-0.652871	0.596	0.627	II	FoxOi	Alpha	1.14938e-11	down	mouse	NA	2610001J05Rik	NA
2610001J05Rik	1.32e-26	-0.807729	0.549	0.54	II	FoxOi	Beta	1.44e-24	down	mouse	NA	2610001J05Rik	NA
2610001J05Rik	0.0111752	-0.311705	0.566	0.46	II	FoxOi	Ductal	0.0589211	down	mouse	NA	2610001J05Rik	NA
2610001J05Rik	1.79752e-07	-0.321874	0.566	0.627	II	GABA	Alpha	3.27266e-06	down	mouse	NA	2610001J05Rik	NA
2610001J05Rik	0.00190959	-0.287313	0.604	0.54	II	GABA	Beta	0.0138758	down	mouse	NA	2610001J05Rik	NA
2610001J05Rik	0.00224175	-0.475914	0.425	0.46	II	GABA	Ductal	0.0158803	down	mouse	NA	2610001J05Rik	NA
2610001J05Rik	0.000343028	0.33055	0.779	0.545	III	Artemether	Beta	0.00315906	up	mouse	NA	2610001J05Rik	NA
2610001J05Rik	0.0219658	0.654585	0.933	0.5	III	GABA	10	0.0990107	up	mouse	NA	2610001J05Rik	NA
2610002M06Rik	0.000111368	-0.411876	0.222	0.202	III	FoxOi	Beta	0.00116996	down	mouse	NA	2610002M06Rik	NA
2610008E11Rik	3.6949e-05	-0.625433	0.141	0.152	I	FoxOi	Beta	0.000435309	down	mouse	NA	2610008E11Rik	NA
2610008E11Rik	0.0060373	-0.410675	0.145	0.125	III	Artemether	Beta	0.0360627	down	mouse	NA	2610008E11Rik	NA
2610008E11Rik	7.9736e-06	-0.681156	0.072	0.125	III	FoxOi	Beta	0.000108412	down	mouse	NA	2610008E11Rik	NA
2610021A01Rik	0.0133089	0.939472	0.137	0.053	I	Artemether	Alpha	0.0675139	up	mouse	NA	2610021A01Rik	NA
2610035D17Rik	0.00904312	0.398111	0.112	0.089	III	GABA	Beta	0.0498758	up	mouse	NA	2610035D17Rik	NA
2610037D02Rik	0.00356999	-0.247329	0.132	0.101	I	Artemether	Beta	0.0234191	down	mouse	NA	2610037D02Rik	NA
2610037D02Rik	0.0112404	1.06993	0.294	0.079	I	FoxOi	Ductal	0.059193	up	mouse	NA	2610037D02Rik	NA
2610037D02Rik	0.0130043	-1.78424	0.017	0.125	I	GABA	3	0.066307	down	mouse	NA	2610037D02Rik	NA
2610037D02Rik	0.0189437	-1.12005	0.053	0.171	I	GABA	Acinar	0.0886125	down	mouse	NA	2610037D02Rik	NA
2610037D02Rik	0.000178035	0.716929	0.186	0.115	II	Artemether	Alpha	0.00177348	up	mouse	NA	2610037D02Rik	NA
2610037D02Rik	0.000501869	0.746243	0.285	0.115	II	FoxOi	Alpha	0.00440693	up	mouse	NA	2610037D02Rik	NA
2610301B20Rik	0.000661958	-0.695452	0.177	0.229	II	FoxOi	Alpha	0.00561253	down	mouse	NA	2610301B20Rik	C8orf37
2610301B20Rik	0.0144474	-1.28772	0.107	0.151	II	FoxOi	Ductal	0.0719658	down	mouse	NA	2610301B20Rik	C8orf37
2610301B20Rik	0.000580432	-0.594611	0.145	0.229	II	GABA	Alpha	0.00500452	down	mouse	NA	2610301B20Rik	C8orf37
2610301B20Rik	0.0102397	-0.309651	0.23	0.162	III	Artemether	Beta	0.0550283	down	mouse	NA	2610301B20Rik	C8orf37
2610301B20Rik	0.00844695	-0.249324	0.165	0.162	III	FoxOi	Beta	0.0472505	down	mouse	NA	2610301B20Rik	C8orf37
2610507B11Rik	0.00767404	-1.60419	0.083	0.229	I	Artemether	Acinar	0.0437709	down	mouse	NA	2610507B11Rik	KIAA0100
2610507B11Rik	0.00196124	-0.203852	0.541	0.386	I	Artemether	Beta	0.0141916	down	mouse	NA	2610507B11Rik	KIAA0100
2610507B11Rik	2.09862e-06	-0.344209	0.464	0.386	I	FoxOi	Beta	3.1919e-05	down	mouse	NA	2610507B11Rik	KIAA0100
2610507B11Rik	2.36e-08	-0.483712	0.205	0.298	II	Artemether	Beta	4.92318e-07	down	mouse	NA	2610507B11Rik	KIAA0100
2610507B11Rik	0.00071265	-1.01896	0.102	0.254	II	Artemether	Ductal	0.00598277	down	mouse	NA	2610507B11Rik	KIAA0100
2610507B11Rik	2.0008e-06	-0.383595	0.278	0.298	II	FoxOi	Beta	3.05515e-05	down	mouse	NA	2610507B11Rik	KIAA0100
2610507B11Rik	0.00107457	-0.58853	0.221	0.254	II	FoxOi	Ductal	0.00851015	down	mouse	NA	2610507B11Rik	KIAA0100
2610507B11Rik	8.10601e-06	-0.64632	0.17	0.254	II	GABA	Ductal	0.000110035	down	mouse	NA	2610507B11Rik	KIAA0100
2610507B11Rik	0.0113596	-0.220814	0.405	0.356	III	Artemether	Beta	0.059683	down	mouse	NA	2610507B11Rik	KIAA0100
2610507B11Rik	0.000919502	0.170195	0.354	0.356	III	GABA	Beta	0.00745289	up	mouse	NA	2610507B11Rik	KIAA0100
KIAA0100	5.10364e-05	0.390999	0.108	0.072	III2	Artemether	Beta	0.000947136	up	human3	72	2610507B11Rik	KIAA0100
KIAA0100	5.10364e-05	0.390999	0.108	0.072	72	Artemether	Beta	0.000633096	up	human3aggregated	72	2610507B11Rik	KIAA0100
2610524H06Rik	0.0013789	1.15974	0.818	0.25	I	Artemether	Endothelial1	0.0105316	up	mouse	NA	2610524H06Rik	NA
2610524H06Rik	0.0207183	0.470493	0.519	0.283	I	Artemether	Ductal	0.094828	up	mouse	NA	2610524H06Rik	NA
2610524H06Rik	0.0125522	-0.878992	0.279	0.283	I	FoxOi	Ductal	0.0645555	down	mouse	NA	2610524H06Rik	NA
2610524H06Rik	0.020912	0.832975	0.472	0.25	I	GABA	Endothelial1	0.095493	up	mouse	NA	2610524H06Rik	NA
2610524H06Rik	0.00522768	0.330832	0.39	0.286	II	Artemether	Ductal	0.0320653	up	mouse	NA	2610524H06Rik	NA
2610524H06Rik	0.00945684	-0.317375	0.532	0.462	II	FoxOi	Alpha	0.0516676	down	mouse	NA	2610524H06Rik	NA
2610524H06Rik	0.000239456	-0.330701	0.362	0.462	II	GABA	Alpha	0.002304	down	mouse	NA	2610524H06Rik	NA
2610524H06Rik	2.84848e-10	-0.362234	0.451	0.391	III	Artemether	Beta	7.67602e-09	down	mouse	NA	2610524H06Rik	NA
C1orf210	0.00283106	-0.952428	0.074	0.114	I	FoxOi	Gamma	0.0214884	down	human	NA	2610528J11Rik	C1orf210
C1orf210	0.0147524	1.15268	0.289	0.115	II	Artemether	Acinar	0.0783535	up	human	NA	2610528J11Rik	C1orf210
C1orf210	3.48813e-05	-0.258034	0.121	0.209	II	FoxOi	Alpha	0.000487696	down	human	NA	2610528J11Rik	C1orf210
2700029M09Rik	0.000615098	0.717397	0.12	0.064	I	Artemether	Alpha	0.00526512	up	mouse	NA	2700029M09Rik	C4orf27
2700029M09Rik	4.18005e-16	0.894209	0.37	0.081	I	Artemether	Beta	2.09934e-14	up	mouse	NA	2700029M09Rik	C4orf27
2700029M09Rik	3.70387e-05	0.928558	0.236	0.064	I	FoxOi	Alpha	0.000436286	up	mouse	NA	2700029M09Rik	C4orf27
2700029M09Rik	1.0942e-10	0.538573	0.197	0.081	I	FoxOi	Beta	3.10229e-09	up	mouse	NA	2700029M09Rik	C4orf27
2700029M09Rik	0.0187089	1.16061	0.875	0.429	I	FoxOi	SI.Mouse	0.0877512	up	mouse	NA	2700029M09Rik	C4orf27
2700029M09Rik	0.0196566	-0.793522	0.086	0.257	I	GABA	Acinar	0.0911091	down	mouse	NA	2700029M09Rik	C4orf27
2700029M09Rik	0.00197802	0.905492	0.119	0.064	I	GABA	Alpha	0.0142945	up	mouse	NA	2700029M09Rik	C4orf27
2700029M09Rik	4.35e-41	1.26605	0.297	0.081	I	GABA	Beta	1.03e-38	up	mouse	NA	2700029M09Rik	C4orf27
2700029M09Rik	0.000228727	1.68956	0.209	0.047	I	GABA	Ductal	0.00221285	up	mouse	NA	2700029M09Rik	C4orf27
2700029M09Rik	0.00165104	1.03886	0.618	0.429	I	GABA	SI.Mouse	0.012262	up	mouse	NA	2700029M09Rik	C4orf27
2700029M09Rik	0.000144193	-0.401524	0.21	0.325	II	Artemether	Alpha	0.00146974	down	mouse	NA	2700029M09Rik	C4orf27
2700029M09Rik	8.83518e-05	0.308356	0.385	0.279	II	Artemether	Beta	0.00095147	up	mouse	NA	2700029M09Rik	C4orf27
2700029M09Rik	6.4883e-05	0.300201	0.517	0.325	II	FoxOi	Alpha	0.000721761	up	mouse	NA	2700029M09Rik	C4orf27
2700029M09Rik	0.000137202	0.374066	0.42	0.279	II	FoxOi	Beta	0.00140754	up	mouse	NA	2700029M09Rik	C4orf27
2700029M09Rik	1.78591e-05	0.196794	0.484	0.127	II	FoxOi	Ductal	0.000225801	up	mouse	NA	2700029M09Rik	C4orf27
2700029M09Rik	3.43693e-06	0.420403	0.385	0.279	II	GABA	Beta	5.02492e-05	up	mouse	NA	2700029M09Rik	C4orf27
2700029M09Rik	0.00146968	0.43046	0.281	0.127	II	GABA	Ductal	0.0111156	up	mouse	NA	2700029M09Rik	C4orf27
2700029M09Rik	1.15236e-15	0.5662	0.574	0.3	III	Artemether	Beta	5.54629e-14	up	mouse	NA	2700029M09Rik	C4orf27
2700029M09Rik	1.31155e-18	0.615901	0.424	0.3	III	GABA	Beta	8.19413e-17	up	mouse	NA	2700029M09Rik	C4orf27
C4orf27	0.0168657	0.198517	0.202	0.171	I	Artemether	Alpha	0.086462	up	human	NA	2700029M09Rik	C4orf27
C4orf27	1.99576e-05	-0.146762	0.29	0.214	I	Artemether	Beta	0.000296262	down	human	NA	2700029M09Rik	C4orf27
C4orf27	7.32796e-06	0.282491	0.227	0.171	I	FoxOi	Alpha	0.000119797	up	human	NA	2700029M09Rik	C4orf27
C4orf27	0.0194638	-0.484438	0.153	0.19	I	FoxOi	Gamma	0.0959078	down	human	NA	2700029M09Rik	C4orf27
C4orf27	0.005306	0.517119	0.436	0.348	I	FoxOi	Endothelial2	0.0356033	up	human	NA	2700029M09Rik	C4orf27
C4orf27	0.00240087	0.171824	0.209	0.171	I	GABA	Alpha	0.0188361	up	human	NA	2700029M09Rik	C4orf27
C4orf27	2.05282e-06	0.100892	0.244	0.214	I	GABA	Beta	3.74452e-05	up	human	NA	2700029M09Rik	C4orf27
C4orf27	0.00724856	-0.200704	0.175	0.27	II	FoxOi	Beta	0.0455177	down	human	NA	2700029M09Rik	C4orf27
C4orf27	0.00372087	-1.08683	0.087	0.261	II	FoxOi	Ductal	0.0268054	down	human	NA	2700029M09Rik	C4orf27
C4orf27	0.0077719	1.04744	0.24	0.158	III1	Artemether	11	0.0584367	up	human3	72	2700029M09Rik	C4orf27
C4orf27	0.00577709	0.329408	0.209	0.158	III1	Artemether	Delta	0.0467602	up	human3	72	2700029M09Rik	C4orf27
C4orf27	0.0116607	0.180777	0.398	0.285	III1	Artemether	Endothelial	0.078118	up	human3	72	2700029M09Rik	C4orf27
C4orf27	6.56751e-09	0.194972	0.419	0.286	III2	Artemether	Beta	2.80723e-07	up	human3	72	2700029M09Rik	C4orf27
C4orf27	0.00787759	0.148704	0.226	0.158	III2	Artemether	Delta	0.0589843	up	human3	72	2700029M09Rik	C4orf27
C4orf27	3.2929e-05	0.205135	0.399	0.269	III2	Artemether	Ductal	0.00064518	up	human3	72	2700029M09Rik	C4orf27
C4orf27	0.000185226	0.240347	0.216667	0.158	72	Artemether	Delta	0.00197295	up	human3aggregated	72	2700029M09Rik	C4orf27
2700033N17Rik	0.00314053	-0.785428	0.113	0.25	I	GABA	Endothelial1	0.0210649	down	mouse	NA	2700033N17Rik	NA
2700033N17Rik	2.16285e-06	-0.666156	0.133	0.122	III	Artemether	Beta	3.28098e-05	down	mouse	NA	2700033N17Rik	NA
2700033N17Rik	0.00747248	-0.279048	0.098	0.122	III	GABA	Beta	0.0428192	down	mouse	NA	2700033N17Rik	NA
2700038G22Rik	0.00742456	-1.1678	0.364	0.786	I	Artemether	SI.Mouse	0.0426111	down	mouse	NA	2700038G22Rik	NA
2700046G09Rik	0.00888617	0.127756	0.295	0.152	I	Artemether	Beta	0.0491868	up	mouse	NA	2700046G09Rik	NA
2700046G09Rik	0.00541497	-0.18036	0.236	0.152	I	FoxOi	Beta	0.0330153	down	mouse	NA	2700046G09Rik	NA
2700049A03Rik	0.000397324	-0.58499	0.116	0.101	I	FoxOi	Beta	0.00359474	down	mouse	NA	2700049A03Rik	KIAA0586
2700049A03Rik	0.00742447	-0.456715	0.139	0.167	I	GABA	Alpha	0.0426111	down	mouse	NA	2700049A03Rik	KIAA0586
2700049A03Rik	0.000167563	-0.460019	0.083	0.101	I	GABA	Beta	0.00168006	down	mouse	NA	2700049A03Rik	KIAA0586
2700049A03Rik	0.00240602	-1.23677	0.132	0.3	I	GABA	Endothelial1	0.016857	down	mouse	NA	2700049A03Rik	KIAA0586
2700049A03Rik	0.00435995	0.270849	0.107	0.077	III	GABA	Beta	0.0276266	up	mouse	NA	2700049A03Rik	KIAA0586
2700060E02Rik	1.59556e-06	0.396246	0.789	0.575	I	Artemether	Beta	2.48095e-05	up	mouse	NA	2700060E02Rik	C14orf166
2700060E02Rik	0.0118963	0.757304	0.78	0.429	I	Artemether	Delta	0.061891	up	mouse	NA	2700060E02Rik	C14orf166
2700060E02Rik	0.000890008	0.12487	0.634	0.575	I	GABA	Beta	0.00724236	up	mouse	NA	2700060E02Rik	C14orf166
2700060E02Rik	0.00294788	0.593844	0.577	0.398	I	GABA	Ductal	0.0199779	up	mouse	NA	2700060E02Rik	C14orf166
2700060E02Rik	3.55e-44	0.52892	0.803	0.524	II	Artemether	Beta	9.6e-42	up	mouse	NA	2700060E02Rik	C14orf166
2700060E02Rik	0.0181622	0.636078	0.667	0.643	II	Artemether	Delta	0.0857907	up	mouse	NA	2700060E02Rik	C14orf166
2700060E02Rik	0.00246763	0.79126	0.377	0.238	II	Artemether	Ductal	0.0172187	up	mouse	NA	2700060E02Rik	C14orf166
2700060E02Rik	1.75757e-07	0.210751	0.703	0.524	II	FoxOi	Beta	3.2048e-06	up	mouse	NA	2700060E02Rik	C14orf166
2700060E02Rik	1.08653e-05	0.761611	0.631	0.238	II	FoxOi	Ductal	0.000143793	up	mouse	NA	2700060E02Rik	C14orf166
2700060E02Rik	4.73143e-08	-1.0099	0.407	0.726	III	Artemether	Alpha	9.42864e-07	down	mouse	NA	2700060E02Rik	C14orf166
2700060E02Rik	9.69975e-07	-1.3932	0.333	0.688	III	Artemether	Ductal	1.5667e-05	down	mouse	NA	2700060E02Rik	C14orf166
2700060E02Rik	0.00486994	-0.565718	0.482	0.726	III	FoxOi	Alpha	0.0302431	down	mouse	NA	2700060E02Rik	C14orf166
2700060E02Rik	4.06993e-07	-0.121611	0.744	0.747	III	FoxOi	Beta	6.99636e-06	down	mouse	NA	2700060E02Rik	C14orf166
2700060E02Rik	0.00108646	-0.503656	0.629	0.726	III	GABA	Alpha	0.00859153	down	mouse	NA	2700060E02Rik	C14orf166
2700060E02Rik	1.99e-28	-0.557711	0.607	0.747	III	GABA	Beta	2.43e-26	down	mouse	NA	2700060E02Rik	C14orf166
2700060E02Rik	0.000126385	-0.774156	0.505	0.688	III	GABA	Ductal	0.00130842	down	mouse	NA	2700060E02Rik	C14orf166
C14orf166	1.96527e-05	0.204245	0.639	0.528	I	Artemether	Alpha	0.00029243	up	human	NA	2700060E02Rik	C14orf166
C14orf166	0.00599229	0.143731	0.738	0.278	I	FoxOi	7	0.0392066	up	human	NA	2700060E02Rik	C14orf166
C14orf166	3.51e-22	0.405074	0.733	0.528	I	FoxOi	Alpha	3.12e-20	up	human	NA	2700060E02Rik	C14orf166
C14orf166	1.45e-46	0.476283	0.812	0.564	I	FoxOi	Beta	3.61e-44	up	human	NA	2700060E02Rik	C14orf166
C14orf166	0.000634852	0.106273	0.67	0.566	I	FoxOi	Ductal	0.00622433	up	human	NA	2700060E02Rik	C14orf166
C14orf166	0.000652601	0.773753	0.72	0.571	I	FoxOi	SI.mouse	0.00637147	up	human	NA	2700060E02Rik	C14orf166
C14orf166	2.99242e-15	0.413481	0.681	0.528	I	GABA	Alpha	1.58788e-13	up	human	NA	2700060E02Rik	C14orf166
C14orf166	5.98e-20	0.443988	0.742	0.564	I	GABA	Beta	4.54524e-18	up	human	NA	2700060E02Rik	C14orf166
C14orf166	2.95627e-05	0.152573	0.668	0.649	I	GABA	Gamma	0.000420949	up	human	NA	2700060E02Rik	C14orf166
C14orf166	5.90899e-06	0.309392	0.747	0.566	I	GABA	Ductal	9.84819e-05	up	human	NA	2700060E02Rik	C14orf166
C14orf166	0.00571531	0.787415	0.288	0.599	II	Artemether	Beta	0.0377528	up	human	NA	2700060E02Rik	C14orf166
C14orf166	0.00713241	-0.517702	0.556	0.639	II	FoxOi	Endothelial1	0.0449529	down	human	NA	2700060E02Rik	C14orf166
C14orf166	0.000120803	-0.353979	0.803	0.926	II	FoxOi	Endothelial2	0.00147332	down	human	NA	2700060E02Rik	C14orf166
C14orf166	0.000743673	-0.150951	0.885	0.949	II	FoxOi	SI.human	0.0071232	down	human	NA	2700060E02Rik	C14orf166
C14orf166	0.0153442	0.866566	0.333	0.14	III1	Artemether	13	0.0947707	up	human3	72	2700060E02Rik	C14orf166
C14orf166	5.49481e-07	0.140819	0.617	0.568	III1	Artemether	Alpha	1.64995e-05	up	human3	72	2700060E02Rik	C14orf166
C14orf166	1.08717e-10	0.432394	0.576	0.424	III1	Artemether	Beta	6.07889e-09	up	human3	72	2700060E02Rik	C14orf166
C14orf166	0.000975341	0.195033	0.667	0.581	III1	Artemether	Ductal	0.0116595	up	human3	72	2700060E02Rik	C14orf166
C14orf166	2.26004e-10	0.125588	0.667	0.568	III2	Artemether	Alpha	1.20781e-08	up	human3	72	2700060E02Rik	C14orf166
C14orf166	2.16191e-05	0.201175	0.565	0.424	III2	Artemether	Beta	0.000447375	up	human3	72	2700060E02Rik	C14orf166
C14orf166	1.36321e-08	0.272013	0.731	0.581	III2	Artemether	Ductal	5.54319e-07	up	human3	72	2700060E02Rik	C14orf166
C14orf166	0.00782773	0.205384	0.569	0.524	III3	Artemether	Acinar	0.0587258	up	human3	72	2700060E02Rik	C14orf166
C14orf166	7.54381e-19	0.187023	0.672	0.568	III3	Artemether	Alpha	1.07255e-16	up	human3	72	2700060E02Rik	C14orf166
C14orf166	1.25752e-09	0.313901	0.553	0.424	III3	Artemether	Beta	6.02107e-08	up	human3	72	2700060E02Rik	C14orf166
C14orf166	0.00229217	0.132153	0.632	0.581	III3	Artemether	Ductal	0.0229786	up	human3	72	2700060E02Rik	C14orf166
C14orf166	0.0228872	0.334594	0.5785	0.495	72	Artemether	11	0.0947024	up	human3aggregated	72	2700060E02Rik	C14orf166
C14orf166	0.0110561	0.724386	0.255667	0.14	72	Artemether	13	0.0557047	up	human3aggregated	72	2700060E02Rik	C14orf166
C14orf166	2.95e-31	0.151143	0.652	0.568	72	Artemether	Alpha	4.68e-29	up	human3aggregated	72	2700060E02Rik	C14orf166
C14orf166	4.5e-21	0.315823	0.564667	0.424	72	Artemether	Beta	3.82666e-19	up	human3aggregated	72	2700060E02Rik	C14orf166
C14orf166	0.0243955	0.116748	0.683	0.601	72	Artemether	Gamma	0.0989911	up	human3aggregated	72	2700060E02Rik	C14orf166
C14orf166	1.57382e-11	0.199733	0.676667	0.581	72	Artemether	Ductal	5.74548e-10	up	human3aggregated	72	2700060E02Rik	C14orf166
2700062C07Rik	0.00231498	-0.463902	0.172	0.14	I	FoxOi	Beta	0.0163213	down	mouse	NA	2700062C07Rik	NA
2700062C07Rik	0.0125123	-1.09935	0.119	0.421	I	GABA	11	0.0643822	down	mouse	NA	2700062C07Rik	NA
2700062C07Rik	0.00519294	-0.252508	0.207	0.204	II	FoxOi	Beta	0.0318865	down	mouse	NA	2700062C07Rik	NA
2700062C07Rik	0.0100407	-0.270048	0.212	0.228	III	GABA	Beta	0.0541936	down	mouse	NA	2700062C07Rik	NA
2700081O15Rik	0.0121981	-0.392288	0.115	0.085	III	Artemether	Beta	0.0631365	down	mouse	NA	2700081O15Rik	C11orf95
C11orf95	3.03773e-12	-1.26355	0.025	0.129	II	FoxOi	Beta	1.2182e-10	down	human	NA	2700081O15Rik	C11orf95
2700094K13Rik	0.00410839	-1.84647	0.056	0.182	I	FoxOi	Alpha	0.0263083	down	mouse	NA	2700094K13Rik	C11orf31
2700094K13Rik	3.14e-39	-1.45979	0.117	0.342	I	FoxOi	Beta	6.77e-37	down	mouse	NA	2700094K13Rik	C11orf31
2700094K13Rik	0.00777354	-0.503005	0.73	0.789	I	GABA	11	0.044227	down	mouse	NA	2700094K13Rik	C11orf31
2700094K13Rik	1.32039e-08	0.343694	0.413	0.231	II	Artemether	Beta	2.85404e-07	up	mouse	NA	2700094K13Rik	C11orf31
2700094K13Rik	0.000452825	-0.875079	0.122	0.226	II	FoxOi	Alpha	0.0040311	down	mouse	NA	2700094K13Rik	C11orf31
2700094K13Rik	1.16542e-10	-0.874644	0.117	0.231	II	FoxOi	Beta	3.29336e-09	down	mouse	NA	2700094K13Rik	C11orf31
2700094K13Rik	0.000992719	0.168117	0.326	0.231	II	GABA	Beta	0.00795284	up	mouse	NA	2700094K13Rik	C11orf31
2700094K13Rik	0.000179787	0.275764	0.521	0.313	III	Artemether	Beta	0.00178851	up	mouse	NA	2700094K13Rik	C11orf31
2700094K13Rik	0.0149091	-0.969419	0.088	0.29	III	Artemether	Ductal	0.0737423	down	mouse	NA	2700094K13Rik	C11orf31
2700094K13Rik	0.00472457	-1.28303	0.059	0.247	III	FoxOi	Alpha	0.0295144	down	mouse	NA	2700094K13Rik	C11orf31
2700094K13Rik	3.51e-23	-1.45234	0.063	0.313	III	FoxOi	Beta	3.07e-21	down	mouse	NA	2700094K13Rik	C11orf31
2700094K13Rik	0.0012599	-1.38056	0.069	0.247	III	GABA	Alpha	0.0097508	down	mouse	NA	2700094K13Rik	C11orf31
2700094K13Rik	2.17e-38	-1.65708	0.055	0.313	III	GABA	Beta	4.5e-36	down	mouse	NA	2700094K13Rik	C11orf31
2700094K13Rik	0.0002303	-1.84378	0.065	0.29	III	GABA	Ductal	0.00222573	down	mouse	NA	2700094K13Rik	C11orf31
C11orf31	2.57299e-06	-0.267156	0.52	0.533	I	Artemether	Alpha	4.61133e-05	down	human	NA	2700094K13Rik	C11orf31
C11orf31	8.28078e-07	-0.336672	0.725	0.659	I	Artemether	Beta	1.62552e-05	down	human	NA	2700094K13Rik	C11orf31
C11orf31	2.50411e-05	-0.447062	0.5	0.547	I	FoxOi	Acinar	0.000362804	down	human	NA	2700094K13Rik	C11orf31
C11orf31	6.10079e-06	-0.227516	0.54	0.533	I	FoxOi	Alpha	0.000101383	down	human	NA	2700094K13Rik	C11orf31
C11orf31	5.20779e-06	-0.31378	0.682	0.659	I	FoxOi	Beta	8.78096e-05	down	human	NA	2700094K13Rik	C11orf31
C11orf31	0.000694808	-0.230083	0.722	0.659	I	GABA	Beta	0.00672257	down	human	NA	2700094K13Rik	C11orf31
C11orf31	2.142e-05	0.24721	0.247	0.751	II	Artemether	Beta	0.000315439	up	human	NA	2700094K13Rik	C11orf31
C11orf31	0.000467012	0.205404	0.979	0.902	II	Artemether	Endothelial2	0.00478098	up	human	NA	2700094K13Rik	C11orf31
C11orf31	5.69039e-06	0.234531	0.979	0.897	II	Artemether	SI.human	9.51587e-05	up	human	NA	2700094K13Rik	C11orf31
C11orf31	2.11799e-06	-0.152342	0.528	0.676	II	FoxOi	Alpha	3.85293e-05	down	human	NA	2700094K13Rik	C11orf31
C11orf31	0.000170506	0.179157	0.524	0.478	III1	Artemether	Acinar	0.00269778	up	human3	36	2700094K13Rik	C11orf31
C11orf31	9.24589e-09	0.129654	0.526	0.431	III1	Artemether	Alpha	3.86454e-07	up	human3	36	2700094K13Rik	C11orf31
C11orf31	0.000208578	0.133008	0.719	0.597	III1	Artemether	Beta	0.00320504	up	human3	36	2700094K13Rik	C11orf31
C11orf31	0.000194995	0.300671	0.578	0.471	III1	Artemether	Ductal	0.00302687	up	human3	36	2700094K13Rik	C11orf31
C11orf31	0.000170506	0.179157	0.524	0.478	36	Artemether	Acinar	0.00183929	up	human3aggregated	36	2700094K13Rik	C11orf31
C11orf31	9.24589e-09	0.129654	0.526	0.431	36	Artemether	Alpha	2.37641e-07	up	human3aggregated	36	2700094K13Rik	C11orf31
C11orf31	0.000113248	0.214339	0.5645	0.471	36	Artemether	Ductal	0.0012818	up	human3aggregated	36	2700094K13Rik	C11orf31
2700097O09Rik	0.0136654	-0.709452	0.118	0.178	I	FoxOi	Alpha	0.0689296	down	mouse	NA	2700097O09Rik	NA
2700097O09Rik	1.38942e-12	-1.18257	0.093	0.124	I	FoxOi	Beta	4.89611e-11	down	mouse	NA	2700097O09Rik	NA
2700097O09Rik	0.00761977	-0.364166	0.192	0.217	II	FoxOi	Alpha	0.0435183	down	mouse	NA	2700097O09Rik	NA
2700097O09Rik	5.03721e-05	-0.648795	0.106	0.107	II	FoxOi	Beta	0.000575714	down	mouse	NA	2700097O09Rik	NA
2700097O09Rik	0.0160863	-0.578689	0.17	0.128	III	Artemether	Beta	0.0782438	down	mouse	NA	2700097O09Rik	NA
2700097O09Rik	0.00287091	-1.19331	0.088	0.128	III	FoxOi	Beta	0.0195403	down	mouse	NA	2700097O09Rik	NA
2700097O09Rik	0.00241882	0.70551	0.259	0.185	III	GABA	Alpha	0.01693	up	mouse	NA	2700097O09Rik	NA
2810001G20Rik	4.42513e-06	-0.311812	0.123	0.124	I	FoxOi	Beta	6.33555e-05	down	mouse	NA	2810001G20Rik	NA
2810001G20Rik	0.00666685	-0.184197	0.088	0.124	I	GABA	Beta	0.0390571	down	mouse	NA	2810001G20Rik	NA
2810001G20Rik	8.30027e-06	-0.606974	0.114	0.16	II	FoxOi	Beta	0.000112461	down	mouse	NA	2810001G20Rik	NA
2810001G20Rik	0.0180791	-0.186904	0.239	0.17	III	Artemether	Beta	0.0854759	down	mouse	NA	2810001G20Rik	NA
2810004N23Rik	0.0174326	0.178201	0.533	0.266	I	Artemether	Beta	0.0831335	up	mouse	NA	2810004N23Rik	C1orf131
2810004N23Rik	0.0156393	0.866332	0.5	0.182	I	Artemether	Delta	0.0765423	up	mouse	NA	2810004N23Rik	C1orf131
2810004N23Rik	0.00942304	0.309232	0.507	0.288	I	FoxOi	Alpha	0.0515204	up	mouse	NA	2810004N23Rik	C1orf131
2810004N23Rik	0.00842564	0.168582	0.464	0.266	I	FoxOi	Beta	0.0471561	up	mouse	NA	2810004N23Rik	C1orf131
2810004N23Rik	4.78674e-05	0.191572	0.351	0.221	II	Artemether	Beta	0.000549956	up	mouse	NA	2810004N23Rik	C1orf131
2810004N23Rik	0.00119555	0.406584	0.517	0.274	II	FoxOi	Alpha	0.00931932	up	mouse	NA	2810004N23Rik	C1orf131
2810004N23Rik	8.34775e-07	0.379483	0.458	0.221	II	FoxOi	Beta	1.36409e-05	up	mouse	NA	2810004N23Rik	C1orf131
C1orf131	0.0116669	0.750733	0.309	0.191	I	GABA	Endothelial2	0.0656656	up	human	NA	2810004N23Rik	C1orf131
C1orf131	0.00152281	0.363024	0.3	0.139	II	Artemether	Gamma	0.0129567	up	human	NA	2810004N23Rik	C1orf131
C1orf131	0.0082423	-0.733378	0.14	0.27	II	FoxOi	Endothelial2	0.0503144	down	human	NA	2810004N23Rik	C1orf131
C1orf131	0.0047718	-0.355997	0.204	0.36	II	FoxOi	SI.human	0.0326848	down	human	NA	2810004N23Rik	C1orf131
C1orf131	0.0220852	0.267488	0.199	0.074	36	Artemether	Endothelial	0.0923254	up	human3aggregated	36	2810004N23Rik	C1orf131
2810006K23Rik	0.00254873	-0.378072	0.184	0.142	I	Artemether	Beta	0.0176929	down	mouse	NA	2810006K23Rik	C12orf65
2810006K23Rik	3.27932e-05	-0.541025	0.158	0.142	I	FoxOi	Beta	0.000390801	down	mouse	NA	2810006K23Rik	C12orf65
2810006K23Rik	0.0129111	-0.218794	0.115	0.142	I	GABA	Beta	0.0659453	down	mouse	NA	2810006K23Rik	C12orf65
2810006K23Rik	0.00024426	-0.366711	0.134	0.14	III	FoxOi	Beta	0.00234423	down	mouse	NA	2810006K23Rik	C12orf65
C12orf65	0.00170174	0.796937	0.11	0.038	I	Artemether	Acinar	0.0141994	up	human	NA	2810006K23Rik	C12orf65
C12orf65	0.00425295	-0.435894	0.178	0.179	I	FoxOi	Beta	0.0298212	down	human	NA	2810006K23Rik	C12orf65
C12orf65	0.00855182	-0.213817	0.24	0.236	III2	Artemether	Beta	0.0625936	down	human3	36	2810006K23Rik	C12orf65
C12orf65	0.01563	0.571803	0.171	0.061	III3	Artemether	11	0.095957	up	human3	72	2810006K23Rik	C12orf65
C12orf65	0.00936709	-0.161963	0.243	0.236	36	Artemether	Beta	0.0492374	down	human3aggregated	36	2810006K23Rik	C12orf65
C12orf65	0.0106519	0.860099	0.475333	0.216	72	Artemether	14	0.0542351	up	human3aggregated	72	2810006K23Rik	C12orf65
2810021J22Rik	0.0028214	-0.586293	0.062	0.103	II	Artemether	Beta	0.0192569	down	mouse	NA	2810021J22Rik	NA
2810021J22Rik	0.000925486	-0.838676	0.068	0.103	II	FoxOi	Beta	0.00749495	down	mouse	NA	2810021J22Rik	NA
2810021J22Rik	0.00337284	-0.568221	0.062	0.103	II	GABA	Beta	0.0223471	down	mouse	NA	2810021J22Rik	NA
2810402E24Rik	0.0181017	-0.242766	0.26	0.164	I	Artemether	Beta	0.0855647	down	mouse	NA	2810402E24Rik	NA
2810402E24Rik	8.74724e-06	-0.531247	0.246	0.199	III	Artemether	Beta	0.000118048	down	mouse	NA	2810402E24Rik	NA
2810403A07Rik	0.00371248	-0.169373	0.46	0.291	I	Artemether	Beta	0.024198	down	mouse	NA	2810403A07Rik	KIAA0907
2810403A07Rik	4.06386e-06	-0.351333	0.366	0.291	I	FoxOi	Beta	5.85888e-05	down	mouse	NA	2810403A07Rik	KIAA0907
2810403A07Rik	4.61842e-05	-0.994397	0.309	0.319	I	FoxOi	Ductal	0.000532262	down	mouse	NA	2810403A07Rik	KIAA0907
2810403A07Rik	0.00841757	-0.326023	0.356	0.326	I	GABA	Alpha	0.04712	down	mouse	NA	2810403A07Rik	KIAA0907
2810403A07Rik	4.03622e-08	-0.355713	0.259	0.291	I	GABA	Beta	8.13119e-07	down	mouse	NA	2810403A07Rik	KIAA0907
2810403A07Rik	1.73396e-05	-0.554672	0.275	0.392	II	Artemether	Alpha	0.000219967	down	mouse	NA	2810403A07Rik	KIAA0907
2810403A07Rik	2.05641e-06	-0.355877	0.264	0.314	II	Artemether	Beta	3.13311e-05	down	mouse	NA	2810403A07Rik	KIAA0907
2810403A07Rik	0.00258274	-0.250154	0.186	0.333	II	Artemether	Ductal	0.0178926	down	mouse	NA	2810403A07Rik	KIAA0907
2810403A07Rik	2.71494e-05	-0.43707	0.324	0.314	II	FoxOi	Beta	0.000329412	down	mouse	NA	2810403A07Rik	KIAA0907
2810403A07Rik	0.00723956	0.853993	0.312	0.196	II	GABA	Delta	0.0417539	up	mouse	NA	2810403A07Rik	KIAA0907
2810403A07Rik	0.00938012	0.68459	0.388	0.288	III	FoxOi	Alpha	0.0513377	up	mouse	NA	2810403A07Rik	KIAA0907
KIAA0907	0.00086989	-0.408982	0.121	0.172	I	Artemether	Alpha	0.0081227	down	human	NA	2810403A07Rik	KIAA0907
KIAA0907	1.33469e-05	-0.644639	0.114	0.172	I	FoxOi	Alpha	0.000206279	down	human	NA	2810403A07Rik	KIAA0907
KIAA0907	0.000192888	-0.455397	0.148	0.176	I	FoxOi	Beta	0.0022234	down	human	NA	2810403A07Rik	KIAA0907
KIAA0907	0.0147834	-0.334964	0.126	0.172	I	GABA	Alpha	0.0784739	down	human	NA	2810403A07Rik	KIAA0907
KIAA0907	0.00995491	-0.118257	0.125	0.192	II	FoxOi	Alpha	0.0581011	down	human	NA	2810403A07Rik	KIAA0907
KIAA0907	0.00725579	-0.709471	0.065	0.239	II	FoxOi	Ductal	0.045549	down	human	NA	2810403A07Rik	KIAA0907
KIAA0101	3.35747e-05	1.27039	0.258	0.153	II	FoxOi	Endothelial2	0.000471083	up	human	NA	2810417H13Rik	KIAA0101
2810428I15Rik	1.89117e-14	0.501043	0.751	0.471	I	Artemether	Beta	8.10513e-13	up	mouse	NA	2810428I15Rik	C19orf60
2810428I15Rik	7.96266e-07	0.332742	0.633	0.471	I	FoxOi	Beta	1.30526e-05	up	mouse	NA	2810428I15Rik	C19orf60
2810428I15Rik	6.35624e-13	0.336156	0.56	0.471	I	GABA	Beta	2.32451e-11	up	mouse	NA	2810428I15Rik	C19orf60
2810428I15Rik	9.21399e-08	-0.56248	0.22	0.392	II	Artemether	Alpha	1.75908e-06	down	mouse	NA	2810428I15Rik	C19orf60
2810428I15Rik	1.33415e-12	0.450954	0.514	0.366	II	Artemether	Beta	4.7075e-11	up	mouse	NA	2810428I15Rik	C19orf60
2810428I15Rik	1.73083e-18	0.805031	0.612	0.366	II	FoxOi	Beta	1.06901e-16	up	mouse	NA	2810428I15Rik	C19orf60
2810428I15Rik	4.25865e-06	0.565609	0.328	0.119	II	FoxOi	Ductal	6.11606e-05	up	mouse	NA	2810428I15Rik	C19orf60
2810428I15Rik	1.23787e-12	0.474622	0.561	0.366	II	GABA	Beta	4.38379e-11	up	mouse	NA	2810428I15Rik	C19orf60
2810428I15Rik	0.000152115	0.784377	0.301	0.119	II	GABA	Ductal	0.00154192	up	mouse	NA	2810428I15Rik	C19orf60
2810428I15Rik	1.6842e-10	0.456619	0.678	0.4	III	Artemether	Beta	4.66604e-09	up	mouse	NA	2810428I15Rik	C19orf60
2810428I15Rik	0.0218488	0.778363	0.388	0.301	III	FoxOi	Alpha	0.0986115	up	mouse	NA	2810428I15Rik	C19orf60
2810428I15Rik	0.000339697	0.397231	0.508	0.4	III	FoxOi	Beta	0.00313265	up	mouse	NA	2810428I15Rik	C19orf60
2810428I15Rik	7.87e-20	-0.778201	0.206	0.4	III	GABA	Beta	5.41146e-18	down	mouse	NA	2810428I15Rik	C19orf60
C19orf60	0.00325037	0.108671	0.398	0.377	I	FoxOi	Alpha	0.0240478	up	human	NA	2810428I15Rik	C19orf60
C19orf60	0.000459629	-0.530271	0.447	0.437	I	FoxOi	Gamma	0.00471533	down	human	NA	2810428I15Rik	C19orf60
C19orf60	0.000532907	0.304141	0.435	0.377	I	GABA	Alpha	0.00535475	up	human	NA	2810428I15Rik	C19orf60
C19orf60	7.4002e-06	0.380129	0.496	0.365	I	GABA	Beta	0.000120865	up	human	NA	2810428I15Rik	C19orf60
C19orf60	0.0189197	0.404966	0.481	0.368	I	GABA	Ductal	0.0939349	up	human	NA	2810428I15Rik	C19orf60
C19orf60	0.00909186	-0.433818	0.487	0.521	II	Artemether	Acinar	0.0542114	down	human	NA	2810428I15Rik	C19orf60
C19orf60	1.06569e-12	-0.533449	0.54	0.553	II	Artemether	Alpha	4.46169e-11	down	human	NA	2810428I15Rik	C19orf60
C19orf60	0.000365259	0.538018	0.137	0.522	II	Artemether	Beta	0.00387525	up	human	NA	2810428I15Rik	C19orf60
C19orf60	0.0129644	-0.792465	0.471	0.591	II	Artemether	Ductal	0.0710499	down	human	NA	2810428I15Rik	C19orf60
C19orf60	8.3e-56	-0.553684	0.343	0.553	II	FoxOi	Alpha	2.75e-53	down	human	NA	2810428I15Rik	C19orf60
C19orf60	2.74e-34	-0.610342	0.329	0.522	II	FoxOi	Beta	4.43e-32	down	human	NA	2810428I15Rik	C19orf60
C19orf60	5.49708e-06	-0.509938	0.386	0.566	II	FoxOi	Gamma	9.21998e-05	down	human	NA	2810428I15Rik	C19orf60
C19orf60	0.000353843	-0.328821	0.584	0.675	II	FoxOi	Endothelial2	0.0037712	down	human	NA	2810428I15Rik	C19orf60
C19orf60	4.86632e-06	-0.991176	0.217	0.591	II	FoxOi	Ductal	8.25448e-05	down	human	NA	2810428I15Rik	C19orf60
C19orf60	2.46522e-09	0.294375	0.462	0.344	III1	Artemether	Beta	1.12992e-07	up	human3	36	2810428I15Rik	C19orf60
C19orf60	0.00550888	0.236239	0.414	0.338	III1	Artemether	Beta	0.0451443	up	human3	72	2810428I15Rik	C19orf60
C19orf60	7.43694e-15	-0.311115	0.335	0.288	III2	Artemether	Alpha	6.98152e-13	down	human3	36	2810428I15Rik	C19orf60
C19orf60	3.47e-23	-0.902386	0.2	0.344	III2	Artemether	Beta	7.02e-21	down	human3	36	2810428I15Rik	C19orf60
C19orf60	0.00111336	-0.431244	0.183	0.163	III2	Artemether	Delta	0.0129724	down	human3	36	2810428I15Rik	C19orf60
C19orf60	4.5254e-13	0.135422	0.439	0.381	III2	Artemether	Alpha	3.40532e-11	up	human3	72	2810428I15Rik	C19orf60
C19orf60	1.1645e-18	0.515233	0.567	0.338	III2	Artemether	Beta	1.62131e-16	up	human3	72	2810428I15Rik	C19orf60
C19orf60	0.00886764	0.252791	0.703	0.505	III3	Artemether	11	0.0642224	up	human3	72	2810428I15Rik	C19orf60
C19orf60	1.5761e-09	0.147802	0.455	0.381	III3	Artemether	Alpha	7.46752e-08	up	human3	72	2810428I15Rik	C19orf60
C19orf60	3.31326e-07	0.20233	0.43	0.338	III3	Artemether	Beta	1.04038e-05	up	human3	72	2810428I15Rik	C19orf60
C19orf60	0.000869218	0.241221	0.296	0.226	III3	Artemether	Delta	0.0106228	up	human3	72	2810428I15Rik	C19orf60
C19orf60	0.00673153	0.208331	0.411	0.36	III3	Artemether	Endothelial	0.0524177	up	human3	72	2810428I15Rik	C19orf60
C19orf60	0.0114706	0.805711	0.1785	0.074	36	Artemether	13	0.0572308	up	human3aggregated	36	2810428I15Rik	C19orf60
C19orf60	4.14e-24	0.317934	0.470333	0.338	72	Artemether	Beta	4.31e-22	up	human3aggregated	72	2810428I15Rik	C19orf60
C19orf60	7.43694e-15	-0.311115	0.335	0.288	36	Artemether	Alpha	3.7814e-13	down	human3aggregated	36	2810428I15Rik	C19orf60
C19orf60	0.00111336	-0.431244	0.183	0.163	36	Artemether	Delta	0.00910784	down	human3aggregated	36	2810428I15Rik	C19orf60
C19orf60	0.00381096	0.254324	0.6165	0.505	72	Artemether	11	0.0245373	up	human3aggregated	72	2810428I15Rik	C19orf60
C19orf60	3.54e-20	0.141612	0.447	0.381	72	Artemether	Alpha	2.83702e-18	up	human3aggregated	72	2810428I15Rik	C19orf60
C19orf60	0.00673153	0.208331	0.411	0.36	72	Artemether	Endothelial	0.0382571	up	human3aggregated	72	2810428I15Rik	C19orf60
2810474O19Rik	0.00330988	-0.566557	0.265	0.318	I	Artemether	Alpha	0.0220048	down	mouse	NA	2810474O19Rik	KIAA1551
2810474O19Rik	0.00839119	-0.248594	0.329	0.236	I	FoxOi	Beta	0.0469929	down	mouse	NA	2810474O19Rik	KIAA1551
2810474O19Rik	2.53338e-08	0.334525	0.312	0.236	I	GABA	Beta	5.25997e-07	up	mouse	NA	2810474O19Rik	KIAA1551
2810474O19Rik	0.0203626	0.743064	0.745	0.45	I	GABA	Endothelial1	0.0935792	up	mouse	NA	2810474O19Rik	KIAA1551
2810474O19Rik	0.000464499	0.4689	0.43	0.21	II	FoxOi	Alpha	0.00412199	up	mouse	NA	2810474O19Rik	KIAA1551
2810474O19Rik	0.0072767	0.389367	0.714	0.667	III	Artemether	SI.Mouse	0.0419347	up	mouse	NA	2810474O19Rik	KIAA1551
KIAA1551	0.0156675	1.12287	0.115	0.034	III3	Artemether	13	0.0961126	up	human3	72	2810474O19Rik	KIAA1551
KIAA1551	0.0156675	1.12287	0.115	0.034	72	Artemether	13	0.0718758	up	human3aggregated	72	2810474O19Rik	KIAA1551
C16orf45	3.29504e-05	-1.49742	0.118	0.226	I	FoxOi	Acinar	0.000463164	down	human	NA	2900011O08Rik	C16orf45
C16orf45	0.00574709	-0.902385	0.084	0.134	I	FoxOi	Gamma	0.0379169	down	human	NA	2900011O08Rik	C16orf45
C16orf45	8.90016e-05	-0.73503	0.338	0.551	I	FoxOi	Endothelial2	0.00112507	down	human	NA	2900011O08Rik	C16orf45
C16orf45	2.23895e-05	-0.625498	0.331	0.528	II	FoxOi	Endothelial2	0.000328097	down	human	NA	2900011O08Rik	C16orf45
C16orf45	0.00691011	0.206266	0.405	0.283	III1	Artemether	Endothelial	0.0534695	up	human3	72	2900011O08Rik	C16orf45
C16orf45	0.0101259	0.291476	0.341	0.258	III1	Artemether	Ductal	0.0707429	up	human3	72	2900011O08Rik	C16orf45
C16orf45	0.0126185	0.330793	0.227	0.151	III2	Artemether	Acinar	0.0826915	up	human3	36	2900011O08Rik	C16orf45
C16orf45	0.003797	-0.172198	0.178	0.232	III3	Artemether	Acinar	0.0340929	down	human3	72	2900011O08Rik	C16orf45
C16orf45	0.0170049	-0.264211	0.252	0.283	36	Artemether	Delta	0.0764068	down	human3aggregated	36	2900011O08Rik	C16orf45
C16orf45	0.000584293	-0.384393	0.173	0.232	72	Artemether	Acinar	0.00531409	down	human3aggregated	72	2900011O08Rik	C16orf45
C16orf45	0.00376218	0.266867	0.3675	0.258	72	Artemether	Ductal	0.0242706	up	human3aggregated	72	2900011O08Rik	C16orf45
C16orf45	0.0126185	0.330793	0.227	0.151	36	Artemether	Acinar	0.0614097	up	human3aggregated	36	2900011O08Rik	C16orf45
2900026A02Rik	0.000158101	0.850477	0.47	0.182	I	Artemether	Alpha	0.00159522	up	mouse	NA	2900026A02Rik	NA
2900026A02Rik	4.25946e-06	1.66584	0.62	0.13	I	Artemether	Delta	6.11694e-05	up	mouse	NA	2900026A02Rik	NA
2900026A02Rik	0.0190427	0.622093	0.481	0.131	I	Artemether	Ductal	0.0889625	up	mouse	NA	2900026A02Rik	NA
2900026A02Rik	5.13316e-06	0.926116	0.486	0.182	I	FoxOi	Alpha	7.26382e-05	up	mouse	NA	2900026A02Rik	NA
2900026A02Rik	1.50532e-06	1.28512	0.574	0.131	I	FoxOi	Ductal	2.35218e-05	up	mouse	NA	2900026A02Rik	NA
2900026A02Rik	2.53281e-07	0.964933	0.361	0.182	I	GABA	Alpha	4.49978e-06	up	mouse	NA	2900026A02Rik	NA
2900026A02Rik	3.35936e-15	0.464566	0.316	0.22	I	GABA	Beta	1.54494e-13	up	mouse	NA	2900026A02Rik	NA
2900026A02Rik	0.000879854	0.864124	0.252	0.131	I	GABA	Ductal	0.00717227	up	mouse	NA	2900026A02Rik	NA
2900026A02Rik	1.83688e-11	-0.512509	0.271	0.37	II	Artemether	Beta	5.71126e-10	down	mouse	NA	2900026A02Rik	NA
2900026A02Rik	5.70688e-15	-0.703479	0.313	0.37	II	FoxOi	Beta	2.56575e-13	down	mouse	NA	2900026A02Rik	NA
2900026A02Rik	0.000440138	-0.239866	0.349	0.37	II	GABA	Beta	0.00393085	down	mouse	NA	2900026A02Rik	NA
2900026A02Rik	7.00842e-11	-0.453304	0.41	0.39	III	Artemether	Beta	2.03558e-09	down	mouse	NA	2900026A02Rik	NA
2900026A02Rik	3.46795e-11	-0.497995	0.297	0.39	III	FoxOi	Beta	1.04407e-09	down	mouse	NA	2900026A02Rik	NA
2900026A02Rik	0.0161172	-0.26274	0.319	0.37	III	GABA	Alpha	0.0783534	down	mouse	NA	2900026A02Rik	NA
2900060B14Rik	1.26441e-08	1.01921	0.209	0.035	II	FoxOi	Alpha	2.74036e-07	up	mouse	NA	2900060B14Rik	NA
2900060B14Rik	1.92526e-05	1.42984	0.108	0.028	II	FoxOi	Beta	0.000241692	up	mouse	NA	2900060B14Rik	NA
2900060B14Rik	0.000130793	0.818707	0.238	0.032	II	FoxOi	Ductal	0.00134889	up	mouse	NA	2900060B14Rik	NA
2900076A07Rik	0.00512471	0.688403	0.325	0.136	I	Artemether	Alpha	0.031543	up	mouse	NA	2900076A07Rik	NA
2900076A07Rik	4.85646e-10	0.549913	0.424	0.141	I	Artemether	Beta	1.27152e-08	up	mouse	NA	2900076A07Rik	NA
2900076A07Rik	0.00257659	0.904004	0.33	0.099	I	Artemether	Ductal	0.0178563	up	mouse	NA	2900076A07Rik	NA
2900076A07Rik	0.00244397	1.02697	0.309	0.099	I	FoxOi	Ductal	0.0170789	up	mouse	NA	2900076A07Rik	NA
2900076A07Rik	0.0168817	-1.61255	0.024	0.158	I	GABA	11	0.0811394	down	mouse	NA	2900076A07Rik	NA
2900076A07Rik	1.2562e-06	0.456478	0.368	0.283	II	Artemether	Beta	1.98837e-05	up	mouse	NA	2900076A07Rik	NA
2900076A07Rik	0.019945	0.588068	0.288	0.254	II	Artemether	Ductal	0.0921132	up	mouse	NA	2900076A07Rik	NA
2900076A07Rik	0.012215	-0.33744	0.387	0.341	II	FoxOi	Alpha	0.0632012	down	mouse	NA	2900076A07Rik	NA
2900076A07Rik	0.00152138	0.203512	0.484	0.215	III	Artemether	Beta	0.0114453	up	mouse	NA	2900076A07Rik	NA
2900093K20Rik	9.35567e-06	-0.174508	0.335	0.411	II	Artemether	Beta	0.000125469	down	mouse	NA	2900093K20Rik	NA
2900093K20Rik	7.86804e-05	-0.270015	0.416	0.484	II	FoxOi	Alpha	0.000857339	down	mouse	NA	2900093K20Rik	NA
2900093K20Rik	0.000234476	-0.124562	0.393	0.411	II	FoxOi	Beta	0.00226146	down	mouse	NA	2900093K20Rik	NA
2900093K20Rik	3.25924e-08	-0.451037	0.518	0.419	III	Artemether	Beta	6.66564e-07	down	mouse	NA	2900093K20Rik	NA
3010003L21Rik	0.000575698	0.585674	0.108	0.034	I	FoxOi	Beta	0.00496867	up	mouse	NA	3010003L21Rik	NA
3010003L21Rik	0.0161595	0.944981	0.221	0.052	I	FoxOi	Ductal	0.0785006	up	mouse	NA	3010003L21Rik	NA
3010003L21Rik	0.000194195	0.765753	0.375	0.159	II	FoxOi	Alpha	0.00191413	up	mouse	NA	3010003L21Rik	NA
3010003L21Rik	0.00166766	0.970916	0.158	0.061	II	FoxOi	Beta	0.0123684	up	mouse	NA	3010003L21Rik	NA
3010003L21Rik	0.0207977	0.7784	0.165	0.068	III	FoxOi	Alpha	0.0950946	up	mouse	NA	3010003L21Rik	NA
3010026O09Rik	0.017346	1.49515	0.103	0.021	III	GABA	Alpha	0.082803	up	mouse	NA	3010026O09Rik	C5orf45
C5orf45	0.0180611	1.28044	0.208	0.038	I	FoxOi	Delta	0.0908919	up	human	NA	3010026O09Rik	C5orf45
C5orf45	2.24313e-08	-0.488001	0.123	0.188	II	FoxOi	Beta	5.66237e-07	down	human	NA	3010026O09Rik	C5orf45
3110002H16Rik	0.00058311	0.996154	0.167	0.045	I	FoxOi	Alpha	0.00502504	up	mouse	NA	3110002H16Rik	C18orf8
3110002H16Rik	0.00288115	-0.367841	0.112	0.118	III	FoxOi	Beta	0.0195988	down	mouse	NA	3110002H16Rik	C18orf8
3110009E18Rik	0.0164466	-1.80535	0.048	0.158	I	GABA	11	0.0795558	down	mouse	NA	3110009E18Rik	C2orf76
3110009E18Rik	0.00364294	0.354489	0.105	0.085	III	GABA	Beta	0.0238187	up	mouse	NA	3110009E18Rik	C2orf76
C2orf76	0.000107938	0.331706	0.17	0.111	I	FoxOi	Beta	0.00133439	up	human	NA	3110009E18Rik	C2orf76
C2orf76	0.000100828	-0.30373	0.07	0.117	II	FoxOi	Alpha	0.00125529	down	human	NA	3110009E18Rik	C2orf76
C2orf76	0.00134896	0.123832	0.182	0.134	III2	Artemether	Alpha	0.0151244	up	human3	72	3110009E18Rik	C2orf76
C2orf76	0.00455021	0.124246	0.173	0.134	III3	Artemether	Alpha	0.0391011	up	human3	72	3110009E18Rik	C2orf76
C2orf76	7.98006e-05	0.124039	0.1775	0.134	72	Artemether	Alpha	0.000941452	up	human3aggregated	72	3110009E18Rik	C2orf76
3110040N11Rik	0.000484608	0.664778	0.368	0.129	I	FoxOi	Alpha	0.00427582	up	mouse	NA	3110040N11Rik	C15orf40
3110040N11Rik	0.00314554	-0.490289	0.156	0.236	II	Artemether	Alpha	0.021093	down	mouse	NA	3110040N11Rik	C15orf40
3110040N11Rik	0.00279817	-0.676289	0.282	0.236	II	FoxOi	Alpha	0.0191283	down	mouse	NA	3110040N11Rik	C15orf40
3110040N11Rik	4.28093e-07	-0.693018	0.233	0.211	II	FoxOi	Beta	7.33203e-06	down	mouse	NA	3110040N11Rik	C15orf40
3110040N11Rik	0.00670184	-0.428809	0.163	0.211	II	GABA	Beta	0.0392224	down	mouse	NA	3110040N11Rik	C15orf40
C15orf40	0.013803	-0.36044	0.231	0.275	I	Artemether	Gamma	0.0745167	down	human	NA	3110040N11Rik	C15orf40
C15orf40	0.00259148	-1.17629	0.103	0.333	I	FoxOi	SI.human	0.0200165	down	human	NA	3110040N11Rik	C15orf40
C15orf40	0.00495158	-0.261258	0.234	0.277	I	GABA	Alpha	0.0336944	down	human	NA	3110040N11Rik	C15orf40
C15orf40	0.018045	-0.263682	0.218	0.275	I	GABA	Gamma	0.0908296	down	human	NA	3110040N11Rik	C15orf40
C15orf40	0.00275868	0.620105	0.082	0.415	II	Artemether	Beta	0.0210431	up	human	NA	3110040N11Rik	C15orf40
C15orf40	0.00131906	0.148911	0.368	0.296	III1	Artemether	Beta	0.0148573	up	human3	36	3110040N11Rik	C15orf40
C15orf40	0.00923877	-0.324182	0.136	0.164	III1	Artemether	Gamma	0.066233	down	human3	36	3110040N11Rik	C15orf40
C15orf40	0.0105652	1.27587	0.545	0.189	III2	Artemether	Acinar.like	0.0728963	up	human3	36	3110040N11Rik	C15orf40
C15orf40	0.00222869	0.104446	0.228	0.19	III2	Artemether	Alpha	0.0224785	up	human3	36	3110040N11Rik	C15orf40
C15orf40	0.00131906	0.148911	0.368	0.296	36	Artemether	Beta	0.0104605	up	human3aggregated	36	3110040N11Rik	C15orf40
C15orf40	0.00923877	-0.324182	0.136	0.164	36	Artemether	Gamma	0.0487744	down	human3aggregated	36	3110040N11Rik	C15orf40
C15orf40	0.00222869	0.104446	0.228	0.19	36	Artemether	Alpha	0.0159824	up	human3aggregated	36	3110040N11Rik	C15orf40
3110043O21Rik	5.32e-21	0.949265	0.341	0.077	I	Artemether	Beta	3.98067e-19	up	mouse	NA	3110043O21Rik	C9orf72
3110043O21Rik	0.0150038	0.396209	0.236	0.084	I	Artemether	Ductal	0.0741003	up	mouse	NA	3110043O21Rik	C9orf72
3110043O21Rik	5.63028e-07	0.272053	0.177	0.077	I	FoxOi	Beta	9.46512e-06	up	mouse	NA	3110043O21Rik	C9orf72
3110043O21Rik	1.13176e-08	0.760441	0.188	0.079	II	Artemether	Beta	2.47096e-07	up	mouse	NA	3110043O21Rik	C9orf72
3110043O21Rik	0.00320714	0.53606	0.162	0.079	II	FoxOi	Beta	0.0214367	up	mouse	NA	3110043O21Rik	C9orf72
3110043O21Rik	2.92839e-10	0.584965	0.339	0.1	III	Artemether	Beta	7.87776e-09	up	mouse	NA	3110043O21Rik	C9orf72
C9orf72	2.53493e-05	-0.265294	0.148	0.144	III3	Artemether	Beta	0.000513144	down	human3	72	3110043O21Rik	C9orf72
3110056K07Rik	0.0199259	-1.44484	0.032	0.158	I	GABA	11	0.0920416	down	mouse	NA	3110056K07Rik	NA
3110056K07Rik	0.00343945	-0.317087	0.094	0.128	II	Artemether	Beta	0.0227176	down	mouse	NA	3110056K07Rik	NA
3110056K07Rik	0.000867932	-0.679255	0.081	0.102	II	FoxOi	Alpha	0.00708705	down	mouse	NA	3110056K07Rik	NA
3110056K07Rik	1.35707e-06	-0.467733	0.103	0.128	II	FoxOi	Beta	2.13551e-05	down	mouse	NA	3110056K07Rik	NA
3110056K07Rik	0.00328218	-0.721341	0.046	0.102	II	GABA	Alpha	0.021854	down	mouse	NA	3110056K07Rik	NA
3110062M04Rik	0.014802	-0.341838	0.153	0.188	II	Artemether	Beta	0.0733198	down	mouse	NA	3110062M04Rik	C7orf49
3110062M04Rik	0.00119497	-0.692411	0.157	0.194	II	FoxOi	Alpha	0.00931539	down	mouse	NA	3110062M04Rik	C7orf49
3110062M04Rik	1.9186e-07	-0.791687	0.143	0.188	II	FoxOi	Beta	3.47685e-06	down	mouse	NA	3110062M04Rik	C7orf49
3110062M04Rik	0.000328896	-0.192554	0.269	0.209	III	Artemether	Beta	0.0030451	down	mouse	NA	3110062M04Rik	C7orf49
3110062M04Rik	0.012535	-1.08131	0.238	0.467	III	Artemether	SI.Mouse	0.0644777	down	mouse	NA	3110062M04Rik	C7orf49
3110062M04Rik	0.00364636	-0.737936	0.094	0.247	III	FoxOi	Alpha	0.023836	down	mouse	NA	3110062M04Rik	C7orf49
3110062M04Rik	6.13586e-08	-0.430049	0.165	0.209	III	FoxOi	Beta	1.20072e-06	down	mouse	NA	3110062M04Rik	C7orf49
3110062M04Rik	0.000517748	-0.2103	0.23	0.209	III	GABA	Beta	0.0045281	down	mouse	NA	3110062M04Rik	C7orf49
C7orf49	0.00370053	-1.07901	0.066	0.136	I	FoxOi	Acinar	0.0266908	down	human	NA	3110062M04Rik	C7orf49
C7orf49	0.0138851	-0.475183	0.189	0.21	I	FoxOi	Gamma	0.0748413	down	human	NA	3110062M04Rik	C7orf49
C7orf49	0.0073558	-0.819379	0.118	0.275	I	GABA	SI.human	0.0460667	down	human	NA	3110062M04Rik	C7orf49
C7orf49	0.00421297	-0.492119	0.041	0.312	II	Artemether	Beta	0.0295906	down	human	NA	3110062M04Rik	C7orf49
C7orf49	0.000896662	-0.616131	0.166	0.313	II	FoxOi	Gamma	0.00833144	down	human	NA	3110062M04Rik	C7orf49
C7orf49	0.00561336	0.730064	0.246	0.111	III2	Artemether	SI.human	0.0457949	up	human3	36	3110062M04Rik	C7orf49
C7orf49	0.00472885	0.620362	0.2335	0.111	36	Artemether	SI.human	0.0290283	up	human3aggregated	36	3110062M04Rik	C7orf49
3110070M22Rik	0.00343162	1.18955	0.124	0.021	III	Artemether	Alpha	0.0226743	up	mouse	NA	3110070M22Rik	NA
3110082I17Rik	0.0162609	0.311911	0.26	0.085	I	Artemether	Beta	0.0788784	up	mouse	NA	3110082I17Rik	C7orf50
3110082I17Rik	3.39634e-14	0.768005	0.281	0.085	I	FoxOi	Beta	1.42016e-12	up	mouse	NA	3110082I17Rik	C7orf50
3110082I17Rik	0.00505664	0.320918	0.355	0.188	II	FoxOi	Alpha	0.0311971	up	mouse	NA	3110082I17Rik	C7orf50
3110082I17Rik	8.91477e-05	0.728182	0.291	0.146	II	FoxOi	Beta	0.000959072	up	mouse	NA	3110082I17Rik	C7orf50
3110082I17Rik	0.000691467	0.474401	0.306	0.124	III	Artemether	Beta	0.00582981	up	mouse	NA	3110082I17Rik	C7orf50
3110082I17Rik	0.00376086	0.503216	0.282	0.164	III	FoxOi	Alpha	0.0244552	up	mouse	NA	3110082I17Rik	C7orf50
3110082I17Rik	6.96334e-10	0.734006	0.28	0.124	III	FoxOi	Beta	1.78622e-08	up	mouse	NA	3110082I17Rik	C7orf50
3110082I17Rik	0.00991593	1.03933	0.382	0.097	III	FoxOi	Ductal	0.0536444	up	mouse	NA	3110082I17Rik	C7orf50
3110082I17Rik	0.0077687	0.312939	0.167	0.124	III	GABA	Beta	0.044205	up	mouse	NA	3110082I17Rik	C7orf50
C7orf50	0.00264421	-0.163024	0.555	0.567	I	Artemether	Alpha	0.0203377	down	human	NA	3110082I17Rik	C7orf50
C7orf50	1.40131e-05	-0.274066	0.55	0.567	I	FoxOi	Alpha	0.000215523	down	human	NA	3110082I17Rik	C7orf50
C7orf50	0.00788008	-0.415553	0.416	0.385	I	FoxOi	Gamma	0.0486208	down	human	NA	3110082I17Rik	C7orf50
C7orf50	0.00381643	-0.583716	0.361	0.494	I	FoxOi	Endothelial2	0.0273412	down	human	NA	3110082I17Rik	C7orf50
C7orf50	0.00109656	-0.222183	0.53	0.567	I	GABA	Alpha	0.00984903	down	human	NA	3110082I17Rik	C7orf50
C7orf50	0.0100992	-0.468293	0.392	0.494	I	GABA	Endothelial2	0.0587465	down	human	NA	3110082I17Rik	C7orf50
C7orf50	4.16099e-07	-0.730351	0.096	0.73	II	Artemether	Beta	8.60811e-06	down	human	NA	3110082I17Rik	C7orf50
C7orf50	0.00112708	0.164652	0.729	0.521	II	Artemether	Gamma	0.0100713	up	human	NA	3110082I17Rik	C7orf50
C7orf50	3.2e-26	-0.298655	0.515	0.695	II	FoxOi	Alpha	3.56e-24	down	human	NA	3110082I17Rik	C7orf50
C7orf50	1.93692e-06	-0.251431	0.584	0.73	II	FoxOi	Beta	3.55382e-05	down	human	NA	3110082I17Rik	C7orf50
C7orf50	0.00680799	-0.283186	0.386	0.521	II	FoxOi	Gamma	0.0433438	down	human	NA	3110082I17Rik	C7orf50
C7orf50	0.00373331	-0.866838	0.318	0.541	III2	Artemether	Acinar.like	0.033651	down	human3	36	3110082I17Rik	C7orf50
C7orf50	0.000258963	0.178078	0.592	0.492	III2	Artemether	Beta	0.00384751	up	human3	36	3110082I17Rik	C7orf50
C7orf50	0.00558625	0.278232	0.487	0.375	III2	Artemether	Ductal	0.0456333	up	human3	36	3110082I17Rik	C7orf50
C7orf50	7.45091e-06	-0.214897	0.661	0.662	III2	Artemether	Beta	0.000174189	down	human3	72	3110082I17Rik	C7orf50
C7orf50	0.0075137	0.273846	0.436	0.327	III3	Artemether	Delta	0.0569775	up	human3	72	3110082I17Rik	C7orf50
C7orf50	0.00668187	-0.595909	0.3555	0.541	36	Artemether	Acinar.like	0.0380519	down	human3aggregated	36	3110082I17Rik	C7orf50
C7orf50	0.0128896	0.203647	0.4775	0.375	36	Artemether	Ductal	0.062331	up	human3aggregated	36	3110082I17Rik	C7orf50
C7orf50	0.0238442	-0.327665	0.297	0.38	72	Artemether	11	0.0973718	down	human3aggregated	72	3110082I17Rik	C7orf50
C7orf50	0.000258963	0.178078	0.592	0.492	36	Artemether	Beta	0.0026407	up	human3aggregated	36	3110082I17Rik	C7orf50
C7orf50	7.45091e-06	-0.214897	0.661	0.662	72	Artemether	Beta	0.000114223	down	human3aggregated	72	3110082I17Rik	C7orf50
C7orf50	0.0075137	0.273846	0.436	0.327	72	Artemether	Delta	0.0416087	up	human3aggregated	72	3110082I17Rik	C7orf50
3222401L13Rik	0.0104644	-0.335	0.156	0.129	I	FoxOi	Beta	0.0559589	down	mouse	NA	3222401L13Rik	NA
3222401L13Rik	0.00110576	-0.291418	0.083	0.107	II	FoxOi	Beta	0.00872294	down	mouse	NA	3222401L13Rik	NA
C14orf37	0.000933245	-1.67837	0.023	0.169	I	FoxOi	Endothelial2	0.00860537	down	human	NA	3632451O06Rik	C14orf37
C14orf37	0.0102959	-0.557134	0.084	0.178	II	FoxOi	Endothelial2	0.0596108	down	human	NA	3632451O06Rik	C14orf37
3830403N18Rik	0.0188955	-0.293886	0.182	0.286	I	Artemether	SI.Mouse	0.088439	down	mouse	NA	3830403N18Rik	NA
3830403N18Rik	0.0189772	0.499456	0.2	0.2	II	Artemether	SI.Mouse	0.0887323	up	mouse	NA	3830403N18Rik	NA
3830403N18Rik	0.000113116	0.997451	0.2	0.2	II	GABA	SI.Mouse	0.00118605	up	mouse	NA	3830403N18Rik	NA
3830406C13Rik	0.00690995	0.756466	0.818	0.3	I	Artemether	Endothelial1	0.040222	up	mouse	NA	3830406C13Rik	NA
3830406C13Rik	0.0151791	-0.420713	0.312	0.303	I	FoxOi	Alpha	0.074791	down	mouse	NA	3830406C13Rik	NA
3830406C13Rik	0.018459	-0.223011	0.328	0.258	I	FoxOi	Beta	0.0868627	down	mouse	NA	3830406C13Rik	NA
3830406C13Rik	0.00818164	-0.155582	0.221	0.258	I	GABA	Beta	0.0460416	down	mouse	NA	3830406C13Rik	NA
3830406C13Rik	0.0124882	-0.356145	0.254	0.254	II	FoxOi	Ductal	0.0642946	down	mouse	NA	3830406C13Rik	NA
3830406C13Rik	0.00570276	0.402911	0.555	0.272	III	Artemether	Beta	0.0344266	up	mouse	NA	3830406C13Rik	NA
4632415L05Rik	0.0072261	-0.650131	0.16	0.197	I	FoxOi	Alpha	0.0416907	down	mouse	NA	4632415L05Rik	NA
4632415L05Rik	0.0183468	-0.555272	0.124	0.197	I	GABA	Alpha	0.0864531	down	mouse	NA	4632415L05Rik	NA
4632428C04Rik	0.000711404	-0.516914	0.15	0.12	I	Artemether	Beta	0.00597404	down	mouse	NA	4632428C04Rik	NA
4632428C04Rik	1.06948e-05	-0.327805	0.12	0.12	I	FoxOi	Beta	0.000141745	down	mouse	NA	4632428C04Rik	NA
4632428C04Rik	1.05247e-16	-0.682552	0.132	0.241	II	Artemether	Beta	5.57598e-15	down	mouse	NA	4632428C04Rik	NA
4632428C04Rik	0.0150768	-0.499829	0.116	0.14	II	FoxOi	Alpha	0.0743763	down	mouse	NA	4632428C04Rik	NA
4632428C04Rik	4.34461e-10	-0.698406	0.169	0.241	II	FoxOi	Beta	1.1446e-08	down	mouse	NA	4632428C04Rik	NA
4632428C04Rik	0.0209533	-0.134871	0.209	0.241	II	GABA	Beta	0.0956175	down	mouse	NA	4632428C04Rik	NA
4632428C04Rik	7.19636e-11	-0.638481	0.17	0.19	III	Artemether	Beta	2.08568e-09	down	mouse	NA	4632428C04Rik	NA
4632428C04Rik	1.26015e-07	-0.43794	0.131	0.19	III	FoxOi	Beta	2.3538e-06	down	mouse	NA	4632428C04Rik	NA
C10orf54	4.97683e-05	-1.82553	0.021	0.126	I	FoxOi	Gamma	0.000670703	down	human	NA	4632428N05Rik	C10orf54
C10orf54	0.00454963	0.247081	0.406	0.226	II	Artemether	Gamma	0.0314807	up	human	NA	4632428N05Rik	C10orf54
C10orf54	5.2031e-09	-1.98388	0.035	0.226	II	FoxOi	Gamma	1.4372e-07	down	human	NA	4632428N05Rik	C10orf54
C10orf54	0.0091358	0.556844	0.135	0.086	III3	Artemether	Endothelial	0.0656721	up	human3	72	4632428N05Rik	C10orf54
C10orf54	0.0225269	0.354427	0.121	0.086	72	Artemether	Endothelial	0.0936348	up	human3aggregated	72	4632428N05Rik	C10orf54
4732414G09Rik	0.0168953	-0.269353	0.125	0.101	III	Artemether	Beta	0.0811885	down	mouse	NA	4732414G09Rik	NA
4732414G09Rik	5.74035e-09	-1.15068	0.035	0.101	III	FoxOi	Beta	1.30399e-07	down	mouse	NA	4732414G09Rik	NA
4732414G09Rik	0.00201348	-0.432613	0.069	0.101	III	GABA	Beta	0.0145093	down	mouse	NA	4732414G09Rik	NA
4732463B04Rik	0.0201714	-0.707508	0.12	0.169	I	Artemether	Delta	0.0928964	down	mouse	NA	4732463B04Rik	NA
4833420G17Rik	0.000218518	-0.491275	0.244	0.187	I	Artemether	Beta	0.00212596	down	mouse	NA	4833420G17Rik	C5orf34
4833420G17Rik	4.83871e-13	-0.786611	0.172	0.187	I	FoxOi	Beta	1.79268e-11	down	mouse	NA	4833420G17Rik	C5orf34
4833420G17Rik	0.00693892	-0.168144	0.141	0.159	II	Artemether	Alpha	0.0403513	down	mouse	NA	4833420G17Rik	C5orf34
4833420G17Rik	2.19149e-07	-0.460789	0.107	0.146	II	Artemether	Beta	3.93496e-06	down	mouse	NA	4833420G17Rik	C5orf34
4833420G17Rik	2.63526e-06	-1.25254	0.055	0.159	II	Artemether	Ductal	3.9356e-05	down	mouse	NA	4833420G17Rik	C5orf34
4833420G17Rik	3.06065e-06	-0.751096	0.099	0.146	II	FoxOi	Beta	4.51928e-05	down	mouse	NA	4833420G17Rik	C5orf34
4833420G17Rik	3.16471e-05	-0.577082	0.251	0.207	III	Artemether	Beta	0.000378287	down	mouse	NA	4833420G17Rik	C5orf34
4833420G17Rik	9.79638e-08	-0.798401	0.14	0.207	III	FoxOi	Beta	1.86246e-06	down	mouse	NA	4833420G17Rik	C5orf34
C5orf34	0.0245032	0.879973	0.114	0.037	72	Artemether	SI.human	0.0993286	up	human3aggregated	72	4833420G17Rik	C5orf34
4833439L19Rik	2.27e-35	-0.462717	0.823	0.768	I	Artemether	Beta	4.03e-33	down	mouse	NA	4833439L19Rik	KIAA1191
4833439L19Rik	3.81e-23	-0.256102	0.809	0.768	I	FoxOi	Beta	3.33e-21	down	mouse	NA	4833439L19Rik	KIAA1191
4833439L19Rik	4.67663e-08	-0.183483	0.724	0.768	I	GABA	Beta	9.3254e-07	down	mouse	NA	4833439L19Rik	KIAA1191
4833439L19Rik	7.8e-41	-0.588241	0.699	0.739	II	Artemether	Beta	1.82e-38	down	mouse	NA	4833439L19Rik	KIAA1191
4833439L19Rik	2.33e-36	-0.690523	0.673	0.739	II	FoxOi	Beta	4.35e-34	down	mouse	NA	4833439L19Rik	KIAA1191
4833439L19Rik	0.00446487	-0.674826	0.385	0.482	II	FoxOi	Delta	0.0281772	down	mouse	NA	4833439L19Rik	KIAA1191
4833439L19Rik	0.012233	-0.304921	0.623	0.452	II	FoxOi	Ductal	0.0632743	down	mouse	NA	4833439L19Rik	KIAA1191
4833439L19Rik	1.10211e-06	-0.279465	0.761	0.739	II	GABA	Beta	1.76339e-05	down	mouse	NA	4833439L19Rik	KIAA1191
4833439L19Rik	6.2e-30	-0.402044	0.852	0.8	III	Artemether	Beta	8.22e-28	down	mouse	NA	4833439L19Rik	KIAA1191
4833439L19Rik	4.17701e-17	-0.252046	0.794	0.8	III	FoxOi	Beta	2.29206e-15	down	mouse	NA	4833439L19Rik	KIAA1191
KIAA1191	0.00277932	0.489499	0.552	0.264	II	Artemether	Endothelial2	0.0211642	up	human	NA	4833439L19Rik	KIAA1191
KIAA1191	0.0159169	1.03686	0.393	0.108	III1	Artemether	Acinar.like	0.0971787	up	human3	36	4833439L19Rik	KIAA1191
KIAA1191	0.00719593	-0.193728	0.303	0.309	III1	Artemether	Beta	0.0551188	down	human3	72	4833439L19Rik	KIAA1191
KIAA1191	0.00719593	-0.193728	0.303	0.309	72	Artemether	Beta	0.04025	down	human3aggregated	72	4833439L19Rik	KIAA1191
KIAA1191	0.0207456	0.1622	0.176	0.135	72	Artemether	Alpha	0.0883025	up	human3aggregated	72	4833439L19Rik	KIAA1191
4921524J17Rik	0.000561654	0.558362	0.333	0.167	I	Artemether	Alpha	0.00486331	up	mouse	NA	4921524J17Rik	C16orf87
4921524J17Rik	2.62435e-06	0.280144	0.365	0.186	I	Artemether	Beta	3.92061e-05	up	mouse	NA	4921524J17Rik	C16orf87
4921524J17Rik	3.59421e-07	1.01876	0.294	0.167	I	GABA	Alpha	6.22992e-06	up	mouse	NA	4921524J17Rik	C16orf87
4921524J17Rik	0.000317291	0.29107	0.183	0.186	I	GABA	Beta	0.00295168	up	mouse	NA	4921524J17Rik	C16orf87
4921524J17Rik	0.00195441	0.322613	0.212	0.196	II	Artemether	Beta	0.0141508	up	mouse	NA	4921524J17Rik	C16orf87
4921524J17Rik	0.0198309	0.328135	0.22	0.151	II	Artemether	Ductal	0.0917198	up	mouse	NA	4921524J17Rik	C16orf87
4921524J17Rik	1.70974e-05	-0.334181	0.192	0.246	III	FoxOi	Beta	0.000217194	down	mouse	NA	4921524J17Rik	C16orf87
C16orf87	0.0182439	0.344742	0.163	0.117	I	Artemether	Beta	0.0915298	up	human	NA	4921524J17Rik	C16orf87
C16orf87	4.1873e-05	0.178871	0.225	0.102	II	Artemether	Alpha	0.000574502	up	human	NA	4921524J17Rik	C16orf87
C16orf87	0.0110432	0.436322	0.235	0.087	II	Artemether	Gamma	0.0629866	up	human	NA	4921524J17Rik	C16orf87
C16orf87	0.000366661	0.295378	0.126	0.084	III1	Artemether	Beta	0.00515964	up	human3	36	4921524J17Rik	C16orf87
C16orf87	0.000408099	-0.391527	0.189	0.171	III3	Artemether	Beta	0.00564938	down	human3	72	4921524J17Rik	C16orf87
C16orf87	0.000366661	0.295378	0.126	0.084	36	Artemether	Beta	0.00356346	up	human3aggregated	36	4921524J17Rik	C16orf87
4930402H24Rik	8.32468e-09	-0.425986	0.59	0.497	I	Artemether	Beta	1.85305e-07	down	mouse	NA	4930402H24Rik	C20orf194
[truncated: 171,138 more rows]
