# Supplementary material for: Single-cell RNA-seq with spike-in cells enables accurate quantification of cell-specific drug effects in pancreatic islets
Source: Genome Biol. 2020 May 6;21:106. doi: 10.1186/s13059-020-02006-2 (PMC7201533; doi:10.1186/s13059-020-02006-2)
Supplement: Supplementary file 5 — Additional file 5: Table S4. Significance values for insulin expression in beta cells as shown in Fig. 4A and Fig. 5C. [file 13059_2020_2006_MOESM5_ESM.xlsx]

## Sheet: TableS4
Gene	organism	sample name	pval	logFC
INS	Human	I_Artemether_Beta	1.22075e-10	0.127488
INS	Human	I_FoxOi_Beta	4.25085e-16	-0.328586
INS	Human	II_Artemether_Beta	1.02562e-10	0.321777
INS	Human	II_FoxOi_Beta	8.11065e-64	-0.402483
INS	Human	III1_36_Artemether_Beta	0.00372312	-0.102646
INS	Human	III1_72_Artemether_Beta	0.905753	-0.000244789
INS	Human	III2_36_Artemether_Beta	0.325495	-0.0652275
INS	Human	III2_72_Artemether_Beta	0.03007	0.035259
INS	Human	III3_72_Artemether_Beta	0.215033	-0.0155026
Ins1	Mouse	I_Artemether_Beta	6.66169e-276	-0.990438
Ins2	Mouse	I_Artemether_Beta	4.27536e-181	-0.53091
Ins2	Mouse	I_FoxOi_Beta	4.7841e-123	-0.291606
Ins1	Mouse	I_FoxOi_Beta	6.27246e-71	-0.254807
Ins1	Mouse	II_Artemether_Beta	2.68538e-32	-0.998895
Ins2	Mouse	II_Artemether_Beta	8.03582e-12	-0.58884
Ins2	Mouse	II_FoxOi_Beta	4.56266e-52	-0.652988
Ins1	Mouse	II_FoxOi_Beta	1.0754e-46	-0.771743
Ins1	Mouse	III_Artemether_Beta	7.45594e-222	-1.461
Ins2	Mouse	III_Artemether_Beta	2.45943e-43	-0.514222
Ins2	Mouse	III_FoxOi_Beta	7.95251e-16	-0.226794
Ins1	Mouse	III_FoxOi_Beta	4.27105e-11	-0.240941
