# Supplementary material for: Single-cell RNA-seq with spike-in cells enables accurate quantification of cell-specific drug effects in pancreatic islets
Source: Genome Biol. 2020 May 6;21:106. doi: 10.1186/s13059-020-02006-2 (PMC7201533; doi:10.1186/s13059-020-02006-2)
Supplement: Supplementary file 6 — Additional file 6: Table S5. GSEA for significant genes changed in alpha and beta cells treated with artemether and FoxOi. [file 13059_2020_2006_MOESM6_ESM.xlsx]

## Sheet: TableS5
category	pval	qval	oddsRatio	combinedScore	genes	database	listLength	dbLength	hitLength	celltype	Artemether	FoxOi	organism
Cytoplasmic Ribosomal Proteins_Homo sapiens_WP477	1.42e-37	6.22e-35	5.77613	490.059	RPL4,RPL5,RPL30,RPL32,RPL31,RPL34,RPLP1,RPL10A,RPL8,RPS4X,RPS17,RPL18A,RPS19,RPS18,RPS6KA2,RPL36,RPLP2,RPL38,RPL37,RPS11,RPL39,RPS10,RPS13,RPS12,RPS9,RPL21,RPS7,RPS8,RPL23,RPS5,RPL22,RPS6,RPL13A,RPSA,RPL24,RPL27,RPL26,RPL29,RPL28,UBA52,RPL12,MRPL19,RPL36A,RPS15A,RPL14,RPS3,RPL13,RPL15,RPS2,RPL18,RPS27A,RPL17,RPL19,RPL41,RPL35A,RPL23A,RPS26,RPS25,RPS6KB2,RPS20,FAU,RPS24,RPS23	WikiPathways_2016	2451	89	63	Beta	up	up	mouse
Selenocysteine synthesis_Homo sapiens_R-HSA-2408557	2.82e-37	8.62e-35	5.81513	489.4	RPL4,RPL5,RPL30,RPL32,RPL31,RPL34,RPLP1,RPL10A,RPL8,RPS4X,RPS17,RPL18A,RPS19,RPS18,RPL36,RPLP2,RPL38,RPL37,RPS11,RPL39,RPS10,RPS13,RPS12,RPS9,RPL21,RPS7,RPS8,RPL23,RPS5,RPL22,RPS6,SARS,RPL13A,RPSA,RPL24,RPL27,RPL26,RPL29,RPL28,UBA52,RPL12,RPL36A,RPS15A,RPL14,RPS3,RPL13,RPL15,RPS2,RPL18,RPS27A,RPL17,RPL19,RPL41,RPL35A,RPL23A,RPS26,RPS25,SEPSECS,RPS20,FAU,RPS24,RPS23	Reactome_2016	2451	87	62	Beta	up	up	mouse
Peptide chain elongation_Homo sapiens_R-HSA-156902	1.77e-37	9.01e-35	5.92567	501.469	RPL4,RPL5,RPL30,RPL32,RPL31,RPL34,RPLP1,RPL10A,RPL8,RPS4X,RPS17,RPL18A,RPS19,RPS18,RPL36,RPLP2,RPL38,RPL37,RPS11,RPL39,RPS10,RPS13,RPS12,RPS9,RPL21,RPS7,RPS8,RPL23,RPS5,RPL22,RPS6,RPL13A,RPSA,EEF1A1,RPL24,RPL27,RPL26,RPL29,RPL28,UBA52,RPL12,RPL36A,RPS15A,RPL14,RPS3,RPL13,RPL15,RPS2,RPL18,RPS27A,RPL17,RPL19,RPL41,RPL35A,RPL23A,RPS26,RPS25,RPS20,FAU,RPS24,RPS23	Reactome_2016	2451	84	61	Beta	up	up	mouse
Influenza Life Cycle_Homo sapiens_R-HSA-168255	2.48e-37	9.5e-35	4.73996	399.51	RPL4,RPL5,RPL30,RPL32,RPL31,RPL34,RPLP1,CLTA,RPL8,RPL10A,RPS4X,RPS17,XPO1,RPS19,RPL18A,RPS18,RPL36,RPLP2,RPL38,RPL37,RPS11,RPL39,RPS10,RPS13,RPS12,NUP214,RPS9,HSP90AA1,RPL21,RPS7,NUP133,RPS8,RPL23,RPS5,RPL22,RPS6,RPL13A,RPSA,GTF2F1,RPL24,RPL27,RPL26,RPL29,RPL28,UBA52,KPNB1,POM121,RPL12,RPL36A,RPS15A,POLR2A,POLR2B,TPR,POLR2D,RPL14,RPS3,RPL13,POLR2F,POLR2G,RPL15,RPS2,RPL18,RPS27A,POLR2I,RPL17,RPL19…	Reactome_2016	2451	136	79	Beta	up	up	mouse
Viral mRNA Translation_Homo sapiens_R-HSA-192823	1.77e-37	1.35e-34	5.92567	501.469	RPL4,RPL5,RPL30,RPL32,RPL31,RPL34,RPLP1,RPL10A,RPL8,RPS4X,RPS17,RPL18A,RPS19,RPS18,RPL36,RPLP2,RPL38,RPL37,RPS11,RPL39,RPS10,RPS13,RPS12,RPS9,RPL21,RPS7,RPS8,RPL23,RPS5,RPL22,RPS6,RPL13A,RPSA,RPL24,RPL27,RPL26,RPL29,RPL28,UBA52,RPL12,RPL36A,RPS15A,RPL14,RPS3,RPL13,RPL15,RPS2,RPL18,RPS27A,RPL17,RPL19,RPL41,RPL35A,RPL23A,RPS26,RPS25,RPS20,FAU,GRSF1,RPS24,RPS23	Reactome_2016	2451	84	61	Beta	up	up	mouse
Eukaryotic Translation Elongation_Homo sapiens_R-HSA-156842	1.42e-37	2.18e-34	5.77613	490.059	RPL4,RPL5,RPL30,RPL32,RPL31,RPL34,RPLP1,RPL10A,RPL8,EEF1B2,RPS4X,RPS17,RPL18A,RPS19,RPS18,RPL36,RPLP2,RPL38,RPL37,RPS11,RPL39,RPS10,RPS13,RPS12,RPS9,RPL21,RPS7,RPS8,RPL23,RPS5,RPL22,RPS6,RPL13A,RPSA,EEF1A1,EEF1G,RPL24,RPL27,RPL26,RPL29,RPL28,UBA52,RPL12,RPL36A,RPS15A,RPL14,RPS3,RPL13,RPL15,RPS2,RPL18,RPS27A,RPL17,RPL19,RPL41,RPL35A,RPL23A,RPS26,RPS25,RPS20,FAU,RPS24,RPS23	Reactome_2016	2451	89	63	Beta	up	up	mouse
Nonsense Mediated Decay (NMD) independent of the Exon Junction Complex (EJC)_Homo sapiens_R-HSA-975956	2.45e-36	6.24e-34	5.68445	466.117	RPL4,RPL5,RPL30,RPL32,RPL31,RPL34,RPLP1,RPL10A,RPL8,RPS4X,RPS17,RPL18A,RPS19,RPS18,RPL36,RPLP2,RPL38,RPL37,RPS11,RPL39,RPS10,RPS13,RPS12,UPF1,RPS9,RPL21,RPS7,RPS8,RPL23,RPS5,RPL22,RPS6,RPL13A,RPSA,RPL24,RPL27,RPL26,PABPC1,RPL29,RPL28,UBA52,RPL12,RPL36A,RPS15A,RPL14,RPS3,RPL13,RPL15,RPS2,RPL18,RPS27A,RPL17,RPL19,RPL41,RPL35A,RPL23A,RPS26,RPS25,RPS20,FAU,RPS24,RPS23	Reactome_2016	2451	89	62	Beta	up	up	mouse
Eukaryotic Translation Termination_Homo sapiens_R-HSA-72764	4.94e-36	1.08e-33	5.72133	465.116	RPL4,RPL5,RPL30,RPL32,RPL31,RPL34,RPLP1,APEH,RPL10A,RPL8,RPS4X,RPS17,RPL18A,RPS19,RPS18,RPL36,RPLP2,RPL38,RPL37,RPS11,RPL39,RPS10,RPS13,RPS12,RPS9,RPL21,RPS7,RPS8,RPL23,RPS5,RPL22,RPS6,RPL13A,RPSA,RPL24,RPL27,RPL26,RPL29,RPL28,UBA52,RPL12,RPL36A,RPS15A,RPL14,RPS3,RPL13,RPL15,RPS2,RPL18,RPS27A,RPL17,RPL19,RPL41,RPL35A,RPL23A,RPS26,RPS25,RPS20,FAU,RPS24,RPS23	Reactome_2016	2451	87	61	Beta	up	up	mouse
Influenza Infection_Homo sapiens_R-HSA-168254	6.21e-36	1.19e-33	4.49629	364.502	RPL4,RPL5,RPL30,RPL32,RPL31,RPL34,RPLP1,CLTA,RPL8,RPL10A,RPS4X,RPS17,XPO1,RPS19,RPL18A,RPS18,RPL36,RPLP2,KPNA4,RPL38,RPL37,RPS11,RPL39,RPS10,RPS13,RPS12,NUP214,RPS9,HSP90AA1,RPL21,RPS7,NUP133,RPS8,RPL23,RPS5,RPL22,RPS6,RPL13A,RPSA,GTF2F1,RPL24,RPL27,RPL26,RPL29,RPL28,UBA52,KPNB1,POM121,RPL12,RPL36A,RPS15A,POLR2A,POLR2B,TPR,POLR2D,RPL14,RPS3,RPL13,POLR2F,POLR2G,RPL15,RPS2,RPL18,RPS27A,POLR2I,RPL17…	Reactome_2016	2451	147	81	Beta	up	up	mouse
Influenza Viral RNA Transcription and Replication_Homo sapiens_R-HSA-168273	7.29e-36	1.24e-33	4.78121	386.833	RPL4,RPL5,RPL30,RPL32,RPL31,RPL34,RPLP1,RPL8,RPL10A,RPS4X,RPS17,RPS19,RPL18A,RPS18,RPL36,RPLP2,RPL38,RPL37,RPS11,RPL39,RPS10,RPS13,RPS12,NUP214,RPS9,HSP90AA1,RPL21,RPS7,NUP133,RPS8,RPL23,RPS5,RPL22,RPS6,RPL13A,RPSA,GTF2F1,RPL24,RPL27,RPL26,RPL29,RPL28,UBA52,POM121,RPL12,RPL36A,RPS15A,POLR2A,POLR2B,TPR,POLR2D,RPL14,RPS3,RPL13,POLR2F,POLR2G,RPL15,RPS2,RPL18,RPS27A,POLR2I,RPL17,RPL19,POLR2L,RANBP2,R…	Reactome_2016	2451	128	75	Beta	up	up	mouse
Formation of a pool of free 40S subunits_Homo sapiens_R-HSA-72689	1.16e-35	1.77e-33	5.43996	437.617	RPL4,RPL5,RPL30,RPL32,RPL31,RPL34,RPLP1,RPL10A,RPL8,RPS4X,RPS17,RPL18A,RPS19,RPS18,RPL36,RPLP2,RPL38,RPL37,RPS11,RPL39,RPS10,RPS13,RPS12,RPS9,RPL21,RPS7,RPS8,RPL23,RPS5,RPL22,RPS6,RPL13A,RPSA,RPL24,RPL27,RPL26,RPL29,RPL28,UBA52,RPL12,RPL36A,RPS15A,RPL14,RPS3,RPL13,RPL15,RPS2,RPL18,RPS27A,RPL17,RPL19,RPL41,RPL35A,RPL23A,RPS26,RPS25,EIF3K,EIF3I,EIF3H,RPS20,FAU,EIF3C,RPS24,RPS23	Reactome_2016	2451	96	64	Beta	up	up	mouse
SRP-dependent cotranslational protein targeting to membrane_Homo sapiens_R-HSA-1799339	1.01e-34	1.41e-32	5.10949	399.958	RPL4,RPL5,RPL30,RPL32,RPL31,RPL34,RPLP1,RPL8,RPL10A,SEC61A2,RPS4X,RPS17,RPS19,RPL18A,RPS18,SEC61G,RPL36,RPLP2,RPL38,RPL37,RPS11,RPL39,RPS10,RPS13,RPS12,RPS9,RPL21,RPS7,RPS8,RPL23,RPS5,SSR2,RPL22,RPS6,SSR3,RPL13A,RPSA,RPL24,RPL27,RPL26,RPL29,RPL28,UBA52,RPL12,RPL36A,RPS15A,RPL14,RPS3,RPL13,RPL15,RPS2,RPL18,RPS27A,RPL17,SEC11A,RPL19,SEC11C,RPL41,RPL35A,RPL23A,RPS26,RPS25,SPCS3,RPS20,FAU,RPS24,RPS23	Reactome_2016	2451	107	67	Beta	up	up	mouse
Eukaryotic Translation Initiation_Homo sapiens_R-HSA-72613	2.33e-34	2.74e-32	4.93891	382.48	RPL4,EIF4A2,RPL5,RPL30,RPL32,RPL31,RPL34,RPLP1,RPL8,RPL10A,RPS4X,RPS17,RPS19,RPL18A,RPS18,RPL36,RPLP2,RPL38,RPL37,RPS11,RPL39,RPS10,RPS13,RPS12,RPS9,RPL21,RPS7,RPS8,RPL23,RPS5,RPL22,RPS6,RPL13A,RPSA,RPL24,RPL27,RPL26,PABPC1,RPL29,RPL28,UBA52,RPL12,RPL36A,RPS15A,EIF4EBP1,RPL14,RPS3,RPL13,RPL15,RPS2,RPL18,RPS27A,RPL17,RPL19,EIF2B3,RPL41,RPL35A,RPL23A,RPS26,RPS25,EIF5,EIF3K,EIF3I,EIF3H,RPS20,FAU,EIF…	Reactome_2016	2451	114	69	Beta	up	up	mouse
Cap-dependent Translation Initiation_Homo sapiens_R-HSA-72737	2.33e-34	2.97e-32	4.93891	382.48	RPL4,EIF4A2,RPL5,RPL30,RPL32,RPL31,RPL34,RPLP1,RPL8,RPL10A,RPS4X,RPS17,RPS19,RPL18A,RPS18,RPL36,RPLP2,RPL38,RPL37,RPS11,RPL39,RPS10,RPS13,RPS12,RPS9,RPL21,RPS7,RPS8,RPL23,RPS5,RPL22,RPS6,RPL13A,RPSA,RPL24,RPL27,RPL26,PABPC1,RPL29,RPL28,UBA52,RPL12,RPL36A,RPS15A,EIF4EBP1,RPL14,RPS3,RPL13,RPL15,RPS2,RPL18,RPS27A,RPL17,RPL19,EIF2B3,RPL41,RPL35A,RPL23A,RPS26,RPS25,EIF5,EIF3K,EIF3I,EIF3H,RPS20,FAU,EIF…	Reactome_2016	2451	114	69	Beta	up	up	mouse
3' -UTR-mediated translational regulation_Homo sapiens_R-HSA-157279	5.29e-34	5.39e-32	5.08071	389.3	RPL4,EIF4A2,RPL5,RPL30,RPL32,RPL31,RPL34,RPLP1,RPL8,RPL10A,RPS4X,RPS17,RPS19,RPL18A,RPS18,RPL36,RPLP2,RPL38,RPL37,RPS11,RPL39,RPS10,RPS13,RPS12,RPS9,RPL21,RPS7,RPS8,RPL23,RPS5,RPL22,RPS6,RPL13A,RPSA,RPL24,RPL27,RPL26,PABPC1,RPL29,RPL28,UBA52,RPL12,RPL36A,RPS15A,RPL14,RPS3,RPL13,RPL15,RPS2,RPL18,RPS27A,RPL17,RPL19,RPL41,RPL35A,RPL23A,RPS26,RPS25,EIF3K,EIF3I,EIF3H,RPS20,FAU,EIF3C,RPS24,RPS23	Reactome_2016	2451	106	66	Beta	up	up	mouse
L13a-mediated translational silencing of Ceruloplasmin expression_Homo sapiens_R-HSA-156827	5.29e-34	5.78e-32	5.08071	389.3	RPL4,EIF4A2,RPL5,RPL30,RPL32,RPL31,RPL34,RPLP1,RPL8,RPL10A,RPS4X,RPS17,RPS19,RPL18A,RPS18,RPL36,RPLP2,RPL38,RPL37,RPS11,RPL39,RPS10,RPS13,RPS12,RPS9,RPL21,RPS7,RPS8,RPL23,RPS5,RPL22,RPS6,RPL13A,RPSA,RPL24,RPL27,RPL26,PABPC1,RPL29,RPL28,UBA52,RPL12,RPL36A,RPS15A,RPL14,RPS3,RPL13,RPL15,RPS2,RPL18,RPS27A,RPL17,RPL19,RPL41,RPL35A,RPL23A,RPS26,RPS25,EIF3K,EIF3I,EIF3H,RPS20,FAU,EIF3C,RPS24,RPS23	Reactome_2016	2451	106	66	Beta	up	up	mouse
Translation_Homo sapiens_R-HSA-72766	7.21e-34	6.89e-32	4.32314	329.911	RPL4,EIF4A2,RPL5,RPL30,RPL32,RPL31,RPL34,RPLP1,APEH,RPL8,RPL10A,EEF1B2,SEC61A2,RPS4X,RPS17,RPS19,RPL18A,RPS18,SEC61G,RPL36,RPLP2,RPL38,RPL37,RPS11,RPL39,RPS10,RPS13,RPS12,RPS9,RPL21,RPS7,RPS8,RPL23,RPS5,SSR2,RPL22,RPS6,SSR3,RPL13A,RPSA,EEF1A1,EEF1G,RPL24,RPL27,RPL26,PABPC1,RPL29,RPL28,UBA52,RPL12,RPL36A,RPS15A,EIF4EBP1,RPL14,RPS3,RPL13,RPL15,RPS2,RPL18,RPS27A,RPL17,SEC11A,RPL19,SEC11C,EIF2B3,RPL4…	Reactome_2016	2451	151	80	Beta	up	up	mouse
GTP hydrolysis and joining of the 60S ribosomal subunit_Homo sapiens_R-HSA-72706	1.22e-33	1.1e-31	5.03323	381.464	RPL4,EIF4A2,RPL5,RPL30,RPL32,RPL31,RPL34,RPLP1,RPL8,RPL10A,RPS4X,RPS17,RPS19,RPL18A,RPS18,RPL36,RPLP2,RPL38,RPL37,RPS11,RPL39,RPS10,RPS13,RPS12,RPS9,RPL21,RPS7,RPS8,RPL23,RPS5,RPL22,RPS6,RPL13A,RPSA,RPL24,RPL27,RPL26,RPL29,RPL28,UBA52,RPL12,RPL36A,RPS15A,RPL14,RPS3,RPL13,RPL15,RPS2,RPL18,RPS27A,RPL17,RPL19,RPL41,RPL35A,RPL23A,RPS26,RPS25,EIF5,EIF3K,EIF3I,EIF3H,RPS20,FAU,EIF3C,RPS24,RPS23	Reactome_2016	2451	107	66	Beta	up	up	mouse
Nonsense Mediated Decay (NMD) enhanced by the Exon Junction Complex (EJC)_Homo sapiens_R-HSA-975957	6.27e-33	5.05e-31	5.00373	371.027	RPL4,RPL5,RPL30,RPL32,RPL31,RPL34,RPLP1,PPP2R2A,SMG9,RPL8,RPL10A,RPS4X,RPS17,RPS19,RPL18A,RPS18,RPL36,RPLP2,RPL38,RPL37,RPS11,RPL39,RPS10,RPS13,RPS12,UPF1,RPS9,RPL21,RPS7,RPS8,RPL23,RPS5,RPL22,RPS6,RPL13A,RPSA,RPL24,RPL27,RPL26,PABPC1,RPL29,RPL28,UBA52,RPL12,RPL36A,RPS15A,RPL14,RPS3,RPL13,RPL15,RPS2,RPL18,RPS27A,RPL17,RPL19,RPL41,UPF3B,RPL35A,RPL23A,RPS26,RPS25,RPS20,FAU,RPS24,RPS23	Reactome_2016	2451	106	65	Beta	up	up	mouse
Nonsense-Mediated Decay (NMD)_Homo sapiens_R-HSA-927802	6.27e-33	5.33e-31	5.00373	371.027	RPL4,RPL5,RPL30,RPL32,RPL31,RPL34,RPLP1,PPP2R2A,SMG9,RPL8,RPL10A,RPS4X,RPS17,RPS19,RPL18A,RPS18,RPL36,RPLP2,RPL38,RPL37,RPS11,RPL39,RPS10,RPS13,RPS12,UPF1,RPS9,RPL21,RPS7,RPS8,RPL23,RPS5,RPL22,RPS6,RPL13A,RPSA,RPL24,RPL27,RPL26,PABPC1,RPL29,RPL28,UBA52,RPL12,RPL36A,RPS15A,RPL14,RPS3,RPL13,RPL15,RPS2,RPL18,RPS27A,RPL17,RPL19,RPL41,UPF3B,RPL35A,RPL23A,RPS26,RPS25,RPS20,FAU,RPS24,RPS23	Reactome_2016	2451	106	65	Beta	up	up	mouse
Ribosome_Homo sapiens_hsa03010	4.17e-33	1.22e-30	4.46712	333.061	RPL4,RPL5,RPL30,RPL32,RPL31,RPL34,RPLP1,MRPS10,RPL8,RPL10A,MRPL35,RPS4X,RPS17,RPS19,RPL18A,RPS18,RPL36,RPLP2,RPL38,RPL37,RPS11,RPL39,RPS10,RPS13,RPS12,RPS9,RPL21,RPS7,RPS8,RPL23,RPS5,RPL22,RPS6,RPL13A,MRPS21,RPSA,MRPS7,MRPS18C,MRPS9,RPL24,RPL27,RPL26,RPL29,RPL28,UBA52,RPL12,MRPL19,MRPL16,RPL36A,RPS27L,MRPL14,RPS15A,RPL14,RPS3,RPL13,RPL15,RPS2,RPL18,RPS27A,RPL17,RPL19,RPL41,RPL35A,RPL23A,MRPL23,MR…	KEGG_2016	2451	137	75	Beta	up	up	mouse
Selenoamino acid metabolism_Homo sapiens_R-HSA-2408522	3.13e-31	2.39e-29	4.77834	335.628	RPL4,RPL5,RPL30,RPL32,RPL31,RPL34,RPLP1,RPL8,RPL10A,RPS4X,RPS17,RPS19,RPL18A,RPS18,RPL36,RPLP2,RPL38,RPL37,RPS11,RPL39,RPS10,RPS13,RPS12,RPS9,RPL21,RPS7,RPS8,RPL23,RPS5,RPL22,RPS6,SARS,RPL13A,RPSA,RPL24,RPL27,RPL26,RPL29,EEF1E1,RPL28,UBA52,RPL12,RPL36A,RPS15A,RPL14,RPS3,RPL13,RPL15,RPS2,RPL18,RPS27A,RPL17,RPL19,DARS,RPL41,RPL35A,RPL23A,RPS26,RPS25,SEPSECS,RPS20,IARS,FAU,RPS24,RPS23	Reactome_2016	2451	111	65	Beta	up	up	mouse
Cytoplasmic Ribosomal Proteins_Mus musculus_WP163	3.83e-29	8.37e-27	5.71195	373.744	RPL4,RPL30,RPL32,RPL31,RPL10A,RPL8,RPS17,RPL18A,RPS19,RPS18,RPS6KA2,RPLP2,RPL38,RPL37,RPS11,RPL39,RPS10,RPS13,RPS12,RPL21,RPS7,RPS8,RPS5,RPL22,RPS6,RPL13A,RPSA,RPL24,RPL27,RPL26,RPL28,RPL12,RPS15A,RPS3,RPL13,RPL15,RPS2,RPL18,RPS27A,RPL17,RPL19,RPL35A,RPS26,RPS25,RPS6KB2,RPS20,FAU,RPS24,RPS23	WikiPathways_2016	2451	70	49	Beta	up	up	mouse
rRNA processing_Homo sapiens_R-HSA-72312	7.57e-25	5.03e-23	3.49064	193.873	LTV1,RPL4,RPL5,RPL30,RPL32,RPL31,RPL34,RPP30,RPLP1,RPL8,RPL10A,WDR43,RPS4X,FBL,RPS17,RPS19,RPL18A,RPS18,RPL36,RPLP2,RPL38,RPL37,RPS11,RPL39,RPS10,RPS13,RPS12,RPS9,RPL21,RPS7,RPS8,DIMT1,RPL23,RPS5,RPL22,RPS6,RPL13A,RPSA,DKC1,NHP2,RPL24,RPL27,RPL26,RPL29,RPL28,UBA52,RPL12,NOP2,RPL36A,RPS27L,HSD17B10,EXOSC5,RPS15A,GAR1,RPL14,RPS3,RPL13,RPL15,RPS2,RPL18,RPS27A,RPL17,RPL19,RPL41,NOP58,UTP6,KRR1,WDR18,…	Reactome_2016	2451	180	77	Beta	up	up	mouse
Major pathway of rRNA processing in the nucleolus_Homo sapiens_R-HSA-6791226	5.19e-23	3.31e-21	3.49009	179.087	LTV1,RPL4,RPL5,RPL30,RPL32,RPL31,RPL34,RPP30,RPLP1,RPL8,RPL10A,WDR43,RPS4X,FBL,RPS17,RPS19,RPL18A,RPS18,RPL36,RPLP2,RPL38,RPL37,RPS11,RPL39,RPS10,RPS13,RPS12,RPS9,RPL21,RPS7,RPS8,RPL23,RPS5,RPL22,RPS6,RPL13A,RPSA,RPL24,RPL27,RPL26,RPL29,RPL28,UBA52,RPL12,RPL36A,RPS27L,EXOSC5,RPS15A,RPL14,RPS3,RPL13,RPL15,RPS2,RPL18,RPS27A,RPL17,RPL19,RPL41,NOP58,UTP6,KRR1,WDR18,RPL35A,RPL23A,RPS26,RPS25,TBL3,RPS2…	Reactome_2016	2451	166	71	Beta	up	up	mouse
Gene Expression_Homo sapiens_R-HSA-74160	3.4165e-16	1.93602e-14	1.54593	55.055	LTV1,EIF4A2,RPL4,ATF2,RPL5,RPL30,POP7,RPL32,CCNH,RPL31,RPL34,EHMT1,HNRNPR,PPP2R2A,ADARB1,RBPJ,RPL8,RRP8,GLS,LSM10,PSMD9,RPS17,RPS19,RPL18A,RPS18,AKT3,RPL36,RPL38,RPL37,RPS11,RPS10,RPL39,RPS13,RPS12,NUP214,CSNK2A1,RPL21,RPL23,METTL3,CSNK2A2,RPL22,PRKCA,CDC40,RRAGC,XRN1,PPA1,PSME4,RRAGD,PSME2,RPL24,RPL27,RPL26,MAML3,RPL29,RPL28,UBA52,RHNO1,POM121,SET,DHX9,CSTF3,NEDD4L,PRDX5,NUAK1,PCBP1,PRDX1,PCBP2,…	Reactome_2016	2451	1631	309	Beta	up	up	mouse
Infectious disease_Homo sapiens_R-HSA-5663205	2.54853e-17	3.89925e-14	2.46491	94.1802	SNAP25,CCNK,RPL30,RPL3,CCNT2,RPL32,CCNT1,RPL31,RPLP1,CLTA,AP2A1,AP2A2,RPS14,RPS17,PSMD7,XPO1,PSMD5,RPS18,AP1G1,PSMD3,AP1S1,RPL35,RPL38,RAC1,RPS11,B2M,RPL39,RPS12,NELFE,NUP214,MAP2K3,PDCD6IP,RPL23,RPS5,RPL22,VPS37D,RPSA,DNAJC3,PSMA4,PSMA2,RPL37A,PSME1,CHMP4C,RPL24,PSME2,CHMP4B,RPL27,RPL26,RPL29,STX1A,VAMP2,KPNB1,CHMP5,PSMD12,GTF2A2,TSG101,PSMD11,CUL5,RPL12,RPL11,RPL36A,NEDD4L,FURIN,GTF2E2,PSMB6,PO…	Reactome_2016	2216	348	95	Alpha	unchanged	up	mouse
Infectious disease_Homo sapiens_R-HSA-5663205	1.42178e-16	1.08766e-13	2.40095	87.6095	SNAP25,CCNK,RPL30,ARF1,HSP90AB1,RPL32,RPL34,CLTA,PSIP1,AP2A1,RPL7,PSMD8,RPS4X,PSMD6,RPS16,RPS18,PSMD2,PSMD3,AP1S2,AP1S1,PSMD1,KPNA4,NELFCD,RAC1,KPNA2,B2M,RPL39,RPS10,MAP2K3,SUPT16H,MAP2K2,RPS7,RPS5,RPS6,RPS3A,GTF2F1,RANGAP1,PSMA3,PSMA4,CANX,PSME1,PSME2,CHMP4B,RPL27,CHMP4A,RPL26,SLC25A5,RPL28,PPIA,SLC25A4,VAMP2,KPNB1,CHMP5,SLC25A6,POM121,CUL5,RPL11,TAF9,SUPT4H1,RPL36A,GTF2E2,PSMB7,PSMB2,UBB,PABPN1…	Reactome_2016	2274	348	95	Alpha	unchanged	up	human
mRNA processing_Mus musculus_WP310	1.22439e-15	5.35058e-13	2.47417	84.9539	DDX3X,CELF3,ELAVL4,HNRNPU,HNRNPR,MSI1,DDX41,RPL8,ELAVL1,EFTUD2,FBL,RAVER1,SNRPD2,AUH,SNRNP70,SNRPD1,EIF2D,TXNL4A,RPS13,MBNL1,RPS9,SNRPN,RPS7,SECISBP2,DDX56,PRPF40B,PRPF40A,DICER1,SMC1A,NHP2L1,PSPC1,SRSF2,SRSF4,SNRPA1,SREK1,PABPC1,ERGIC2,SRSF7,DDX24,SFSWAP,NIP7,CSTF3,DDX1,SRSF1,VPRBP,TMEM163,TROVE2,PPM1G,NXF1,ATXN1,PABPN1,U2AF2,RAD21,PPP1R8,SPOP,EIF4H,POLR2G,RALY,SF3B1,EIF4E,TRMT1L,RBM10,RPL19,TTC…	WikiPathways_2016	1767	398	87	Alpha	up	up	mouse
Activation of the mRNA upon binding of the cap-binding complex and eIFs, and subsequent binding to 43S_Homo sapiens_R-HSA-72662	4.1831e-14	2.28577e-12	4.36134	134.352	EIF4A2,RPS4X,RPS17,RPS15A,RPS19,RPS18,RPS3,EIF4EBP1,RPS2,RPS11,RPS27A,RPS10,RPS13,RPS12,RPS9,RPS7,RPS8,RPS5,RPS6,RPSA,RPS26,RPS25,EIF3K,EIF3I,EIF3H,RPS20,PABPC1,FAU,EIF3C,RPS24,RPS23	Reactome_2016	2451	58	31	Beta	up	up	mouse
Infectious disease_Homo sapiens_R-HSA-5663205	3.21685e-15	2.46089e-12	3.03511	101.283	ARF1,HSP90AB1,RPL34,RPLP0,PSIP1,RPL8,RPL10A,RPL7,IPO5,PSMD8,PSMD6,PSMD7,RPS19,RPL18A,PSMD2,RPL35,NELFCD,RPS13,AP2M1,PDCD6IP,RPS7,RPL22,RPSA,VPS37A,RPS3A,HLA-A,RBX1,PSMA5,DNAJC3,PSMA3,PSME1,PSME2,RPL27,CHMP4A,SLC25A4,PSMD10,RPL10,PSMD14,PSMA7,PSMB6,UBB,PSMB3,POLR2B,TPR,UBC,AP2S1,POLR2F,TCEB1,RPL15,RANBP1,HMGA1,EIF2AK2,RPL35A,PSMB8,PSMC5,PSMC6,RPL27A,PSMC1,RPS20,CALM1,GRSF1,RPS24	Reactome_2016	1174	348	62	Beta	up	up	human
The citric acid (TCA) cycle and respiratory electron transport_Homo sapiens_R-HSA-1428517	7.12349e-15	5.44947e-12	5.4909	178.868	NDUFB8,NDUFB7,NDUFA12,GLO1,NDUFB4,NDUFB2,ATP5J,ATP5H,ATP5G3,UQCR10,PDHB,COX5B,MPC1,ATP5E,UQCRFS1,NDUFA9,PDHX,NDUFA7,NDUFA6,SDHC,SDHB,ATP5J2,COX6B1,NDUFS8,NDUFS6,UQCRC1,NDUFS3,NDUFAF3,CYCS,ACO2,HAGH	Reactome_2016	738	153	31	Beta	up	unchanged	human
Translation initiation complex formation_Homo sapiens_R-HSA-72649	1.84961e-13	9.1287e-12	4.2947	125.915	EIF4A2,RPS4X,RPS17,RPS15A,RPS19,RPS18,RPS3,RPS2,RPS11,RPS27A,RPS10,RPS13,RPS12,RPS9,RPS7,RPS8,RPS5,RPS6,RPSA,RPS26,RPS25,EIF3K,EIF3I,EIF3H,RPS20,PABPC1,FAU,EIF3C,RPS24,RPS23	Reactome_2016	2451	57	30	Beta	up	up	mouse
Ribosomal scanning and start codon recognition_Homo sapiens_R-HSA-72702	1.84961e-13	9.43299e-12	4.2947	125.915	EIF4A2,RPS4X,RPS17,RPS15A,RPS19,RPS18,RPS3,RPS2,RPS11,RPS27A,RPS10,RPS13,RPS12,RPS9,RPS7,RPS8,RPS5,RPS6,RPSA,RPS26,RPS25,EIF5,EIF3K,EIF3I,EIF3H,RPS20,FAU,EIF3C,RPS24,RPS23	Reactome_2016	2451	57	30	Beta	up	up	mouse
Viral mRNA Translation_Homo sapiens_R-HSA-192823	1.59433e-14	1.21967e-11	3.97721	126.355	RPL30,RPL3,RPL32,RPL31,RPLP1,RPL12,RPL11,RPL36A,RPS14,RPS17,RPS18,RPL14,RPL35,RPL13,RPL38,RPS11,RPS27A,RPL39,RPS12,RPL41,RPL23,RPS5,RPL22,RPSA,RPL23A,DNAJC3,RPS26,RPS27,RPS29,RPL37A,RPL24,RPL27,RPS20,RPL26,RPL29,GRSF1,RPS23	Reactome_2016	2216	84	37	Alpha	unchanged	up	mouse
Huntington's disease_Homo sapiens_hsa05016	1.60539e-13	2.35189e-11	4.63373	136.511	NDUFB8,HDAC2,NDUFB7,NDUFA12,NDUFB4,CLTC,NDUFB2,ATP5J,AP2A1,COX7A2,ATP5H,UQCR10,ATP5G3,COX5B,ATP5E,CREB3L2,UQCRFS1,POLR2G,POLR2L,NDUFA9,NDUFA7,NDUFA6,SDHC,AP2B1,SDHB,COX6B1,SOD1,NDUFS8,NDUFS6,UQCRC1,NDUFS3,VDAC2,CYCS	KEGG_2016	738	193	33	Beta	up	unchanged	human
Eukaryotic Translation Termination_Homo sapiens_R-HSA-72764	6.16101e-14	3.14212e-11	3.84007	116.807	RPL30,RPL3,RPL32,RPL31,RPLP1,RPL12,RPL11,RPL36A,APEH,GSPT2,RPS14,RPS17,RPS18,RPL14,RPL35,RPL13,RPL38,RPS11,RPS27A,RPL39,RPS12,RPL41,RPL23,RPS5,RPL22,RPSA,RPL23A,RPS26,RPS27,RPS29,RPL37A,RPL24,RPL27,RPS20,RPL26,RPL29,RPS23	Reactome_2016	2216	87	37	Alpha	unchanged	up	mouse
Major pathway of rRNA processing in the nucleolus_Homo sapiens_R-HSA-6791226	9.26877e-14	3.5453e-11	2.93726	88.1457	LTV1,RPL30,RPL3,RPL32,RPL31,RPLP1,RPS14,RPS17,RPS18,RPL35,RPL38,RPS11,RPL39,UTP14A,RPP38,RPS12,WDR36,IMP3,RPL23,RPS5,RPL22,RPSA,DDX52,XRN2,RPL37A,RPL24,RPL27,RPL26,RPL29,RPL12,RPL11,RPL36A,RPS27L,EXOSC7,EXOSC5,EXOSC10,EXOSC4,EXOSC8,RPL14,RPL13,RPS27A,RPL41,KRR1,RPL23A,WDR12,RPS26,RCL1,RPS27,RPS29,MPHOSPH10,TSR1,RPS20,RPS23,MPHOSPH6	Reactome_2016	2216	166	54	Alpha	unchanged	up	mouse
Eukaryotic Translation Elongation_Homo sapiens_R-HSA-156842	1.45433e-13	4.45024e-11	3.75377	110.958	RPL30,RPL3,RPL32,RPL31,RPLP1,RPL12,RPL11,RPL36A,RPS14,RPS17,RPS18,RPL14,RPL35,RPL13,RPL38,RPS11,RPS27A,RPL39,RPS12,RPL41,RPL23,RPS5,RPL22,RPSA,RPL23A,EEF1G,RPS26,RPS27,RPS29,EEF1A2,RPL37A,RPL24,RPL27,RPS20,RPL26,RPL29,RPS23	Reactome_2016	2216	89	37	Alpha	unchanged	up	mouse
Alzheimer's disease_Homo sapiens_hsa05010	6.39744e-13	6.24816e-11	4.83933	135.877	APP,NDUFB8,NDUFB7,NDUFA12,NDUFB4,NDUFB2,ATP5J,COX7A2,ATP5H,ATP5G3,UQCR10,COX5B,ATP5E,UQCRFS1,PSENEN,NDUFA9,NDUFA7,NDUFA6,ADAM10,SDHC,SDHB,COX6B1,NDUFS8,CDK5,NDUFS6,UQCRC1,NDUFS3,CYCS,CALM3,ATF6	KEGG_2016	738	168	30	Beta	up	unchanged	human
Influenza Life Cycle_Homo sapiens_R-HSA-168255	3.02979e-13	6.62226e-11	3.12044	89.9469	RPL30,RPL3,RPL32,RPL31,RPLP1,RPL12,RPL11,RPL36A,CLTA,RPS14,RPS17,XPO1,POLR2A,RPS18,RPL14,RPL35,RPL13,POLR2F,RPL38,POLR2H,RPS11,RPS27A,RPL39,POLR2J,RPS12,NUP214,RPL41,RPL23,RPS5,RPL22,RPSA,RPL23A,RPS26,DNAJC3,RPS27,RPS29,RPL37A,RPL24,RPL27,RPS20,RPL26,CALR,RPL29,GRSF1,KPNB1,RAN,RPS23	Reactome_2016	2216	136	47	Alpha	unchanged	up	mouse
rRNA processing_Homo sapiens_R-HSA-72312	2.67815e-13	6.82927e-11	2.80913	81.32	LTV1,RPL30,RPL3,RPL32,RPL31,RPLP1,NAT10,RPS14,RPS17,RPS18,RPL35,RPL38,RPS11,RPL39,UTP14A,RPP38,RPS12,WDR36,IMP3,RPL23,RPS5,RPL22,RPSA,DDX52,XRN2,RPL37A,RPL24,RPL27,RPL26,RPL29,RPL12,NOP2,RPL11,RPL36A,RPS27L,EXOSC7,EXOSC5,EXOSC10,EXOSC4,EXOSC8,RPL14,RPL13,RPS27A,RPL41,KRR1,RPL23A,WDR12,RPS26,RCL1,RPS27,RPS29,MPHOSPH10,TSR1,RPS20,RPS23,MPHOSPH6	Reactome_2016	2216	180	56	Alpha	unchanged	up	mouse
Selenocysteine synthesis_Homo sapiens_R-HSA-2408557	3.67144e-13	7.02163e-11	3.73628	106.981	RPL30,RPL3,RPL32,RPL31,RPLP1,RPL12,RPL11,RPL36A,RPS14,RPS17,RPS18,RPL14,RPL35,RPL13,RPL38,RPS11,RPS27A,RPL39,RPS12,EEFSEC,RPL41,RPL23,RPS5,RPL22,RPSA,RPL23A,RPS26,RPS27,RPS29,RPL37A,RPL24,RPL27,RPS20,RPL26,RPL29,RPS23	Reactome_2016	2216	87	36	Alpha	unchanged	up	mouse
mRNA Processing_Homo sapiens_WP411	3.84883e-13	8.40969e-11	3.56492	101.906	SFSWAP,CSTF3,DDX1,SRSF1,HNRNPU,HNRNPR,U2AF1,PPM1G,EFTUD2,NXF1,SNRPD2,PABPN1,SNRPD1,SNRNP70,U2AF2,SPOP,TXNL4A,HNRNPA1,SF3B1,SNRPN,CPSF2,PRPF40A,DICER1,SMC1A,CLK3,CLK1,HNRNPM,NUDT21,NHP2L1,SNRPG,SRSF2,HNRNPD,SRSF4,SNRPA1,SREK1,HNRNPC,CLASRP,SRSF7,SNRPA,SUGP2	WikiPathways_2016	1767	127	40	Alpha	up	up	mouse
Asparagine N-linked glycosylation_Homo sapiens_R-HSA-446203	2.57823e-13	9.86172e-11	2.44496	70.8709	ARF4,ARF1,MCFD2,SERPINA1,TUSC3,PRKCSH,MAGT1,GOLGA2,PPP6C,TFG,PPP6R1,MAN1A2,GMPPA,PPP6R3,PGM3,NANS,SPTAN1,NUDT14,TMED9,TRAPPC2L,SLC35C1,ALG5,ALG13,DHDDS,DYNC1LI2,TRAPPC6A,TBC1D20,TRAPPC6B,DAD1,CANX,KDELR2,KDELR3,SEC22B,B4GALT5,NAPA,SEC23A,RPN2,DCTN2,RAB1B,DERL2,NAPG,LMAN1,OS9,MAN2A1,LMAN2,AMDHD2,NEU1,SLC17A5,MAN1C1,MLEC,ST3GAL6,MGAT1,MGAT2,SPTBN1,CD55,SEC31A,EDEM3,CTSA,NUS1,DYNC1H1,TRAPPC3,TRAPPC1…	Reactome_2016	2274	259	72	Alpha	unchanged	up	human
Mitotic G2-G2/M phases_Homo sapiens_R-HSA-453274	3.33693e-13	1.0211e-10	3.79654	109.069	PSMD10,CDKN1A,HSP90AB1,PSMD14,DCTN2,DCTN1,SSNA1,PPP2R2A,PSMA7,PPP1CB,PSMD8,PSMB6,PSMD6,ACTR1A,PSMD7,TUBA1A,UBB,RBBP4,PPP2R1A,PSMB3,PSMD2,UBC,CEP70,YWHAG,DYNC1H1,DYNLL1,TUBB4B,PSMB8,PSMA5,PSMA3,PSMC5,PSMC6,PSMC1,AKAP9,PSME1,PSME2,MAPRE1,PAFAH1B1,SDCCAG8	Reactome_2016	1174	175	39	Beta	up	up	human
Peptide chain elongation_Homo sapiens_R-HSA-156902	6.0893e-13	1.03518e-10	3.76223	105.82	RPL30,RPL3,RPL32,RPL31,RPLP1,RPL12,RPL11,RPL36A,RPS14,RPS17,RPS18,RPL14,RPL35,RPL13,RPL38,RPS11,RPS27A,RPL39,RPS12,RPL41,RPL23,RPS5,RPL22,RPSA,RPL23A,RPS26,RPS27,RPS29,RPL37A,RPL24,RPL27,RPS20,RPL26,RPL29,RPS23	Reactome_2016	2216	84	35	Alpha	unchanged	up	mouse
G2/M Transition_Homo sapiens_R-HSA-69275	2.25524e-13	1.15017e-10	3.84043	111.835	PSMD10,CDKN1A,HSP90AB1,PSMD14,DCTN2,DCTN1,SSNA1,PPP2R2A,PSMA7,PPP1CB,PSMD8,PSMB6,PSMD6,ACTR1A,PSMD7,TUBA1A,UBB,RBBP4,PPP2R1A,PSMB3,PSMD2,UBC,CEP70,YWHAG,DYNC1H1,DYNLL1,TUBB4B,PSMB8,PSMA5,PSMA3,PSMC5,PSMC6,PSMC1,AKAP9,PSME1,PSME2,MAPRE1,PAFAH1B1,SDCCAG8	Reactome_2016	1174	173	39	Beta	up	up	human
Ribosome_Homo sapiens_hsa03010	4.12209e-13	1.20777e-10	3.09766	88.3367	RPL30,RPL3,RPL32,RPL31,RPLP1,RPL12,MRPL19,RPL11,RPL36A,MRPS10,RPS27L,MRPL34,MRPL35,RPS14,RPS17,RPS18,RPL14,RPL35,RPL13,RPL38,RPS11,RPS27A,RPL39,RPS12,RPL41,RPL23,RPS5,RPL22,MRPS21,RPSA,RPL23A,MRPL23,MRPS7,MRPS6,MRPL21,MRPS18C,RPS26,RPS27,RPS29,RPL37A,RPL24,RPL27,RPS20,RPL26,RPL29,RSL24D1,RPS23	KEGG_2016	2216	137	47	Alpha	unchanged	up	mouse
Nonsense Mediated Decay (NMD) independent of the Exon Junction Complex (EJC)_Homo sapiens_R-HSA-975956	8.34085e-13	1.27615e-10	3.65232	101.58	RPL30,RPL3,RPL32,RPL31,RPLP1,RPL12,RPL11,RPL36A,GSPT2,RPS14,RPS17,RPS18,RPL14,RPL35,RPL13,RPL38,RPS11,RPS27A,RPL39,RPS12,RPL41,RPL23,RPS5,RPL22,RPSA,RPL23A,RPS26,RPS27,RPS29,RPL37A,RPL24,RPL27,RPS20,RPL26,RPL29,RPS23	Reactome_2016	2216	89	36	Alpha	unchanged	up	mouse
GTP hydrolysis and joining of the 60S ribosomal subunit_Homo sapiens_R-HSA-72706	9.65877e-13	1.34345e-10	3.37546	93.3845	RPL30,RPL3,RPL32,RPL31,RPLP1,RPL12,RPL11,RPL36A,RPS14,RPS17,RPS18,RPL14,RPL35,RPL13,RPL38,RPS11,RPS27A,RPL39,EIF4B,RPS12,RPL41,RPL23,RPS5,RPL22,RPSA,RPL23A,EIF2S2,RPS26,RPS27,EIF5,EIF3K,RPS29,EIF3I,RPL37A,RPL24,RPL27,RPS20,RPL26,RPL29,RPS23	Reactome_2016	2216	107	40	Alpha	unchanged	up	mouse
Formation of a pool of free 40S subunits_Homo sapiens_R-HSA-72689	2.32036e-12	2.95847e-10	3.48006	93.2284	RPL30,RPL3,RPL32,RPL31,RPLP1,RPL12,RPL11,RPL36A,RPS14,RPS17,RPS18,RPL14,RPL35,RPL13,RPL38,RPS11,RPS27A,RPL39,RPS12,RPL41,RPL23,RPS5,RPL22,RPSA,RPL23A,RPS26,RPS27,EIF3K,RPS29,EIF3I,RPL37A,RPL24,RPL27,RPS20,RPL26,RPL29,RPS23	Reactome_2016	2216	96	37	Alpha	unchanged	up	mouse
3' -UTR-mediated translational regulation_Homo sapiens_R-HSA-157279	3.32184e-12	3.17651e-10	3.32212	87.8052	RPL30,RPL3,RPL32,RPL31,RPLP1,RPL12,RPL11,RPL36A,RPS14,RPS17,RPS18,RPL14,RPL35,RPL13,RPL38,RPS11,RPS27A,RPL39,EIF4B,RPS12,RPL41,RPL23,RPS5,RPL22,RPSA,RPL23A,EIF2S2,RPS26,RPS27,EIF3K,RPS29,EIF3I,RPL37A,RPL24,RPL27,RPS20,RPL26,RPL29,RPS23	Reactome_2016	2216	106	39	Alpha	unchanged	up	mouse
L13a-mediated translational silencing of Ceruloplasmin expression_Homo sapiens_R-HSA-156827	3.32184e-12	3.38828e-10	3.32212	87.8052	RPL30,RPL3,RPL32,RPL31,RPLP1,RPL12,RPL11,RPL36A,RPS14,RPS17,RPS18,RPL14,RPL35,RPL13,RPL38,RPS11,RPS27A,RPL39,EIF4B,RPS12,RPL41,RPL23,RPS5,RPL22,RPSA,RPL23A,EIF2S2,RPS26,RPS27,EIF3K,RPS29,EIF3I,RPL37A,RPL24,RPL27,RPS20,RPL26,RPL29,RPS23	Reactome_2016	2216	106	39	Alpha	unchanged	up	mouse
Nonsense Mediated Decay (NMD) enhanced by the Exon Junction Complex (EJC)_Homo sapiens_R-HSA-975957	3.32184e-12	3.6303e-10	3.32212	87.8052	RPL30,RPL3,RPL32,RBM8A,RPL31,RPLP1,RPL12,EIF4A3,RPL11,RPL36A,GSPT2,RPS14,RPS17,RPS18,RPL14,RPL35,RPL13,RPL38,RPS11,RPS27A,RPL39,RPS12,RPL41,RPL23,RPS5,RPL22,RPSA,UPF3A,RPL23A,RPS26,RPS27,RPS29,RPL37A,RPL24,RPL27,RPS20,RPL26,RPL29,RPS23	Reactome_2016	2216	106	39	Alpha	unchanged	up	mouse
Cytoplasmic Ribosomal Proteins_Homo sapiens_WP477	8.34085e-13	3.64495e-10	3.65232	101.58	RPL30,RPL3,RPL32,RPL31,RPLP1,RPL12,RPL11,MRPL19,RPL36A,RPS14,RPS17,RPS18,RPL14,RPL35,RPL13,RPL38,RPS11,RPS27A,RPL39,RPS12,RPL41,RPL23,RPS5,RPL22,RPSA,RPL23A,RPS26,RPS27,RPS29,RPL37A,RPL24,RPL27,RPS20,RPL26,RPL29,RPS23	WikiPathways_2016	2216	89	36	Alpha	unchanged	up	mouse
Nonsense-Mediated Decay (NMD)_Homo sapiens_R-HSA-927802	3.32184e-12	3.90955e-10	3.32212	87.8052	RPL30,RPL3,RPL32,RBM8A,RPL31,RPLP1,RPL12,EIF4A3,RPL11,RPL36A,GSPT2,RPS14,RPS17,RPS18,RPL14,RPL35,RPL13,RPL38,RPS11,RPS27A,RPL39,RPS12,RPL41,RPL23,RPS5,RPL22,RPSA,UPF3A,RPL23A,RPS26,RPS27,RPS29,RPL37A,RPL24,RPL27,RPS20,RPL26,RPL29,RPS23	Reactome_2016	2216	106	39	Alpha	unchanged	up	mouse
Influenza Infection_Homo sapiens_R-HSA-168254	7.35669e-12	6.62102e-10	2.88693	74.0077	RPL30,RPL3,RPL32,RPL31,RPLP1,RPL12,RPL11,RPL36A,CLTA,RPS14,RPS17,XPO1,POLR2A,RPS18,RPL14,RPL35,RPL13,POLR2F,RPL38,POLR2H,RPS11,RPS27A,RPL39,POLR2J,RPS12,NUP214,RPL41,RPL23,RPS5,RPL22,RPSA,RPL23A,RPS26,DNAJC3,RPS27,RPS29,RPL37A,RPL24,RPL27,RPS20,RPL26,CALR,RPL29,GRSF1,KPNB1,RAN,RPS23	Reactome_2016	2216	147	47	Alpha	unchanged	up	mouse
Translation_Homo sapiens_R-HSA-72766	8.02963e-12	6.82518e-10	3.83587	97.9984	RPL10,RPL34,RPLP0,SRP54,RPL8,RPL10A,RPL7,EEF1B2,RPS19,RPL18A,SRP72,SEC61G,RPL35,RPL15,SEC11A,RPS13,EIF5B,RPS7,SSR4,RPL22,RPL35A,RPSA,RPS3A,EIF2S1,SRP9,SPCS3,EIF5,RPL27A,EIF3J,EIF3G,RPL27,RPS20,PABPC1,RPS24	Reactome_2016	1174	151	34	Beta	up	up	human
Eukaryotic Translation Initiation_Homo sapiens_R-HSA-72613	1.00786e-11	8.11595e-10	3.16819	80.2205	RPL30,RPL3,RPL32,RPL31,RPLP1,RPL12,RPL11,RPL36A,RPS14,RPS17,RPS18,RPL14,RPL35,RPL13,RPL38,RPS11,RPS27A,RPL39,EIF4B,RPS12,RPL41,RPL23,RPS5,RPL22,RPSA,RPL23A,EIF2S2,RPS26,RPS27,EIF5,EIF3K,RPS29,EIF3I,RPL37A,RPL24,RPL27,RPS20,RPL26,RPL29,RPS23	Reactome_2016	2216	114	40	Alpha	unchanged	up	mouse
Cap-dependent Translation Initiation_Homo sapiens_R-HSA-72737	1.00786e-11	8.56684e-10	3.16819	80.2205	RPL30,RPL3,RPL32,RPL31,RPLP1,RPL12,RPL11,RPL36A,RPS14,RPS17,RPS18,RPL14,RPL35,RPL13,RPL38,RPS11,RPS27A,RPL39,EIF4B,RPS12,RPL41,RPL23,RPS5,RPL22,RPSA,RPL23A,EIF2S2,RPS26,RPS27,EIF5,EIF3K,RPS29,EIF3I,RPL37A,RPL24,RPL27,RPS20,RPL26,RPL29,RPS23	Reactome_2016	2216	114	40	Alpha	unchanged	up	mouse
Metabolism of amino acids and derivatives_Homo sapiens_R-HSA-71291	1.20434e-11	9.21318e-10	2.74607	69.043	HIBADH,RPL34,RPLP0,AMD1,RPL8,RPL10A,RPL7,PSMD8,PSMD6,PSMD7,RPS19,RPL18A,PSMD2,RPL35,GLUL,RPS13,GAMT,RPS7,RPL22,PIPOX,RPSA,RPS3A,PSMA5,PSMA3,ETHE1,PSME1,PSME2,RPL27,PSMD10,AHCY,RPL10,PSMD14,PPM1K,HSD17B10,OAZ2,PSMA7,PSMB6,PSMB3,RPL15,DARS,RPL35A,PSMB8,NMRAL1,AIMP1,QDPR,GSTZ1,PSMC5,PSMC6,QARS,ADI1,RPL27A,PSMC1,RPS20,RPS24	Reactome_2016	1174	335	54	Beta	up	up	human
Translation_Homo sapiens_R-HSA-72766	2.39836e-12	1.22317e-09	3.22318	86.2402	RPL5,EIF4A1,RPL8,EEF1B2,RPS15,RPS4X,TRMT112,RPS15A,RPS19,RPL18A,RPS3,EIF4H,SSR1,RPS2,RPL18,RPS10,RPL17,EIF4E,SEC11A,RPS13,RPL19,EIF2B5,RPS9,EIF2B3,RPS7,SSR4,RPS8,EIF1AX,SSR2,SRP68,EIF2S1,DDOST,EEF1A1,RPS25,RPS28,EIF3M,EIF3L,ETF1,PABPC1,EIF3C,UBA52,RPS24,EIF3A	Reactome_2016	1767	151	43	Alpha	up	up	mouse
Processing of Capped Intron-Containing Pre-mRNA_Homo sapiens_R-HSA-72203	4.83003e-12	1.23166e-09	4.35289	113.42	SF3B5,RBM8A,HNRNPR,FIP1L1,PCF11,SNRNP70,TRA2B,MAGOH,NUP62,POLR2G,SNRPB2,TXNL4A,POLR2L,SF3A3,WTAP,FUS,NCBP2,GTF2F1,THOC7,LSM2,HNRNPM,PHF5A,PRPF6,HNRNPH1,HNRNPD,SNRNP27,RNPS1,HNRNPH2,SLU7,RBMX,SNRPB	Reactome_2016	738	193	31	Beta	up	unchanged	human
Selenoamino acid metabolism_Homo sapiens_R-HSA-2408522	1.73805e-11	1.3296e-09	3.17247	78.6002	RPL30,RPL3,RPL32,RPL31,RPLP1,RPL12,RPL11,RPL36A,PAPSS2,RPS14,RPS17,RPS18,RPL14,RPL35,RPL13,RPL38,RPS11,RPS27A,RPL39,RPS12,EEFSEC,RPL41,RPL23,RPS5,RPL22,RPSA,RPL23A,MAT1A,RPS26,AIMP1,RPS27,RPS29,RPL37A,RPL24,RPL27,RPS20,RPL26,RPL29,RPS23	Reactome_2016	2216	111	39	Alpha	unchanged	up	mouse
SRP-dependent cotranslational protein targeting to membrane_Homo sapiens_R-HSA-1799339	2.17264e-11	1.51098e-09	3.20668	78.7321	RPL30,RPL3,RPL32,RPN2,RPL31,RPLP1,RPL12,RPL11,RPL36A,RPS14,RPS17,RPS18,RPL14,RPL35,RPL13,RPL38,RPS11,RPS27A,RPL39,RPS12,RPL41,RPL23,RPS5,RPL22,RPSA,RPL23A,SRP9,RPS26,RPS27,SPCS1,RPS29,RPL37A,RPL24,RPL27,RPS20,RPL26,RPL29,RPS23	Reactome_2016	2216	107	38	Alpha	unchanged	up	mouse
Translation_Homo sapiens_R-HSA-72766	2.12524e-11	1.54839e-09	2.81046	69.0658	RPL30,RPL3,RPL32,RPN2,RPL31,RPLP1,RPL12,RPL11,RPL36A,APEH,GSPT2,RPS14,RPS17,RPS18,RPL14,RPL35,RPL13,RPL38,RPS11,RPS27A,RPL39,EIF4B,RPS12,RPL41,RPL23,RPS5,RPL22,RPSA,RPL23A,EIF2S2,SRP9,RPS26,EEF1G,RPS27,EIF5,SPCS1,EIF3K,RPS29,EIF3I,EEF1A2,RPL37A,RPL24,RPL27,RPS20,RPL26,RPL29,RPS23	Reactome_2016	2216	151	47	Alpha	unchanged	up	mouse
Membrane Trafficking_Homo sapiens_R-HSA-199991	5.06963e-11	2.28133e-09	2.47424	58.6524	SCOC,ARF1,SERPINA1,CLTB,PRKAG1,PRKAG2,GCC2,KIF12,MIA3,USE1,GOLGA2,TFG,YWHAQ,KIF5C,MAN1A2,AKT1,TMED2,AP3S1,KIFAP3,SPTAN1,AP2M1,YWHAG,TPD52,TRAPPC2L,VPS37A,AP3B1,DYNLL1,ARFGAP3,YWHAZ,VAMP8,GJD2,KDELR2,CHMP4A,DNASE2,SEC22B,VPS25,PAFAH1B1,NAPA,DCTN6,NAPB,COPB2,STXBP3,DCTN2,DCTN1,GOSR2,USO1,LMAN1,VPS51,UBB,MYO6,UBC,SNX9,CD59,SPTBN1,SEC31A,DYNC1H1,TRAPPC1,M6PR,SNF8,CALM1,COPE	Reactome_2016	1174	420	61	Beta	up	up	human
Influenza Viral RNA Transcription and Replication_Homo sapiens_R-HSA-168273	3.72374e-11	2.4771e-09	2.96275	71.1467	RPL30,RPL3,RPL32,RPL31,RPLP1,RPL12,RPL11,RPL36A,RPS14,RPS17,POLR2A,RPS18,RPL14,RPL35,RPL13,POLR2F,RPL38,POLR2H,RPS11,RPS27A,RPL39,POLR2J,RPS12,NUP214,RPL41,RPL23,RPS5,RPL22,RPSA,RPL23A,RPS26,DNAJC3,RPS27,RPS29,RPL37A,RPL24,RPL27,RPS20,RPL26,RPL29,GRSF1,RPS23	Reactome_2016	2216	128	42	Alpha	unchanged	up	mouse
Host Interactions of HIV factors_Homo sapiens_R-HSA-162909	5.75014e-11	2.51363e-09	3.96181	93.4163	PSMD10,ARF1,PSMD14,PSIP1,PSMA7,PSMD8,PSMB6,PSMD6,PSMD7,UBB,PSMB3,PSMD2,TPR,UBC,AP2S1,TCEB1,AP2M1,RANBP1,HMGA1,HLA-A,PSMB8,RBX1,PSMA5,PSMA3,PSMC5,PSMC6,PSMC1,PSME1,PSME2,SLC25A4	Reactome_2016	1174	129	30	Beta	up	up	human
Chromatin modifying enzymes_Homo sapiens_R-HSA-3247509	5.81504e-11	2.69606e-09	2.31078	54.4604	KDM5A,ATF2,SETD2,KDM5C,SMARCB1,SETD8,KDM1A,TRRAP,PHF20,SETD7,JADE1,EHMT1,DPY30,JADE2,CHD3,EPC1,EP300,KAT7,WHSC1,UTY,ARID2,KDM6A,NCOA1,PBRM1,SMARCC2,KDM2A,DNMT3A,H2AFX,MSL2,ARID1A,JMJD6,NCOR2,KAT2B,MORF4L1,NCOR1,KDM7A,HIST1H2BC,KMT2D,KDM3B,KMT2A,HDAC1,DOT1L,KMT2B,MTA1,RBBP4,ATXN7,RBBP5,SAP30L,SMYD2,EP400,TBL1X,SMYD3,KDM4B,BRPF1,TAF10,SETD1A,ELP2,GATAD2B,SMARCA4,ZZZ3,TADA2A,MRGBP,KANSL3,OGT	Reactome_2016	2451	226	64	Beta	up	up	mouse
Chromatin organization_Homo sapiens_R-HSA-4839726	5.81504e-11	2.78031e-09	2.31078	54.4604	KDM5A,ATF2,SETD2,KDM5C,SMARCB1,SETD8,KDM1A,TRRAP,PHF20,SETD7,JADE1,EHMT1,DPY30,JADE2,CHD3,EPC1,EP300,KAT7,WHSC1,UTY,ARID2,KDM6A,NCOA1,PBRM1,SMARCC2,KDM2A,DNMT3A,H2AFX,MSL2,ARID1A,JMJD6,NCOR2,KAT2B,MORF4L1,NCOR1,KDM7A,HIST1H2BC,KMT2D,KDM3B,KMT2A,HDAC1,DOT1L,KMT2B,MTA1,RBBP4,ATXN7,RBBP5,SAP30L,SMYD2,EP400,TBL1X,SMYD3,KDM4B,BRPF1,TAF10,SETD1A,ELP2,GATAD2B,SMARCA4,ZZZ3,TADA2A,MRGBP,KANSL3,OGT	Reactome_2016	2451	226	64	Beta	up	up	mouse
Infectious disease_Homo sapiens_R-HSA-5663205	1.48506e-11	3.24591e-09	3.27072	81.5489	SNAP25,TSG101,RPL11,RPL36A,AP2A1,RPS4X,PSMD9,PSMB4,PSMB5,PSMD4,PSMB2,PSMB1,NUP62,RPL36,PSMD1,POLR2G,PSMF1,RAC1,RPL39,KPNA3,AP1M2,SKP1,NELFE,POLR2L,SUPT16H,HSP90AA1,NCBP2,TAF11,AP2B1,SSRP1,GTF2F1,RPS25,PSMC3,RPS29,PSMC2,TAF6,CALR,FAU,CHMP6,STX1A,RPS23,CHMP5	Reactome_2016	738	348	42	Beta	up	unchanged	human
mRNA Splicing - Major Pathway_Homo sapiens_R-HSA-72163	1.18981e-11	4.55102e-09	3.29422	82.8651	CSTF3,SRSF1,HNRNPU,HNRNPR,U2AF1,ELAVL1,EFTUD2,SART1,SNRPD2,PABPN1,SNRPD1,SNRNP70,U2AF2,POLR2B,MAGOH,POLR2G,TXNL4A,POLR2I,HNRNPA1,SF3B1,CTNNBL1,POLR2L,ALYREF,CPSF2,LSM4,LSM3,HNRNPM,LSM8,NUDT21,HNRNPUL1,HNRNPF,SNRPG,SRSF2,HNRNPD,SRSF4,SNRPA1,HNRNPC,SRSF7,SNRPA	Reactome_2016	1767	134	39	Alpha	up	up	mouse
Beta-catenin independent WNT signaling_Homo sapiens_R-HSA-3858494	2.22982e-10	7.10754e-09	3.66742	81.5046	PSMD10,PSMD14,CLTB,PSMA7,PSMD8,PSMB6,PPP3CA,PSMD6,PSMD7,PARD6A,GNG2,UBB,PSMB3,PSMD2,UBC,AP2S1,DVL3,AP2M1,PSMB8,PSMA5,PSMA3,PSMC5,PSMC6,PSMC1,PSME1,PSME2,CTNNB1,GNB5,PFN1,CALM1,TNRC6B	Reactome_2016	1174	144	31	Beta	up	up	human
Mitotic Anaphase_Homo sapiens_R-HSA-68882	4.05175e-10	1.05071e-08	3.34807	72.4077	PSMD10,ANAPC16,PSMD14,PPP2R2A,SMC3,NSL1,PSMA7,CENPC,PSMD8,PSMB6,PPP1CC,PSMD6,PSMD7,UBB,PPP2R1A,PSMB3,CDC26,PSMD2,RAD21,CDC27,UBC,EMD,NUDC,PSMB8,PSMA5,PSMA3,PSMC5,PSMC6,PSMC1,CDC16,PSME1,PSME2,MAPRE1,PAFAH1B1	Reactome_2016	1174	173	34	Beta	up	up	human
Cellular responses to stress_Homo sapiens_R-HSA-2262752	4.0504e-10	1.06847e-08	2.50663	54.2109	CDKN1A,HSP90AB1,EHMT2,UBE2D2,UBE2D3,PRKAG1,PRKAG2,WDR45,CDC26,CDC27,MLST8,GABARAPL1,GPX2,GPX1,RING1,FOS,WIPI2,DYNLL1,RBX1,CHMP4A,HIST1H2BD,VCP,ANAPC16,EPAS1,GSTP1,TXN,RNF2,DEDD2,DNAJB1,HSPH1,UBB,RBBP4,DNAJB6,UBN1,HSF1,TPR,UBC,BAG1,TCEB1,RBBP7,HSPA9,JUN,EGLN2,HSPA4,HMGA1,RPA2,SOD2,ATOX1,MAPK10,H1F0,RHEB,CDK4,CDC16,TNRC6B	Reactome_2016	1174	367	54	Beta	up	up	human
Translation_Homo sapiens_R-HSA-72766	5.29373e-11	1.15706e-08	2.73754	64.7754	EIF4A2,EIF4A1,RPL30,TRAM1,RPL32,RPN2,RPL34,RPL11,SRP54,RPL36A,RPL7,EEF1B2,RPS4X,SEC61A1,RPS16,SRP72,RPS18,RPL14,RPS2,RPS27A,RPL39,RPS10,RPL19,RPS7,RPS5,SSR2,RPS6,RPS3A,EIF2S2,EIF2S1,SRP9,EIF2S3,EIF5,SPCS1,RPS29,EEF1D,EIF3L,EIF3I,EIF3H,RPL27,RPS20,ETF1,RPL26,EIF3F,RPL28,RPS23,EIF3B	Reactome_2016	2274	151	47	Alpha	unchanged	up	human
Mitotic Metaphase and Anaphase_Homo sapiens_R-HSA-2555396	4.75695e-10	1.19314e-08	3.32883	71.4575	PSMD10,ANAPC16,PSMD14,PPP2R2A,SMC3,NSL1,PSMA7,CENPC,PSMD8,PSMB6,PPP1CC,PSMD6,PSMD7,UBB,PPP2R1A,PSMB3,CDC26,PSMD2,RAD21,CDC27,UBC,EMD,NUDC,PSMB8,PSMA5,PSMA3,PSMC5,PSMC6,PSMC1,CDC16,PSME1,PSME2,MAPRE1,PAFAH1B1	Reactome_2016	1174	174	34	Beta	up	up	human
mRNA processing_Mus musculus_WP310	9.00904e-11	1.31232e-08	2.99601	69.2983	SF3B5,SRP19,STAU1,RBM8A,RPL11,HNRNPR,PARK7,DDX41,FXR1,HNRNPDL,SNRNP70,TRA2B,RNPEP,POLR2G,SNRPB2,TXNL4A,RPL39,NELFE,SF3A3,SRPK2,ZRSR2,IMP3,NCBP2,RBM18,IMP4,LSM2,HNRNPM,AFG3L2,PHF5A,PRPF6,RPS29,HNRNPH1,NCL,CSDE1,HNRNPD,PPIE,RBM42,RNPS1,HNRNPH2,ERGIC2,SLU7,RBMX,SNRPB,RPS23	WikiPathways_2016	738	398	44	Beta	up	unchanged	human
Transcriptional Regulation by TP53_Homo sapiens_R-HSA-3700989	7.55719e-11	1.44531e-08	2.0724	48.2993	GPI,CCNK,BTG2,CDKN1A,YWHAB,TACO1,COX4I1,PRKAG2,CHD4,CHD3,NOC2L,COX7C,GLS,KAT5,PPP2R1A,AIFM2,SESN1,MLST8,EP300,NELFCD,YWHAG,YWHAH,COX8A,SUPT16H,G6PD,CNOT6L,CSNK2A1,HUS1,TSC2,GTF2F1,YWHAZ,DDB2,RBL2,RRAGA,RRAGC,SCO2,RRAGD,DDIT4,RHNO1,PRKAA1,HDAC2,MEAF6,HDAC1,MAPKAP1,TAF9,SUPT4H1,PPP2CA,PRDX2,PPP2CB,UBB,PRDX1,POLR2C,UBC,TCEB3,SMYD2,POLR2E,COX11,POLR2F,TCEB1,RICTOR,E2F4,RPS27A,BRD7,POLR2K,PRELID1,SURF…	Reactome_2016	2274	348	82	Alpha	unchanged	up	human
Ribosome_Homo sapiens_hsa03010	5.83805e-11	1.71055e-08	3.85481	90.8349	MRPS15,RPL10,RPL34,RPLP0,MRPL16,MRPL17,RPS27L,RPL8,RPL10A,MRPL35,RPL7,MRPL3,MRPL2,RPS19,RPL18A,RPL36AL,RPL35,RPL15,RPS13,RPS7,RPL22,MRPS2,RPL35A,RPSA,RPS3A,MRPL23,MRPS7,RPL27A,RPL27,RPS20,RPS24	KEGG_2016	1174	137	31	Beta	up	up	human
Disease_Homo sapiens_R-HSA-1643685	7.39301e-10	1.76739e-08	1.9973	41.9938	ARF1,CDKN1A,HSP90AB1,RPL34,RPLP0,PSIP1,RPL8,RPL10A,RPL7,IPO5,PSMD8,PSMD6,PSMD7,RPS19,RPL18A,PPP2R1A,PSMD2,FGFR1OP2,MLST8,AKT1,RPL35,NELFCD,GYG1,AP2M1,RPS13,PDCD6IP,RPS7,ABCC8,RPL22,RPSA,VPS37A,RPS3A,HLA-A,RBX1,PSMA5,DNAJC3,RBP4,PSMA3,NCOR1,PSME1,PSME2,RPL27,CHMP4A,SLC25A4,PSMD10,HDAC5,VCP,RPL10,PSMD14,HDAC1,SDC2,PSMA7,PSMB6,APH1A,UBB,PSMB3,POLR2B,TPR,UBC,AP2S1,POLR2F,TCEB1,RPL15,SMAD2,RANBP1,MIB2…	Reactome_2016	1174	725	85	Beta	up	up	human
Ribosome_Homo sapiens_hsa03010	6.86085e-11	2.01023e-08	2.8247	66.1052	RPL30,RPL32,RPL34,MRPS11,MRPS12,RPL11,MRPL16,RPL36A,MRPL17,RPS27L,MRPL36,MRPL15,MRPL12,MRPL34,MRPL32,RPL7,MRPL4,RPS4X,RPS16,RPS18,RPL14,RPS2,RPS27A,RPL39,RPS10,RPL19,RPS7,RPS5,RPS6,MRPL27,MRPS18A,MRPS2,RPS3A,MRPL24,MRPS5,MRPS9,RPS29,RPL27,RPS20,RPL22L1,RPL26,RPL28,RSL24D1,RPS23	KEGG_2016	2274	137	44	Alpha	unchanged	up	human
Separation of Sister Chromatids_Homo sapiens_R-HSA-2467813	1.15557e-09	2.56235e-08	3.36509	69.2491	PSMD10,ANAPC16,PSMD14,SMC3,NSL1,PSMA7,CENPC,PSMD8,PSMB6,PPP1CC,PSMD6,PSMD7,UBB,PPP2R1A,PSMB3,CDC26,PSMD2,RAD21,CDC27,UBC,NUDC,PSMB8,PSMA5,PSMA3,PSMC5,PSMC6,PSMC1,CDC16,PSME1,PSME2,MAPRE1,PAFAH1B1	Reactome_2016	1174	162	32	Beta	up	up	human
mRNA Splicing_Homo sapiens_R-HSA-72172	1.3136e-10	2.87116e-08	3.06546	69.7486	CSTF3,SRSF1,HNRNPU,HNRNPR,U2AF1,ELAVL1,EFTUD2,SART1,SNRPD2,PABPN1,SNRPD1,SNRNP70,U2AF2,POLR2B,MAGOH,POLR2G,TXNL4A,POLR2I,HNRNPA1,SF3B1,CTNNBL1,POLR2L,ALYREF,CPSF2,LSM4,LSM3,HNRNPM,LSM8,NUDT21,HNRNPUL1,HNRNPF,SNRPG,SRSF2,HNRNPD,SRSF4,SNRPA1,HNRNPC,SRSF7,SNRPA	Reactome_2016	1767	144	39	Alpha	up	up	mouse
Apoptosis_Homo sapiens_R-HSA-109581	1.35832e-09	2.9689e-08	3.34445	68.2836	PSMD10,PSMD14,ROCK1,MAGED1,HMGB1,PSMA7,PSMD8,PSMB6,PSMD6,PSMD7,UBB,YWHAQ,PSMB3,PSMD2,UBC,AKT1,SPTAN1,YWHAG,DSP,DAPK3,DYNLL1,YWHAZ,PSMB8,PSMA5,H1F0,PSMA3,PSMC5,PSMC6,PSMC1,PSME1,PSME2,CTNNB1	Reactome_2016	1174	163	32	Beta	up	up	human
TP53 Regulates Metabolic Genes_Homo sapiens_R-HSA-5628897	1.97555e-10	3.35843e-08	3.3505	74.867	GPI,PRKAA1,YWHAB,COX4I1,TACO1,PRKAG2,COX7C,GLS,PRDX2,SESN1,PRDX1,MLST8,COX11,YWHAG,YWHAH,COX8A,G6PD,SURF1,TSC2,YWHAZ,LRPPRC,RRAGA,RRAGC,AGO3,SCO2,RRAGD,DDIT4,CYCS,LAMTOR1,LAMTOR3,TNRC6A,TNRC6B	Reactome_2016	2274	84	32	Alpha	unchanged	up	human
Respiratory electron transport, ATP synthesis by chemiosmotic coupling, and heat production by uncoupling proteins._Homo sapiens_R-HSA-163200	7.45275e-10	4.22322e-08	2.98217	62.677	NDUFB9,COX7B,COX18,UQCR11,COX6A1,ATP5O,COX5A,ATP5E,ATP5D,UCP2,COX11,UQCRFS1,CYC1,NDUFV2,NDUFA8,SURF1,NDUFA7,NDUFA4,NDUFA3,NDUFA2,NDUFC2,NDUFC1,ATP5F1,COX6C,ATP5J2,NDUFS8,UQCRQ,NDUFAF7,NDUFS6,NDUFS4,NDUFAF2,CYCS,NDUFS2,NDUFS1,TMEM126B,COX20	Reactome_2016	2216	109	36	Alpha	unchanged	up	mouse
Programmed Cell Death_Homo sapiens_R-HSA-5357801	2.18668e-09	4.28925e-08	3.284	65.486	PSMD10,PSMD14,ROCK1,MAGED1,HMGB1,PSMA7,PSMD8,PSMB6,PSMD6,PSMD7,UBB,YWHAQ,PSMB3,PSMD2,UBC,AKT1,SPTAN1,YWHAG,DSP,DAPK3,DYNLL1,YWHAZ,PSMB8,PSMA5,H1F0,PSMA3,PSMC5,PSMC6,PSMC1,PSME1,PSME2,CTNNB1	Reactome_2016	1174	166	32	Beta	up	up	human
Cell Cycle, Mitotic_Homo sapiens_R-HSA-69278	2.39217e-09	4.63294e-08	2.24931	44.6512	CDKN1A,HSP90AB1,PPP2R2A,SMC3,PSMD8,PPP1CB,GOLGA2,PPP1CC,PSMD6,NIPBL,ACTR1A,PSMD7,TUBA1A,PPP2R1A,PSMD2,CDC26,CDC27,EMD,YWHAG,NUDC,DYNLL1,PSMA5,CTDNEP1,PSMA3,AKAP9,CSNK2B,PSME1,PSME2,MAPRE1,HIST1H2BD,PAFAH1B1,SDCCAG8,PSMD10,ANAPC16,PSMD14,DCTN2,HDAC1,DCTN1,SSNA1,USO1,ARPP19,PSMA7,NSL1,CENPC,PSMB6,RBBP4,UBB,PSMB3,RAD21,CEP70,TPR,UBC,DYNC1H1,RPA2,TUBB4B,PSMB8,PSMC5,PSMC6,CDK4,PSMC1,CDC16	Reactome_2016	1174	462	61	Beta	up	up	human
mRNA processing_Mus musculus_WP310	3.78657e-10	5.51577e-08	2.4398	52.9299	SRP54,ELAVL4,HNRNPU,YBX1,RPL8,RPL7,RBM3,SYNCRIP,FBL,SNRPD2,SNRPD1,DHX15,SNRPD3,RPS13,ILKAP,MRPS28,RPS7,PRMT2,RPL22,PRPF40A,SRP9,TSN,ZNF638,SRSF3,CD2BP2,SNRPF,PABPC1,SRSF6,EIF4E2,SLC25A4,SRSF9,SF3B2,DDX24,SF3B6,SRSF1,PPM1G,RAD21,SAFB2,ZNF622,SF3B1,SRSF11,RBM39,SSB,NIFK,NONO,EIF2AK2,HNRNPAB,AIMP1,HNRNPK,SON,HNRNPF,EIF3G,RPS20,HNRNPC,TARDBP,GRSF1,RPS24	WikiPathways_2016	1174	398	57	Beta	up	up	human
Spliceosome_Homo sapiens_hsa03040	2.12865e-10	6.23694e-08	3.12529	69.6014	DDX46,SRSF1,HNRNPU,U2AF1,PQBP1,EFTUD2,SART1,SNRPD2,SNRPD1,SNRNP70,U2AF2,MAGOH,TXNL4A,HNRNPA1,SF3B1,CTNNBL1,PRPF38B,CCDC12,ALYREF,PRPF40B,PRPF40A,MAGOHB,CRNKL1,LSM4,LSM3,HNRNPM,LSM8,RBMXL1,NHP2L1,SNRPG,SRSF2,SRSF4,SNRPA1,RP9,HNRNPC,SRSF7,SNRPA	KEGG_2016	1767	134	37	Alpha	up	up	mouse
Cellular responses to stress_Homo sapiens_R-HSA-2262752	1.56167e-09	7.02752e-08	1.91214	38.7734	CDKN1A,HSP90AB1,NUDT2,EHMT1,PRKAG2,BMI1,CCAR2,TXN2,CABIN1,CDC23,CDC26,RPS6KA2,RB1CC1,SCMH1,EP300,HIF1AN,MAP3K5,NUP214,GPX2,HSP90AA1,NUP133,ATG9A,H2AFX,TSC2,ARNT,TSC1,TERF1,DYNLL1,EEF1A1,DNAJC2,RRAGC,RRAGD,ANAPC4,ULK1,TNIK,FKBP4,UBA52,ANAPC1,HIST1H2BC,CAMK2B,POM121,CEBPB,ANAPC16,HSPA4L,PIK3R4,GABARAP,ANAPC10,HDAC6,ANAPC11,PRDX5,MAPK8,UBB,BAG2,RBBP4,BAG3,PRDX1,UBN1,TPR,EP400,TCEB2,MAPK1,IGFBP7,RPS2…	Reactome_2016	2451	367	86	Beta	up	up	mouse
Metabolism_Homo sapiens_R-HSA-1430728	1.7598e-09	7.69285e-08	1.35999	27.4147	RPL4,SLC35B2,RPL5,RPL30,FAAH,PANK3,AHCYL1,LPGAT1,CERK,RPL32,PANK1,RPL31,RPL34,ZDHHC8,ENO2,RPL8,HS6ST1,GLS,PSMD9,RPS17,RPS19,RPL18A,RPS18,PPAT,NAMPT,RPL36,RPL38,RPL37,CHAC1,RPS11,PRKACB,RPS10,RPL39,RPS13,PDK1,RPS12,NUP214,STARD5,RPL21,RPL23,SACM1L,RPL22,ACSL5,PRKCA,UPB1,PISD,INPP4A,RBP4,ADCY9,PSME4,UQCRC1,PSME2,RPL24,TRIB3,RPL27,RPL26,ADPRM,RPL29,RPL28,UBA52,CDS1,GCDH,POM121,SDC4,MAOB,SHMT2,PIK3R4…	Reactome_2016	2451	1908	318	Beta	up	up	mouse
Eukaryotic Translation Initiation_Homo sapiens_R-HSA-72613	5.21508e-10	7.97908e-08	3.27644	70.0316	RPL5,EIF4A1,RPL8,RPS15,RPS4X,RPS15A,RPS19,RPL18A,RPS3,EIF4H,RPS2,RPL18,RPS10,RPL17,EIF4E,RPS13,RPL19,EIF2B5,RPS9,EIF2B3,RPS7,RPS8,EIF1AX,EIF2S1,RPS25,RPS28,EIF3M,EIF3L,PABPC1,EIF3C,UBA52,RPS24,EIF3A	Reactome_2016	1767	114	33	Alpha	up	up	mouse
Cap-dependent Translation Initiation_Homo sapiens_R-HSA-72737	5.21508e-10	8.86564e-08	3.27644	70.0316	RPL5,EIF4A1,RPL8,RPS15,RPS4X,RPS15A,RPS19,RPL18A,RPS3,EIF4H,RPS2,RPL18,RPS10,RPL17,EIF4E,RPS13,RPL19,EIF2B5,RPS9,EIF2B3,RPS7,RPS8,EIF1AX,EIF2S1,RPS25,RPS28,EIF3M,EIF3L,PABPC1,EIF3C,UBA52,RPS24,EIF3A	Reactome_2016	1767	114	33	Alpha	up	up	mouse
Metabolism of proteins_Homo sapiens_R-HSA-392499	5.8416e-11	8.93765e-08	2.02318	47.6731	TOP2B,KDELR1,PIGQ,RPLP1,RPLP0,CTSZ,UBE2L6,TOMM20,ACTB,TUBA1A,RPS19,SUMO3,SEC61G,TIMM17A,MUC13,MAN1A1,TMED7,CTSD,RGS9,NSF,RPS9,RPL23,ALG2,TIMM23,ANK2,CSNK1D,DYNLL1,SMC1A,DYNLL2,HIST2H2BE,SUMF2,FBXW2,DPM1,CTAGE5,DNAJB11,TCP1,RPL24,PREB,IAPP,PABPC1,FKBP9,HIST1H2BD,B4GALT4,PFDN6,ATF4,ST6GALNAC6,TSTA3,STX17,RPL10,RPL12,ATP5A1,RPN1,GNAI3,FURIN,DPP4,MTA1,GNG5,ASNA1,EIF4H,RPS3,CCT8,CYC1,RPL15,IGFBP6,SEC1…	Reactome_2016	856	1074	93	Alpha	up	up	human
M Phase_Homo sapiens_R-HSA-68886	5.49372e-09	1.0377e-07	2.66979	50.7784	PSMD10,ANAPC16,PSMD14,USO1,PPP2R2A,SMC3,ARPP19,PSMA7,NSL1,CENPC,PSMD8,GOLGA2,PSMB6,PPP1CC,PSMD6,NIPBL,PSMD7,UBB,PPP2R1A,PSMB3,CDC26,PSMD2,RAD21,CDC27,TPR,UBC,EMD,NUDC,PSMB8,PSMA5,CTDNEP1,PSMA3,PSMC5,PSMC6,PSMC1,CSNK2B,CDC16,PSME1,PSME2,MAPRE1,HIST1H2BD,PAFAH1B1	Reactome_2016	1174	268	42	Beta	up	up	human
GTP hydrolysis and joining of the 60S ribosomal subunit_Homo sapiens_R-HSA-72706	8.60491e-10	1.09713e-07	2.95909	61.7666	EIF4A2,EIF4A1,RPL30,RPL32,RPL34,RPL11,RPL36A,RPL7,RPS4X,RPS16,RPS18,RPL14,RPS2,RPS27A,RPL39,RPS10,RPL19,RPS7,RPS5,RPS6,RPS3A,EIF2S2,EIF2S1,EIF2S3,EIF5,RPS29,EIF3L,EIF3I,EIF3H,RPL27,RPS20,RPL26,EIF3F,RPL28,RPS23,EIF3B	Reactome_2016	2274	107	36	Alpha	unchanged	up	human
The citric acid (TCA) cycle and respiratory electron transport_Homo sapiens_R-HSA-1428517	1.05223e-09	1.23839e-07	2.58679	53.475	ATP5S,NDUFA13,NDUFA11,NDUFB5,TACO1,COX4I1,NDUFB4,NDUFB3,ETFB,ATP5O,ECSIT,COX7C,ATP5G1,ATP5L,ATP5B,RXRA,MPC1,MPC2,UCP2,PDK4,IDH3B,COX11,NDUFV2,COX8A,NDUFA9,SURF1,PDHA1,NDUFA6,NDUFA5,NDUFA2,NDUFA1,NDUFC1,SDHA,ATP5F1,LRPPRC,CS,NDUFS7,SCO2,UQCRC1,CYCS,SUCLG1,TMEM126B,ACO2,HAGH,DLD	Reactome_2016	2274	153	45	Alpha	unchanged	up	human
mRNA processing_Mus musculus_WP310	3.09798e-10	1.35382e-07	1.95385	42.7797	EIF4E3,CELF3,MSI2,RBM3,PTBP1,RPS14,SNRPD2,AUH,SNRPD1,RBMX2,SNRPD3,TXNL4A,SNRNP35,RBM5,PSKH1,ILKAP,RBM6,MBNL1,RBFOX2,SNRPN,SECISBP2,PABPC4,RBM18,CIRBP,PRPF40A,DICER1,ZCRB1,SRP9,PTBP2,PTBP3,PRPF18,PPIE,SRSF7,SLU7,DDX5,SF3B3,TMED10,STAU1,DHX8,RNMT,DDX25,DDX1,RPL11,NOL8,DDX21,TRMT2A,RNPC3,BCLAF1,FXR2,U2AF2,PCBP4,TRA2B,SAFB2,EIF4H,DHX38,RALY,SF3B1,EIF4E,TRMT1L,RBM10,CPSF4,RBM39,SF3A1,CIZ1,RBPMS,CPSF3,…	WikiPathways_2016	2289	398	89	Beta	unchanged	up	mouse
mRNA processing_Mus musculus_WP310	3.10068e-10	1.355e-07	2.75912	60.4089	SF3B3,DDX24,RNMT,SFSWAP,RPL12,CELF3,ELAVL4,HNRNPU,MSI2,DDX41,YBX1,TMEM163,TROVE2,MRPL11,PPM1G,RBM3,SYNCRIP,PCBP1,RNPEP,EIF4H,EIF2D,RBM7,KIAA1429,MRPS28,MBNL1,RPS9,PPP1R14B,PRMT2,IMP3,IMP4,ERAL1,SMC1A,CLK3,U2SURP,SRPK1,HNRNPL,AIMP1,DDX39A,HNRNPH1,HNRNPF,NCL,CSDE1,EIF3G,RBM42,ACIN1,PABPC1,TARDBP	WikiPathways_2016	856	398	47	Alpha	up	up	human
Processing of Capped Intron-Containing Pre-mRNA_Homo sapiens_R-HSA-72203	1.09423e-09	1.52197e-07	2.63906	54.4522	CSTF3,SRSF1,HNRNPU,HNRNPR,U2AF1,ELAVL1,EFTUD2,SART1,NXF1,SNRPD2,PABPN1,SNRPD1,NUP85,SNRNP70,U2AF2,POLR2B,MAGOH,POLR2G,TXNL4A,POLR2I,HNRNPA1,SF3B1,EIF4E,CTNNBL1,POLR2L,CHTOP,ALYREF,CPSF2,THOC5,LSM4,LSM3,HNRNPM,NUDT21,LSM8,HNRNPUL1,SARNP,HNRNPF,HNRNPD,SNRPG,SRSF2,SRSF4,SNRPA1,HNRNPC,SRSF7,SNRPA	Reactome_2016	1767	193	45	Alpha	up	up	mouse
3' -UTR-mediated translational regulation_Homo sapiens_R-HSA-157279	1.31115e-09	1.54313e-07	3.31016	67.7006	RPL5,EIF4A1,RPL8,RPS15,RPS4X,RPS15A,RPS19,RPL18A,RPS3,EIF4H,RPS2,RPL18,RPS10,RPL17,EIF4E,RPS13,RPL19,RPS9,RPS7,RPS8,EIF1AX,EIF2S1,RPS25,RPS28,EIF3M,EIF3L,PABPC1,EIF3C,UBA52,RPS24,EIF3A	Reactome_2016	1767	106	31	Alpha	up	up	mouse
mRNA processing_Mus musculus_WP310	7.25025e-10	1.58418e-07	1.95106	41.0598	LTV1,RBM28,EIF4E3,RBM26,RPL32,CELF2,EIF4A3,CELF4,MSI2,YBX1,CSAD,PTBP1,RPS14,RPL38,RPS11,RPL39,RBM5,NELFE,MRPS28,RBFOX2,IMP3,PABPC4,RPL22,METTL3,CIRBP,SRP9,UHMK1,ILF3,PRPF6,CSDE1,XRN2,SRSF3,MATR3,RPL26,RBMS2,RBMS3,RBM22,SF3B4,SF3B5,DDX5,RBM8A,DDX25,RPL12,RPL11,WBP4,DDX21,EXOSC7,EXOSC5,RBM15B,EXOSC4,POLR2A,PUF60,PCBP3,TRA2B,PCBP2,EXOSC8,SAFB2,DHX38,SNRPB2,IGF2BP3,SRSF10,RBM39,RNGTT,RBPMS,CPSF3,NONO…	WikiPathways_2016	2216	398	86	Alpha	unchanged	up	mouse
L13a-mediated translational silencing of Ceruloplasmin expression_Homo sapiens_R-HSA-156827	1.31115e-09	1.67172e-07	3.31016	67.7006	RPL5,EIF4A1,RPL8,RPS15,RPS4X,RPS15A,RPS19,RPL18A,RPS3,EIF4H,RPS2,RPL18,RPS10,RPL17,EIF4E,RPS13,RPL19,RPS9,RPS7,RPS8,EIF1AX,EIF2S1,RPS25,RPS28,EIF3M,EIF3L,PABPC1,EIF3C,UBA52,RPS24,EIF3A	Reactome_2016	1767	106	31	Alpha	up	up	mouse
Vesicle-mediated transport_Homo sapiens_R-HSA-5653656	1.08309e-08	1.8831e-07	2.14678	39.3739	SCOC,ARF1,SERPINA1,CLTB,PRKAG1,PRKAG2,GCC2,KIF12,MIA3,USE1,GOLGA2,TFG,YWHAQ,KIF5C,MAN1A2,AKT1,TMED2,AP3S1,KIFAP3,SPTAN1,AP2M1,YWHAG,TPD52,TRAPPC2L,VPS37A,AP3B1,DYNLL1,ARFGAP3,YWHAZ,VAMP8,GJD2,KDELR2,CHMP4A,DNASE2,SEC22B,VPS25,PAFAH1B1,NAPA,DCTN6,NAPB,COPB2,STXBP3,DCTN2,DCTN1,GOSR2,USO1,LMAN1,HSPH1,VPS51,UBB,MYO6,UBC,SNX9,CD59,SPTBN1,SEC31A,DYNC1H1,TRAPPC1,M6PR,SNF8,CALM1,COPE	Reactome_2016	1174	492	62	Beta	up	up	human
Protein processing in endoplasmic reticulum_Homo sapiens_hsa04141	3.47529e-09	2.54565e-07	3.22571	62.829	PPP1R15A,VCP,HSP90AB1,SAR1A,UBE2D2,UBE2D3,HSPBP1,DNAJB2,DNAJB1,LMAN1,HSPH1,MAN1A2,SEC61G,BAG1,CAPN1,SEC31A,PDIA3,SSR4,EIF2AK1,EIF2AK2,MARCH6,PDIA6,EIF2S1,RBX1,DNAJC3,MAPK10,NSFL1C,DAD1,DNAJB11,DNAJC10,ERP29,ATF4	KEGG_2016	1174	169	32	Beta	up	up	human
3' -UTR-mediated translational regulation_Homo sapiens_R-HSA-157279	2.59503e-09	2.64693e-07	2.90403	57.4118	EIF4A2,EIF4A1,RPL30,RPL32,RPL34,RPL11,RPL36A,RPL7,RPS4X,RPS16,RPS18,RPL14,RPS2,RPS27A,RPL39,RPS10,RPL19,RPS7,RPS5,RPS6,RPS3A,EIF2S2,EIF2S1,EIF2S3,RPS29,EIF3L,EIF3I,EIF3H,RPL27,RPS20,RPL26,EIF3F,RPL28,RPS23,EIF3B	Reactome_2016	2274	106	35	Alpha	unchanged	up	human
L13a-mediated translational silencing of Ceruloplasmin expression_Homo sapiens_R-HSA-156827	2.59503e-09	2.836e-07	2.90403	57.4118	EIF4A2,EIF4A1,RPL30,RPL32,RPL34,RPL11,RPL36A,RPL7,RPS4X,RPS16,RPS18,RPL14,RPS2,RPS27A,RPL39,RPS10,RPL19,RPS7,RPS5,RPS6,RPS3A,EIF2S2,EIF2S1,EIF2S3,RPS29,EIF3L,EIF3I,EIF3H,RPL27,RPS20,RPL26,EIF3F,RPL28,RPS23,EIF3B	Reactome_2016	2274	106	35	Alpha	unchanged	up	human
Cellular responses to stress_Homo sapiens_R-HSA-2262752	3.26922e-09	3.3346e-07	2.09718	40.9763	CITED2,EHMT2,WDR45,ETS2,CDC23,KAT5,RPS6KA2,EP300,HIF1AN,KDM6B,GABARAPL1,HSP90AA1,GPX1,ANAPC7,EED,H2AFZ,ATG10,TSC2,TSC1,DYNLL1,ATG13,ATG12,EEF1A1,RRAGB,RRAGD,MAPKAPK2,UBA52,CHMP7,ASF1A,ANAPC1,PRKAA1,CEBPB,PRKAA2,ANAPC16,WDR45B,GSTP1,HSPA4L,HDAC6,PRDX5,MAPK8,BAG5,RBBP4,NUP85,UBC,BAG1,SERPINH1,TCEB2,ATG5,EGLN1,CDKN2D,HSPA9,UVRAG,JUN,CBX6,CDKN2C,HSPA5,ST13,PTGES3,RPA2,PRDX6,TNRC6C,CCS,AGO3,RHEB,CHMP2…	Reactome_2016	1767	367	68	Alpha	up	up	mouse
Antigen processing: Ubiquitination & Proteasome degradation_Homo sapiens_R-HSA-983168	2.57263e-10	3.93612e-07	2.21797	48.9747	UBE2D3,KEAP1,UBE2D1,RNF19B,UBE3B,HERC3,RNF114,HERC1,PSMD5,UBE2Q2,CDC27,FBXO4,FBXO3,BTRC,RNF111,FBXW8,ANAPC7,FBXW7,FBXO2,UBE2E3,UBE2E1,UBE2E2,PJA2,RNF41,PSMA5,TRAF7,PSMA3,PSMA1,UBE2R2,PSMA2,ANAPC5,RBCK1,TRIM11,PSMD12,RNF34,PSMD13,UBA6,UBR4,UBE2J2,RNF4,FBXO44,PSMB10,PSMB7,ZNRF1,PSMB5,PSMB2,HECTD3,ATG7,UBE2F,UBE2H,HACE1,TRIM41,UBE2B,SIAH2,UBE2G1,SPSB2,PSMC6,TRIM39,MKRN1,UBE2N,ASB7,TRIP12,TRIM37,RNF2…	Reactome_2016	2289	260	66	Beta	unchanged	up	mouse
Respiratory electron transport_Homo sapiens_R-HSA-611105	8.24732e-09	4.35117e-07	3.07819	57.2954	NDUFB9,COX7B,COX18,UQCR11,COX6A1,COX5A,UQCRFS1,COX11,CYC1,NDUFV2,NDUFA8,SURF1,NDUFA7,NDUFA4,NDUFA3,NDUFA2,NDUFC2,NDUFC1,COX6C,NDUFS8,NDUFS6,UQCRQ,NDUFAF7,NDUFS4,NDUFAF2,NDUFS2,CYCS,NDUFS1,TMEM126B,COX20	Reactome_2016	2216	88	30	Alpha	unchanged	up	mouse
HIV Infection_Homo sapiens_R-HSA-162906	2.72985e-08	4.49104e-07	2.76256	48.1139	PSMD10,ARF1,PSMD14,PSIP1,PSMA7,PSMD8,PSMB6,PSMD6,PSMD7,UBB,PSMB3,POLR2B,PSMD2,TPR,UBC,AP2S1,POLR2F,TCEB1,NELFCD,AP2M1,RANBP1,PDCD6IP,HMGA1,VPS37A,HLA-A,PSMB8,RBX1,PSMA5,PSMA3,PSMC5,PSMC6,PSMC1,PSME1,PSME2,CHMP4A,SLC25A4	Reactome_2016	1174	222	36	Beta	up	up	human
Eukaryotic Translation Initiation_Homo sapiens_R-HSA-72613	5.99689e-09	4.58762e-07	2.77739	52.5817	EIF4A2,EIF4A1,RPL30,RPL32,RPL34,RPL11,RPL36A,RPL7,RPS4X,RPS16,RPS18,RPL14,RPS2,RPS27A,RPL39,RPS10,RPL19,RPS7,RPS5,RPS6,RPS3A,EIF2S2,EIF2S1,EIF2S3,EIF5,RPS29,EIF3L,EIF3I,EIF3H,RPL27,RPS20,RPL26,EIF3F,RPL28,RPS23,EIF3B	Reactome_2016	2274	114	36	Alpha	unchanged	up	human
Metabolism of proteins_Homo sapiens_R-HSA-392499	3.44599e-09	4.79306e-07	1.99341	38.8437	ARF3,APP,PCSK1,SRP19,CMAS,TUSC3,GPAA1,TOMM20,RPS4X,TRMT112,SEC61A1,SUMO1,SUMO2,NUP62,RPL36,TIMM17B,TMED7,RPL39,SEC63,FBXW4,CCT2,FBXW5,CSNK2A1,PARP1,IGFBP4,VBP1,H2AFZ,SSR3,ATP6AP2,NSMCE1,PPP2R5B,POMGNT1,COPZ1,SUMF2,EEF1A1,IAPP,ETF1,TOP1,ATF6,PFDN5,STX1A,SEC22C,SAR1B,RAB1B,COPB1,RPL11,RPL36A,UAP1,NAPG,ADD1,CST3,SCFD1,GNG5,GNG7,EIF4EBP1,MAN1C1,CCL2,CD55,HSPA5,STAT3,CCDC59,EIF2S2,GFER,CCT6A,RPS25,EIF…	Reactome_2016	738	1074	79	Beta	up	unchanged	human
Organelle biogenesis and maintenance_Homo sapiens_R-HSA-1852241	2.99197e-08	4.81864e-07	2.40382	41.6456	MRPS15,SMARCD3,DCTN2,CHD9,DCTN1,SSNA1,ARL3,MRPS34,MRPL16,PRKAG1,MRPL17,PRKAG2,ASAP1,MRPL35,MRPL3,ACTR1A,MRPL2,TUBA1A,PPP2R1A,CEP70,CCT8,KIFAP3,IFT57,CHCHD1,YWHAG,CCT3,MRPS28,DYNC1H1,MRPS26,MRPS25,RAB3IP,MRPL23,MRPS7,DYNLL1,MRPL45,TUBB4B,SEPT2,MRPL44,NCOR1,AKAP9,TCP1,IFT27,B9D1,MAPRE1,PAFAH1B1,SDCCAG8	Reactome_2016	1174	326	46	Beta	up	up	human
Cap-dependent Translation Initiation_Homo sapiens_R-HSA-72737	5.99689e-09	4.82908e-07	2.77739	52.5817	EIF4A2,EIF4A1,RPL30,RPL32,RPL34,RPL11,RPL36A,RPL7,RPS4X,RPS16,RPS18,RPL14,RPS2,RPS27A,RPL39,RPS10,RPL19,RPS7,RPS5,RPS6,RPS3A,EIF2S2,EIF2S1,EIF2S3,EIF5,RPS29,EIF3L,EIF3I,EIF3H,RPL27,RPS20,RPL26,EIF3F,RPL28,RPS23,EIF3B	Reactome_2016	2274	114	36	Alpha	unchanged	up	human
HIV Infection_Homo sapiens_R-HSA-162906	5.77393e-09	4.90784e-07	2.21858	42.0862	CCNK,ARF1,PSIP1,AP2A1,PSMD8,PSMD6,PSMD2,PSMD3,AP1S2,AP1S1,PSMD1,NELFCD,RAC1,B2M,SUPT16H,GTF2F1,RANGAP1,PSMA3,PSMA4,PSME1,PSME2,CHMP4B,CHMP4A,SLC25A5,PPIA,SLC25A4,KPNB1,CHMP5,SLC25A6,POM121,CUL5,TAF9,SUPT4H1,GTF2E2,PSMB7,PSMB2,UBB,POLR2C,UBC,TCEB3,POLR2E,POLR2F,TCEB1,PSMF1,RPS27A,POLR2K,RANBP1,NPM1,TAF13,GTF2H1,GTF2H5,PSMB8,PSMB9,PSMC5,CHMP2B,NMT1	Reactome_2016	2274	222	56	Alpha	unchanged	up	human
GTP hydrolysis and joining of the 60S ribosomal subunit_Homo sapiens_R-HSA-72706	7.21258e-09	6.89703e-07	3.17344	59.494	RPL5,EIF4A1,RPL8,RPS15,RPS4X,RPS15A,RPS19,RPL18A,RPS3,EIF4H,RPS2,RPL18,RPS10,RPL17,EIF4E,RPS13,RPL19,RPS9,RPS7,RPS8,EIF1AX,EIF2S1,RPS25,RPS28,EIF3M,EIF3L,EIF3C,UBA52,RPS24,EIF3A	Reactome_2016	1767	107	30	Alpha	up	up	mouse
Antigen processing: Ubiquitination & Proteasome degradation_Homo sapiens_R-HSA-983168	6.46899e-08	9.42624e-07	2.55537	42.3007	PSMD10,ANAPC13,PSMD14,UBE2D2,UBE2D3,PSMA7,UBE2L3,PSMD8,PSMB6,PSMD6,PSMD7,TRIM4,UBB,UBE2Q1,PSMB3,UBE2Q2,CDC26,PSMD2,CDC27,UBC,TCEB1,RNF130,FBXO17,MIB2,PSMB8,RBX1,PSMA5,RNF126,PSMA3,PSMC5,PSMC6,PSMC1,ASB8,CDC16,ASB9,PSME1,PSME2,RBCK1,DZIP3	Reactome_2016	1174	260	39	Beta	up	up	human
G2/M Transition_Homo sapiens_R-HSA-69275	1.16985e-08	1.05286e-06	2.61702	47.7968	CEP57,NUMA1,LIN37,CETN2,DCTN3,CUL1,PPP1CB,PSMD8,PPP2CA,PSMB4,PSMD4,RBBP4,PSMD2,UBC,EP300,PSMF1,PRKACA,PCNT,PHLDA1,CLASP1,HSP90AA1,PPP1R12A,CSNK1E,TUBG2,DYNLL1,TUBB4B,PSMB8,PSMA5,PSMA6,PSMC5,PSMC6,PSMA1,PSMC3,AKAP9,TUBGCP5,TUBGCP4,MNAT1,MAPRE1,UBA52,PAFAH1B1	Reactome_2016	1767	173	40	Alpha	up	up	mouse
Cell Cycle_Homo sapiens_R-HSA-1640170	7.57716e-08	1.07343e-06	1.9865	32.5698	CDKN1A,HSP90AB1,PPP2R2A,SMC3,SYNE2,PSMD8,PPP1CB,GOLGA2,PPP1CC,PSMD6,NIPBL,ACTR1A,PSMD7,TUBA1A,YWHAQ,PPP2R1A,MIS18BP1,PSMD2,CDC26,CDC27,EMD,YWHAG,NUDC,DYNLL1,YWHAZ,PSMA5,CTDNEP1,PSMA3,AKAP9,CSNK2B,PSME1,PSME2,MAPRE1,HIST1H2BD,PAFAH1B1,SDCCAG8,PSMD10,ANAPC16,PSMD14,DCTN2,HDAC1,DCTN1,SSNA1,USO1,ARPP19,PSMA7,NSL1,CENPC,PSMB6,RBBP4,UBB,PSMB3,RAD21,CEP70,TPR,UBC,RBBP7,DYNC1H1,RPA2,TUBB4B,PSMB8,PSMC5,PS…	Reactome_2016	1174	566	66	Beta	up	up	human
Transcriptional Regulation by TP53_Homo sapiens_R-HSA-3700989	1.27331e-08	1.08231e-06	2.08159	37.8413	PPP1R13B,EHMT2,CHD4,CHD3,GLS,KAT5,SESN1,AKT3,EP300,NELFCD,COX8A,PRMT5,BNIP3L,USP7,RFC3,CSNK2A1,TSC2,TSC1,PPP2R5C,COX6B1,MSH2,TFDP2,RRM2B,RRAGB,RRAGD,CSNK2B,DDIT4,UBA52,PRKAA1,PCNA,PRKAA2,RNF34,MEAF6,COX16,MAPKAP1,PPP2CA,PRDX5,RBBP4,POLR2B,UBC,TCEB2,POLR2G,BRD7,POLR2I,BANP,POLR2L,JUN,TAF13,RPA2,GTF2H1,GTF2H3,GATAD2A,HIPK2,TNRC6C,CNOT7,AGO3,RHEB,CNOT2,AGO2,MDM2,BAX,CDK13,MNAT1,TNRC6B	Reactome_2016	1767	348	64	Alpha	up	up	mouse
Class I MHC mediated antigen processing & presentation_Homo sapiens_R-HSA-983169	8.61486e-08	1.17685e-06	2.40177	39.07	PSMD10,ANAPC13,PSMD14,UBE2D2,UBE2D3,PSMA7,UBE2L3,PSMD8,PSMB6,PSMD6,PSMD7,TRIM4,UBB,UBE2Q1,PSMB3,UBE2Q2,CDC26,PSMD2,SEC61G,CDC27,UBC,TCEB1,RNF130,SEC31A,PDIA3,FBXO17,MIB2,HLA-A,PSMB8,RBX1,PSMA5,RNF126,PSMA3,PSMC5,PSMC6,PSMC1,ASB8,CDC16,ASB9,PSME1,PSME2,RBCK1,DZIP3	Reactome_2016	1174	305	43	Beta	up	up	human
Signaling by Wnt_Homo sapiens_R-HSA-195721	9.20223e-08	1.24597e-06	2.42543	39.295	PSMD10,PSMD14,HDAC1,USP34,CLTB,PSMA7,PSMD8,SNX3,PSMB6,PPP3CA,PSMD6,PSMD7,PARD6A,GNG2,UBB,PPP2R1A,PSMB3,PSMD2,UBC,AP2S1,AKT1,DVL3,VPS35,AP2M1,USP8,YWHAZ,PSMB8,RBX1,PSMA5,PSMA3,PSMC5,PSMC6,PSMC1,CSNK2B,PSME1,PSME2,CTNNB1,GNB5,PFN1,CALM1,HIST1H2BD,TNRC6B	Reactome_2016	1174	295	42	Beta	up	up	human
Mitotic G2-G2/M phases_Homo sapiens_R-HSA-453274	1.65187e-08	1.33019e-06	2.58711	46.3579	CEP57,NUMA1,LIN37,CETN2,DCTN3,CUL1,PPP1CB,PSMD8,PPP2CA,PSMB4,PSMD4,RBBP4,PSMD2,UBC,EP300,PSMF1,PRKACA,PCNT,PHLDA1,CLASP1,HSP90AA1,PPP1R12A,CSNK1E,TUBG2,DYNLL1,TUBB4B,PSMB8,PSMA5,PSMA6,PSMC5,PSMC6,PSMA1,PSMC3,AKAP9,TUBGCP5,TUBGCP4,MNAT1,MAPRE1,UBA52,PAFAH1B1	Reactome_2016	1767	175	40	Alpha	up	up	mouse
Apoptosis_Homo sapiens_R-HSA-109581	3.13359e-08	1.33177e-06	2.3028	39.789	PSMD11,PPP1R13B,ROCK1,MAGED1,DIABLO,YWHAB,HMGB1,ADD1,PSMD9,PPP3R1,MAPK8,BCL2L11,FNTA,UBB,CDH1,PSMB3,AKT3,PSMB1,DNM1L,RPS27A,SPTAN1,PAK2,DFFA,DAPK1,BAD,CFLAR,DYNLL1,PSMB8,TJP1,PSMA6,PSMA4,APC,PSMC3,PSMC1,PSME4,PSMC2,GAS2,PSME2,BAX,ACIN1,MAPT,UBA52,KPNB1,BIRC2,BCL2L1,PLEC	Reactome_2016	2451	163	46	Beta	up	up	mouse
PluriNetWork_Mus musculus_WP1763	1.36377e-08	1.48992e-06	1.98252	35.9043	ATF2,CDKN1A,KDM5C,BMPR2,KDM1A,JADE1,EHMT1,CTCF,RBPJ,CDC73,CABIN1,YY1,CDH1,EP300,PIM3,KDM6A,NCOA1,LEFTY1,DFFA,PBRM1,TLE2,USP7,PARP1,DNMT3A,CAD,LIFR,ZFX,ETV5,TGFBR1,RCN2,SOS1,KPNB1,CERS2,KMT2D,CTBP2,ROCK1,DHX9,HDAC1,CTR9,FAM129A,NEDD4L,MTA1,ACVR1C,RBBP4,DVL1,EP400,MAPK1,LYAR,MEF2D,MAPK3,GADD45GIP1,SMAD1,POU2F1,SMARCA5,PTPN11,SSRP1,GATAD2B,MTOR,SMARCA4,NR2F6,SMAD7,RYBP,APC,ID1,SP3,GRB2,GRSF1,OGT,TRI…	WikiPathways_2016	2451	284	69	Beta	up	up	mouse
Protein processing in endoplasmic reticulum_Homo sapiens_hsa04141	1.04789e-08	1.53517e-06	2.39393	43.9857	TRAM1,SEC23A,HSP90AB1,SAR1A,RPN2,ATF6B,TUSC3,PRKCSH,UBE2D3,DERL1,DERL2,RNF5,UBE2J1,SEC61A1,LMAN1,OS9,MAN1A2,LMAN2,CAPN2,MAN1C1,CAPN1,SEC62,SEC31A,EDEM3,HSPA8,HSPA5,FBXO2,UBE2E3,SSR2,EDEM2,EIF2AK2,RAD23A,UBE2G1,EIF2S1,RAD23B,SVIP,MAPK10,DAD1,DDIT3,CANX,ERP29,CALR,P4HB,ATF6,VIMP,HSPA1A	KEGG_2016	2274	169	46	Alpha	unchanged	up	human
Respiratory electron transport, ATP synthesis by chemiosmotic coupling, and heat production by uncoupling proteins._Homo sapiens_R-HSA-163200	2.22254e-08	1.54568e-06	2.74342	48.3446	ATP5S,NDUFA13,NDUFA11,NDUFB5,TACO1,COX4I1,NDUFB4,NDUFB3,ETFB,ATP5O,ECSIT,COX7C,ATP5G1,ATP5L,ATP5B,UCP2,COX11,NDUFV2,COX8A,NDUFA9,SURF1,NDUFA6,NDUFA5,NDUFA2,NDUFA1,NDUFC1,SDHA,ATP5F1,LRPPRC,NDUFS7,SCO2,UQCRC1,CYCS,TMEM126B	Reactome_2016	2274	109	34	Alpha	unchanged	up	human
Developmental Biology_Homo sapiens_R-HSA-1266738	1.36488e-07	1.75485e-06	1.79894	28.4359	HSP90AB1,CHD9,CLTB,WASL,ACTB,PSMD8,PSMD6,PSMD7,PPP2R1A,DPYSL2,PSMD2,AKT1,SPTAN1,AP2M1,MED8,PAX6,MED28,RBX1,MED7,PSMA5,MYL6,PSMA3,NCOR1,CSNK2B,AKAP9,PSME1,PSME2,RAF1,PFN1,EZR,HIST1H2BD,PFN2,PSMD10,SMARCD3,ROCK1,PSMD14,EPAS1,SDC2,IQGAP1,PHB,PSMA7,MYL12A,PSMB6,APH1A,NEUROD1,SDCBP,RAP1A,RBBP4,UBB,PSMB3,POLR2B,UBC,AP2S1,CTNNA1,POLR2F,RBBP7,PAK3,NKX6-1,SPTBN1,PAK4,SMAD2,JUN,RDX,PDX1,ARPC4,ARPC5,PSMB8,C…	Reactome_2016	1174	786	83	Beta	up	up	human
Organelle biogenesis and maintenance_Homo sapiens_R-HSA-1852241	3.56772e-08	1.81954e-06	1.93882	33.2483	C2CD3,GFM2,CEP164,PRKAG1,MRPS10,MRPL37,GABPB1,MRPL34,PKD2,MRPL35,TUBA1A,IFT57,CEP290,BBS4,NCOA1,MRPS28,PRKAB2,EXOC7,MRPS21,TUBG1,MRPS7,WDR34,MRPL45,MRPS6,TUBA4A,MRPS18C,MRPL44,IFT88,NCOR1,MRPL51,CREB1,IFT81,RP2,TMEM216,EXOC3,EXOC6,IFT46,MRRF,MTRF1L,SDCCAG8,ARL6,DCTN1,SSNA1,MRPS33,MRPL19,MRPS34,MRPS31,ASAP1,MRPS30,MTIF3,IFT74,KIF3B,ICT1,TGS1,CEP70,NPHP1,TCTEX1D2,CEP78,ESRRA,IFT122,MRPL23,MRPL21,AH…	Reactome_2016	2216	326	70	Alpha	unchanged	up	mouse
Protein processing in endoplasmic reticulum_Homo sapiens_hsa04141	1.26663e-08	1.85562e-06	2.31761	42.1442	UFD1L,PPP1R15A,HSP90AB1,ATF6B,PRKCSH,HSPA4L,DERL1,ERO1L,SEC61A2,LMAN1,MAPK8,BAG2,MAN1A2,SEC61G,MAP2K7,UGGT2,MAP3K5,TXNDC5,SEC31A,EDEM3,MBTPS1,SEC13,HSP90AA1,SEC24B,EDEM1,EIF2AK1,SSR2,EDEM2,SSR3,DNAJB12,EIF2AK3,EIF2AK2,RAD23A,MARCH6,PDIA6,CKAP4,DAD1,DDIT3,DNAJC10,ERP29,BAX,PREB,CALR,P4HB,VIMP,MBTPS2,ATF4,NFE2L2	KEGG_2016	2451	169	48	Beta	up	up	mouse
Spliceosome_Homo sapiens_hsa03040	6.60254e-09	1.93454e-06	2.60819	49.1274	ISY1,DDX5,SF3B3,DHX8,PRPF19,SNRPD2,SNRPD1,U2AF2,TRA2B,DHX38,SNRPD3,TXNL4A,SF3B1,SMNDC1,CTNNBL1,PPIL1,SF3A1,PRPF38A,NCBP1,ALYREF,PRPF40A,HSPA2,WBP11,LSM4,U2SURP,CHERP,HNRNPM,XAB2,LSM7,RBMXL1,HNRNPK,LSM6,PRPF18,SYF2,PPIE,SNRPE,RP9,HNRNPC,SRSF7,SLU7	KEGG_2016	2289	134	40	Beta	unchanged	up	mouse
Influenza Infection_Homo sapiens_R-HSA-168254	3.07007e-08	1.95717e-06	2.45305	42.4352	RPL30,POM121,RPL32,RPL34,RPL11,RPL36A,CLTA,RPL7,RPS4X,RPS16,PABPN1,RPS18,POLR2C,RPL14,POLR2E,POLR2F,KPNA4,RPS2,KPNA2,RPS27A,RPL39,RPS10,POLR2K,RPL19,RPS7,RPS5,RPS6,EIF2AK2,RPS3A,GTF2F1,RPS29,CANX,RPL27,RPS20,RPL26,CALR,RPL28,KPNB1,RPS23,SLC25A6,HSPA1A	Reactome_2016	2274	147	41	Alpha	unchanged	up	human
Programmed Cell Death_Homo sapiens_R-HSA-5357801	5.74312e-08	2.37486e-06	2.26119	37.7	PSMD11,PPP1R13B,ROCK1,MAGED1,DIABLO,YWHAB,HMGB1,ADD1,PSMD9,PPP3R1,MAPK8,BCL2L11,FNTA,UBB,CDH1,PSMB3,AKT3,PSMB1,DNM1L,RPS27A,SPTAN1,PAK2,DFFA,DAPK1,BAD,CFLAR,DYNLL1,PSMB8,TJP1,PSMA6,PSMA4,APC,PSMC3,PSMC1,PSME4,PSMC2,GAS2,PSME2,BAX,ACIN1,MAPT,UBA52,KPNB1,BIRC2,BCL2L1,PLEC	Reactome_2016	2451	166	46	Beta	up	up	mouse
Membrane Trafficking_Homo sapiens_R-HSA-199991	3.33461e-08	2.55098e-06	1.94033	33.4054	ARF3,ARF4,ARF1,KIF12,RABEPK,GOLGA5,MAN1A2,GOLGA1,KIF1B,KIF1A,KIFAP3,VPS36,SPTAN1,DYNC2H1,VPS37C,COG1,VPS37B,DYNLL1,TBC1D1,DYNC1LI2,TRAPPC6A,RAB36,KIF2A,HGS,GORASP1,KDELR2,UBA52,CHMP7,ARF5,PAFAH1B1,EXOC1,SPTBN4,DCTN5,RAB5C,PRKAA2,STX17,RAB1B,VPS4B,USO1,VPS4A,STX18,DCTN3,NAPG,KLC4,BLOC1S6,KLC2,KIF3A,UBC,STX6,RAB6A,TXNDC5,SPTBN2,TRAPPC2,TBC1D8B,RIC1,TRAPPC1,SORT1,TRAPPC10,TRAPPC4,HIP1R,ASPSCR1,PUM1,…	Reactome_2016	1767	420	72	Alpha	up	up	mouse
rRNA processing_Homo sapiens_R-HSA-72312	3.80203e-08	2.64414e-06	2.51525	42.9734	RPL5,DDX47,RPP30,FCF1,THUMPD1,RPL8,HSD17B10,WDR43,RPS15,RPS4X,FBL,TRMT112,EMG1,RPS15A,RPS19,RPL18A,PDCD11,PES1,WBSCR22,RPS3,RPS2,RPL18,RPS10,RPL17,RPS13,RPL19,RPS9,NOP14,NOP58,TRMT10C,RPS7,RPS8,CSNK1E,SENP3,RPS25,RPS28,DKC1,NHP2,UBA52,RPS24	Reactome_2016	1767	180	40	Alpha	up	up	mouse
SRP-dependent cotranslational protein targeting to membrane_Homo sapiens_R-HSA-1799339	4.8434e-08	2.85015e-06	2.7125	45.6868	RPL30,TRAM1,RPL32,RPN2,RPL34,RPL11,SRP54,RPL36A,RPL7,RPS4X,SEC61A1,RPS16,SRP72,RPS18,RPL14,RPS2,RPS27A,RPL39,RPS10,RPL19,RPS7,RPS5,SSR2,RPS6,RPS3A,SRP9,SPCS1,RPS29,RPL27,RPS20,RPL26,RPL28,RPS23	Reactome_2016	2274	107	33	Alpha	unchanged	up	human
Major pathway of rRNA processing in the nucleolus_Homo sapiens_R-HSA-6791226	5.10505e-08	2.89286e-06	2.33122	39.1423	RPL30,RPL32,RPL34,RPL11,RPL36A,RPS27L,WDR43,RPL7,RRP7A,RPS4X,EXOSC7,RPS16,EXOSC4,NOB1,RPS18,PES1,BMS1,EXOSC8,RPL14,RRP36,RPS2,RPS27A,RPL39,RPS10,DCAF13,RPL19,RPS7,UTP3,RIOK3,RPS5,WDR18,RPS6,RPS3A,UTP11L,UTP18,BOP1,RPS29,RPL27,RPS20,RPL26,RPP25,RPL28,SKIV2L2,RPS23	Reactome_2016	2274	166	44	Alpha	unchanged	up	human
mRNA Processing_Homo sapiens_WP411	1.45534e-08	3.17992e-06	2.61435	47.1771	TMED10,SF3B3,DHX8,RNMT,DDX1,PTBP1,SNRPD2,SNRPD1,U2AF2,TRA2B,DHX38,SNRPD3,TXNL4A,SF3B1,RBM5,PSKH1,CPSF4,RBM39,SF3A1,SNRPN,NCBP1,CPSF3,PRPF40A,DICER1,HNRNPAB,PTBP2,HNRNPL,CLK1,HNRNPM,LSM7,HNRNPK,PRPF18,SNRPE,HNRNPC,CLASRP,SRSF7,SUGP2,SUGP1	WikiPathways_2016	2289	127	38	Beta	unchanged	up	mouse
Disease_Homo sapiens_R-HSA-1643685	2.74388e-08	3.22934e-06	2.16802	37.7481	SNAP25,AP2A1,RPS4X,PSMD9,PSMD4,PPP2R5E,NUP62,RPL36,PSMD1,RAC1,RPL39,KPNA3,HRAS,NELFE,SKP1,PSENEN,SUPT16H,HSP90AA1,NCBP2,PPP2R5B,ADAM10,PPP2R5C,GTF2F1,CDC37,CHMP6,STX1A,CHMP5,HDAC2,TSG101,MAPKAP1,RPL11,RPL36A,PPP2CA,PSMB4,PSMB5,PSMB2,PSMB1,POLR2G,PSMF1,AP1M2,POLR2L,CPSF6,CSNK1A1,STAT3,CCDC59,TAF11,AP2B1,SSRP1,FKBP1A,RPS25,PSMC3,RPS29,PSMC2,GRB2,TAF6,CALR,FAU,RPS23	Reactome_2016	738	725	58	Beta	up	unchanged	human
Transport to the Golgi and subsequent modification_Homo sapiens_R-HSA-948021	6.9024e-08	3.77167e-06	2.3345	38.493	NAPA,ARF4,MCFD2,ARF1,SEC23A,SERPINA1,DCTN2,RAB1B,NAPG,GOLGA2,PPP6C,LMAN1,TFG,MAN2A1,PPP6R1,MAN1A2,LMAN2,PPP6R3,MAN1C1,MGAT1,MGAT2,SPTAN1,SPTBN1,CD55,SEC31A,TRAPPC3,DYNC1H1,TMED9,TRAPPC2L,TRAPPC1,TRAPPC4,SEC16A,DYNC1LI2,TRAPPC6A,CNIH1,TBC1D20,TMEM115,TRAPPC6B,MGAT4B,KDELR2,KDELR3,SEC22B,B4GALT5	Reactome_2016	2274	162	43	Alpha	unchanged	up	human
Class I MHC mediated antigen processing & presentation_Homo sapiens_R-HSA-983169	7.77453e-09	3.96501e-06	2.00531	37.4441	UBE2D3,KEAP1,UBE2D1,RNF19B,UBE3B,HERC3,RNF114,HERC1,PSMD5,UBE2Q2,CDC27,FBXO4,FBXO3,BTRC,B2M,RNF111,FBXW8,ANAPC7,FBXW7,FBXO2,UBE2E3,UBE2E1,TAP2,UBE2E2,PJA2,RNF41,PSMA5,TRAF7,PSMA3,PSMA1,UBE2R2,PSMA2,ANAPC5,RBCK1,TRIM11,PSMD12,SEC23A,RNF34,PSMD13,UBA6,UBR4,UBE2J2,RNF4,FBXO44,PSMB10,PSMB7,ZNRF1,PSMB5,PSMB2,HECTD3,ATG7,UBE2F,UBE2H,HACE1,TRIM41,UBE2B,SIAH2,UBE2G1,SPSB2,PSMC6,TRIM39,MKRN1,UBE2N,ASB7,TR…	Reactome_2016	2289	305	70	Beta	unchanged	up	mouse
rRNA processing_Homo sapiens_R-HSA-72312	8.46238e-08	4.31582e-06	2.24763	36.6028	RPL30,RPL32,RPL34,RPL11,RPL36A,RPS27L,WDR43,RPL7,RRP7A,RPS4X,EXOSC7,RPS16,EXOSC4,NOB1,RPS18,PES1,BMS1,EXOSC8,GAR1,RPL14,RRP36,RPS2,RPS27A,RPL39,RPS10,DCAF13,RPL19,RPS7,UTP3,RIOK3,RPS5,ELAC2,WDR18,RPS6,RPS3A,UTP11L,UTP18,BOP1,RPS29,RPL27,RPS20,RPL26,RPP25,RPL28,SKIV2L2,RPS23	Reactome_2016	2274	180	46	Alpha	unchanged	up	human
mRNA processing_Mus musculus_WP310	9.91509e-09	4.33289e-06	2.77199	51.0856	SF3B4,SRP19,DDX3X,CSTF3,RPL8,FXR1,SBNO1,RPS14,FBL,POLR2A,ZMAT2,PCBP4,RBMX2,RAD21,TRA2B,DHX15,SNRPD3,RPS11,NELFE,SPEN,TAF15,PRMT1,NCBP2,GATC,SRP68,SYNJ2,FDX1L,UHMK1,CNOT4,CLK1,HNRNPH2,HNRNPC,SREK1,SRSF6,GRSF1,EIF4G3,PPIL4,RBMX,CPEB4	WikiPathways_2016	707	398	39	Alpha	up	unchanged	human
Diseases of signal transduction_Homo sapiens_R-HSA-5663202	3.60153e-07	4.40827e-06	2.36608	35.1049	PSMD10,HDAC5,CDKN1A,VCP,PSMD14,HDAC1,PSMA7,PSMD8,APH1A,PSMB6,PSMD6,PSMD7,UBB,PPP2R1A,PSMB3,POLR2B,PSMD2,FGFR1OP2,UBC,MLST8,AKT1,POLR2F,SMAD2,MIB2,PSMB8,RBX1,PSMA5,CDK8,RBP4,PSMA3,PSMC5,SNW1,NCOR1,PSMC6,PSMC1,NEURL1,PSME1,PSME2,CTNNB1,FGFR1	Reactome_2016	1174	288	40	Beta	up	up	human
Nucleotide Excision Repair_Homo sapiens_R-HSA-5696398	1.09568e-07	4.41154e-06	2.56887	41.1705	CCNH,XPA,YY1,POLD3,POLD4,UBB,POLR2A,POLR2B,SUMO3,POLR2D,EP300,POLR2F,POLR2G,RPS27A,POLR2I,POLR2L,PIAS3,USP7,AQR,PARP1,USP45,LIG3,RAD23A,GTF2H1,INO80,ACTR8,PIAS1,COPS6,CDK7,COPS5,COPS2,UVSSA,RPA3,UBA52	Reactome_2016	2451	108	34	Beta	up	up	mouse
mRNA processing_Mus musculus_WP310	1.1773e-08	5.14482e-06	2.08179	38.0082	EIF4A2,SRP19,RNPEPL1,RPL9,RPL7,TIAL1,SYNCRIP,SART3,DHX15,RPL37,SNRPD3,RBM34,PSKH1,RBM17,RBM14,NCBP2,RPS6,PRPF4B,IMP4,ZCRB1,CDC40,AFG3L2,PRPF4,PRPF18,SLTM,HNRNPH1,NCL,CD2BP2,HNRNPH2,NAA38,SNRPF,DNAJC8,EIF4E2,SLC25A4,SRSF9,SLBP,SF3B2,NUFIP1,RNMT,DHX9,POLDIP3,SF3B6,NOL8,RBM4B,TRMT2A,RNPC3,FXR1,SBNO1,FXR2,HNRNPDL,ZMAT2,PCBP4,SF3A3,SF3A1,TIA1,NPM1,MYEF2,LSM1,EIF2AK2,ERAL1,TARBP2,HNRNPK,RBM42,ACIN1,EIF…	WikiPathways_2016	1569	398	65	Alpha	up	unchanged	mouse
Signaling by FGFR_Homo sapiens_R-HSA-190236	1.43487e-07	5.62911e-06	1.78359	28.1041	RET,CDKN1A,AHCYL1,YWHAB,ARRB2,TIAL1,PSMD9,SPRED2,DUSP10,AKT3,NRTN,PRKACB,SPTAN1,IER3,TSC2,PRKCA,KSR2,DUSP8,GTF2F1,DUSP7,PSMA6,ADCY9,PSMA4,AKAP9,PSME4,RASA2,IL3RA,PSME2,TRIB3,SOS1,UBA52,CAMK2B,SPTBN4,PSMD11,PDE1C,ITPR1,PDGFA,PIK3R3,ITPR2,ITPR3,PIK3R1,CBL,ADCY6,FOXO1,NRAS,UBB,POLR2A,PRKAR2B,PSMB3,POLR2B,ADRBK1,MKNK1,FLRT1,PSMB1,POLR2D,PIP5K1A,POLR2F,MAPK1,POLR2G,PLCG1,PIP5K1C,RPS27A,POLR2I,SPTBN1,M…	Reactome_2016	2451	366	80	Beta	up	up	mouse
Processing of Capped Intron-Containing Pre-mRNA_Homo sapiens_R-HSA-72203	1.11637e-08	5.69348e-06	2.64186	48.374	SLBP,POM121,SF3B2,SEH1L,DHX9,POLDIP3,SF3B6,CASC3,RNPC3,CCAR1,ZMAT5,NUP62,SNRPD3,POLR2K,SF3A3,SF3A1,SF3A2,NCBP1,GPKOW,WTAP,FUS,NCBP2,UPF3B,CDC5L,ZCRB1,GTF2F1,LSM5,GTF2F2,CDC40,PRPF4,HNRNPK,HNRNPH1,CD2BP2,HNRNPH2,PRPF31,SNRPE,NUP54,SNRPF,DNAJC8,SRSF9	Reactome_2016	1569	193	40	Alpha	up	unchanged	mouse
Asparagine N-linked glycosylation_Homo sapiens_R-HSA-446203	4.86198e-07	5.85735e-06	2.43368	35.3776	NAPA,DCTN6,TSTA3,NAPB,COPB2,ARF1,SERPINA1,DCTN2,DCTN1,GOSR2,USO1,MIA3,GOLGA2,LMAN1,TFG,MAN1A2,AMDHD2,NEU1,TMED2,CD59,SPTAN1,NUDT14,SPTBN1,SEC31A,PDIA3,DYNC1H1,TRAPPC2L,TRAPPC1,FUCA1,ALG5,DYNLL1,ARFGAP3,DPM1,DAD1,KDELR2,SEC22B,COPE	Reactome_2016	1174	259	37	Beta	up	up	human
Signaling by FGFR2_Homo sapiens_R-HSA-5654738	1.62794e-07	6.22686e-06	1.78569	27.9118	RET,CDKN1A,AHCYL1,YWHAB,ARRB2,TIAL1,PSMD9,SPRED2,DUSP10,AKT3,NRTN,PRKACB,SPTAN1,IER3,TSC2,PRKCA,KSR2,DUSP8,GTF2F1,DUSP7,PSMA6,ADCY9,PSMA4,AKAP9,PSME4,RASA2,IL3RA,PSME2,TRIB3,SOS1,UBA52,CAMK2B,SPTBN4,PSMD11,PDE1C,ITPR1,PDGFA,PIK3R3,ITPR2,ITPR3,PIK3R1,CBL,ADCY6,FOXO1,NRAS,UBB,POLR2A,PRKAR2B,PSMB3,POLR2B,ADRBK1,MKNK1,PSMB1,POLR2D,PIP5K1A,POLR2F,MAPK1,POLR2G,PLCG1,PIP5K1C,RPS27A,POLR2I,SPTBN1,MAPK3,P…	Reactome_2016	2451	361	79	Beta	up	up	mouse
mRNA Splicing_Homo sapiens_R-HSA-72172	1.62914e-08	6.23148e-06	2.92118	52.3845	SF3B2,DHX9,SF3B6,CASC3,RNPC3,CCAR1,ZMAT5,SNRPD3,POLR2K,SF3A3,SF3A1,SF3A2,NCBP1,GPKOW,FUS,NCBP2,UPF3B,CDC5L,ZCRB1,GTF2F1,LSM5,GTF2F2,CDC40,PRPF4,HNRNPK,HNRNPH1,CD2BP2,SNRPE,HNRNPH2,PRPF31,SNRPF,DNAJC8,SRSF9	Reactome_2016	1569	144	33	Alpha	up	unchanged	mouse
Selenoamino acid metabolism_Homo sapiens_R-HSA-2408522	1.28641e-07	6.34904e-06	2.61475	41.4863	RPL30,NNMT,AHCY,RPL32,RPL34,RPL11,RPL36A,PAPSS2,RPL7,RPS4X,RPS16,RPS18,RPL14,RPS2,RPS27A,RPL39,RPS10,RPL19,RPS7,RPS5,SECISBP2,RPS6,SARS,RPS3A,AIMP2,KARS,QARS,RPS29,RPL27,RPS20,RPL26,RPL28,RPS23	Reactome_2016	2274	111	33	Alpha	unchanged	up	human
Formation of a pool of free 40S subunits_Homo sapiens_R-HSA-72689	1.40421e-07	6.51042e-06	2.74846	43.3669	RPL30,RPL32,RPL34,RPL11,RPL36A,RPL7,RPS4X,RPS16,RPS18,RPL14,RPS2,RPS27A,RPL39,RPS10,RPL19,RPS7,RPS5,RPS6,RPS3A,RPS29,EIF3L,EIF3I,EIF3H,RPL27,RPS20,RPL26,EIF3F,RPL28,RPS23,EIF3B	Reactome_2016	2274	96	30	Alpha	unchanged	up	human
Respiratory electron transport, ATP synthesis by chemiosmotic coupling, and heat production by uncoupling proteins._Homo sapiens_R-HSA-163200	2.61932e-08	6.67927e-06	2.72544	47.5801	NDUFA13,COX7B,NDUFB7,UQCRB,NDUFB6,COX4I1,ETFA,UQCR11,ATP5G3,COX6A1,ATP5O,ATP5G2,UQCRH,ATP5D,CYC1,NDUFV2,NDUFV1,NDUFA7,NDUFC2,SDHC,NDUFC1,COX6C,ATP5J2,COX6B1,COX7A2L,NDUFS8,NDUFS7,SCO2,NDUFAF2,NDUFS3,NDUFAF3,CYCS,SLC25A14,COX20	Reactome_2016	2289	109	34	Beta	unchanged	up	mouse
HIV Infection_Homo sapiens_R-HSA-162906	1.9706e-07	7.3537e-06	2.02161	31.2131	CCNH,AP2A1,AP2A2,PSMD9,XPO1,AP1S2,BANF1,NELFE,NUP214,NUP133,VPS37C,VPS37A,GTF2F1,PSMA6,PSMA4,PSME4,PSME2,UBA52,KPNB1,CHMP5,POM121,PSMD11,NEDD4L,FURIN,UBB,POLR2A,PSMB3,POLR2B,PSMB1,TPR,POLR2D,AP2S1,TCEB2,POLR2F,POLR2G,RPS27A,POLR2I,PAK2,POLR2L,RANBP2,NPM1,XRCC4,TAF10,GTF2H1,AP2B1,SSRP1,PSMB8,CDK7,PSMC3,PSMC1,PSMC2,CHMP2B,NMT2,TAF6,TAF1	Reactome_2016	2451	222	55	Beta	up	up	mouse
Protein processing in endoplasmic reticulum_Homo sapiens_hsa04141	2.83654e-08	8.31107e-06	2.71533	47.1873	ERO1LB,HSP90AB1,SAR1A,ATF6B,TUSC3,UBE2D3,SEC61A2,SEC61A1,DNAJB1,MAPK9,HSPH1,FBXO6,MAP2K7,SEC23B,PDIA3,WFS1,EDEM2,UBE2E2,EIF2AK2,UBE4B,RBX1,ERN1,DNAJA1,NSFL1C,DNAJC1,DNAJC5,ERP29,BCL2,PLAA,HYOU1,STUB1,STT3B,MAN1B1,SEC24D,SEC24C,MBTPS2	KEGG_2016	1569	169	36	Alpha	up	unchanged	mouse
Host Interactions of HIV factors_Homo sapiens_R-HSA-162909	2.05381e-07	8.9781e-06	2.45444	37.7944	POM121,ARF1,CUL5,PSIP1,AP2A1,PSMD8,PSMB7,PSMD6,UBB,PSMB2,PSMD2,PSMD3,UBC,AP1S2,AP1S1,PSMD1,TCEB1,PSMF1,RAC1,RPS27A,B2M,RANBP1,NPM1,RANGAP1,PSMB8,PSMB9,PSMA3,PSMC5,PSMA4,PSME1,PSME2,SLC25A5,PPIA,SLC25A4,KPNB1,SLC25A6	Reactome_2016	2274	129	36	Alpha	unchanged	up	human
Lysosome_Homo sapiens_hsa04142	6.47679e-08	9.48849e-06	2.5573	42.3296	SCARB2,CD63,GBA,CLTB,LIPA,CLN5,AP3M2,CTSO,GGA3,GNPTAB,LAMP1,NAGLU,GM2A,LAMP2,PSAP,NEU1,SLC17A5,ATP6V1H,AGA,CTSD,ATP6V0A1,CTSB,CTSA,CD164,HGSNAT,ATP6V0B,ATP6AP1,SORT1,MCOLN1,PLA2G15,GALC,GNPTG,GLB1,TPP1,ATP6V0D1,GLA	KEGG_2016	2289	123	36	Beta	unchanged	up	mouse
Diseases of signal transduction_Homo sapiens_R-HSA-5663202	1.02531e-07	9.80451e-06	2.91704	46.9443	HDAC2,MAPKAP1,PPP2CA,PSMD9,PSMB4,PSMB5,PSMD4,PSMB2,PPP2R5E,PSMB1,PSMD1,POLR2G,PSMF1,HRAS,SKP1,POLR2L,PSENEN,HSP90AA1,CPSF6,CSNK1A1,NCBP2,STAT3,PPP2R5B,ADAM10,PPP2R5C,GTF2F1,FKBP1A,PSMC3,CDC37,PSMC2,GRB2	Reactome_2016	738	288	31	Beta	up	unchanged	human
Class I MHC mediated antigen processing & presentation_Homo sapiens_R-HSA-983169	3.24568e-08	9.93178e-06	2.21505	38.1949	UBE3C,ITGB5,UBE2D3,UBE2L6,UBE3A,SEC61A2,SEC61A1,RNF115,HERC1,CDC26,CDC27,FBXO3,PSMD1,FBXO6,PDIA3,FBXW8,TAP2,UBE4A,UBE2E2,RBX1,RNF126,PSMA3,ANAPC2,ANAPC13,PSMD14,CUL3,UBR1,RNF4,RCHY1,ANAPC10,PSMA7,PSMB10,ANAPC11,FZR1,ZNRF2,PSMB5,UBB,PSMB3,RBBP6,UBE2F,UBE2A,UBAC1,KLHL9,PSMC4,ASB8,MKRN1,RLIM,UBE2N,BLMH,STUB1,SEC24D,UBE2K,SEC24C	Reactome_2016	1569	305	53	Alpha	up	unchanged	mouse
PDGFR-beta signaling pathway_Homo sapiens_c901a3e4-6194-11e5-8ac5-06603eb7f303	5.15519e-08	1.07743e-05	2.54233	42.662	YWHAB,BRK1,ARHGAP35,SLC9A3R2,RAP1B,PPP2CA,RPS6KA3,SLC9A3R1,NRAS,PAK1,PPP2R1A,ARHGDIA,ITGAV,RAC1,YWHAG,YWHAH,ACTR3,RAB4A,MAP2K2,JUND,STAT1,PRKCE,STAT3,EIF2AK2,ARPC5,YWHAZ,RHOA,MAPK10,ARPC2,CTTN,ARPC3,PPP2R2B,ABI1,GRB2,KRAS,CRK,BCAR1	NCI-Nature_2016	2274	128	37	Alpha	unchanged	up	human
ErbB1 downstream signaling_Homo sapiens_30d60550-6192-11e5-8ac5-06603eb7f303	1.04916e-07	1.09637e-05	2.6804	43.0744	ARF4,RALA,YWHAB,MAPKAP1,BRK1,PPP2CA,RPS6KA3,NRAS,PPP2R1A,CAPN2,MLST8,RICTOR,RAC1,RALGDS,YWHAG,YWHAH,ACTR3,MAP3K2,EGR1,MAP2K2,STAT1,RPS6,STAT3,ARPC5,YWHAZ,PPP5C,CREB1,ARPC2,ARPC3,ABI1,GRB2,KRAS	NCI-Nature_2016	2274	105	32	Alpha	unchanged	up	human
IRS-related events triggered by IGF1R_Homo sapiens_R-HSA-2428928	9.62992e-07	1.1078e-05	2.30693	31.9584	PSMD10,PSMD14,PDE3B,PRKAG1,PRKAG2,IQGAP1,PHB,PSMA7,PSMD8,PSMB6,PSMD6,PSMD7,RAP1A,UBB,PPP2R1A,PSMB3,PSMD2,UBC,MLST8,AKT1,SPTAN1,SPTBN1,IGF2,PSMB8,RBX1,PSMA5,PPM1A,PSMA3,PSMC5,PSMC6,PTPRA,RHEB,PSMC1,AKAP9,PSME1,PSME2,CALM1,RAF1,FGFR1	Reactome_2016	1174	288	39	Beta	up	up	human
Signaling by Type 1 Insulin-like Growth Factor 1 Receptor (IGF1R)_Homo sapiens_R-HSA-2404192	9.62992e-07	1.1162e-05	2.30693	31.9584	PSMD10,PSMD14,PDE3B,PRKAG1,PRKAG2,IQGAP1,PHB,PSMA7,PSMD8,PSMB6,PSMD6,PSMD7,RAP1A,UBB,PPP2R1A,PSMB3,PSMD2,UBC,MLST8,AKT1,SPTAN1,SPTBN1,IGF2,PSMB8,RBX1,PSMA5,PPM1A,PSMA3,PSMC5,PSMC6,PTPRA,RHEB,PSMC1,AKAP9,PSME1,PSME2,CALM1,RAF1,FGFR1	Reactome_2016	1174	288	39	Beta	up	up	human
IGF1R signaling cascade_Homo sapiens_R-HSA-2428924	9.62992e-07	1.12472e-05	2.30693	31.9584	PSMD10,PSMD14,PDE3B,PRKAG1,PRKAG2,IQGAP1,PHB,PSMA7,PSMD8,PSMB6,PSMD6,PSMD7,RAP1A,UBB,PPP2R1A,PSMB3,PSMD2,UBC,MLST8,AKT1,SPTAN1,SPTBN1,IGF2,PSMB8,RBX1,PSMA5,PPM1A,PSMA3,PSMC5,PSMC6,PTPRA,RHEB,PSMC1,AKAP9,PSME1,PSME2,CALM1,RAF1,FGFR1	Reactome_2016	1174	288	39	Beta	up	up	human
Metabolism of amino acids and derivatives_Homo sapiens_R-HSA-71291	2.22444e-07	1.26052e-05	1.99343	30.5365	RPL5,AMD1,RPL8,SAT1,GLS,PSMD8,RPS15,RPS4X,PSMD4,RPS19,RPL18A,AUH,PSMD2,RARS,GLUL,RPS10,RPS13,PDHX,RPS9,RPS7,RPS8,SECISBP2,PSMA5,PSMA6,PSMA1,SMS,EEF1E1,UBA52,GCDH,OAT,MRI1,LIAS,HSD17B10,SRM,PSMB4,RPS15A,LARS,RPS3,PSMF1,CKB,RPS2,RPL18,RPL17,RPL19,ASNS,PSMB8,RPS25,SEPSECS,RPS28,ALDH6A1,PSMC5,PSMC6,QARS,PSMC3,PSAT1,MARS,NDUFAB1,SCLY,RPS24	Reactome_2016	1767	335	59	Alpha	up	up	mouse
Organelle biogenesis and maintenance_Homo sapiens_R-HSA-1852241	5.86074e-08	1.28099e-05	1.90294	31.6885	YWHAE,GFM2,CHD9,CEP164,PRKAG1,GABPB1,MRPL34,HSPB11,MRPL33,IFT52,ACTR1A,MRPL2,MRPL40,PPP2R1A,KIFAP3,PRKACA,IFT57,CHCHD1,GABPA,OFD1,IQCB1,TSFM,PRKAB2,MKKS,NCOA6,CSNK1D,CSNK1E,MRPL48,WDR34,PPRC1,MRPL45,LZTFL1,TUBA4A,HCFC1,MRPL44,TUFM,IFT88,MRPL51,CREB1,IFT81,TBL1XR1,RP2,TFAM,CEP63,IFT46,SDCCAG8,UNC119B,MRPS34,DCTN3,MRPL12,MRPL10,TTBK2,DYNC2LI1,IFT74,CEP70,NPHP1,TCTEX1D2,PDE6D,CCT8,CCT5,BBS2,CREBBP,S…	Reactome_2016	2289	326	71	Beta	unchanged	up	mouse
ER to Golgi Anterograde Transport_Homo sapiens_R-HSA-199977	3.11438e-07	1.28784e-05	2.41697	36.2112	NAPA,ARF4,MCFD2,ARF1,SEC23A,SERPINA1,DCTN2,RAB1B,NAPG,GOLGA2,PPP6C,LMAN1,TFG,PPP6R1,LMAN2,PPP6R3,SPTAN1,SPTBN1,CD55,SEC31A,TRAPPC3,DYNC1H1,TMED9,TRAPPC2L,TRAPPC1,TRAPPC4,SEC16A,DYNC1LI2,TRAPPC6A,CNIH1,TBC1D20,TMEM115,TRAPPC6B,KDELR2,KDELR3,SEC22B	Reactome_2016	2274	131	36	Alpha	unchanged	up	human
Electron Transport Chain_Homo sapiens_WP111	1.24936e-07	1.36492e-05	2.71757	43.197	NDUFB9,COX7B,COX17,COX7A2,UQCR11,COX6A1,ATP5O,COX5A,ATP5E,ATP5D,UCP2,COX11,UQCRFS1,NDUFV2,NDUFA8,SURF1,NDUFA7,NDUFA4,NDUFA3,NDUFA2,NDUFC2,NDUFC1,ATP5F1,COX6C,ATP5J2,NDUFS8,UQCRQ,NDUFS6,NDUFS4,NDUFS2,NDUFS1	WikiPathways_2016	2216	103	31	Alpha	unchanged	up	mouse
HIV Infection_Homo sapiens_R-HSA-162906	2.85985e-07	1.41147e-05	2.07431	31.2543	CCNK,CCNT2,CCNT1,AP2A1,AP2A2,PSMD7,XPO1,PSMD5,AP1G1,PSMD3,AP1S1,RAC1,B2M,NELFE,NUP214,PDCD6IP,VPS37D,PSMA4,PSMA2,PSME1,CHMP4C,PSME2,CHMP4B,KPNB1,CHMP5,PSMD12,GTF2A2,TSG101,PSMD11,CUL5,NEDD4L,FURIN,GTF2E2,PSMB6,POLR2A,POLR2F,POLR2H,TAF9B,RPS27A,PAK2,POLR2J,XRCC6,RNGTT,XRCC4,TAF12,XRCC5,TAF10,SSRP1,CHMP2B,TAF3,RAN	Reactome_2016	2216	222	51	Alpha	unchanged	up	mouse
Transcriptional Regulation by TP53_Homo sapiens_R-HSA-3700989	2.81419e-08	1.43524e-05	1.82873	31.7944	ATF2,GPI,BTG2,CDKN1B,TP53RK,YWHAB,COX4I1,PTEN,CHM,NOC2L,GLS,AKT2,SESN1,AKT3,NBN,YWHAH,BNIP3L,DAXX,USP7,G6PD,CNOT6L,PRMT1,CSNK2A2,USP2,HUS1,RABGGTB,DDB2,RBL2,RAD51D,RRAGC,TFDP2,RRM2B,SCO2,KAT6A,RRAGD,DDIT4,RHNO1,COX19,PRKAA1,COX16,TAF9,COX5A,PRDX5,POLR2A,TCEB3,RICTOR,COX14,POLR2H,TAF9B,RPS27A,PRELID1,CREBBP,SURF1,NPM1,CRADD,TAF12,GADD45A,TAF10,GTF2H1,ARID3A,HIPK1,SUPT5H,GATAD2B,LRPPRC,HIPK2,TP53I3…	Reactome_2016	2577	348	82	Beta	unchanged	up	human
Signalling by NGF_Homo sapiens_R-HSA-166520	4.36451e-07	1.55295e-05	1.66825	24.4309	RET,CDKN1A,TRIO,AHCYL1,YWHAB,CLTA,AP2A1,ARRB2,AP2A2,IKBKB,PSMD9,SMPD2,AKAP13,SPRED2,DUSP10,RPS6KA2,MCF2L,AKT3,NRTN,PRKACB,SPTAN1,SH3GL2,IER3,ARHGEF12,TSC2,PRKCA,KSR2,DUSP8,DUSP7,DNM3,PSMA6,ARHGEF9,ADCY9,PSMA4,PSME4,IL3RA,AKAP9,RASA2,PSME2,TRIB3,ARHGEF1,SOS1,UBA52,SQSTM1,CAMK2B,SPTBN4,PSMD11,PDE1C,HDAC1,MAGED1,ITPR1,PDGFA,ITPR2,PIK3R3,ITPR3,FURIN,PIK3R1,ADCY6,FOXO1,FGD2,ABR,NRAS,MAPK8,BCL2L11,UBB,…	Reactome_2016	2451	450	92	Beta	up	up	mouse
Oxidative phosphorylation_Homo sapiens_hsa00190	1.80507e-07	1.76295e-05	2.43072	37.7429	NDUFA13,COX7B,NDUFB7,UQCRB,NDUFB6,COX4I1,COX7A2,UQCR11,ATP5G3,COX6A1,ATP5O,ATP5G2,UQCRH,ATP5D,ATP6V1H,CYC1,ATP6V1E1,NDUFV2,NDUFV1,COX10,ATP6V0A1,ATP6V1G1,ATP6V0B,NDUFA7,ATP6AP1,NDUFC2,SDHC,NDUFC1,COX6C,ATP5J2,COX6B1,COX7A2L,NDUFS8,PPA2,NDUFS7,NDUFS3,ATP6V0D1	KEGG_2016	2289	133	37	Beta	unchanged	up	mouse
Spliceosome_Homo sapiens_hsa03040	1.25364e-07	1.83659e-05	2.8538	45.3527	ISY1,SF3B2,SF3B6,DDX42,ZMAT2,DHX15,SNRPD3,SF3A3,RBM17,AQR,PPIL1,SF3A1,SF3A2,NCBP1,NCBP2,BUD31,CDC5L,LSM5,CDC40,CHERP,PRPF4,HNRNPK,SNW1,PRPF18,ACIN1,SNRPE,PRPF31,SNRPF,SNRPC,SRSF9	KEGG_2016	1569	134	30	Alpha	up	unchanged	mouse
IRS-mediated signalling_Homo sapiens_R-HSA-112399	1.77711e-06	1.9561e-05	2.27943	30.1809	PSMD10,PSMD14,PDE3B,PRKAG1,PRKAG2,IQGAP1,PHB,PSMA7,PSMD8,PSMB6,PSMD6,PSMD7,RAP1A,UBB,PPP2R1A,PSMB3,PSMD2,UBC,MLST8,AKT1,SPTAN1,SPTBN1,PSMB8,RBX1,PSMA5,PPM1A,PSMA3,PSMC5,PSMC6,PTPRA,RHEB,PSMC1,AKAP9,PSME1,PSME2,CALM1,RAF1,FGFR1	Reactome_2016	1174	284	38	Beta	up	up	human
Cell Cycle, Mitotic_Homo sapiens_R-HSA-69278	3.58162e-07	1.9571e-05	1.81294	26.9081	CEP57,NUMA1,CETN2,SMC3,CKS1B,PSMD8,PPP1CB,PPP1CC,CDC23,PSMD4,PSMD2,EP300,PRKACA,PHLDA1,NUDC,HSP90AA1,RFC3,PPP1R12A,CSNK2A1,ANAPC7,H2AFZ,CSNK1E,TUBG2,PPP2R5C,DYNLL1,SMC1A,RANGAP1,LEMD2,PSMA5,PSMA6,PSMA1,TFDP2,KIF2A,GORASP1,AKAP9,CSNK2B,MAPRE1,UBA52,ANAPC1,ITGB3BP,PAFAH1B1,PCNA,ANAPC16,LIN37,MAX,RAB1B,USO1,DCTN3,CUL1,PDS5B,PDS5A,PPP2CA,PSMB4,RBBP4,NUP85,RAD21,UBC,PSMF1,E2F5,PCNT,CLASP1,CDKN2D,CDKN2…	Reactome_2016	1767	462	74	Alpha	up	up	mouse
TCF dependent signaling in response to WNT_Homo sapiens_R-HSA-201681	1.87223e-06	2.04608e-05	2.56821	33.8705	PSMD10,PSMD14,HDAC1,USP34,PSMA7,PSMD8,PSMB6,PSMD6,PSMD7,UBB,PPP2R1A,PSMB3,PSMD2,UBC,AKT1,DVL3,USP8,YWHAZ,PSMB8,RBX1,PSMA5,PSMA3,PSMC5,PSMC6,PSMC1,CSNK2B,PSME1,PSME2,CTNNB1,HIST1H2BD	Reactome_2016	1174	199	30	Beta	up	up	human
Ubiquitin mediated proteolysis_Homo sapiens_hsa04120	2.10189e-07	2.05284e-05	2.79131	42.9171	ANAPC13,UBE3C,CUL3,UBE2D3,UBE3A,UBE2L6,RNF7,RCHY1,CBL,ANAPC10,ANAPC11,FZR1,HERC1,CDC26,CDC27,PIAS4,UBE2F,FBXW8,UBE4A,UBE2E2,UBE4B,UBE2A,RBX1,KLHL9,UBE2N,UBA2,STUB1,UBE2K,BIRC2,ANAPC2	KEGG_2016	1569	137	30	Alpha	up	unchanged	mouse
The citric acid (TCA) cycle and respiratory electron transport_Homo sapiens_R-HSA-1428517	4.3513e-07	2.08047e-05	2.3016	33.7129	NDUFB9,COX7B,COX18,UQCR11,COX6A1,ATP5O,COX5A,MPC2,ATP5E,ATP5D,UCP2,COX11,UQCRFS1,CYC1,NDUFV2,NDUFA8,SURF1,NDUFA7,IDH3G,NDUFA4,NDUFA3,NDUFA2,NDUFC2,NDUFC1,ATP5F1,COX6C,ATP5J2,NDUFS8,UQCRQ,NDUFAF7,NDUFS6,NDUFS4,NDUFAF2,CYCS,NDUFS2,NDUFS1,TMEM126B,ACO2,COX20	Reactome_2016	2216	153	39	Alpha	unchanged	up	mouse
Transcriptional Regulation by TP53_Homo sapiens_R-HSA-3700989	6.22388e-07	2.16421e-05	1.75861	25.13	ATF2,CDKN1A,PPP1R13B,SETD8,CCNH,PHF20,YWHAB,EHMT1,PRKAG2,CHD3,GLS,SESN3,SESN1,AKT3,EP300,NELFE,USP7,GPX2,CNOT6L,CSNK2A1,RMI1,CSNK2A2,TSC2,TSC1,GTF2F1,RRAGC,TFDP2,RRAGD,UBA52,RHNO1,COX19,HDAC1,COX5A,NUAK1,PRDX5,UBB,RBBP4,POLR2A,POLR2B,PRDX1,POLR2D,SMYD2,TCEB2,POLR2F,POLR2G,RPS27A,BRD7,POLR2I,BANP,POLR2L,PLK3,PRELID1,NPM1,BRPF1,NDUFA4,TAF10,GTF2H1,CNOT10,SSRP1,GATAD2B,MTOR,HIPK2,TNRC6C,CDK7,RAD50,A…	Reactome_2016	2451	348	75	Beta	up	up	mouse
Post-translational protein modification_Homo sapiens_R-HSA-597592	5.91263e-07	2.20642e-05	1.63747	23.483	SEMA5A,TUSC3,SMC5,GOLGA2,C1GALT1C1,TFG,DAG1,NUDT14,ARSA,TRAPPC2L,NSMCE2,SLC35C1,ALG5,ALG13,PIAS1,DHDDS,DYNC1LI2,TBC1D20,KDELR2,KDELR3,POM121,RPN2,MAN2A1,AMDHD2,DPH3,NEU1,MLEC,ST3GAL6,TP53BP1,SPTBN1,SEC31A,EDEM3,CTSA,TRAPPC3,NUS1,TRAPPC1,PMM1,SEC16A,TRAPPC4,EDEM2,CNIH1,TMEM115,UBA2,CALR,SAE1,PIGS,ARF4,ARF1,PIGU,MCFD2,SERPINA1,PRKCSH,CETN2,PIGP,MAGT1,PPP6C,PPP6R1,MAN1A2,PPP6R3,GMPPA,PGM3,NANS,SPTAN…	Reactome_2016	2274	521	97	Alpha	unchanged	up	human
mRNA Splicing - Major Pathway_Homo sapiens_R-HSA-72163	5.69318e-07	2.23348e-05	2.36286	33.9751	SF3B2,SF3B6,EIF4A3,SRRT,PRPF19,USP39,SNRPD2,PABPN1,SNRPD1,PCF11,POLR2C,PCBP2,PAPOLA,POLR2E,POLR2F,TXNL4A,SF3B1,POLR2K,HNRNPA0,HSPA8,SF3A1,FUS,GTF2F1,LSM4,HNRNPM,PRPF6,PHF5A,SNRPG,CD2BP2,SRSF3,SNRPE,SNRPA1,SRSF5,SRSF7,SNRPB,SUGP1	Reactome_2016	2274	134	36	Alpha	unchanged	up	human
Signaling by EGFR_Homo sapiens_R-HSA-177929	6.90515e-07	2.34775e-05	1.74692	24.7814	RET,CDKN1A,AHCYL1,YWHAB,CLTA,AP2A1,ARRB2,AP2A2,PSMD9,SPRED2,DUSP10,AKT3,NRTN,PRKACB,SPTAN1,SH3GL2,IER3,TSC2,PRKCA,EPS15L1,KSR2,DUSP8,DUSP7,PSMA6,ADCY9,PSMA4,AKAP9,PSME4,RASA2,IL3RA,PSME2,TRIB3,SOS1,UBA52,CAMK2B,SPTBN4,PSMD11,PDE1C,ITPR1,PDGFA,PIK3R3,ITPR2,ITPR3,PIK3R1,CBL,ADCY6,FOXO1,NRAS,UBB,PRKAR2B,PSMB3,ADRBK1,PSMB1,AP2S1,PIP5K1A,MAPK1,PLCG1,PIP5K1C,RPS27A,EPS15,SPTBN1,MAPK3,BAD,PTPN11,AP2B1,P…	Reactome_2016	2451	355	76	Beta	up	up	mouse
Insulin receptor signalling cascade_Homo sapiens_R-HSA-74751	2.29798e-06	2.45868e-05	2.25561	29.2856	PSMD10,PSMD14,PDE3B,PRKAG1,PRKAG2,IQGAP1,PHB,PSMA7,PSMD8,PSMB6,PSMD6,PSMD7,RAP1A,UBB,PPP2R1A,PSMB3,PSMD2,UBC,MLST8,AKT1,SPTAN1,SPTBN1,PSMB8,RBX1,PSMA5,PPM1A,PSMA3,PSMC5,PSMC6,PTPRA,RHEB,PSMC1,AKAP9,PSME1,PSME2,CALM1,RAF1,FGFR1	Reactome_2016	1174	287	38	Beta	up	up	human
Separation of Sister Chromatids_Homo sapiens_R-HSA-2467813	5.40494e-07	2.6676e-05	2.44538	35.2888	ANAPC16,PDS5B,SMC3,PDS5A,PSMD8,PPP2CA,PPP1CC,PSMB4,CDC23,PSMD4,NUP85,PSMD2,RAD21,UBC,PSMF1,CLASP1,NUDC,ANAPC7,PPP2R5C,SMC1A,RANGAP1,PSMB8,PSMA5,PSMA6,PSMC5,PSMC6,KIF2A,PSMA1,PSMC3,MAPRE1,UBA52,ANAPC1,ITGB3BP,PAFAH1B1,SPC25	Reactome_2016	1767	162	35	Alpha	up	up	mouse
Membrane Trafficking_Homo sapiens_R-HSA-199991	3.703e-07	2.6979e-05	2.45193	36.3105	ARF3,YWHAE,APP,RALA,RAB5C,TSG101,SAR1B,RAB1B,COPB1,CLTC,PIK3C2A,NAPG,GOLGA4,SCFD1,KLC2,SNX2,KIF3B,BLOC1S1,MAN1C1,ARFIP2,KIF21A,KIF1A,RAC1,RAB6A,TMED7,AP1M2,CD55,SURF4,ASPSCR1,LNPEP,COPZ1,RAB11A,RAB14,TMEM115,GOLGB1,CHMP6,SEC22C,CHMP5	Reactome_2016	738	420	38	Beta	up	unchanged	human
mRNA Splicing - Major Pathway_Homo sapiens_R-HSA-72163	1.25364e-07	2.74011e-05	2.8538	45.3527	SF3B2,DHX9,SF3B6,CASC3,CCAR1,SNRPD3,POLR2K,SF3A3,SF3A1,SF3A2,NCBP1,GPKOW,FUS,NCBP2,UPF3B,CDC5L,GTF2F1,LSM5,GTF2F2,CDC40,PRPF4,HNRNPK,HNRNPH1,CD2BP2,SNRPE,HNRNPH2,PRPF31,SNRPF,DNAJC8,SRSF9	Reactome_2016	1569	134	30	Alpha	up	unchanged	mouse
Influenza Life Cycle_Homo sapiens_R-HSA-168255	8.39668e-07	2.79281e-05	2.32811	32.5708	RPL30,POM121,RPL32,RPL34,RPL11,RPL36A,CLTA,RPL7,RPS4X,RPS16,RPS18,POLR2C,RPL14,POLR2E,POLR2F,RPS2,RPS27A,RPL39,RPS10,POLR2K,RPL19,RPS7,RPS5,RPS6,RPS3A,GTF2F1,RPS29,CANX,RPL27,RPS20,RPL26,CALR,RPL28,KPNB1,RPS23,HSPA1A	Reactome_2016	2274	136	36	Alpha	unchanged	up	human
Antigen processing: Ubiquitination & Proteasome degradation_Homo sapiens_R-HSA-983168	1.50282e-07	2.87414e-05	2.25523	35.4314	ANAPC13,UBE3C,PSMD14,CUL3,UBE2D3,UBE2L6,UBE3A,UBR1,RNF4,RCHY1,ANAPC10,PSMA7,PSMB10,ANAPC11,RNF115,FZR1,ZNRF2,PSMB5,HERC1,UBB,PSMB3,CDC26,CDC27,FBXO3,PSMD1,FBXO6,RBBP6,UBE2F,FBXW8,UBE4A,UBE2E2,UBE2A,UBAC1,RBX1,KLHL9,RNF126,PSMA3,PSMC4,ASB8,MKRN1,RLIM,UBE2N,BLMH,STUB1,UBE2K,ANAPC2	Reactome_2016	1569	260	46	Alpha	up	unchanged	mouse
Signaling by FGFR2_Homo sapiens_R-HSA-5654738	6.1082e-07	2.92048e-05	1.91256	27.3659	RASGRF2,WDR83,ARRB2,DUSP16,PSMD8,DUSP10,PSMD4,PSMD2,AKT3,PRKACA,SPTAN1,JAK1,MAP2K1,CHUK,DUSP1,PRKCE,TSC2,KSR2,PPP2R5C,DUSP8,PSMA5,PSMA6,PSMA1,PIK3CA,AKAP9,TLN1,UBA52,SPTBN4,MAPKAP1,ITPR1,PIK3R2,CSF2RA,PPP2CA,PSMB4,POLR2B,UBC,PIP5K1A,PIP5K1B,POLR2G,PSMF1,PIP5K1C,POLR2I,HNRNPA1,SPTBN2,POLR2L,KL,BRAF,PSMB8,TNRC6C,HNRNPM,PSMC5,PSMC6,AGO3,PSMC3,PTPRA,HNRNPF,AGO2,MDM2,GRB2,FGFR1,TNRC6B	Reactome_2016	1767	361	61	Alpha	up	up	mouse
TP53 Regulates Metabolic Genes_Homo sapiens_R-HSA-5628897	7.81831e-08	2.9905e-05	2.77177	45.3579	GPI,COX19,PRKAA1,COX16,YWHAB,COX4I1,PTEN,COX5A,GLS,PRDX5,AKT2,SESN1,AKT3,COX14,YWHAH,G6PD,SURF1,LRPPRC,RRAGC,RRM2B,AGO3,SCO2,AGO1,RRAGD,DDIT4,LAMTOR1,LAMTOR4,LAMTOR3,TNRC6A,LAMTOR5	Reactome_2016	2577	84	30	Beta	unchanged	up	human
EGFR1 Signaling Pathway_Mus musculus_WP572	4.05099e-07	3.54057e-05	2.14735	31.6072	ERRFI1,GRB7,ARF4,CEBPB,HIP1,YWHAB,HDAC1,PIK3R3,HTT,AP2A1,PIK3R1,CBL,FOXO1,ELK4,NRAS,SH3BGRL,MAPK8,RPS6KA2,REPS2,MAPK1,PLCG1,MAP2K7,RALGDS,EPS15,MAP3K4,SH3GL2,GIT1,REPS1,MAPK3,STAT5B,RALBP1,PRKCB,STAT1,KRT7,PRKCA,PTPN11,EPS15L1,EEF1A1,PLSCR1,ITCH,WNK1,GRB2,PKN2,SOS1,PLEC	WikiPathways_2016	2451	171	45	Beta	up	up	mouse
Transcriptional Regulation by TP53_Homo sapiens_R-HSA-3700989	1.86642e-07	3.56952e-05	1.83285	28.3984	YWHAE,COX7B,CDKN1B,CCNT2,EHMT2,COX4I1,PRKAG1,PTEN,TRIAP1,COX6A1,RPTOR,STK11,KAT5,PPP2R1B,PPP2R1A,AKT2,NELFCD,NELFA,BNIP3L,PRKAB2,BRD1,PDPK1,RABGGTB,GTF2F2,RABGGTA,COX6B1,COX7A2L,RRM2B,SCO2,KAT6A,CSNK2B,DDIT4,PRKAA1,RNF34,NDRG1,PPP2CA,PRDX2,PPP2CB,PCBP4,PERP,POLR2C,TCEB3,RICTOR,E2F4,RBBP7,TAF9B,CREBBP,JUN,TAF12,GADD45A,RPA1,COX6C,HIPK1,MAPK14,CNOT4,CNOT6,CNOT7,CDK5,CNOT11,AGO1,CNOT2,CCNG1,JMY,RQCD…	Reactome_2016	2289	348	73	Beta	unchanged	up	mouse
mRNA Splicing_Homo sapiens_R-HSA-72172	1.3059e-06	3.63278e-05	2.25985	30.6178	SF3B2,SF3B6,EIF4A3,SRRT,PRPF19,USP39,SNRPD2,PABPN1,SNRPD1,PCF11,POLR2C,ZMAT5,PCBP2,PAPOLA,POLR2E,POLR2F,TXNL4A,SF3B1,POLR2K,HNRNPA0,HSPA8,SF3A1,FUS,GTF2F1,LSM4,HNRNPM,PRPF6,PHF5A,SNRPG,CD2BP2,SRSF3,SNRPE,SNRPA1,SRSF5,SRSF7,SNRPB,SUGP1	Reactome_2016	2274	144	37	Alpha	unchanged	up	human
Oxygen-dependent proline hydroxylation of Hypoxia-inducible Factor Alpha_Homo sapiens_R-HSA-1234176	3.54698e-06	3.71704e-05	7.57146	95.0173	EGLN2,UBB,EPAS1,UBE2D2,UBE2D3,UBC,TCEB1,RBX1	Reactome_2016	1174	18	8	Beta	up	up	human
Infectious disease_Homo sapiens_R-HSA-5663205	8.29856e-07	3.84751e-05	1.91896	26.8693	RPL5,ARF1,RPL8,IPO5,PSMD8,RPS15,RPS4X,PSMD4,RPS19,RPL18A,PSMD2,NELFCD,RPS10,RPS13,RPS9,MAP2K1,HSP90AA1,RPS7,RPS8,VPS37C,VPS37B,RANGAP1,PSMA5,PSMA6,PSMA1,UBA52,CHMP7,VPS4B,VPS4A,PSMB4,RPS15A,PABPN1,NUP85,POLR2B,UBC,RPS3,TCEB2,ATP6V1H,POLR2G,PSMF1,RPS2,RPL18,POLR2I,RPL17,RPL19,POLR2L,RANBP1,TAF13,GTF2H1,GTF2H3,PSMB8,RPS25,RPS28,PSMC5,PSMC6,PSMC3,CHMP2A,MNAT1,RPS24	Reactome_2016	1767	348	59	Alpha	up	up	mouse
Intra-Golgi and retrograde Golgi-to-ER traffic_Homo sapiens_R-HSA-6811442	2.35129e-07	3.99719e-05	2.19656	33.5264	USP6NL,DCTN6,COPB2,NAPB,SYS1,TMED10,TMF1,STX16,STX18,DCTN3,GOLIM4,RHOBTB3,GCC2,GCC1,PLA2G6,DYNC2LI1,CYTH3,ARFRP1,CYTH2,GOLGA5,KLC2,MAN2A2,KIF5B,VPS53,GOLGA1,STX6,KIF1C,VPS54,KIFAP3,RAB6A,YKT6,TMED9,RIC1,COG4,COG3,COG1,BET1L,RAB33B,ARCN1,RGP1,KIF16B,NAA35,TRIP11,COPG1,VAMP4	Reactome_2016	2289	179	45	Beta	unchanged	up	mouse
Signaling by FGFR_Homo sapiens_R-HSA-190236	9.83677e-07	4.30008e-05	1.88644	26.0931	RASGRF2,WDR83,ARRB2,DUSP16,PSMD8,DUSP10,PSMD4,PSMD2,AKT3,PRKACA,SPTAN1,JAK1,MAP2K1,CHUK,DUSP1,PRKCE,TSC2,KSR2,PPP2R5C,DUSP8,PSMA5,PSMA6,PSMA1,PIK3CA,AKAP9,TLN1,UBA52,SPTBN4,MAPKAP1,ITPR1,PIK3R2,CSF2RA,PPP2CA,PSMB4,POLR2B,UBC,PIP5K1A,PIP5K1B,POLR2G,PSMF1,PIP5K1C,POLR2I,HNRNPA1,SPTBN2,POLR2L,KL,BRAF,PSMB8,TNRC6C,HNRNPM,PSMC5,PSMC6,AGO3,PSMC3,PTPRA,HNRNPF,AGO2,MDM2,GRB2,FGFR1,TNRC6B	Reactome_2016	1767	366	61	Alpha	up	up	mouse
Mitotic Anaphase_Homo sapiens_R-HSA-68882	9.72785e-07	4.37753e-05	2.35532	32.6049	ANAPC16,PDS5B,SMC3,PDS5A,PSMD8,PPP2CA,PPP1CC,PSMB4,CDC23,PSMD4,NUP85,PSMD2,RAD21,UBC,PSMF1,CLASP1,NUDC,ANAPC7,PPP2R5C,SMC1A,RANGAP1,LEMD2,PSMB8,PSMA5,PSMA6,PSMC5,PSMC6,KIF2A,PSMA1,PSMC3,MAPRE1,UBA52,ANAPC1,ITGB3BP,PAFAH1B1,SPC25	Reactome_2016	1767	173	36	Alpha	up	up	mouse
Mitotic Metaphase and Anaphase_Homo sapiens_R-HSA-2555396	1.12379e-06	4.77611e-05	2.34178	32.0796	ANAPC16,PDS5B,SMC3,PDS5A,PSMD8,PPP2CA,PPP1CC,PSMB4,CDC23,PSMD4,NUP85,PSMD2,RAD21,UBC,PSMF1,CLASP1,NUDC,ANAPC7,PPP2R5C,SMC1A,RANGAP1,LEMD2,PSMB8,PSMA5,PSMA6,PSMC5,PSMC6,KIF2A,PSMA1,PSMC3,MAPRE1,UBA52,ANAPC1,ITGB3BP,PAFAH1B1,SPC25	Reactome_2016	1767	174	36	Alpha	up	up	mouse
Transcriptional Regulation by TP53_Homo sapiens_R-HSA-3700989	1.04303e-06	4.83585e-05	1.7903	24.6585	CCNK,COX7B,CDKN1A,CCNT2,SETD8,CCNT1,YWHAB,PRKAG1,PTEN,COX6A1,BBC3,RPTOR,STK11,PPP2R1B,CASP6,SESN2,NELFE,PRKAB2,DAXX,GPX2,CNOT6L,RFC4,RMI1,FOS,YWHAZ,RAD51D,RRAGC,KAT6A,TMEM219,COX18,COX5A,NDRG1,POLR2A,PRDX1,COX11,POLR2F,RICTOR,RBBP7,POLR2H,TAF9B,RPS27A,MTA2,POLR2J,PRELID1,SURF1,CRADD,TAF12,GADD45A,NDUFA4,PLK2,TAF10,RPA1,MRE11A,SSRP1,COX6C,HIPK1,GATAD2B,RAD50,CDK5,CNOT11,JMY,CYCS,ATM,LAMTOR2,RAD1,C…	Reactome_2016	2216	348	69	Alpha	unchanged	up	mouse
The citric acid (TCA) cycle and respiratory electron transport_Homo sapiens_R-HSA-1428517	3.5919e-07	4.996e-05	2.2843	33.8976	NDUFA13,COX7B,NDUFB7,UQCRB,NDUFB6,COX4I1,ETFA,UQCR11,ATP5G3,COX6A1,ATP5O,ATP5G2,UQCRH,MPC1,ATP5D,CYC1,NDUFV2,NDUFV1,NDUFA7,IDH2,NDUFC2,SDHC,NDUFC1,COX6C,ATP5J2,COX6B1,COX7A2L,NDUFS8,PDP2,SUCLA2,NDUFS7,SCO2,NDUFAF2,NDUFS3,SUCLG2,NDUFAF3,CYCS,HAGH,SLC25A14,COX20	Reactome_2016	2289	153	40	Beta	unchanged	up	mouse
Membrane Trafficking_Homo sapiens_R-HSA-199991	4.08046e-07	5.20258e-05	1.72668	25.4028	USP6NL,YWHAE,MCFD2,C2CD5,SYS1,CLTB,PRKAG1,GOLIM4,GCC2,GCC1,AREG,CLINT1,PPP6C,GOLGA5,PPP6R1,AKT2,KIF5B,GOLGA1,KIF1C,KIFAP3,VPS36,PRKAB2,TMED9,COG4,COG3,COG1,CSNK1D,VPS37B,BET1L,RAB33B,DNM2,KIF16B,CHMP4B,NAA35,VAMP4,VAMP2,DCTN6,NAPB,COPB2,SEC23A,TMF1,TMED10,TSG101,STXBP3,LMAN2L,STX17,STX16,VPS4A,STX18,DCTN3,RHOBTB3,PLA2G6,DYNC2LI1,CYTH3,ARFRP1,CYTH2,KLC2,MAN2A2,VPS53,STX6,VPS54,SNX9,RAB6A,YKT6,SNX5…	Reactome_2016	2289	420	83	Beta	unchanged	up	mouse
mRNA processing_Mus musculus_WP310	1.19152e-07	5.20695e-05	1.78995	28.537	EIF4A2,RBM26,RPL32,RNPEPL1,EIF4A3,SRP54,ADAR,PARK7,RPL7,SNRPD2,SNRPD1,PAPOLA,TXNL4A,RPL39,RBM17,SNRPN,RPS7,DIS3,SECISBP2,RNASET2,PABPC4,RBM18,RPS6,DDX56,PRPF40A,SRP9,PTBP3,AFG3L2,SFPQ,PRPF6,SRSF3,CD2BP2,SNRPA1,RPL26,EIF4E2,SRSF7,SLC25A4,SNRPB,SLBP,DDX6,SF3B2,SF3B6,DDX1,RPL11,DDX21,HTATSF1,EXOSC7,NXF1,EXOSC4,PABPN1,PCBP2,EXOSC8,SPOP,SAFB2,ZNF622,SF3B1,RPL19,HNRNPA0,SRPK2,RBM39,SF3A1,CIZ1,NPM1,MYEF…	WikiPathways_2016	2274	398	81	Alpha	unchanged	up	human
Dopaminergic synapse_Homo sapiens_hsa04728	6.30462e-07	6.15751e-05	2.38626	34.0682	CAMK2B,GSK3B,CAMK2D,MAOB,ATF6B,CACNA1A,CACNA1C,COMT,GNAI1,PPP2CA,PPP2CB,PPP3CB,GNG2,PPP2R1A,KIF5C,GNG4,GNG7,CREB3L2,PRKACB,KCNJ3,KCNJ6,PPP2R5B,GNG12,MAPK13,PPP1CA,GNAO1,MAPK10,CREB3,CREB1,CALY,PPP2R2B,GNAS,CALM3,GNB5,CLOCK	KEGG_2016	2274	129	35	Alpha	unchanged	up	human
Protein processing in endoplasmic reticulum_Homo sapiens_hsa04141	2.12824e-07	6.23575e-05	2.70499	41.5562	TRAM1,ERO1LB,RPN1,SEL1L,RRBP1,HSPBP1,HSP90B1,SEC61A1,ERLEC1,LMAN2,BAG1,SSR1,SEC61B,SEC23B,PDIA3,XBP1,HSPA5,WFS1,SYVN1,MOGS,RBX1,PDIA4,ERN1,DNAJC3,MAPK10,NSFL1C,DNAJC5,DNAJB11,HYOU1,MAN1B1,SEC24D,RNF185	KEGG_2016	1400	169	32	Beta	up	unchanged	mouse
Vesicle-mediated transport_Homo sapiens_R-HSA-5653656	1.11694e-06	6.57274e-05	2.25836	30.9506	ARF3,YWHAE,APP,RALA,RAB5C,TSG101,SAR1B,RAB1B,COPB1,CLTC,PIK3C2A,NAPG,GOLGA4,SCFD1,KLC2,SNX2,KIF3B,BLOC1S1,MAN1C1,ARFIP2,KIF21A,KIF1A,RAC1,RAB6A,TMED7,AP1M2,CD55,HSP90AA1,SURF4,ASPSCR1,LNPEP,COPZ1,RAB11A,COL1A1,RAB14,TMEM115,GOLGB1,CALR,CHMP6,SEC22C,CHMP5	Reactome_2016	738	492	41	Beta	up	unchanged	human
Axon guidance_Homo sapiens_R-HSA-422475	6.40938e-06	6.67099e-05	1.85243	22.1509	HSP90AB1,CLTB,WASL,ACTB,PSMD8,PSMD6,PSMD7,PPP2R1A,DPYSL2,PSMD2,SPTAN1,AP2M1,RBX1,PSMA5,MYL6,PSMA3,AKAP9,CSNK2B,PSME1,PSME2,PFN1,EZR,RAF1,PFN2,PSMD10,ROCK1,PSMD14,SDC2,IQGAP1,PHB,PSMA7,MYL12A,PSMB6,APH1A,SDCBP,RAP1A,UBB,PSMB3,UBC,AP2S1,PAK3,SPTBN1,PAK4,RDX,ARPC4,ARPC5,PSMB8,PSMC5,PSMC6,ARPC2,ARPC3,PTPRA,PSMC1,CNTN1,CALM1,FGFR1	Reactome_2016	1174	515	56	Beta	up	up	human
Metabolism of amino acids and derivatives_Homo sapiens_R-HSA-71291	2.70777e-06	6.79163e-05	1.75901	22.5495	RPL30,RPL32,RPL34,AMD1,SQRDL,SAT1,GLS,RPL7,PSMD8,RPS4X,PSMD6,RPS16,RPS18,PSMD2,PSMD3,PSMD1,GLUL,RPL39,RPS10,ARG2,RPS7,PHYKPL,SECISBP2,RPS5,RPS6,SARS,RPS3A,PSMA3,PSMA4,KARS,IVD,PSME1,PSME2,RPL27,RPL26,RPL28,DLD,BCAT2,OAT,AHCY,NNMT,RPL11,RPL36A,PPM1K,OAZ2,PAPSS2,PSMB7,PSMB2,RPL14,PSMF1,RPS2,RPS27A,RPL19,PDHA1,GOT1,GOT2,ASNS,PSMB8,PSMB9,QDPR,AIMP2,GLUD1,PSMC5,QARS,RPS29,RPS20,RPS23	Reactome_2016	2274	335	67	Alpha	unchanged	up	human
Formation of tubulin folding intermediates by CCT/TriC_Homo sapiens_R-HSA-389960	6.95983e-06	7.14668e-05	6.13288	72.8301	CCT3,TUBA1C,TUBB2B,TUBA1A,TUBB2A,TCP1,CCT8,CCT7,TUBB4B	Reactome_2016	1174	25	9	Beta	up	up	human
Protein processing in endoplasmic reticulum_Homo sapiens_hsa04141	5.37948e-07	7.88094e-05	2.41107	34.805	HSPA4L,NGLY1,CUL1,DERL1,HSP90B1,HERPUD1,MAPK8,MAN1A2,BAG1,SSR1,UGGT1,SEC63,TXNDC5,MBTPS1,XBP1,HSP90AA1,HSPA5,SSR4,FBXO2,UBE2E3,SSR2,DNAJB12,EIF2AK3,SYVN1,RAD23A,UBE2G1,PDIA6,EIF2S1,SVIP,DDOST,PDIA4,DDIT3,BAX,P4HB,VIMP,NFE2L2	KEGG_2016	1767	169	36	Alpha	up	up	mouse
Eukaryotic Translation Initiation_Homo sapiens_R-HSA-72613	4.86668e-07	8.27335e-05	2.38275	34.6349	EIF4A2,EIF4A1,RPL3,RPLP1,RPL12,RPS4Y1,RPS15,RPL7A,RPS16,RPS18,RPL14,RPS2,RPS11,EIF2B1,RPL18,RPS27A,RPL17,EIF4E,RPS12,RPL19,EIF2B4,RPS9,EIF2B2,RPS8,RPL23,RPS6,RPL13A,RPL23A,RPS28,EIF3I,RPL28,RPL26L1,EIF3A,EIF4G1,EIF3B	Reactome_2016	2577	114	35	Beta	unchanged	up	human
Translation_Homo sapiens_R-HSA-72766	2.7208e-07	8.32564e-05	2.21008	33.4101	EIF4A2,EIF4A1,RPL3,RPN2,RPLP1,RPL12,RPN1,RPS4Y1,RPS15,RPL7A,RPS16,RPS18,RPL14,SEC61B,RPS2,RPS11,EIF2B1,RPL18,RPS27A,RPL17,EIF4E,RPS12,RPL19,SEC11C,EIF2B4,RPS9,EIF2B2,RPS8,RPL23,SSR2,RPS6,RPL13A,RPL23A,EEF2,DDOST,RPS28,EEF1D,EIF3I,RPL28,RPL26L1,EIF3A,EIF4G1,EIF3B	Reactome_2016	2577	151	43	Beta	unchanged	up	human
Organelle biogenesis and maintenance_Homo sapiens_R-HSA-1852241	2.2572e-06	8.4232e-05	1.90958	24.8272	CEP57,ARF4,MRPS16,CHD9,CETN2,PKD1,MRPL32,MRPL41,MRPL3,MRPL2,MRPL40,KIFAP3,PRKACA,CC2D2A,DYNC2H1,MKKS,HSP90AA1,MRPS24,IFT80,CSNK1E,DYNLL1,MRPL46,LZTFL1,SIRT3,MRPS9,AKAP9,TCP1,MAPRE1,PAFAH1B1,EXOC1,PRKAA2,HDAC3,MRPS35,DCTN3,MRPL16,NRF1,MRPL54,HDAC6,MRPL55,KIF3A,PDE6D,CCT8,PCNT,MARK4,CCT5,CLASP1,GADD45GIP1,MRPL28,TUBB4B,RAB11A,MRPL22,ATAT1,IFT20,CEP83,CLUAP1	Reactome_2016	1767	326	55	Alpha	up	up	mouse
Class I MHC mediated antigen processing & presentation_Homo sapiens_R-HSA-983169	3.63694e-06	8.43109e-05	1.78785	22.3917	UBE3C,RNF14,UBE2D3,UBE3A,UBE2Z,UBE2L3,PSMD8,NPEPPS,SEC61A1,RNF115,PSMD6,PSMD2,PSMD3,MRC1,PSMD1,TRIM69,ITGAV,B2M,MYLIP,WSB1,DTX3L,FBXW11,FBXO2,UBE2E3,HLA-B,HLA-C,TAP1,LRRC41,RNF41,PJA1,TRAF7,PSMA3,PSMA4,CANX,PSME1,PSME2,ANAPC5,RBCK1,SEC23A,CUL5,UBE2J1,PSMB7,RNF213,HECTD1,PSMB2,UBB,UBC,TCEB1,PSMF1,RPS27A,SEC31A,UBE2B,HSPA5,UBE2G1,PSMB8,PSMB9,UBE2W,PSMC5,ASB8,CALR,DZIP3,UBE2M	Reactome_2016	2274	305	62	Alpha	unchanged	up	human
Beta-catenin independent WNT signaling_Homo sapiens_R-HSA-3858494	3.59179e-06	8.45453e-05	2.19877	27.5657	CLTA,AP2A1,PSMD8,PSMB7,PSMD6,PPP3CB,PARD6A,GNG2,UBB,PSMB2,GNG4,PSMD2,GNG7,PSMD3,UBC,DVL2,PSMD1,PSMF1,RAC1,RPS27A,FZD3,GNG12,RHOA,PSMB8,PSMB9,GNAO1,PSMA3,PSMC5,PSMA4,AGO3,PSME1,PSME2,GNB5,PFN1,TNRC6A,TNRC6B	Reactome_2016	2274	144	36	Alpha	unchanged	up	human
Insulin receptor signalling cascade_Homo sapiens_R-HSA-74751	2.51748e-06	8.95753e-05	1.97188	25.422	CAB39L,RASGRF2,WDR83,ARRB2,DUSP16,PSMD8,DUSP10,PSMD4,PSMD2,GRB10,SPTAN1,JAK1,MAP2K1,DUSP1,TSC2,TSC1,KSR2,PPP2R5C,DUSP8,PSMA5,PSMA6,PPM1A,PSMA1,PIK3CA,RRAGB,RRAGD,AKAP9,TLN1,UBA52,SPTBN4,PRKAA1,PRKAA2,PIK3R2,CSF2RA,PPP2CA,PSMB4,UBC,PSMF1,EIF4E,SPTBN2,KL,BRAF,PSMB8,PSMC5,PSMC6,PSMC3,PTPRA,RHEB,GRB2,FGFR1	Reactome_2016	1767	287	50	Alpha	up	up	mouse
Processing of Capped Intron-Containing Pre-mRNA_Homo sapiens_R-HSA-72203	4.51742e-06	9.09427e-05	2.00509	24.6778	SLBP,POM121,SF3B2,NXT1,SF3B6,EIF4A3,SRRT,PRPF19,USP39,NXF1,METTL14,SNRPD2,PABPN1,SNRPD1,PCF11,POLR2C,PCBP2,ZMAT5,PAPOLA,POLR2E,POLR2F,TXNL4A,SF3B1,POLR2K,HNRNPA0,HSPA8,SF3A1,FUS,GTF2F1,LSM4,THOC6,HNRNPM,PHF5A,PRPF6,ZC3H11A,SNRPG,CD2BP2,SRSF3,SNRPE,SNRPA1,SRSF5,SRSF7,SUGP1,SNRPB	Reactome_2016	2274	193	44	Alpha	unchanged	up	human
Cap-dependent Translation Initiation_Homo sapiens_R-HSA-72737	4.86668e-07	9.30752e-05	2.38275	34.6349	EIF4A2,EIF4A1,RPL3,RPLP1,RPL12,RPS4Y1,RPS15,RPL7A,RPS16,RPS18,RPL14,RPS2,RPS11,EIF2B1,RPL18,RPS27A,RPL17,EIF4E,RPS12,RPL19,EIF2B4,RPS9,EIF2B2,RPS8,RPL23,RPS6,RPL13A,RPL23A,RPS28,EIF3I,RPL28,RPL26L1,EIF3A,EIF4G1,EIF3B	Reactome_2016	2577	114	35	Beta	unchanged	up	human
Metabolic pathways_Homo sapiens_hsa01100	2.54424e-06	9.31828e-05	1.70607	21.977	PANK2,CMAS,TUSC3,GPAA1,NDUFA12,APIP,AKR1B1,ENO1,ATP5G3,EPRS,PIK3C2A,GUK1,RFK,SMPD1,HYAL2,UQCRFS1,DHRS4L2,ACAA1,PDHX,ATP6V1G1,ATP6V0B,GAA,SDHC,PGD,SDHB,APRT,ATP5J2,COX6B1,HADHB,NDUFS8,NME7,NDUFS6,UQCRC1,SMS,CMPK1,NDUFS3,BCAT2,ATP6V1A,PRPS1,MTMR2,NDUFB8,NDUFB7,NDUFB4,ODC1,AK2,GMPS,NDUFB2,ATP5J,UAP1,PDHB,ATP5H,UQCR10,COX5B,ACAT1,PTDSS1,ALOX5,ATP5E,PGK1,MAN1C1,HYI,POLR2G,POLR2L,ATP6V0A1,NDUFA9,DUT,ND…	KEGG_2016	738	1239	78	Beta	up	unchanged	human
Chromatin modifying enzymes_Homo sapiens_R-HSA-3247509	2.94482e-06	0.000100124	2.10346	26.7885	KDM5A,KMT2D,ENY2,SETD3,HDAC3,MEAF6,KDM1A,KMT2A,EHMT2,KMT2C,JADE3,CHD4,IKBKAP,CHD3,PHF21A,ING3,KAT5,RBBP4,NSD1,EPC1,EP300,SAP18,BRD8,KDM6A,KDM6B,PRMT5,SMARCC1,PBRM1,ACTL6B,EED,H2AFZ,MCRS1,ACTL6A,ARID5B,ELP4,ELP5,JMJD6,GATAD2A,SAP30,TAF6L,BRMS1,AEBP2	Reactome_2016	1767	226	42	Alpha	up	up	mouse
Metabolism of amino acids and derivatives_Homo sapiens_R-HSA-71291	2.23266e-06	0.00010047	1.77892	23.1478	RPL30,RPL3,RPL32,PYCRL,RPL31,RPLP1,CSAD,GCSH,RPS14,RPS17,PSMD7,PSMD5,RPS18,PSMD3,RPL35,RPL38,PHGDH,RPS11,RPL39,RPS12,MCCC2,ACAD8,BCKDHA,RPL23,RPS5,RPL22,DIO1,RPSA,MAT1A,PSMA4,PSMA2,ETHE1,RPL37A,PSME1,RPL24,PSME2,RPL27,RPL26,RPL29,PSMD12,PSMD11,RPL12,RPL11,ODC1,RPL36A,PAPSS2,PSMB6,RPL14,RPL13,RPS27A,EEFSEC,RPL41,PYCR1,PYCR2,RPL23A,AZIN1,RPS26,AIMP1,GSTZ1,GLUD1,RPS27,RPS29,ADI1,RPS20,CDO1,RPS23	Reactome_2016	2216	335	66	Alpha	unchanged	up	mouse
Chromatin organization_Homo sapiens_R-HSA-4839726	2.94482e-06	0.000102399	2.10346	26.7885	KDM5A,KMT2D,ENY2,SETD3,HDAC3,MEAF6,KDM1A,KMT2A,EHMT2,KMT2C,JADE3,CHD4,IKBKAP,CHD3,PHF21A,ING3,KAT5,RBBP4,NSD1,EPC1,EP300,SAP18,BRD8,KDM6A,KDM6B,PRMT5,SMARCC1,PBRM1,ACTL6B,EED,H2AFZ,MCRS1,ACTL6A,ARID5B,ELP4,ELP5,JMJD6,GATAD2A,SAP30,TAF6L,BRMS1,AEBP2	Reactome_2016	1767	226	42	Alpha	up	up	mouse
Signalling by NGF_Homo sapiens_R-HSA-166520	5.49458e-06	0.000103787	1.6222	19.6477	GSK3B,CDKN1A,YWHAB,ITSN1,CLTA,AP2A1,PSMD8,SMPD2,RPS6KA3,AKAP13,PSMD6,PPP2R1A,PSMD2,ARHGDIA,PSMD3,MLST8,PSMD1,RAC1,PRKACB,SPTAN1,JAK1,DUSP3,MAP2K2,ARHGEF12,PRKCE,PPP2R5B,TSC2,RHOA,DNM1,PSMA3,NGFRAP1,PSMA4,CREB1,RASA4,AKAP9,PSME1,PSME2,TRIB3,CRK,CAMK2B,HDAC2,RALA,CAMK2D,HDAC3,HDAC1,MAGED1,MAPKAP1,ADCY1,PHB,RTN4,RAP1B,APH1A,PPP2CA,ABR,PSMB7,PPP2CB,NRAS,PSMB2,UBB,IRAK1,PRKAR2A,UBC,RICTOR,PSMF1,RPS27A…	Reactome_2016	2274	450	83	Alpha	unchanged	up	human
Signaling by ERBB4_Homo sapiens_R-HSA-1236394	3.30375e-06	0.000109886	1.88644	23.8077	RASGRF2,WDR83,ARRB2,DUSP16,PSMD8,DUSP10,PSMD4,PSMD2,AKT3,SPTAN1,JAK1,MAP2K1,CHUK,DUSP1,TSC2,KSR2,PPP2R5C,DUSP8,PSMA5,PSMA6,PSMA1,PIK3CA,AKAP9,TLN1,UBA52,SPTBN4,MAPKAP1,CUL1,PIK3R2,CSF2RA,PPP2CA,NCSTN,PSMB4,UBC,PIP5K1A,PIP5K1B,PSMF1,PIP5K1C,SPTBN2,KL,BRAF,PSMB8,TNRC6C,PSMC5,ITCH,PSMC6,AGO3,PSMC3,PTPRA,AGO2,MDM2,GRB2,TAB2,FGFR1,TNRC6B	Reactome_2016	1767	330	55	Alpha	up	up	mouse
Signalling to p38 via RIT and RIN_Homo sapiens_R-HSA-187706	1.1213e-05	0.00011213	2.28094	25.9991	PSMD10,PSMD14,IQGAP1,PHB,PSMA7,PSMD8,PSMB6,PSMD6,PSMD7,RAP1A,UBB,PPP2R1A,PSMB3,PSMD2,UBC,SPTAN1,SPTBN1,PSMB8,RBX1,PSMA5,PSMA3,PSMC5,RIT1,PSMC6,PTPRA,PSMC1,AKAP9,PSME1,PSME2,CALM1,RAF1,FGFR1	Reactome_2016	1174	239	32	Beta	up	up	human
MAPK family signaling cascades_Homo sapiens_R-HSA-5683057	1.13101e-05	0.000112367	2.15946	24.5959	PSMD10,PSMD14,HSPB1,IQGAP1,PHB,PSMA7,PSMD8,PSMB6,DNAJB1,PSMD6,PSMD7,RAP1A,UBB,PPP2R1A,PSMB3,PSMD2,UBC,PAK3,SPTAN1,SPTBN1,JUN,PSMB8,RBX1,PSMA5,PSMA3,PSMC5,PSMC6,PTPRA,PSMC1,AKAP9,PSME1,PSME2,CALM1,RAF1,FGFR1,TNRC6B	Reactome_2016	1174	284	36	Beta	up	up	human
Alzheimer's disease_Homo sapiens_hsa05010	7.74107e-07	0.000113407	2.20359	31.0079	APP,NDUFB9,COX7B,ATP2A3,CACNA1D,COX7A2,UQCR11,COX6A1,ATP5O,COX5A,ATP5E,ATP5D,UQCRFS1,MAPK1,CYC1,APBB1,NDUFV2,MAPK3,PSENEN,NDUFA8,NDUFA7,NDUFA4,NDUFA3,NDUFA2,NDUFC2,NDUFC1,ATP5F1,COX6C,NDUFS8,CDK5,UQCRQ,NDUFS6,GNAQ,NDUFS4,CYCS,NDUFS2,NDUFS1,CALM1,ATF6,CALM2,GAPDH	KEGG_2016	2216	168	41	Alpha	unchanged	up	mouse
Spliceosome_Homo sapiens_hsa03040	1.6607e-06	0.000121646	2.29722	30.572	TCERG1,SF3B2,SF3B6,EIF4A3,DDX42,PRPF19,USP39,U2AF1L4,SNRPD2,SNRPD1,TXNL4A,SF3B1,SMNDC1,HSPA8,RBM17,SF3A1,PRPF38A,PRPF40A,WBP11,MAGOHB,LSM4,HNRNPM,PRPF6,SNW1,PHF5A,SYF2,SNRPG,SRSF3,SNRPE,SNRPA1,SRSF5,SNRPC,SRSF7,SNRPB,HSPA1A	KEGG_2016	2274	134	35	Alpha	unchanged	up	human
Signaling by Insulin receptor_Homo sapiens_R-HSA-74752	6.99434e-06	0.000123004	1.75336	20.8131	YWHAB,PDE3B,PRKAG2,PSMD8,PSMD6,PPP2R1A,PSMD2,PSMD3,MLST8,PSMD1,ATP6V1E1,SPTAN1,JAK1,ATP6V0B,ATP6V0E1,MAP2K2,ATP6AP1,RPS6,PPP2R5B,TSC2,RRAGA,PSMA3,PSMA4,RRAGC,RASA4,RRAGD,AKAP9,PSME1,ATP6V1B2,PSME2,TRIB3,ATP6V0D1,CAMK2B,PRKAA1,CAMK2D,PHB,PPP2CA,RAP1B,PSMB7,PPP2CB,NRAS,PSMB2,UBB,UBC,PSMF1,RPS27A,ATP6V0E2,ATP6V1D,SPTBN1,ATP6V1F,PSMB8,PSMB9,PPP5C,PSMC5,PTPRA,NF1,GRB2,KRAS,LAMTOR1,LAMTOR3,MAP3K11,FGFR1	Reactome_2016	2274	311	62	Alpha	unchanged	up	human
IRS-mediated signalling_Homo sapiens_R-HSA-112399	4.18051e-06	0.000125415	1.95286	24.1863	CAB39L,RASGRF2,WDR83,ARRB2,DUSP16,PSMD8,DUSP10,PSMD4,PSMD2,SPTAN1,JAK1,MAP2K1,DUSP1,TSC2,TSC1,KSR2,PPP2R5C,DUSP8,PSMA5,PSMA6,PPM1A,PSMA1,PIK3CA,RRAGB,RRAGD,AKAP9,TLN1,UBA52,SPTBN4,PRKAA1,PRKAA2,PIK3R2,CSF2RA,PPP2CA,PSMB4,UBC,PSMF1,EIF4E,SPTBN2,KL,BRAF,PSMB8,PSMC5,PSMC6,PSMC3,PTPRA,RHEB,GRB2,FGFR1	Reactome_2016	1767	284	49	Alpha	up	up	mouse
Vesicle-mediated transport_Homo sapiens_R-HSA-5653656	3.97651e-06	0.000126751	1.70239	21.1694	ARF3,ARF4,ARF1,KIF12,RABEPK,GOLGA5,MAN1A2,GOLGA1,KIF1B,KIF1A,KIFAP3,VPS36,SPTAN1,DYNC2H1,HSP90AA1,VPS37C,COG1,VPS37B,DYNLL1,TBC1D1,DYNC1LI2,TRAPPC6A,RAB36,KIF2A,HGS,GORASP1,KDELR2,UBA52,CHMP7,ARF5,PAFAH1B1,EXOC1,SPTBN4,DCTN5,RAB5C,PRKAA2,STX17,RAB1B,VPS4B,USO1,VPS4A,STX18,DCTN3,NAPG,HSP90B1,KLC4,BLOC1S6,KLC2,KIF3A,UBC,STX6,RAB6A,TXNDC5,SPTBN2,TRAPPC2,TBC1D8B,RIC1,TRAPPC1,SORT1,TRAPPC10,TRAPPC4,HI…	Reactome_2016	1767	492	74	Alpha	up	up	mouse
Metabolism of amino acids and derivatives_Homo sapiens_R-HSA-71291	2.74955e-06	0.000127479	2.50779	32.1099	RPL11,ODC1,APIP,RPL36A,PDHB,EPRS,ACAT1,RPS4X,PSMD9,PSMB4,PSMB5,PSMD4,PSMB2,LARS,PSMB1,RPL36,PSMD1,PSMF1,RPL39,PDHX,ASRGL1,AZIN1,RPS25,KARS,PSMC3,RPS29,PSMC2,SMS,FAU,RPS23,BCAT2	Reactome_2016	738	335	31	Beta	up	unchanged	human
Antigen processing: Ubiquitination & Proteasome degradation_Homo sapiens_R-HSA-983168	4.09102e-06	0.00012774	2.00252	24.8448	RNF34,MGRN1,VPRBP,CUL1,RNF19B,UBE2Z,UBE2L3,PSMD8,UFL1,HERC3,PSMB4,RNF114,CDC23,HECTD1,PSMD4,PSMD2,UBC,ARIH2,TCEB2,PSMF1,ANAPC7,FBXO2,SIAH2,UBE2E3,FBXO17,UBE2G1,PSMB8,PJA2,FBXO31,PSMA5,PSMA6,SPSB2,UBE2W,PSMC5,ITCH,CDC34,PSMC6,PSMA1,PSMC3,UBE2R2,UBE2S,ASB7,TRIP12,UBA52,ANAPC1,RNF220	Reactome_2016	1767	260	46	Alpha	up	up	mouse
Signaling by SCF-KIT_Homo sapiens_R-HSA-1433557	4.44016e-06	0.000130643	1.88063	23.1785	RASGRF2,WDR83,ARRB2,DUSP16,PSMD8,DUSP10,PSMD4,PSMD2,AKT3,GRB10,SPTAN1,JAK1,MAP2K1,CHUK,DUSP1,TSC2,KSR2,PPP2R5C,DUSP8,PSMA5,PSMA6,PSMA1,PIK3CA,AKAP9,TLN1,UBA52,SPTBN4,MAPKAP1,PIK3R2,CSF2RA,PPP2CA,PSMB4,UBC,PIP5K1A,PIP5K1B,PSMF1,PIP5K1C,SPTBN2,KL,YES1,STAT1,BRAF,PSMB8,TNRC6C,PSMC5,PSMC6,AGO3,PSMC3,PTPRA,AGO2,MDM2,GRB2,FGFR1,TNRC6B	Reactome_2016	1767	325	54	Alpha	up	up	mouse
Alzheimer's disease_Homo sapiens_hsa05010	1.8109e-06	0.000132648	2.13235	28.1933	GSK3B,NDUFA13,COX7B,NDUFB7,UQCRB,NDUFB6,COX4I1,PSEN2,CACNA1D,COX7A2,UQCR11,ATP5G3,COX6A1,ATP5O,ATP5G2,UQCRH,ATP5D,CAPN1,APOE,CYC1,NAE1,APBB1,NDUFV2,NDUFV1,NDUFA7,ADAM10,NDUFC2,SDHC,NDUFC1,COX6C,COX6B1,COX7A2L,NDUFS8,PLCB4,CDK5,NDUFS7,GNAQ,NDUFS3,CYCS,CALM3,ATF6	KEGG_2016	2289	168	41	Beta	unchanged	up	mouse
Parkinson's disease_Homo sapiens_hsa05012	1.36795e-06	0.000133604	2.28913	30.9083	NDUFB9,COX7B,HTRA2,COX7A2,UQCR11,COX6A1,ATP5O,COX5A,GNAI1,UBE2J1,UCHL1,ATP5E,ATP5D,UQCRFS1,CYC1,NDUFV2,PRKACB,NDUFA8,NDUFA7,NDUFA4,NDUFA3,NDUFA2,NDUFC2,NDUFC1,ATP5F1,COX6C,NDUFS8,ADORA2A,UQCRQ,NDUFS6,NDUFS4,VDAC2,CYCS,NDUFS2,UBA1,NDUFS1	KEGG_2016	2216	142	36	Alpha	unchanged	up	mouse
Signalling to ERKs_Homo sapiens_R-HSA-187687	1.43056e-05	0.000138529	2.22206	24.7867	PSMD10,RALB,PSMD14,IQGAP1,PHB,PSMA7,PSMD8,PSMB6,PSMD6,PSMD7,RAP1A,UBB,PPP2R1A,PSMB3,PSMD2,UBC,SPTAN1,SPTBN1,PSMB8,RBX1,PSMA5,PSMA3,PSMC5,RIT1,PSMC6,PTPRA,PSMC1,AKAP9,PSME1,PSME2,CALM1,RAF1,FGFR1	Reactome_2016	1174	253	33	Beta	up	up	human
Organelle biogenesis and maintenance_Homo sapiens_R-HSA-1852241	8.42812e-06	0.000143278	1.72664	20.174	ARF4,GFM1,CHD9,CETN2,MRPS11,MRPS12,PRKAG2,MRPL36,MRPL37,MRPL34,MRPL32,HSPB11,MRPL4,ACTR1A,PPP2R1A,RAB8A,YWHAG,CCT3,CCT2,MRPS25,TUBB,MRPS22,MRPS23,MRPS18A,TUBG1,WDR34,MRPL45,MRPS5,TUBA4A,MRPL44,TUFM,MRPS9,MRPL51,CREB1,AKAP9,EXOC5,AURKAIP1,MRRF,HDAC3,DCTN2,SSNA1,MRPS34,MRPL16,MRPL17,MRPL15,MRPL12,ATP5B,RXRA,KIF3A,TCTEX1D2,TBL1X,CCT4,ESRRA,GADD45GIP1,DYNC1H1,RAB3IP,MRPL27,BBIP1,MRPL24,AHI1,TTC8,IFT2…	Reactome_2016	2274	326	64	Alpha	unchanged	up	human
Signaling by Insulin receptor_Homo sapiens_R-HSA-74752	1.52714e-05	0.000146033	2.08154	23.0833	PSMD10,PSMD14,PDE3B,PRKAG1,PRKAG2,IQGAP1,PHB,PSMA7,PSMD8,PSMB6,PSMD6,PSMD7,RAP1A,UBB,PPP2R1A,PSMB3,PSMD2,UBC,MLST8,AKT1,SPTAN1,SPTBN1,PSMB8,RBX1,PSMA5,PPM1A,PSMA3,PSMC5,PSMC6,PTPRA,RHEB,PSMC1,AKAP9,PSME1,PSME2,CALM1,RAF1,FGFR1	Reactome_2016	1174	311	38	Beta	up	up	human
Signaling by Wnt_Homo sapiens_R-HSA-195721	5.61587e-06	0.000153433	1.91841	23.1934	VPS29,CHD8,ARRB2,PSMD8,PPP3CA,PPP3CB,PSMD4,KAT5,PSMD2,EP300,MAP3K7,TLE3,CSNK2A1,H2AFZ,AXIN1,CSNK1E,PPP2R5C,PSMA5,PSMA6,DAAM1,PSMA1,CSNK2B,PFN1,UBA52,KMT2D,CUL1,ITPR1,KLHL12,CXXC4,LRP6,SNX3,PPP2CA,PSMB4,GNG5,TNKS2,GNG4,UBC,DVL1,DVL3,PIP5K1B,PSMF1,PSMB8,TNRC6C,BCL9,PSMC5,PSMC6,AGO3,PSMC3,AGO2,TNRC6B	Reactome_2016	1767	295	50	Alpha	up	up	mouse
Cell Cycle_Homo sapiens_R-HSA-1640170	5.3464e-06	0.00015434	1.6398	19.9057	CEP57,NUMA1,CETN2,RSF1,SMC3,CKS1B,PSMD8,PPP1CB,PPP1CC,CDC23,PSMD4,KAT5,PSMD2,UIMC1,EP300,PRKACA,PHLDA1,NUDC,HSP90AA1,RFC3,SUN1,PPP1R12A,CSNK2A1,ANAPC7,H2AFZ,CSNK1E,TUBG2,PPP2R5C,DYNLL1,SMC1A,RANGAP1,LEMD2,PSMA5,PSMA6,PSMA1,TFDP2,KIF2A,DKC1,GORASP1,AKAP9,CSNK2B,NHP2,MAPRE1,UBA52,ANAPC1,ITGB3BP,PAFAH1B1,PCNA,ANAPC16,LIN37,MAX,RAB1B,USO1,DCTN3,CUL1,PDS5B,PDS5A,PPP2CA,PSMB4,RBBP4,NUP85,RAD21,UBC,PSMF…	Reactome_2016	1767	566	82	Alpha	up	up	mouse
Diseases of signal transduction_Homo sapiens_R-HSA-5663202	9.92746e-06	0.00015499	1.77123	20.4049	GSK3B,CDKN1A,PSMD8,PSMD6,PPP2R1A,PSMD2,PSMD3,FGFR1OP2,MLST8,PSMD1,EP300,LRRFIP1,PPP2R5B,ADAM10,TSC2,GTF2F1,PSMA3,PSMA4,CREB1,CDC37,RBP1,PSME1,PSME2,HDAC5,HDAC2,HDAC3,HDAC1,MAPKAP1,DERL2,APH1A,PPP2CA,PSMB7,PPP2CB,NRAS,TTR,OS9,PSMB2,UBB,POLR2C,UBC,POLR2E,POLR2F,RICTOR,PSMF1,TBL1X,RPS27A,POLR2K,CSNK1A1,STAT1,STAT3,PSMB8,PSMB9,PSMC5,SNW1,NEURL1,GRB2,KRAS,FGFR1	Reactome_2016	2274	288	58	Alpha	unchanged	up	human
Signaling by Insulin receptor_Homo sapiens_R-HSA-74752	5.50886e-06	0.000156084	1.8925	22.9166	CAB39L,RASGRF2,WDR83,ARRB2,DUSP16,PSMD8,DUSP10,PSMD4,PSMD2,GRB10,SPTAN1,JAK1,ATP6V1G1,MAP2K1,DUSP1,TSC2,TSC1,KSR2,PPP2R5C,DUSP8,PSMA5,PSMA6,PPM1A,PSMA1,PIK3CA,RRAGB,RRAGD,AKAP9,TLN1,UBA52,SPTBN4,PRKAA1,PRKAA2,PIK3R2,CSF2RA,PPP2CA,PSMB4,UBC,ATP6V1H,PSMF1,EIF4E,SPTBN2,KL,BRAF,PSMB8,PSMC5,PSMC6,PSMC3,PTPRA,RHEB,GRB2,FGFR1	Reactome_2016	1767	311	52	Alpha	up	up	mouse
Downstream signaling of activated FGFR3_Homo sapiens_R-HSA-5654708	6.42126e-06	0.00015846	1.85777	22.2113	RASGRF2,WDR83,ARRB2,DUSP16,PSMD8,DUSP10,PSMD4,PSMD2,AKT3,PRKACA,SPTAN1,JAK1,MAP2K1,CHUK,DUSP1,PRKCE,TSC2,KSR2,PPP2R5C,DUSP8,PSMA5,PSMA6,PSMA1,PIK3CA,AKAP9,TLN1,UBA52,SPTBN4,MAPKAP1,ITPR1,PIK3R2,CSF2RA,PPP2CA,PSMB4,UBC,PIP5K1A,PIP5K1B,PSMF1,PIP5K1C,SPTBN2,KL,BRAF,PSMB8,TNRC6C,PSMC5,PSMC6,AGO3,PSMC3,PTPRA,AGO2,MDM2,GRB2,FGFR1,TNRC6B	Reactome_2016	1767	329	54	Alpha	up	up	mouse
Formation of ATP by chemiosmotic coupling_Homo sapiens_R-HSA-163210	1.68783e-05	0.000160396	7.45315	81.9063	ATP5A1,ATP5D,ATP5C1,ATP5F1,ATP5G2,ATP5G1,ATP5L	Reactome_2016	1174	16	7	Beta	up	up	human
Downstream signaling of activated FGFR4_Homo sapiens_R-HSA-5654716	6.42126e-06	0.000161058	1.85777	22.2113	RASGRF2,WDR83,ARRB2,DUSP16,PSMD8,DUSP10,PSMD4,PSMD2,AKT3,PRKACA,SPTAN1,JAK1,MAP2K1,CHUK,DUSP1,PRKCE,TSC2,KSR2,PPP2R5C,DUSP8,PSMA5,PSMA6,PSMA1,PIK3CA,AKAP9,TLN1,UBA52,SPTBN4,MAPKAP1,ITPR1,PIK3R2,CSF2RA,PPP2CA,PSMB4,UBC,PIP5K1A,PIP5K1B,PSMF1,PIP5K1C,SPTBN2,KL,BRAF,PSMB8,TNRC6C,PSMC5,PSMC6,AGO3,PSMC3,PTPRA,AGO2,MDM2,GRB2,FGFR1,TNRC6B	Reactome_2016	1767	329	54	Alpha	up	up	mouse
IRS-related events triggered by IGF1R_Homo sapiens_R-HSA-2428928	6.22962e-06	0.000161548	1.92574	23.0823	CAB39L,RASGRF2,WDR83,ARRB2,DUSP16,PSMD8,DUSP10,PSMD4,PSMD2,SPTAN1,JAK1,MAP2K1,DUSP1,TSC2,TSC1,KSR2,PPP2R5C,DUSP8,PSMA5,PSMA6,PPM1A,PSMA1,PIK3CA,RRAGB,RRAGD,AKAP9,TLN1,UBA52,SPTBN4,PRKAA1,PRKAA2,PIK3R2,CSF2RA,PPP2CA,PSMB4,UBC,PSMF1,EIF4E,SPTBN2,KL,BRAF,PSMB8,PSMC5,PSMC6,PSMC3,PTPRA,RHEB,GRB2,FGFR1	Reactome_2016	1767	288	49	Alpha	up	up	mouse
Processing of Capped Intron-Containing Pre-mRNA_Homo sapiens_R-HSA-72203	5.33321e-07	0.000163196	2.51665	36.3509	NUP188,PDCD7,SRRT,HNRNPU,NUP160,NXF1,PABPN1,SNRNP70,MAGOH,CSTF1,SNRPB2,POLR2H,POLR2J,HNRNPA3,CPSF2,THOC3,LSM5,LSM3,SRRM1,THOC6,NUP93,LSM8,HNRNPH1,SNRPG,SRSF3,NUP35,RNPS1,HNRNPH2,DNAJC8,SNRNP200,RBMX,SNRPA,SNRPB,SRSF9	Reactome_2016	1400	193	34	Beta	up	unchanged	mouse
Signaling by FGFR1_Homo sapiens_R-HSA-5654736	5.12547e-06	0.000163374	1.69999	20.708	RET,CDKN1A,AHCYL1,YWHAB,ARRB2,PSMD9,SPRED2,DUSP10,AKT3,NRTN,PRKACB,SPTAN1,IER3,TSC2,PRKCA,KSR2,DUSP8,DUSP7,PSMA6,ADCY9,PSMA4,AKAP9,PSME4,RASA2,IL3RA,PSME2,TRIB3,SOS1,UBA52,CAMK2B,SPTBN4,PSMD11,PDE1C,ITPR1,PDGFA,PIK3R3,ITPR2,ITPR3,PIK3R1,CBL,ADCY6,FOXO1,NRAS,UBB,PRKAR2B,PSMB3,ADRBK1,MKNK1,FLRT1,PSMB1,PIP5K1A,MAPK1,PLCG1,PIP5K1C,RPS27A,SPTBN1,MAPK3,BAD,PTPN11,PSMB8,MTOR,GRIN1,TNRC6C,AGO3,PSMC3,PSMC…	Reactome_2016	2451	336	70	Beta	up	up	mouse
Downstream signaling of activated FGFR2_Homo sapiens_R-HSA-5654696	6.42126e-06	0.000163742	1.85777	22.2113	RASGRF2,WDR83,ARRB2,DUSP16,PSMD8,DUSP10,PSMD4,PSMD2,AKT3,PRKACA,SPTAN1,JAK1,MAP2K1,CHUK,DUSP1,PRKCE,TSC2,KSR2,PPP2R5C,DUSP8,PSMA5,PSMA6,PSMA1,PIK3CA,AKAP9,TLN1,UBA52,SPTBN4,MAPKAP1,ITPR1,PIK3R2,CSF2RA,PPP2CA,PSMB4,UBC,PIP5K1A,PIP5K1B,PSMF1,PIP5K1C,SPTBN2,KL,BRAF,PSMB8,TNRC6C,PSMC5,PSMC6,AGO3,PSMC3,PTPRA,AGO2,MDM2,GRB2,FGFR1,TNRC6B	Reactome_2016	1767	329	54	Alpha	up	up	mouse
Signaling by Type 1 Insulin-like Growth Factor 1 Receptor (IGF1R)_Homo sapiens_R-HSA-2404192	6.22962e-06	0.000164333	1.92574	23.0823	CAB39L,RASGRF2,WDR83,ARRB2,DUSP16,PSMD8,DUSP10,PSMD4,PSMD2,SPTAN1,JAK1,MAP2K1,DUSP1,TSC2,TSC1,KSR2,PPP2R5C,DUSP8,PSMA5,PSMA6,PPM1A,PSMA1,PIK3CA,RRAGB,RRAGD,AKAP9,TLN1,UBA52,SPTBN4,PRKAA1,PRKAA2,PIK3R2,CSF2RA,PPP2CA,PSMB4,UBC,PSMF1,EIF4E,SPTBN2,KL,BRAF,PSMB8,PSMC5,PSMC6,PSMC3,PTPRA,RHEB,GRB2,FGFR1	Reactome_2016	1767	288	49	Alpha	up	up	mouse
NGF signalling via TRKA from the plasma membrane_Homo sapiens_R-HSA-187037	5.39012e-06	0.000164938	1.65817	20.1151	RET,CDKN1A,AHCYL1,YWHAB,CLTA,AP2A1,ARRB2,AP2A2,PSMD9,SPRED2,DUSP10,RPS6KA2,AKT3,NRTN,PRKACB,SPTAN1,SH3GL2,IER3,TSC2,PRKCA,KSR2,DUSP8,DUSP7,DNM3,PSMA6,ADCY9,PSMA4,AKAP9,PSME4,RASA2,IL3RA,PSME2,TRIB3,SOS1,UBA52,CAMK2B,SPTBN4,PSMD11,PDE1C,ITPR1,PDGFA,PIK3R3,ITPR2,ITPR3,PIK3R1,ADCY6,FOXO1,NRAS,UBB,PRKAR2B,PSMB3,ADRBK1,PSMB1,AP2S1,PIP5K1A,MAPK1,PLCG1,PIP5K1C,RPS27A,RALGDS,SPTBN1,MAPK3,BAD,PTPN11,AP2B1…	Reactome_2016	2451	374	76	Beta	up	up	mouse
Huntington's disease_Homo sapiens_hsa05016	2.26414e-06	0.000165848	2.0585	26.7571	NDUFB9,COX7B,DCTN1,CLTA,AP2A1,UQCR11,COX7A2,ATP5O,COX6A1,AP2A2,COX5A,BBC3,POLR2A,ATP5E,ATP5D,UQCRFS1,POLR2F,CYC1,POLR2H,NDUFV2,IFT57,POLR2J,NDUFA8,NDUFA7,NDUFA4,NDUFA3,NDUFA2,NDUFC2,NDUFC1,COX6C,ATP5F1,CREB1,NDUFS8,UQCRQ,DLG4,SP1,NDUFS6,GNAQ,NDUFS4,VDAC2,CYCS,NDUFS2,NDUFS1,HAP1	KEGG_2016	2216	193	44	Alpha	unchanged	up	mouse
IGF1R signaling cascade_Homo sapiens_R-HSA-2428924	6.22962e-06	0.000167216	1.92574	23.0823	CAB39L,RASGRF2,WDR83,ARRB2,DUSP16,PSMD8,DUSP10,PSMD4,PSMD2,SPTAN1,JAK1,MAP2K1,DUSP1,TSC2,TSC1,KSR2,PPP2R5C,DUSP8,PSMA5,PSMA6,PPM1A,PSMA1,PIK3CA,RRAGB,RRAGD,AKAP9,TLN1,UBA52,SPTBN4,PRKAA1,PRKAA2,PIK3R2,CSF2RA,PPP2CA,PSMB4,UBC,PSMF1,EIF4E,SPTBN2,KL,BRAF,PSMB8,PSMC5,PSMC6,PSMC3,PTPRA,RHEB,GRB2,FGFR1	Reactome_2016	1767	288	49	Alpha	up	up	mouse
Apoptosis_Homo sapiens_R-HSA-109581	1.14341e-05	0.000174942	2.05039	23.3312	MAGED1,YWHAB,PSMD8,PSMB7,PSMD6,FNTA,UBB,PSMB2,CDH1,PSMD2,PSMD3,UBC,LMNA,TNFSF10,PSMD1,PSMF1,RPS27A,SPTAN1,YWHAG,YWHAH,DSP,DFFA,DBNL,DAPK1,YWHAZ,PSMB8,PSMB9,TJP1,PSMA3,PSMC5,PSMA4,STK24,PSME1,NMT1,PSME2,CYCS,DSG2,KPNB1	Reactome_2016	2274	163	38	Alpha	unchanged	up	human
CLEC7A (Dectin-1) induces NFAT activation_Homo sapiens_R-HSA-5607763	5.88877e-06	0.000176663	5.9345	71.466	PPP3CA,PPP3R1,AHCYL1,NFATC3,ITPR1,ITPR2,NFATC2,ITPR3	Reactome_2016	2451	11	8	Beta	up	up	mouse
Membrane Trafficking_Homo sapiens_R-HSA-199991	1.15722e-06	0.000177055	1.64458	22.4806	ARF4,SYS1,TFRC,YWHAB,CTSZ,GOLIM4,CLTA,CLINT1,RABEPK,AP1G2,PPP6R1,AP1G1,AKT2,FTH1,KIF5B,PPP6R3,AP1S2,TMED3,AP1S1,SNAP29,RAB8A,SH3GL2,YWHAH,NSF,COG8,TMED9,NAA30,EXOC7,VPS37C,AP1B1,COG2,KIF22,DYNLL2,SPTB,ARFGAP2,TRAPPC6A,RALGAPB,CTAGE5,KIFC2,KIF2A,TBC1D4,TRAPPC6B,EXOC4,NAA35,EXOC5,VPS28,VAMP2,ARF5,RHOQ,VAMP3,SPTBN4,NBAS,TMF1,STX17,DCTN4,GOSR1,RHOBTB3,GNS,STX10,DYNC2LI1,ARFRP1,KIF3A,LMAN2,STX4,RPS27A…	Reactome_2016	2577	420	89	Beta	unchanged	up	human
RHO GTPases Activate WASPs and WAVEs_Homo sapiens_R-HSA-5663213	4.64331e-06	0.00018216	6.77507	83.1984	CDC42,ACTR3,ACTR2,ARPC1A,BRK1,GRB2,RAC1,WASF2,NCK1	Reactome_2016	738	36	9	Beta	up	unchanged	human
Major pathway of rRNA processing in the nucleolus_Homo sapiens_R-HSA-6791226	7.62205e-06	0.000185107	2.25009	26.5161	RPL5,DDX47,RPP30,FCF1,RPL8,WDR43,RPS15,RPS4X,FBL,EMG1,RPS15A,RPS19,RPL18A,PDCD11,PES1,RPS3,RPS2,RPL18,RPS10,RPL17,RPS13,RPL19,RPS9,NOP14,NOP58,RPS7,RPS8,CSNK1E,SENP3,RPS25,RPS28,UBA52,RPS24	Reactome_2016	1767	166	33	Alpha	up	up	mouse
RAF/MAP kinase cascade_Homo sapiens_R-HSA-5673001	2.05805e-05	0.00018632	2.24727	24.2507	PSMD10,PSMD14,IQGAP1,PHB,PSMA7,PSMD8,PSMB6,PSMD6,PSMD7,RAP1A,UBB,PPP2R1A,PSMB3,PSMD2,UBC,SPTAN1,SPTBN1,PSMB8,RBX1,PSMA5,PSMA3,PSMC5,PSMC6,PTPRA,PSMC1,AKAP9,PSME1,PSME2,CALM1,RAF1,FGFR1	Reactome_2016	1174	235	31	Beta	up	up	human
SHC1 events in ERBB4 signaling_Homo sapiens_R-HSA-1250347	2.05805e-05	0.000187429	2.24727	24.2507	PSMD10,PSMD14,IQGAP1,PHB,PSMA7,PSMD8,PSMB6,PSMD6,PSMD7,RAP1A,UBB,PPP2R1A,PSMB3,PSMD2,UBC,SPTAN1,SPTBN1,PSMB8,RBX1,PSMA5,PSMA3,PSMC5,PSMC6,PTPRA,PSMC1,AKAP9,PSME1,PSME2,CALM1,RAF1,FGFR1	Reactome_2016	1174	235	31	Beta	up	up	human
SOS-mediated signalling_Homo sapiens_R-HSA-112412	2.05805e-05	0.000188552	2.24727	24.2507	PSMD10,PSMD14,IQGAP1,PHB,PSMA7,PSMD8,PSMB6,PSMD6,PSMD7,RAP1A,UBB,PPP2R1A,PSMB3,PSMD2,UBC,SPTAN1,SPTBN1,PSMB8,RBX1,PSMA5,PSMA3,PSMC5,PSMC6,PTPRA,PSMC1,AKAP9,PSME1,PSME2,CALM1,RAF1,FGFR1	Reactome_2016	1174	235	31	Beta	up	up	human
SHC1 events in EGFR signaling_Homo sapiens_R-HSA-180336	2.05805e-05	0.000189687	2.24727	24.2507	PSMD10,PSMD14,IQGAP1,PHB,PSMA7,PSMD8,PSMB6,PSMD6,PSMD7,RAP1A,UBB,PPP2R1A,PSMB3,PSMD2,UBC,SPTAN1,SPTBN1,PSMB8,RBX1,PSMA5,PSMA3,PSMC5,PSMC6,PTPRA,PSMC1,AKAP9,PSME1,PSME2,CALM1,RAF1,FGFR1	Reactome_2016	1174	235	31	Beta	up	up	human
Signalling to RAS_Homo sapiens_R-HSA-167044	2.027e-05	0.000190265	2.21604	23.9473	PSMD10,RALB,PSMD14,IQGAP1,PHB,PSMA7,PSMD8,PSMB6,PSMD6,PSMD7,RAP1A,UBB,PPP2R1A,PSMB3,PSMD2,UBC,SPTAN1,SPTBN1,PSMB8,RBX1,PSMA5,PSMA3,PSMC5,PSMC6,PTPRA,PSMC1,AKAP9,PSME1,PSME2,CALM1,RAF1,FGFR1	Reactome_2016	1174	246	32	Beta	up	up	human
GRB2 events in EGFR signaling_Homo sapiens_R-HSA-179812	2.05805e-05	0.000190837	2.24727	24.2507	PSMD10,PSMD14,IQGAP1,PHB,PSMA7,PSMD8,PSMB6,PSMD6,PSMD7,RAP1A,UBB,PPP2R1A,PSMB3,PSMD2,UBC,SPTAN1,SPTBN1,PSMB8,RBX1,PSMA5,PSMA3,PSMC5,PSMC6,PTPRA,PSMC1,AKAP9,PSME1,PSME2,CALM1,RAF1,FGFR1	Reactome_2016	1174	235	31	Beta	up	up	human
Signaling by FGFR4_Homo sapiens_R-HSA-5654743	6.50414e-06	0.000191372	1.69589	20.2541	RET,CDKN1A,AHCYL1,YWHAB,ARRB2,PSMD9,SPRED2,DUSP10,AKT3,NRTN,PRKACB,SPTAN1,IER3,TSC2,PRKCA,KSR2,DUSP8,DUSP7,PSMA6,ADCY9,PSMA4,AKAP9,PSME4,RASA2,IL3RA,PSME2,TRIB3,SOS1,UBA52,CAMK2B,SPTBN4,PSMD11,PDE1C,ITPR1,PDGFA,PIK3R3,ITPR2,ITPR3,PIK3R1,CBL,ADCY6,FOXO1,NRAS,UBB,PRKAR2B,PSMB3,ADRBK1,MKNK1,PSMB1,PIP5K1A,MAPK1,PLCG1,PIP5K1C,RPS27A,SPTBN1,MAPK3,BAD,PTPN11,PSMB8,MTOR,GRIN1,TNRC6C,AGO3,PSMC3,PSMC1,PSMC…	Reactome_2016	2451	332	69	Beta	up	up	mouse
FRS-mediated FGFR1 signaling_Homo sapiens_R-HSA-5654693	2.23894e-05	0.000198011	2.23775	23.9594	PSMD10,PSMD14,IQGAP1,PHB,PSMA7,PSMD8,PSMB6,PSMD6,PSMD7,RAP1A,UBB,PPP2R1A,PSMB3,PSMD2,UBC,SPTAN1,SPTBN1,PSMB8,RBX1,PSMA5,PSMA3,PSMC5,PSMC6,PTPRA,PSMC1,AKAP9,PSME1,PSME2,CALM1,RAF1,FGFR1	Reactome_2016	1174	236	31	Beta	up	up	human
Downstream signaling of activated FGFR1_Homo sapiens_R-HSA-5654687	8.41563e-06	0.000198091	1.84098	21.5126	RASGRF2,WDR83,ARRB2,DUSP16,PSMD8,DUSP10,PSMD4,PSMD2,AKT3,PRKACA,SPTAN1,JAK1,MAP2K1,CHUK,DUSP1,PRKCE,TSC2,KSR2,PPP2R5C,DUSP8,PSMA5,PSMA6,PSMA1,PIK3CA,AKAP9,TLN1,UBA52,SPTBN4,MAPKAP1,ITPR1,PIK3R2,CSF2RA,PPP2CA,PSMB4,UBC,PIP5K1A,PIP5K1B,PSMF1,PIP5K1C,SPTBN2,KL,BRAF,PSMB8,TNRC6C,PSMC5,PSMC6,AGO3,PSMC3,PTPRA,AGO2,MDM2,GRB2,FGFR1,TNRC6B	Reactome_2016	1767	332	54	Alpha	up	up	mouse
FRS-mediated FGFR3 signaling_Homo sapiens_R-HSA-5654706	2.23894e-05	0.000199162	2.23775	23.9594	PSMD10,PSMD14,IQGAP1,PHB,PSMA7,PSMD8,PSMB6,PSMD6,PSMD7,RAP1A,UBB,PPP2R1A,PSMB3,PSMD2,UBC,SPTAN1,SPTBN1,PSMB8,RBX1,PSMA5,PSMA3,PSMC5,PSMC6,PTPRA,PSMC1,AKAP9,PSME1,PSME2,CALM1,RAF1,FGFR1	Reactome_2016	1174	236	31	Beta	up	up	human
FRS-mediated FGFR4 signaling_Homo sapiens_R-HSA-5654712	2.23894e-05	0.000200326	2.23775	23.9594	PSMD10,PSMD14,IQGAP1,PHB,PSMA7,PSMD8,PSMB6,PSMD6,PSMD7,RAP1A,UBB,PPP2R1A,PSMB3,PSMD2,UBC,SPTAN1,SPTBN1,PSMB8,RBX1,PSMA5,PSMA3,PSMC5,PSMC6,PTPRA,PSMC1,AKAP9,PSME1,PSME2,CALM1,RAF1,FGFR1	Reactome_2016	1174	236	31	Beta	up	up	human
Signaling by FGFR4_Homo sapiens_R-HSA-5654743	8.41563e-06	0.000201186	1.84098	21.5126	RASGRF2,WDR83,ARRB2,DUSP16,PSMD8,DUSP10,PSMD4,PSMD2,AKT3,PRKACA,SPTAN1,JAK1,MAP2K1,CHUK,DUSP1,PRKCE,TSC2,KSR2,PPP2R5C,DUSP8,PSMA5,PSMA6,PSMA1,PIK3CA,AKAP9,TLN1,UBA52,SPTBN4,MAPKAP1,ITPR1,PIK3R2,CSF2RA,PPP2CA,PSMB4,UBC,PIP5K1A,PIP5K1B,PSMF1,PIP5K1C,SPTBN2,KL,BRAF,PSMB8,TNRC6C,PSMC5,PSMC6,AGO3,PSMC3,PTPRA,AGO2,MDM2,GRB2,FGFR1,TNRC6B	Reactome_2016	1767	332	54	Alpha	up	up	mouse
FRS-mediated FGFR2 signaling_Homo sapiens_R-HSA-5654700	2.23894e-05	0.000201505	2.23775	23.9594	PSMD10,PSMD14,IQGAP1,PHB,PSMA7,PSMD8,PSMB6,PSMD6,PSMD7,RAP1A,UBB,PPP2R1A,PSMB3,PSMD2,UBC,SPTAN1,SPTBN1,PSMB8,RBX1,PSMA5,PSMA3,PSMC5,PSMC6,PTPRA,PSMC1,AKAP9,PSME1,PSME2,CALM1,RAF1,FGFR1	Reactome_2016	1174	236	31	Beta	up	up	human
Downstream signal transduction_Homo sapiens_R-HSA-186763	8.96982e-06	0.000201821	1.82558	21.2163	RASGRF2,WDR83,ARRB2,DUSP16,PSMD8,DUSP10,PSMD4,PSMD2,AKT3,PRKACA,SPTAN1,JAK1,MAP2K1,CHUK,DUSP1,PRKCE,TSC2,KSR2,PPP2R5C,DUSP8,PSMA5,PSMA6,PSMA1,PIK3CA,AKAP9,TLN1,UBA52,SPTBN4,MAPKAP1,ITPR1,PIK3R2,CSF2RA,PPP2CA,PSMB4,UBC,PIP5K1A,PIP5K1B,PSMF1,PIP5K1C,SPTBN2,KL,STAT1,BRAF,PSMB8,TNRC6C,PSMC5,PSMC6,AGO3,PSMC3,PTPRA,AGO2,MDM2,GRB2,FGFR1,TNRC6B	Reactome_2016	1767	341	55	Alpha	up	up	mouse
Signaling by FGFR3_Homo sapiens_R-HSA-5654741	9.19893e-06	0.000203976	1.83545	21.2847	RASGRF2,WDR83,ARRB2,DUSP16,PSMD8,DUSP10,PSMD4,PSMD2,AKT3,PRKACA,SPTAN1,JAK1,MAP2K1,CHUK,DUSP1,PRKCE,TSC2,KSR2,PPP2R5C,DUSP8,PSMA5,PSMA6,PSMA1,PIK3CA,AKAP9,TLN1,UBA52,SPTBN4,MAPKAP1,ITPR1,PIK3R2,CSF2RA,PPP2CA,PSMB4,UBC,PIP5K1A,PIP5K1B,PSMF1,PIP5K1C,SPTBN2,KL,BRAF,PSMB8,TNRC6C,PSMC5,PSMC6,AGO3,PSMC3,PTPRA,AGO2,MDM2,GRB2,FGFR1,TNRC6B	Reactome_2016	1767	333	54	Alpha	up	up	mouse
Beta-catenin independent WNT signaling_Homo sapiens_R-HSA-3858494	7.63733e-06	0.000205002	2.09665	24.7037	PSMD11,ITPR1,ITPR2,CLTA,ITPR3,AP2A1,ARRB2,AP2A2,PSMD9,PPP3CA,PPP3R1,UBB,GNG5,PSMB3,DVL1,PSMB1,AP2S1,RPS27A,WNT4,PRKCB,RYK,PRKCA,AP2B1,PSMB8,GNAO1,TNRC6C,PSMA6,PSMA4,DAAM1,AGO3,PSMC3,PSMC1,PSME4,PSMC2,PSME2,PLCB1,UBA52	Reactome_2016	2451	144	37	Beta	up	up	mouse
Signaling by FGFR3_Homo sapiens_R-HSA-5654741	7.23853e-06	0.000205092	1.6908	20.0124	RET,CDKN1A,AHCYL1,YWHAB,ARRB2,PSMD9,SPRED2,DUSP10,AKT3,NRTN,PRKACB,SPTAN1,IER3,TSC2,PRKCA,KSR2,DUSP8,DUSP7,PSMA6,ADCY9,PSMA4,AKAP9,PSME4,RASA2,IL3RA,PSME2,TRIB3,SOS1,UBA52,CAMK2B,SPTBN4,PSMD11,PDE1C,ITPR1,PDGFA,PIK3R3,ITPR2,ITPR3,PIK3R1,CBL,ADCY6,FOXO1,NRAS,UBB,PRKAR2B,PSMB3,ADRBK1,MKNK1,PSMB1,PIP5K1A,MAPK1,PLCG1,PIP5K1C,RPS27A,SPTBN1,MAPK3,BAD,PTPN11,PSMB8,MTOR,GRIN1,TNRC6C,AGO3,PSMC3,PSMC1,PSMC…	Reactome_2016	2451	333	69	Beta	up	up	mouse
Cellular Senescence_Homo sapiens_R-HSA-2559583	8.05529e-06	0.00020541	2.02731	23.7787	CDKN1A,CEBPB,ANAPC16,EHMT1,BMI1,ANAPC10,ANAPC11,CABIN1,MAPK8,CDC23,UBB,RBBP4,CDC26,RPS6KA2,SCMH1,UBN1,EP400,MAPK1,IGFBP7,MAP2K7,RPS27A,MAP3K5,MAPK3,CDKN2D,PHC2,CBX6,CDKN2B,H3F3A,H2AFX,TERF1,PHC3,TNRC6C,RAD50,AGO3,ID1,ANAPC4,TNIK,UBA52,ANAPC1,HIST1H2BC	Reactome_2016	2451	161	40	Beta	up	up	mouse
Lysosome_Homo sapiens_hsa04142	4.98668e-06	0.000208728	2.28815	27.9354	SCARB2,CD63,HEXB,HEXA,GBA,CLTA,GNS,GGA2,CLN3,NAGLU,PSAP,NEU1,AP1S2,SLC17A5,AP1S1,AP3S1,CTSA,ARSA,HGSNAT,ATP6V0B,ATP6AP1,SORT1,AP3B1,MCOLN1,IGF2R,GNPTG,NPC2,GLB1,PPT1,TPP1,ATP6V0D1,LGMN	KEGG_2016	2274	123	32	Alpha	unchanged	up	human
Downstream signal transduction_Homo sapiens_R-HSA-186763	8.71045e-06	0.000218475	1.67506	19.5161	RET,CDKN1A,AHCYL1,YWHAB,ARRB2,PSMD9,SPRED2,DUSP10,AKT3,NRTN,PRKACB,SPTAN1,IER3,TSC2,PRKCA,KSR2,DUSP8,DUSP7,PSMA6,ADCY9,PSMA4,AKAP9,PSME4,RASA2,IL3RA,PSME2,TRIB3,SOS1,UBA52,CAMK2B,GRB7,SPTBN4,PSMD11,PDE1C,ITPR1,PDGFA,PIK3R3,ITPR2,ITPR3,PIK3R1,ADCY6,FOXO1,NRAS,UBB,PRKAR2B,PSMB3,ADRBK1,PSMB1,PIP5K1A,MAPK1,PLCG1,PIP5K1C,RPS27A,SPTBN1,MAPK3,STAT5B,STAT1,BAD,PTPN11,PSMB8,MTOR,GRIN1,TNRC6C,AGO3,PSMC3,PS…	Reactome_2016	2451	341	70	Beta	up	up	mouse
Huntington's disease_Homo sapiens_hsa05016	4.51742e-06	0.0002206	2.00509	24.6778	NDUFA13,HDAC2,NDUFA11,DCTN2,NDUFB5,HDAC1,COX4I1,NDUFB4,NDUFB3,CLTA,AP2A1,ATP5O,COX7C,ATP5G1,ATP5B,POLR2C,CREB3L2,POLR2E,EP300,POLR2F,NDUFV2,POLR2K,COX8A,POLR2J3,NDUFA9,NDUFA6,NDUFA5,NDUFA2,NDUFA1,NDUFC1,SDHA,ATP5F1,SOD1,CREB3,CREB1,NDUFS7,UQCRC1,PPIF,CYCS,VDAC1,SLC25A5,SLC25A4,DNAL1,SLC25A6	KEGG_2016	2274	193	44	Alpha	unchanged	up	human
G2/M Transition_Homo sapiens_R-HSA-69275	8.98439e-06	0.000221712	1.98102	23.0195	CEP57,DYNC1I2,CDKN1A,PSMD11,HSP90AB1,CCNH,SSNA1,PPP2R2A,PPP1CB,PSMD9,TUBA1A,XPO1,UBB,RBBP4,PRKAR2B,PSMB3,PSMB1,EP300,PCNT,RPS27A,HSP90AA1,PPP1R12A,FBXW11,ODF2,TUBG1,DYNLL1,TUBB4B,CKAP5,HAUS2,PSMB8,PSMA6,CDK7,PSMA4,PSMC3,PSMC1,AKAP9,PSME4,PSMC2,TUBGCP5,PSME2,UBA52,SFI1	Reactome_2016	2451	173	42	Beta	up	up	mouse
Parkinson's disease_Homo sapiens_hsa05012	6.8481e-06	0.000222944	2.1678	25.7785	NDUFA13,NDUFA11,NDUFB5,COX4I1,NDUFB4,NDUFB3,PARK7,ATP5O,COX7C,ATP5G1,GNAI1,UBE2L3,UBE2J1,ATP5B,UBB,NDUFV2,PRKACB,COX8A,NDUFA9,NDUFA6,NDUFA5,NDUFA2,NDUFA1,NDUFC1,UBE2G1,SDHA,ATP5F1,NDUFS7,UQCRC1,PPIF,CYCS,VDAC1,SLC25A5,SLC25A4,SLC25A6	KEGG_2016	2274	142	35	Alpha	unchanged	up	human
Oxidative phosphorylation_Homo sapiens_hsa00190	3.90393e-06	0.00022877	2.24836	28.0001	NDUFA13,NDUFA11,NDUFB5,COX4I1,NDUFB4,NDUFB3,ATP5O,COX7C,ATP5G1,ATP5L,ATP5B,COX11,ATP6V1E1,NDUFV2,ATP6V0E2,ATP6V1D,ATP6V1F,COX8A,NDUFA9,ATP6V0B,ATP6V0E1,NDUFA6,ATP6AP1,NDUFA5,NDUFA2,NDUFA1,NDUFC1,SDHA,ATP5F1,NDUFS7,PPA1,UQCRC1,ATP6V1B2,ATP6V0D1	KEGG_2016	2274	133	34	Alpha	unchanged	up	human
WNT mediated activation of DVL_Homo sapiens_R-HSA-201688	1.12949e-05	0.000230416	8.48896	96.6991	CSNK2A1,DVL1,CSNK2B,DVL3,PIP5K1B,CSNK1E	Reactome_2016	1767	8	6	Alpha	up	up	mouse
Major pathway of rRNA processing in the nucleolus_Homo sapiens_R-HSA-6791226	1.73051e-06	0.000240698	2.05712	27.292	RPL3,DDX49,RPP30,RPLP1,RPL12,RPS4Y1,WDR43,RPS15,EXOSC7,RPL7A,EXOSC6,EMG1,RPS16,EXOSC4,NOB1,RPS18,PES1,EXOSC8,RPL14,RRP36,RPS2,RPS11,EXOSC3,RPL18,RPS27A,RPL17,RPP38,RPS12,RPL19,RPS9,RPS8,UTP3,KRR1,RIOK3,RPL23,WDR18,RPS6,RPL13A,RPL23A,CSNK1E,RPS28,XRN2,RPL28,RPL26L1	Reactome_2016	2577	166	44	Beta	unchanged	up	human
Signaling by FGFR1_Homo sapiens_R-HSA-5654736	1.19729e-05	0.000241033	1.81906	20.6152	RASGRF2,WDR83,ARRB2,DUSP16,PSMD8,DUSP10,PSMD4,PSMD2,AKT3,PRKACA,SPTAN1,JAK1,MAP2K1,CHUK,DUSP1,PRKCE,TSC2,KSR2,PPP2R5C,DUSP8,PSMA5,PSMA6,PSMA1,PIK3CA,AKAP9,TLN1,UBA52,SPTBN4,MAPKAP1,ITPR1,PIK3R2,CSF2RA,PPP2CA,PSMB4,UBC,PIP5K1A,PIP5K1B,PSMF1,PIP5K1C,SPTBN2,KL,BRAF,PSMB8,TNRC6C,PSMC5,PSMC6,AGO3,PSMC3,PTPRA,AGO2,MDM2,GRB2,FGFR1,TNRC6B	Reactome_2016	1767	336	54	Alpha	up	up	mouse
HSF1 activation_Homo sapiens_R-HSA-3371511	2.75637e-05	0.000242371	5.28696	55.5079	DNAJB1,VCP,HSP90AB1,HSPH1,DNAJB6,UBB,HSF1,RPA2,DEDD2	Reactome_2016	1174	29	9	Beta	up	up	human
3' -UTR-mediated translational regulation_Homo sapiens_R-HSA-157279	2.22806e-06	0.000243495	2.34293	30.4918	EIF4A2,EIF4A1,RPL3,RPLP1,RPL12,RPS4Y1,RPS15,RPL7A,RPS16,RPS18,RPL14,RPS2,RPS11,RPL18,RPS27A,RPL17,EIF4E,RPS12,RPL19,RPS9,RPS8,RPL23,RPS6,RPL13A,RPL23A,RPS28,EIF3I,RPL28,RPL26L1,EIF3A,EIF4G1,EIF3B	Reactome_2016	2577	106	32	Beta	unchanged	up	human
Ribosome_Homo sapiens_hsa03010	2.54591e-06	0.00024865	2.47853	31.926	RPL5,MRPS16,MRPL16,RPL8,MRPL32,RPS15,RPS4X,MRPL3,MRPL2,RPS15A,RPS19,RPL18A,RPS3,RPS2,RPL18,RPS10,RPL17,RPS13,RPL19,RPS9,RPS7,RPS8,MRPL28,MRPL22,RPS25,RPS28,MRPS9,RPL22L1,UBA52,RPS24	KEGG_2016	1767	137	30	Alpha	up	up	mouse
Cellular responses to stress_Homo sapiens_R-HSA-2262752	9.75157e-07	0.000248665	2.54366	35.2059	ANAPC16,WDR45B,HIF1A,ANAPC11,PRDX3,HSPH1,CDC27,UBN1,TPR,NUP62,HIST1H1E,CAMK2G,HIST1H1C,MAPK3,ANAPC7,PTGES3,TXNRD1,TINF2,H3F3A,ATG10,RPA2,GPX7,FOS,ATG12,ATOX1,RHEB,CDC16,ATG4B,ATM,TNIK,LAMTOR4,UBA52,TNFRSF21	Reactome_2016	707	367	33	Alpha	up	unchanged	human
ARMS-mediated activation_Homo sapiens_R-HSA-170984	2.87189e-05	0.000251085	2.20966	23.1085	PSMD10,PSMD14,IQGAP1,PHB,PSMA7,PSMD8,PSMB6,PSMD6,PSMD7,RAP1A,UBB,PPP2R1A,PSMB3,PSMD2,UBC,SPTAN1,SPTBN1,PSMB8,RBX1,PSMA5,PSMA3,PSMC5,PSMC6,PTPRA,PSMC1,AKAP9,PSME1,PSME2,CALM1,RAF1,FGFR1	Reactome_2016	1174	239	31	Beta	up	up	human
RNA Polymerase II Transcription_Homo sapiens_R-HSA-73857	1.05174e-05	0.000251432	2.1716	24.8919	FYTTD1,CCNH,CSTF3,U2AF1,LSM10,POLR2A,PCF11,POLR2B,POLR2D,TCEB2,POLR2F,POLR2G,POLR2I,SRSF11,NELFE,POLR2L,CPSF7,CPSF1,TAF10,THOC1,UPF3B,GTF2H1,THOC2,SSRP1,GTF2F1,CDC40,NUDT21,CDK7,SRSF2,SRSF4,TAF6,SRSF5,TAF1	Reactome_2016	2451	124	33	Beta	up	up	mouse
VEGFA-VEGFR2 Pathway_Homo sapiens_R-HSA-4420097	2.90194e-05	0.000252271	2.023	21.1354	PSMD10,PSMD14,ROCK1,HSPB1,IQGAP1,PHB,PSMA7,PSMD8,PSMB6,PSMD6,PSMD7,RAP1A,UBB,PPP2R1A,PSMB3,PSMD2,UBC,CTNNA1,MLST8,AKT1,PAK3,SPTAN1,SPTBN1,PSMB8,RBX1,PSMA5,PSMA3,PSMC5,PSMC6,PTPRA,PSMC1,AKAP9,PSME1,PSME2,CTNNB1,CALM1,RAF1,FGFR1	Reactome_2016	1174	320	38	Beta	up	up	human
Influenza Infection_Homo sapiens_R-HSA-168254	2.47918e-06	0.000252876	2.11183	27.2586	POM121,RPL3,RPLP1,RPL12,CLTA,RPS4Y1,RPS15,RPL7A,RPS16,POM121C,PABPN1,POLR2A,RPS18,RPL14,KPNA4,KPNA5,RPS2,POLR2H,KPNA2,RPS11,RPL18,RPS27A,RPL17,RPS12,RPL19,RANBP2,RPS9,RPS8,RPL23,RPS6,RPL13A,ISG15,RPL23A,RPS28,NUP50,RPL28,KPNB1,RAN,RPL26L1,SLC25A6	Reactome_2016	2577	147	40	Beta	unchanged	up	human
Programmed Cell Death_Homo sapiens_R-HSA-5357801	1.7793e-05	0.000254423	2.01333	22.0192	MAGED1,YWHAB,PSMD8,PSMB7,PSMD6,FNTA,UBB,PSMB2,CDH1,PSMD2,PSMD3,UBC,LMNA,TNFSF10,PSMD1,PSMF1,RPS27A,SPTAN1,YWHAG,YWHAH,DSP,DFFA,DBNL,DAPK1,YWHAZ,PSMB8,PSMB9,TJP1,PSMA3,PSMC5,PSMA4,STK24,PSME1,NMT1,PSME2,CYCS,DSG2,KPNB1	Reactome_2016	2274	166	38	Alpha	unchanged	up	human
L13a-mediated translational silencing of Ceruloplasmin expression_Homo sapiens_R-HSA-156827	2.22806e-06	0.000262225	2.34293	30.4918	EIF4A2,EIF4A1,RPL3,RPLP1,RPL12,RPS4Y1,RPS15,RPL7A,RPS16,RPS18,RPL14,RPS2,RPS11,RPL18,RPS27A,RPL17,EIF4E,RPS12,RPL19,RPS9,RPS8,RPL23,RPS6,RPL13A,RPL23A,RPS28,EIF3I,RPL28,RPL26L1,EIF3A,EIF4G1,EIF3B	Reactome_2016	2577	106	32	Beta	unchanged	up	human
Regulation of TP53 Activity through Acetylation_Homo sapiens_R-HSA-6804758	3.05244e-05	0.000262373	5.92549	61.6072	MEAF6,RBBP4,HDAC1,AKT1,CHD4,CHD3,RBBP7,BRD7	Reactome_2016	1174	23	8	Beta	up	up	human
Frs2-mediated activation_Homo sapiens_R-HSA-170968	3.11652e-05	0.000266384	2.20045	22.8324	PSMD10,PSMD14,IQGAP1,PHB,PSMA7,PSMD8,PSMB6,PSMD6,PSMD7,RAP1A,UBB,PPP2R1A,PSMB3,PSMD2,UBC,SPTAN1,SPTBN1,PSMB8,RBX1,PSMA5,PSMA3,PSMC5,PSMC6,PTPRA,PSMC1,AKAP9,PSME1,PSME2,CALM1,RAF1,FGFR1	Reactome_2016	1174	240	31	Beta	up	up	human
GTP hydrolysis and joining of the 60S ribosomal subunit_Homo sapiens_R-HSA-72706	2.78969e-06	0.000266765	2.32104	29.6851	EIF4A2,EIF4A1,RPL3,RPLP1,RPL12,RPS4Y1,RPS15,RPL7A,RPS16,RPS18,RPL14,RPS2,RPS11,RPL18,RPS27A,RPL17,EIF4E,RPS12,RPL19,RPS9,RPS8,RPL23,RPS6,RPL13A,RPL23A,RPS28,EIF3I,RPL28,RPL26L1,EIF3A,EIF4G1,EIF3B	Reactome_2016	2577	107	32	Beta	unchanged	up	human
Infectious disease_Homo sapiens_R-HSA-5663205	2.12405e-06	0.000270816	1.69492	22.1394	RPL3,RPLP1,CLTA,RPS15,RPL7A,RPS16,RPS18,AP1G1,PSMD3,AP1S2,AP1S1,KPNA4,KPNA5,RPS11,KPNA2,B2M,RPS12,MAP2K4,RPS9,RPS8,RPL23,RPS6,AP1B1,VPS37C,RPL13A,NUP50,ELMO1,SLC25A5,RPL28,PPIA,VPS28,VAMP2,KPNB1,SLC25A6,POM121,GTF2A2,PSMD11,RNMT,PSMD13,RPL12,TAF9,RPS4Y1,GTF2E2,POM121C,PABPN1,POLR2A,SV2A,TCEB3,RPL14,ATP6V1H,FYN,RPS2,POLR2H,RPL18,TAF9B,RPS27A,RPL17,PAK2,RPL19,RANBP2,NPM1,TAF12,TAF10,GTF2H1,ISG15,RP…	Reactome_2016	2577	348	76	Beta	unchanged	up	human
rRNA processing_Homo sapiens_R-HSA-72312	3.02501e-06	0.000272251	1.98336	25.2057	RPL3,DDX49,RPP30,RPLP1,RPL12,THUMPD1,RPS4Y1,WDR43,RPS15,EXOSC7,RPL7A,EXOSC6,EMG1,RPS16,EXOSC4,NOB1,RPS18,PES1,EXOSC8,RPL14,RRP36,RPS2,RPS11,EXOSC3,RPL18,RPS27A,RPL17,RPP38,RPS12,RPL19,RPS9,RPS8,UTP3,KRR1,RIOK3,RPL23,ELAC2,WDR18,RPS6,RPL13A,RPL23A,CSNK1E,RPS28,XRN2,RPL28,RPL26L1	Reactome_2016	2577	180	46	Beta	unchanged	up	human
Signaling by EGFR_Homo sapiens_R-HSA-177929	1.45423e-05	0.000274687	1.78547	19.8874	RASGRF2,WDR83,ARRB2,DUSP16,PSMD8,DUSP10,PSMD4,PSMD2,AKT3,PRKACA,SPTAN1,JAK1,MAP2K1,CHUK,DUSP1,PRKCE,TSC2,KSR2,PPP2R5C,DUSP8,EPN1,PSMA5,PSMA6,PSMA1,PIK3CA,HGS,AKAP9,TLN1,UBA52,SPTBN4,MAPKAP1,ITPR1,PIK3R2,CSF2RA,PPP2CA,PSMB4,UBC,PIP5K1A,PIP5K1B,PSMF1,PIP5K1C,SPTBN2,KL,BRAF,PSMB8,TNRC6C,PSMC5,PSMC6,AGO3,PSMC3,PTPRA,AGO2,MDM2,GRB2,FGFR1,TNRC6B	Reactome_2016	1767	355	56	Alpha	up	up	mouse
Mitotic G2-G2/M phases_Homo sapiens_R-HSA-453274	1.21541e-05	0.000281753	1.95838	22.1647	CEP57,DYNC1I2,CDKN1A,PSMD11,HSP90AB1,CCNH,SSNA1,PPP2R2A,PPP1CB,PSMD9,TUBA1A,XPO1,UBB,RBBP4,PRKAR2B,PSMB3,PSMB1,EP300,PCNT,RPS27A,HSP90AA1,PPP1R12A,FBXW11,ODF2,TUBG1,DYNLL1,TUBB4B,CKAP5,HAUS2,PSMB8,PSMA6,CDK7,PSMA4,PSMC3,PSMC1,AKAP9,PSME4,PSMC2,TUBGCP5,PSME2,UBA52,SFI1	Reactome_2016	2451	175	42	Beta	up	up	mouse
Signaling by PDGF_Homo sapiens_R-HSA-186797	1.52574e-05	0.00028468	1.77242	19.6569	RASGRF2,WDR83,ARRB2,DUSP16,PSMD8,DUSP10,PSMD4,PSMD2,AKT3,PRKACA,SPTAN1,JAK1,MAP2K1,CHUK,DUSP1,PRKCE,TSC2,KSR2,PPP2R5C,DUSP8,PSMA5,PSMA6,PSMA1,PIK3CA,AKAP9,TLN1,UBA52,SPTBN4,MAPKAP1,ITPR1,PIK3R2,CSF2RA,THBS3,PPP2CA,PSMB4,UBC,SPP1,PIP5K1A,PIP5K1B,PSMF1,PIP5K1C,SPTBN2,KL,STAT1,BRAF,PSMB8,TNRC6C,PSMC5,PSMC6,AGO3,PSMC3,PTPRA,AGO2,MDM2,GRB2,FGFR1,TNRC6B	Reactome_2016	1767	364	57	Alpha	up	up	mouse
MAPK1/MAPK3 signaling_Homo sapiens_R-HSA-5684996	3.37994e-05	0.000285707	2.19132	22.5598	PSMD10,PSMD14,IQGAP1,PHB,PSMA7,PSMD8,PSMB6,PSMD6,PSMD7,RAP1A,UBB,PPP2R1A,PSMB3,PSMD2,UBC,SPTAN1,SPTBN1,PSMB8,RBX1,PSMA5,PSMA3,PSMC5,PSMC6,PTPRA,PSMC1,AKAP9,PSME1,PSME2,CALM1,RAF1,FGFR1	Reactome_2016	1174	241	31	Beta	up	up	human
Intra-Golgi and retrograde Golgi-to-ER traffic_Homo sapiens_R-HSA-6811442	1.55047e-05	0.000285809	2.14991	23.8088	ARF3,ARF4,DCTN5,ARF1,RAB1B,STX18,DCTN3,KIF12,RABEPK,NAPG,KLC4,GOLGA5,KLC2,KIF3A,MAN1A2,GOLGA1,STX6,KIF1B,KIF1A,KIFAP3,RAB6A,DYNC2H1,RIC1,COG1,DYNLL1,ARCN1,DYNC1LI2,RAB36,KIF2A,KDELR2,VPS45,ARF5,RAB3GAP1,PAFAH1B1	Reactome_2016	1767	179	34	Alpha	up	up	mouse
Signalling by NGF_Homo sapiens_R-HSA-166520	1.56925e-05	0.000285827	1.68522	18.6424	RASGRF2,WDR83,ARRB2,AATF,DUSP16,PSMD8,SMPD2,DUSP10,PSMD4,PSMD2,RPS6KA2,ARHGDIA,MCF2L,AKT3,PRKACA,SPTAN1,JAK1,MAP2K1,ARHGEF12,CHUK,DUSP1,PRKCE,TSC2,KSR2,PPP2R5C,DUSP8,PSMA5,PSMA6,ARHGEF9,PSMA1,PIK3CA,MAPKAPK2,AKAP9,TLN1,UBA52,SOS2,ITGB3BP,SPTBN4,HDAC3,MAPKAP1,ITPR1,PIK3R2,CSF2RA,PPP2CA,NCSTN,PSMB4,MAPK8,UBC,PIP5K1A,PIP5K1B,PSMF1,PIP5K1C,SPTBN2,KL,BRAF,PSMB8,TNRC6C,PSMC5,PSMC6,AGO3,PSMC3,PTPRA,AGO2…	Reactome_2016	1767	450	67	Alpha	up	up	mouse
G2/M Transition_Homo sapiens_R-HSA-69275	2.02037e-05	0.000286218	1.9827	21.4323	CDKN1A,HSP90AB1,NUMA1,DCTN2,TUBGCP2,CETN2,SSNA1,PSMD8,PPP2CA,PSMB7,PPP2CB,PSMD6,ACTR1A,UBB,PSMB2,PPP2R1A,PSMD2,PSMD3,UBC,PSMD1,EP300,PSMF1,RPS27A,YWHAG,RAB8A,DYNC1H1,PPP1R12A,FBXW11,TUBB,TUBG1,TUBA4A,PSMB8,PSMB9,PSMA3,PSMC5,PSMA4,AKAP9,PSME1,PSME2	Reactome_2016	2274	173	39	Alpha	unchanged	up	human
Downstream signaling of activated FGFR1_Homo sapiens_R-HSA-5654687	1.25654e-05	0.000286942	1.67131	18.86	RET,CDKN1A,AHCYL1,YWHAB,ARRB2,PSMD9,SPRED2,DUSP10,AKT3,NRTN,PRKACB,SPTAN1,IER3,TSC2,PRKCA,KSR2,DUSP8,DUSP7,PSMA6,ADCY9,PSMA4,AKAP9,PSME4,RASA2,IL3RA,PSME2,TRIB3,SOS1,UBA52,CAMK2B,SPTBN4,PSMD11,PDE1C,ITPR1,PDGFA,PIK3R3,ITPR2,ITPR3,PIK3R1,ADCY6,FOXO1,NRAS,UBB,PRKAR2B,PSMB3,ADRBK1,FLRT1,PSMB1,PIP5K1A,MAPK1,PLCG1,PIP5K1C,RPS27A,SPTBN1,MAPK3,BAD,PTPN11,PSMB8,MTOR,GRIN1,TNRC6C,AGO3,PSMC3,PSMC1,PSMC2,RP…	Reactome_2016	2451	332	68	Beta	up	up	mouse
Asparagine N-linked glycosylation_Homo sapiens_R-HSA-446203	3.50792e-06	0.000298173	1.79791	22.5826	ARF4,B4GALT3,PRKCSH,CTSZ,MAGT1,GMPPB,PPP6R1,GMPPA,PPP6R3,TMED3,NANS,CHST8,NSF,COG8,TMED9,COG2,ALG2,ALG14,ALG3,DYNLL2,SPTB,DDOST,DHDDS,ARFGAP2,DPM3,TRAPPC6A,CTAGE5,TRAPPC6B,MVD,ARF5,SPTBN4,RPN2,STX17,DCTN4,RPN1,GOSR1,DERL2,DYNC2LI1,OS9,LMAN2,SLC17A5,ST3GAL5,ST3GAL6,MGAT2,YKT6,EDEM3,CTSA,TRAPPC2,TRAPPC3,PMM1,SEC16A,TRAPPC4,EDEM2,ARCN1,CNIH1,NAGK,GLB1,STT3A,CNIH2,SEC24D	Reactome_2016	2577	259	60	Beta	unchanged	up	human
Endocytosis_Homo sapiens_hsa04144	9.28729e-06	0.000302353	2.23636	25.9124	ARF1,ARPC5L,CLTB,ASAP1,VPS26B,WASL,RAB22A,SNX3,PARD6A,KIF5C,AP2S1,CCDC53,VPS35,AP2M1,SNX6,PSD,SMAD2,USP8,PDCD6IP,IQSEC1,ARPC4,VPS37A,HLA-A,SNF8,ARPC5,ARFGAP3,EPN1,EPN2,ARPC2,ARPC3,CAPZA1,CHMP4A,VPS25,RAB5A	KEGG_2016	1174	259	34	Beta	up	up	human
Prolonged ERK activation events_Homo sapiens_R-HSA-169893	3.6634e-05	0.000302973	2.18227	22.2909	PSMD10,PSMD14,IQGAP1,PHB,PSMA7,PSMD8,PSMB6,PSMD6,PSMD7,RAP1A,UBB,PPP2R1A,PSMB3,PSMD2,UBC,SPTAN1,SPTBN1,PSMB8,RBX1,PSMA5,PSMA3,PSMC5,PSMC6,PTPRA,PSMC1,AKAP9,PSME1,PSME2,CALM1,RAF1,FGFR1	Reactome_2016	1174	242	31	Beta	up	up	human
Processing of Capped Intron-Containing Pre-mRNA_Homo sapiens_R-HSA-72203	4.22011e-06	0.000322839	1.93019	23.8873	POM121,DDX5,EIF4A3,SRRT,CASC3,CCAR1,PTBP1,SART1,METTL14,POM121C,PABPN1,POLR2A,PCBP1,PCBP2,PAPOLA,POLR2H,HNRNPA1,EIF4E,CTNNBL1,BCAS2,RBM5,HNRNPA0,RANBP2,HSPA8,SF3A1,CPSF7,CHTOP,HNRNPA3,CPSF2,UPF3B,CDC5L,HNRNPL,NUDT21,LSM8,LSM7,DDX39A,LSM6,DDX39B,SARNP,ZC3H11A,NUP50,HNRNPA2B1,SRSF2,PPIH,SNRPA1,DNAJC8,SRSF7,SNRPA	Reactome_2016	2577	193	48	Beta	unchanged	up	human
mRNA Splicing - Major Pathway_Homo sapiens_R-HSA-72163	4.00915e-06	0.000322842	2.14295	26.6303	DDX5,EIF4A3,SRRT,CASC3,CCAR1,PTBP1,SART1,PABPN1,POLR2A,PCBP1,PCBP2,PAPOLA,POLR2H,HNRNPA1,CTNNBL1,BCAS2,RBM5,HNRNPA0,HSPA8,CPSF7,SF3A1,HNRNPA3,CPSF2,UPF3B,CDC5L,HNRNPL,LSM8,NUDT21,LSM7,LSM6,HNRNPA2B1,SRSF2,PPIH,SNRPA1,DNAJC8,SRSF7,SNRPA	Reactome_2016	2577	134	37	Beta	unchanged	up	human
Signaling by Leptin_Homo sapiens_R-HSA-2586552	3.96826e-05	0.000324676	2.17329	22.0254	PSMD10,PSMD14,IQGAP1,PHB,PSMA7,PSMD8,PSMB6,PSMD6,PSMD7,RAP1A,UBB,PPP2R1A,PSMB3,PSMD2,UBC,SPTAN1,SPTBN1,PSMB8,RBX1,PSMA5,PSMA3,PSMC5,PSMC6,PTPRA,PSMC1,AKAP9,PSME1,PSME2,CALM1,RAF1,FGFR1	Reactome_2016	1174	243	31	Beta	up	up	human
Mitotic G2-G2/M phases_Homo sapiens_R-HSA-453274	2.66566e-05	0.000364148	1.96005	20.6441	CDKN1A,HSP90AB1,NUMA1,DCTN2,TUBGCP2,CETN2,SSNA1,PSMD8,PPP2CA,PSMB7,PPP2CB,PSMD6,ACTR1A,UBB,PSMB2,PPP2R1A,PSMD2,PSMD3,UBC,PSMD1,EP300,PSMF1,RPS27A,YWHAG,RAB8A,DYNC1H1,PPP1R12A,FBXW11,TUBB,TUBG1,TUBA4A,PSMB8,PSMB9,PSMA3,PSMC5,PSMA4,AKAP9,PSME1,PSME2	Reactome_2016	2274	175	39	Alpha	unchanged	up	human
Interleukin receptor SHC signaling_Homo sapiens_R-HSA-912526	4.64792e-05	0.000378262	2.15555	21.5048	PSMD10,PSMD14,IQGAP1,PHB,PSMA7,PSMD8,PSMB6,PSMD6,PSMD7,RAP1A,UBB,PPP2R1A,PSMB3,PSMD2,UBC,SPTAN1,SPTBN1,PSMB8,RBX1,PSMA5,PSMA3,PSMC5,PSMC6,PTPRA,PSMC1,AKAP9,PSME1,PSME2,CALM1,RAF1,FGFR1	Reactome_2016	1174	245	31	Beta	up	up	human
Cytosolic tRNA aminoacylation_Homo sapiens_R-HSA-379716	1.80856e-05	0.000379055	7.90425	86.3175	WARS,KARS,LARS,GARS,EPRS,FARSA,AARS	Reactome_2016	738	24	7	Beta	up	unchanged	human
Downstream signaling of activated FGFR3_Homo sapiens_R-HSA-5654708	1.7606e-05	0.000384816	1.66175	18.1916	RET,CDKN1A,AHCYL1,YWHAB,ARRB2,PSMD9,SPRED2,DUSP10,AKT3,NRTN,PRKACB,SPTAN1,IER3,TSC2,PRKCA,KSR2,DUSP8,DUSP7,PSMA6,ADCY9,PSMA4,AKAP9,PSME4,RASA2,IL3RA,PSME2,TRIB3,SOS1,UBA52,CAMK2B,SPTBN4,PSMD11,PDE1C,ITPR1,PDGFA,PIK3R3,ITPR2,ITPR3,PIK3R1,ADCY6,FOXO1,NRAS,UBB,PRKAR2B,PSMB3,ADRBK1,PSMB1,PIP5K1A,MAPK1,PLCG1,PIP5K1C,RPS27A,SPTBN1,MAPK3,BAD,PTPN11,PSMB8,MTOR,GRIN1,TNRC6C,AGO3,PSMC3,PSMC1,PSMC2,RPS6KB2,…	Reactome_2016	2451	329	67	Beta	up	up	mouse
Protein export_Homo sapiens_hsa03060	1.32305e-05	0.000387653	8.24791	92.6487	SRP19,IMMP1L,SEC61A1,SPCS2,HSPA5,SRPRB,SEC63	KEGG_2016	738	23	7	Beta	up	unchanged	human
DAP12 signaling_Homo sapiens_R-HSA-2424491	2.35926e-05	0.000388137	1.77676	18.9306	RASGRF2,WDR83,ARRB2,DUSP16,PSMD8,DUSP10,PSMD4,PSMD2,AKT3,PRKACA,SPTAN1,JAK1,MAP2K1,CHUK,DUSP1,PRKCE,TSC2,KSR2,PPP2R5C,DUSP8,PSMA5,PSMA6,PSMA1,PIK3CA,AKAP9,TLN1,UBA52,SPTBN4,MAPKAP1,ITPR1,PIK3R2,CSF2RA,PPP2CA,PSMB4,UBC,PIP5K1A,PIP5K1B,PSMF1,PIP5K1C,SPTBN2,KL,BRAF,PSMB8,TNRC6C,PSMC5,PSMC6,AGO3,PSMC3,PTPRA,AGO2,MDM2,GRB2,FGFR1,TNRC6B	Reactome_2016	1767	344	54	Alpha	up	up	mouse
Downstream signaling of activated FGFR4_Homo sapiens_R-HSA-5654716	1.7606e-05	0.000390394	1.66175	18.1916	RET,CDKN1A,AHCYL1,YWHAB,ARRB2,PSMD9,SPRED2,DUSP10,AKT3,NRTN,PRKACB,SPTAN1,IER3,TSC2,PRKCA,KSR2,DUSP8,DUSP7,PSMA6,ADCY9,PSMA4,AKAP9,PSME4,RASA2,IL3RA,PSME2,TRIB3,SOS1,UBA52,CAMK2B,SPTBN4,PSMD11,PDE1C,ITPR1,PDGFA,PIK3R3,ITPR2,ITPR3,PIK3R1,ADCY6,FOXO1,NRAS,UBB,PRKAR2B,PSMB3,ADRBK1,PSMB1,PIP5K1A,MAPK1,PLCG1,PIP5K1C,RPS27A,SPTBN1,MAPK3,BAD,PTPN11,PSMB8,MTOR,GRIN1,TNRC6C,AGO3,PSMC3,PSMC1,PSMC2,RPS6KB2,…	Reactome_2016	2451	329	67	Beta	up	up	mouse
Fc epsilon receptor (FCERI) signaling_Homo sapiens_R-HSA-2454202	2.35332e-05	0.000391367	1.71928	18.3226	RASGRF2,WDR83,ARRB2,DUSP16,PSMD8,PPP3CA,PPP3CB,DUSP10,PSMD4,PSMD2,AKT3,MAP3K7,SPTAN1,JAK1,MAP2K1,CHUK,DUSP1,TSC2,KSR2,PPP2R5C,DUSP8,PSMA5,PSMA6,CDC34,PSMA1,PIK3CA,AKAP9,TLN1,UBA52,SPTBN4,MAPKAP1,CUL1,ITPR1,PIK3R2,CSF2RA,PPP2CA,PSMB4,MAPK8,UBC,PIP5K1A,PIP5K1B,PSMF1,PIP5K1C,SPTBN2,KL,JUN,BRAF,PSMB8,TNRC6C,PSMC5,PSMC6,AGO3,PSMC3,PTPRA,AGO2,MDM2,GRB2,TAB2,TNRC6B,FGFR1	Reactome_2016	1767	395	60	Alpha	up	up	mouse
Downstream signaling of activated FGFR2_Homo sapiens_R-HSA-5654696	1.7606e-05	0.000396135	1.66175	18.1916	RET,CDKN1A,AHCYL1,YWHAB,ARRB2,PSMD9,SPRED2,DUSP10,AKT3,NRTN,PRKACB,SPTAN1,IER3,TSC2,PRKCA,KSR2,DUSP8,DUSP7,PSMA6,ADCY9,PSMA4,AKAP9,PSME4,RASA2,IL3RA,PSME2,TRIB3,SOS1,UBA52,CAMK2B,SPTBN4,PSMD11,PDE1C,ITPR1,PDGFA,PIK3R3,ITPR2,ITPR3,PIK3R1,ADCY6,FOXO1,NRAS,UBB,PRKAR2B,PSMB3,ADRBK1,PSMB1,PIP5K1A,MAPK1,PLCG1,PIP5K1C,RPS27A,SPTBN1,MAPK3,BAD,PTPN11,PSMB8,MTOR,GRIN1,TNRC6C,AGO3,PSMC3,PSMC1,PSMC2,RPS6KB2,…	Reactome_2016	2451	329	67	Beta	up	up	mouse
Signaling by VEGF_Homo sapiens_R-HSA-194138	4.991e-05	0.00039772	1.97366	19.5496	PSMD10,PSMD14,ROCK1,HSPB1,IQGAP1,PHB,PSMA7,PSMD8,PSMB6,PSMD6,PSMD7,RAP1A,UBB,PPP2R1A,PSMB3,PSMD2,UBC,CTNNA1,MLST8,AKT1,PAK3,SPTAN1,SPTBN1,PSMB8,RBX1,PSMA5,PSMA3,PSMC5,PSMC6,PTPRA,PSMC1,AKAP9,PSME1,PSME2,CTNNB1,CALM1,RAF1,FGFR1	Reactome_2016	1174	328	38	Beta	up	up	human
VEGFA-VEGFR2 Pathway_Homo sapiens_R-HSA-4420097	2.60247e-05	0.000414769	1.8039	19.0429	RASGRF2,WDR83,ARRB2,SHB,DUSP16,PSMD8,DUSP10,PSMD4,PSMD2,AKT3,PRKACA,SPTAN1,JAK1,MAP2K1,HSP90AA1,DUSP1,KSR2,PPP2R5C,DUSP8,PSMA5,PSMA6,PSMA1,PIK3CA,AKAP9,MAPKAPK2,TLN1,UBA52,SPTBN4,MAPKAP1,ITPR1,PIK3R2,PRKCZ,CSF2RA,PPP2CA,PSMB4,UBC,CTNNA1,PTK2B,PSMF1,PAK3,SPTBN2,KL,BRAF,PSMB8,PSMC5,PSMC6,PSMC3,ABI2,PTPRA,GRB2,FGFR1	Reactome_2016	1767	320	51	Alpha	up	up	mouse
mRNA Processing_Homo sapiens_WP411	6.76185e-06	0.000422133	2.18455	26.0053	DHX9,CELF1,SFSWAP,CSTF3,CELF4,CSTF2T,HNRNPR,U2AF1,POLR2A,PCBP2,SPOP,SRSF10,SRPK2,SF3A3,CPSF1,PRMT2,FUS,NONO,METTL3,CLK4,CDC40,CLK3,SRPK1,CLK2,PRPF4,NUDT21,SFPQ,PHF5A,NHP2L1,HNRNPA2B1,SRSF2,SRSF4,SNRPA1,SRSF5	WikiPathways_2016	2451	127	34	Beta	up	up	mouse
Influenza Viral RNA Transcription and Replication_Homo sapiens_R-HSA-168273	3.2404e-05	0.000434896	2.13006	22.0189	RPL30,POM121,RPL32,RPL34,RPL11,RPL36A,RPL7,RPS4X,RPS16,RPS18,POLR2C,RPL14,POLR2E,POLR2F,RPS2,RPS27A,RPL39,RPS10,POLR2K,RPL19,RPS7,RPS5,RPS6,RPS3A,GTF2F1,RPS29,RPL27,RPS20,RPL26,RPL28,RPS23	Reactome_2016	2274	128	31	Alpha	unchanged	up	human
Downstream signaling events of B Cell Receptor (BCR)_Homo sapiens_R-HSA-1168372	2.9163e-05	0.000437445	2.06329	21.5461	MAPKAP1,CUL1,PIK3R2,PSMD8,PPP2CA,PSMB4,PSMD4,PSMD2,AKT3,UBC,PIP5K1A,PIP5K1B,PSMF1,PIP5K1C,MAP3K7,KL,CHUK,TSC2,PPP2R5C,PSMB8,PSMA5,TNRC6C,PSMA6,PSMC5,PSMC6,AGO3,PIK3CA,PSMA1,PSMC3,AGO2,MDM2,GRB2,UBA52,FGFR1,TNRC6B	Reactome_2016	1767	192	35	Alpha	up	up	mouse
Ubiquitin mediated proteolysis_Homo sapiens_hsa04120	9.05183e-06	0.000442031	2.16842	25.1808	UBA6,UBE2D3,KEAP1,UBE2D1,XIAP,UBE3B,UBE2J2,PRPF19,HERC3,HERC1,UBE2Q2,CDC27,FBXO4,BTRC,UBE2F,UBE2H,UBE2I,FBXW8,ANAPC7,UBE2B,FBXW7,FBXO2,UBE2E3,UBE2E1,UBE2E2,UBE4B,UBE2G1,UBE2R2,RFWD2,UBE2N,ANAPC5,TRIM37,TRIP12,UBE2M	KEGG_2016	2289	137	34	Beta	unchanged	up	mouse
Late Phase of HIV Life Cycle_Homo sapiens_R-HSA-162599	2.15026e-05	0.000456931	2.10373	22.6095	POM121,CCNH,NEDD4L,FURIN,XPO1,UBB,POLR2A,POLR2B,TPR,POLR2D,TCEB2,POLR2F,POLR2G,RPS27A,POLR2I,NELFE,POLR2L,NUP214,RANBP2,NUP133,TAF10,VPS37C,VPS37A,GTF2H1,SSRP1,GTF2F1,CDK7,CHMP2B,NMT2,TAF6,UBA52,CHMP5,TAF1	Reactome_2016	2451	128	33	Beta	up	up	mouse
Axon guidance_Homo sapiens_R-HSA-422475	3.50597e-05	0.000462425	1.51993	15.5921	SEMA5A,ITGB1,GSK3B,HSP90AB1,YWHAB,ITSN1,CLTA,AP2A1,ARHGAP35,ACTG1,PSMD8,RPS6KA3,PSMD6,PPP2R1A,PSMD2,PSMD3,CFL1,PSMD1,ITGAV,RAC1,SPTAN1,JAK1,ACTR3,CAP1,MAP2K2,ARHGEF12,CSNK2A1,PPP2R5B,ADAM10,RHOC,RHOA,DNM1,MYL6,PSMA3,PSMA4,CREB1,RASA4,AKAP9,PSME1,NUMB,PSME2,PFN1,PFN2,CAMK2B,CAMK2D,CRMP1,PHB,CACNA1C,MYL12A,MYL12B,RAP1B,APH1A,PPP2CA,PSMB7,PPP2CB,NRAS,PAK1,ABLIM2,PSMB2,UBB,UBC,ABL2,PSMF1,RPS27A,SCN3B…	Reactome_2016	2274	515	89	Alpha	unchanged	up	human
Parkinson's disease_Homo sapiens_hsa05012	7.91909e-06	0.000464059	2.15359	25.2966	NDUFA13,COX7B,NDUFB7,UQCRB,NDUFB6,COX4I1,COX7A2,UQCR11,ATP5G3,COX6A1,UBE2J2,ATP5O,ATP5G2,UQCRH,ATP5D,CYC1,PRKACA,NDUFV2,NDUFV1,SLC18A1,NDUFA7,NDUFC2,SDHC,NDUFC1,UBE2G1,COX6C,COX6B1,COX7A2L,PINK1,NDUFS8,NDUFS7,NDUFS3,VDAC2,CYCS,SLC25A5	KEGG_2016	2289	142	35	Beta	unchanged	up	mouse
VEGFR2 mediated cell proliferation_Homo sapiens_R-HSA-5218921	5.86615e-05	0.000465036	2.12947	20.749	PSMD10,PSMD14,IQGAP1,PHB,PSMA7,PSMD8,PSMB6,PSMD6,PSMD7,RAP1A,UBB,PPP2R1A,PSMB3,PSMD2,UBC,SPTAN1,SPTBN1,PSMB8,RBX1,PSMA5,PSMA3,PSMC5,PSMC6,PTPRA,PSMC1,AKAP9,PSME1,PSME2,CALM1,RAF1,FGFR1	Reactome_2016	1174	248	31	Beta	up	up	human
Diseases of signal transduction_Homo sapiens_R-HSA-5663202	2.34689e-05	0.000485235	1.69999	18.1216	CDKN1A,ZFYVE9,RBPJ,PSMD9,AKT3,EP300,HSP90AA1,TSC2,GTF2F1,TGFBR1,NCOR2,KAT2B,PSMA6,RBP4,NCOR1,PSMA4,PSME4,PSME2,MAML3,SOS1,UBA52,HDAC5,PSMD11,CTBP2,HDAC1,PDGFA,PIK3R3,PIK3R1,CBL,FOXO1,HDAC6,LRP6,NRAS,UBB,POLR2A,PSMB3,POLR2B,PSMB1,POLR2D,POLR2F,POLR2G,PLCG1,TBL1X,RPS27A,POLR2I,POLR2L,STAT5B,STAT1,BAD,PTPN11,ERLIN2,PSMB8,MTOR,SNW1,PSMC3,APC,PSMC1,PSMC2,RPS6KB2,GRB2	Reactome_2016	2451	288	60	Beta	up	up	mouse
mRNA Splicing - Major Pathway_Homo sapiens_R-HSA-72163	2.33326e-05	0.000489026	2.07043	22.0825	DHX9,CSTF3,HNRNPR,U2AF1,POLR2A,PCF11,POLR2B,PCBP1,PCBP2,POLR2D,POLR2F,POLR2G,POLR2I,SRSF11,POLR2L,HNRNPA0,SF3A3,CPSF7,CPSF1,FUS,UPF3B,CDC5L,CWC15,PLRG1,GTF2F1,CDC40,PRPF4,NUDT21,PHF5A,HNRNPA2B1,SRSF2,SRSF4,SNRPA1,SRSF5	Reactome_2016	2451	134	34	Beta	up	up	mouse
RHO GTPases activate KTN1_Homo sapiens_R-HSA-5625970	2.59061e-05	0.000508158	12.3183	130.094	CDC42,KLC2,RAC1,RHOA,KTN1	Reactome_2016	738	11	5	Beta	up	unchanged	human
Interleukin-3, 5 and GM-CSF signaling_Homo sapiens_R-HSA-512988	6.54271e-05	0.000513351	2.08868	20.1235	PSMD10,PSMD14,IQGAP1,PHB,PSMA7,PSMD8,PSMB6,PSMD6,PSMD7,RAP1A,UBB,PPP2R1A,PSMB3,PSMD2,UBC,SPTAN1,SPTBN1,YWHAZ,PSMB8,RBX1,PSMA5,PSMA3,PSMC5,PSMC6,PTPRA,PSMC1,AKAP9,PSME1,PSME2,CALM1,RAF1,FGFR1	Reactome_2016	1174	261	32	Beta	up	up	human
mRNA Processing_Homo sapiens_WP411	3.67667e-06	0.000535568	2.28533	28.5975	SF3B2,DDX1,SRP54,NXF1,SNRPD2,PABPN1,SNRPD1,PCBP2,PAPOLA,SPOP,TXNL4A,SF3B1,SRPK2,RBM17,RBM39,SF3A1,SNRPN,FUS,NONO,PRPF40A,HNRNPM,SFPQ,PRPF6,PHF5A,SNRPG,CD2BP2,SRSF3,SNRPE,SNRPA1,SRSF5,SRSF7,SNRPB,SUGP1	WikiPathways_2016	2274	127	33	Alpha	unchanged	up	human
Assembly of the primary cilium_Homo sapiens_R-HSA-5617833	3.97905e-05	0.000538757	2.05793	20.8507	CEP57,ARF4,CETN2,DCTN3,PKD1,HDAC6,KIF3A,PDE6D,CCT8,KIFAP3,PRKACA,MARK4,PCNT,CC2D2A,CLASP1,CCT5,DYNC2H1,MKKS,HSP90AA1,IFT80,CSNK1E,DYNLL1,TUBB4B,LZTFL1,RAB11A,IFT20,ATAT1,AKAP9,TCP1,CEP83,MAPRE1,CLUAP1,PAFAH1B1,EXOC1	Reactome_2016	1767	187	34	Alpha	up	up	mouse
HIV Life Cycle_Homo sapiens_R-HSA-162587	2.94446e-05	0.000556176	2.02552	21.1322	POM121,CCNH,NEDD4L,FURIN,XPO1,UBB,POLR2A,POLR2B,TPR,POLR2D,TCEB2,POLR2F,BANF1,POLR2G,RPS27A,POLR2I,NELFE,POLR2L,NUP214,RANBP2,XRCC4,NUP133,TAF10,VPS37C,VPS37A,GTF2H1,SSRP1,GTF2F1,CDK7,CHMP2B,NMT2,TAF6,UBA52,CHMP5,TAF1	Reactome_2016	2451	141	35	Beta	up	up	mouse
Processing of Capped Intron-Containing Pre-mRNA_Homo sapiens_R-HSA-72203	2.99024e-05	0.000557935	1.8603	19.3798	FYTTD1,POM121,DHX9,CSTF3,HNRNPR,U2AF1,POLR2A,PCF11,POLR2B,PCBP1,PCBP2,TPR,POLR2D,POLR2F,POLR2G,POLR2I,SRSF11,POLR2L,HNRNPA0,NUP214,RANBP2,SF3A3,CPSF7,CPSF1,NUP133,WTAP,FUS,METTL3,THOC1,UPF3B,CDC5L,THOC2,CWC15,PLRG1,GTF2F1,CDC40,NUDT21,PRPF4,PHF5A,HNRNPA2B1,SRSF2,SRSF4,SNRPA1,SRSF5	Reactome_2016	2451	193	44	Beta	up	up	mouse
Spry regulation of FGF signaling_Homo sapiens_R-HSA-1295596	3.12574e-05	0.000569331	4.58996	47.6129	UBB,MKNK1,MAPK1,PTPN11,GRB2,CBL,RPS27A,UBA52,MAPK3	Reactome_2016	2451	16	9	Beta	up	up	mouse
Infectious disease_Homo sapiens_R-HSA-5663205	2.68074e-06	0.000585933	2.34988	30.1475	RPL10,PSMD14,RNMT,RPLP1,RPL12,RPLP0,VPS4A,FURIN,PSMA7,PSMB6,PSMB4,XPO1,RPS19,PSMB3,RPS3,RPL15,AP2M1,RPS9,HSP90AA1,TAF12,RPL23,TAF10,HMGA1,ISG15,SSRP1,EEF2,PSMC6,PSMC3,PSMC4,PSMC2,RPL24,TAF6,NUPL2,MNAT1,RAN	Reactome_2016	856	348	35	Alpha	up	up	human
SRP-dependent cotranslational protein targeting to membrane_Homo sapiens_R-HSA-1799339	8.17762e-06	0.000595798	2.2485	26.3392	RPL3,RPN2,RPLP1,RPL12,RPN1,RPS4Y1,RPS15,RPL7A,RPS16,RPS18,RPL14,SEC61B,RPS2,RPS11,RPL18,RPS27A,RPL17,RPS12,RPL19,SEC11C,RPS9,RPS8,RPL23,SSR2,RPS6,RPL13A,RPL23A,DDOST,RPS28,RPL28,RPL26L1	Reactome_2016	2577	107	31	Beta	unchanged	up	human
Interleukin-2 signaling_Homo sapiens_R-HSA-451927	7.93779e-05	0.000619634	2.09567	19.7858	PSMD10,PSMD14,IQGAP1,PHB,PSMA7,PSMD8,PSMB6,PSMD6,PSMD7,RAP1A,UBB,PPP2R1A,PSMB3,PSMD2,UBC,SPTAN1,SPTBN1,PSMB8,RBX1,PSMA5,PSMA3,PSMC5,PSMC6,PTPRA,PSMC1,AKAP9,PSME1,PSME2,CALM1,RAF1,FGFR1	Reactome_2016	1174	252	31	Beta	up	up	human
Signaling by VEGF_Homo sapiens_R-HSA-194138	5.06401e-05	0.000629913	1.75991	17.4068	RASGRF2,WDR83,ARRB2,SHB,DUSP16,PSMD8,DUSP10,PSMD4,PSMD2,AKT3,PRKACA,SPTAN1,JAK1,MAP2K1,HSP90AA1,DUSP1,KSR2,PPP2R5C,DUSP8,PSMA5,PSMA6,PSMA1,PIK3CA,AKAP9,MAPKAPK2,TLN1,UBA52,SPTBN4,MAPKAP1,ITPR1,PIK3R2,PRKCZ,CSF2RA,PPP2CA,PSMB4,UBC,CTNNA1,PTK2B,PSMF1,PAK3,SPTBN2,KL,BRAF,PSMB8,PSMC5,PSMC6,PSMC3,ABI2,PTPRA,GRB2,FGFR1	Reactome_2016	1767	328	51	Alpha	up	up	mouse
Cellular response to hypoxia_Homo sapiens_R-HSA-2262749	8.30534e-05	0.000641776	5.24178	49.2519	EGLN2,UBB,EPAS1,UBE2D2,UBE2D3,UBC,TCEB1,RBX1	Reactome_2016	1174	26	8	Beta	up	up	human
Regulation of Hypoxia-inducible Factor (HIF) by oxygen_Homo sapiens_R-HSA-1234174	8.30534e-05	0.000645034	5.24178	49.2519	EGLN2,UBB,EPAS1,UBE2D2,UBE2D3,UBC,TCEB1,RBX1	Reactome_2016	1174	26	8	Beta	up	up	human
Proteasome_Homo sapiens_hsa03050	2.6846e-05	0.000655491	5.54324	58.3447	PSMB4,PSMB5,PSMD4,PSMB2,PSMC3,PSMB1,PSMC2,PSMD1,PSMF1	KEGG_2016	738	44	9	Beta	up	unchanged	human
Signalling by NGF_Homo sapiens_R-HSA-166520	4.92186e-06	0.000684586	1.78458	21.8108	ATF1,KLB,YWHAE,GSK3A,TRIO,AHCYL1,ARAF,IRS2,PPP2R1A,PPP2R5E,AKT2,AKT1,PSMD1,AP2M1,SH3GL2,PPP2R5A,PRKCA,RHOA,RBX1,DNM3,PSMA3,RASA1,IL3RA,RASA2,TRIB3,ARHGEF7,RAF1,SQSTM1,CRK,HDAC2,RALA,RALB,PSMD14,HDAC1,CUL3,PSEN2,PHB,FOXO3,PSMA7,PSMB10,ABR,PPP2CB,PSMB5,UBB,PRKAR2B,PSMB3,ADRBK1,AP2S1,RALGDS,MAP2K5,SPTBN1,BRAP,NTRK2,BAD,STAT3,DAB2IP,PTPN11,PSMC4,AGO1,RPS6KB2,NF1,DNAL4,TNRC6A	Reactome_2016	1569	450	63	Alpha	up	unchanged	mouse
NGF signalling via TRKA from the plasma membrane_Homo sapiens_R-HSA-187037	4.50323e-06	0.000688994	1.87455	23.0771	ATF1,KLB,GSK3A,AHCYL1,ARAF,IRS2,PPP2R1A,PPP2R5E,AKT2,AKT1,PSMD1,SH3GL2,AP2M1,PPP2R5A,PRKCA,RHOA,RBX1,DNM3,PSMA3,RASA1,RASA2,IL3RA,TRIB3,RAF1,CRK,RALA,RALB,PSMD14,CUL3,PHB,FOXO3,PSMA7,PSMB10,PPP2CB,PSMB5,UBB,PRKAR2B,PSMB3,ADRBK1,AP2S1,RALGDS,SPTBN1,MAP2K5,BRAP,NTRK2,BAD,STAT3,DAB2IP,PTPN11,PSMC4,AGO1,RPS6KB2,NF1,DNAL4,TNRC6A	Reactome_2016	1569	374	55	Alpha	up	unchanged	mouse
FCERI mediated MAPK activation_Homo sapiens_R-HSA-2871796	9.00323e-05	0.000692208	2.00421	18.6699	PSMD10,PSMD14,IQGAP1,PHB,PSMA7,PSMD8,PSMB6,PSMD6,PSMD7,RAP1A,UBB,PPP2R1A,PSMB3,PSMD2,UBC,SPTAN1,SPTBN1,JUN,FOS,PSMB8,RBX1,PSMA5,MAPK10,PSMA3,PSMC5,PSMC6,PTPRA,PSMC1,AKAP9,PSME1,PSME2,CALM1,RAF1,FGFR1	Reactome_2016	1174	289	34	Beta	up	up	human
Misspliced GSK3beta mutants stabilize beta-catenin_Homo sapiens_R-HSA-5339716	8.69939e-06	0.00070053	5.24246	61.0865	PPP2CA,GSK3B,PPP2CB,PPP2R1B,CSNK1A1,PPP2R1A,AXIN1,PPP2R5A,CTNNB1	Reactome_2016	2289	15	9	Beta	unchanged	up	mouse
Class I MHC mediated antigen processing & presentation_Homo sapiens_R-HSA-983169	6.1264e-05	0.000715526	1.78129	17.2791	RNF34,MGRN1,VPRBP,CUL1,RNF19B,UBE2Z,UBE2L3,PSMD8,UFL1,HERC3,PSMB4,RNF114,CDC23,HECTD1,PSMD4,PSMD2,UBC,ARIH2,TCEB2,PSMF1,ANAPC7,HSPA5,FBXO2,SIAH2,UBE2E3,FBXO17,UBE2G1,PSMB8,PJA2,FBXO31,TAPBP,PSMA5,PSMA6,SPSB2,UBE2W,PSMC5,ITCH,CDC34,PSMC6,PSMA1,PSMC3,UBE2R2,UBE2S,ASB7,TRIP12,UBA52,ANAPC1,RNF220	Reactome_2016	1767	305	48	Alpha	up	up	mouse
NGF signalling via TRKA from the plasma membrane_Homo sapiens_R-HSA-187037	5.93355e-05	0.000738075	1.5991	15.563	GSK3B,CDKN1A,YWHAB,CLTA,AP2A1,PSMD8,RPS6KA3,PSMD6,PPP2R1A,PSMD2,PSMD3,MLST8,PSMD1,PRKACB,SPTAN1,JAK1,DUSP3,MAP2K2,PRKCE,PPP2R5B,TSC2,RHOA,DNM1,PSMA3,PSMA4,CREB1,RASA4,AKAP9,PSME1,PSME2,TRIB3,CRK,CAMK2B,RALA,CAMK2D,MAPKAP1,ADCY1,PHB,PPP2CA,RAP1B,PSMB7,PPP2CB,NRAS,PSMB2,UBB,PRKAR2A,UBC,RICTOR,PSMF1,RPS27A,RALGDS,SPTBN1,STAT3,PSMB8,PSMB9,MAPK13,PPP5C,PSMC5,AGO3,PTPRA,NF1,GRB2,KRAS,LAMTOR3,MAP3K11,TN…	Reactome_2016	2274	374	68	Alpha	unchanged	up	human
Cellular responses to stress_Homo sapiens_R-HSA-2262752	5.89196e-05	0.00073891	1.60564	15.6379	RB1,C11ORF73,GSK3B,CDKN1A,HSP90AB1,UBE2D3,NUDT2,PRKAG2,WDR45,RPS6KA3,MAP1LC3A,KAT5,MLST8,EP300,HIST1H2AC,MAP2K3,GABARAPL2,GPX3,TSC2,TERF1,RRAGA,RRAGC,RRAGD,CHMP4B,TERF2IP,CHMP4A,ANAPC5,ATG4D,CAMK2B,POM121,PRKAA1,CAMK2D,ANAPC15,RPS19BP1,DEDD2,PRDX2,BAG5,UBB,DNAJB6,ATG101,PRDX1,UBC,TCEB1,IGFBP7,RPS27A,ATG5,MAP4K4,HSPA9,HSPA8,CBX6,HSPA5,HSPA4,STAT3,PRDX6,SOD1,MAPK10,CDK6,AGO3,CDK4,CHMP2B,CYCS,LAMTOR…	Reactome_2016	2274	367	67	Alpha	unchanged	up	human
S37 mutants of beta-catenin aren't phosphorylated_Homo sapiens_R-HSA-5358749	8.69939e-06	0.000739448	5.24246	61.0865	PPP2CA,GSK3B,PPP2CB,PPP2R1B,CSNK1A1,PPP2R1A,AXIN1,PPP2R5A,CTNNB1	Reactome_2016	2289	15	9	Beta	unchanged	up	mouse
NGF signalling via TRKA from the plasma membrane_Homo sapiens_R-HSA-187037	6.48662e-05	0.000746206	1.69477	16.3429	RASGRF2,WDR83,ARRB2,DUSP16,PSMD8,DUSP10,PSMD4,PSMD2,RPS6KA2,AKT3,PRKACA,SPTAN1,JAK1,MAP2K1,CHUK,DUSP1,PRKCE,TSC2,KSR2,PPP2R5C,DUSP8,PSMA5,PSMA6,PSMA1,PIK3CA,AKAP9,MAPKAPK2,TLN1,UBA52,SPTBN4,MAPKAP1,ITPR1,PIK3R2,CSF2RA,PPP2CA,PSMB4,UBC,PIP5K1A,PIP5K1B,PSMF1,PIP5K1C,SPTBN2,KL,BRAF,PSMB8,TNRC6C,PSMC5,PSMC6,AGO3,PSMC3,PTPRA,AGO2,MDM2,GRB2,FGFR1,TNRC6B	Reactome_2016	1767	374	56	Alpha	up	up	mouse
Signaling by PDGF_Homo sapiens_R-HSA-186797	4.43186e-05	0.000779396	1.59164	15.9547	RET,CDKN1A,AHCYL1,YWHAB,ARRB2,PSMD9,SPRED2,DUSP10,AKT3,NRTN,PRKACB,SPTAN1,IER3,TSC2,PRKCA,KSR2,DUSP8,DUSP7,PSMA6,ADCY9,PSMA4,AKAP9,PSME4,RASA2,IL3RA,PSME2,TRIB3,SOS1,UBA52,CAMK2B,GRB7,SPTBN4,PSMD11,PDE1C,ITPR1,PDGFA,PIK3R3,ITPR2,ITPR3,FURIN,PIK3R1,ADCY6,FOXO1,NRAS,UBB,PRKAR2B,PSMB3,ADRBK1,PSMB1,PIP5K1A,MAPK1,PLCG1,PIP5K1C,RPS27A,SPTBN1,MAPK3,STAT5B,STAT1,BAD,PTPN11,PSMB8,MTOR,GRIN1,TNRC6C,AGO3,PS…	Reactome_2016	2451	364	71	Beta	up	up	mouse
T41 mutants of beta-catenin aren't phosphorylated_Homo sapiens_R-HSA-5358752	8.69939e-06	0.000782945	5.24246	61.0865	PPP2CA,GSK3B,PPP2CB,PPP2R1B,CSNK1A1,PPP2R1A,AXIN1,PPP2R5A,CTNNB1	Reactome_2016	2289	15	9	Beta	unchanged	up	mouse
Organelle biogenesis and maintenance_Homo sapiens_R-HSA-1852241	4.60247e-05	0.000800203	1.62698	16.2476	CEP57,ATF2,ARF4,C2CD3,IFT172,MRPL38,MRPL39,MRPS10,PRKAG2,PKD2,MRPL35,PKD1,TUBA1A,TNPO1,CC2D2A,DYNC2H1,NCOA1,CCT2,HSP90AA1,EXOC8,MRPS24,EXOC7,MRPS18B,MRPS21,IFT80,TUBG1,MRPS7,DYNLL1,WDR35,MRPL46,CKAP5,SSTR3,SEPT2,HAUS2,MRPS18C,MRPL52,MRPS9,NCOR1,AKAP9,SFI1,EXOC1,DYNC1I2,SSNA1,MRPL19,MRPL16,MRPL14,MRPS30,MTIF3,MRPL54,HDAC6,ARL13B,PRKAR2B,TBL1X,PCNT,MARK4,MEF2D,GADD45GIP1,ODF2,IFT122,MRPL23,TUBB4B,M…	Reactome_2016	2451	326	65	Beta	up	up	mouse
Oxidative phosphorylation_Homo sapiens_hsa00190	1.6535e-05	0.000807459	2.17247	23.919	NDUFB9,COX7B,COX17,COX7A2,UQCR11,COX6A1,ATP5O,COX5A,ATP5E,ATP5D,COX11,UQCRFS1,CYC1,NDUFV2,ATP6V0E2,ATP6V1C1,NDUFA8,NDUFA7,NDUFA4,NDUFA3,NDUFA2,NDUFC2,NDUFC1,ATP5F1,COX6C,ATP5J2,NDUFS8,UQCRQ,NDUFS6,NDUFS4,NDUFS2,NDUFS1	KEGG_2016	2216	133	32	Alpha	unchanged	up	mouse
phosphorylation site mutants of CTNNB1 are not targeted to the proteasome by the destruction complex_Homo sapiens_R-HSA-4839743	8.69939e-06	0.00083188	5.24246	61.0865	PPP2CA,GSK3B,PPP2CB,PPP2R1B,CSNK1A1,PPP2R1A,AXIN1,PPP2R5A,CTNNB1	Reactome_2016	2289	15	9	Beta	unchanged	up	mouse
DAP12 interactions_Homo sapiens_R-HSA-2172127	7.68492e-05	0.000839852	1.70252	16.1291	RASGRF2,WDR83,ARRB2,DUSP16,PSMD8,DUSP10,PSMD4,PSMD2,AKT3,PRKACA,SPTAN1,JAK1,MAP2K1,CHUK,DUSP1,PRKCE,TSC2,KSR2,PPP2R5C,DUSP8,PSMA5,PSMA6,PSMA1,PIK3CA,AKAP9,TLN1,UBA52,SPTBN4,MAPKAP1,ITPR1,PIK3R2,CSF2RA,PPP2CA,PSMB4,UBC,PIP5K1A,PIP5K1B,PSMF1,PIP5K1C,SPTBN2,KL,BRAF,PSMB8,TNRC6C,PSMC5,PSMC6,AGO3,PSMC3,PTPRA,AGO2,MDM2,GRB2,FGFR1,TNRC6B	Reactome_2016	1767	359	54	Alpha	up	up	mouse
mRNA Splicing_Homo sapiens_R-HSA-72172	1.10059e-05	0.000841953	2.12368	24.2463	DDX5,SF3B3,RNPC3,PRPF19,PTBP1,SNRPD2,SNRPD1,U2AF2,POLR2C,TRA2B,DHX38,SNRPD3,TXNL4A,SNRNP35,SF3B1,CTNNBL1,RBM5,SF3A1,NCBP1,CPSF3,ALYREF,ZCRB1,GTF2F2,LSM4,HNRNPL,HNRNPM,LSM7,HNRNPK,LSM6,HNRNPUL1,SNRPE,HNRNPC,SRSF7,SLU7,SUGP1	Reactome_2016	2289	144	35	Beta	unchanged	up	mouse
Transport to the Golgi and subsequent modification_Homo sapiens_R-HSA-948021	7.79819e-05	0.000846186	2.09604	19.8265	ARF3,SPTBN4,B4GALT3,ARF4,DCTN5,ARF1,STX17,RAB1B,USO1,DCTN3,NAPG,MAN1A2,SPTAN1,SPTBN2,DYNC2H1,TRAPPC2,TRAPPC1,TRAPPC4,TRAPPC10,COG1,DYNLL1,ARCN1,DYNC1LI2,TRAPPC6A,SEC23IP,GOLGB1,GORASP1,MGAT4B,KDELR2,ARF5	Reactome_2016	1767	162	30	Alpha	up	up	mouse
S45 mutants of beta-catenin aren't phosphorylated_Homo sapiens_R-HSA-5358751	8.69939e-06	0.000887338	5.24246	61.0865	PPP2CA,GSK3B,PPP2CB,PPP2R1B,CSNK1A1,PPP2R1A,AXIN1,PPP2R5A,CTNNB1	Reactome_2016	2289	15	9	Beta	unchanged	up	mouse
MAPK family signaling cascades_Homo sapiens_R-HSA-5683057	8.70504e-05	0.000918531	1.79344	16.7669	SPTBN4,RASGRF2,WDR83,ARRB2,CSF2RA,DUSP16,PSMD8,PPP2CA,PSMB4,DUSP10,PSMD4,PSMD2,UBC,PSMF1,PRKACA,PAK3,SPTAN1,MAPK4,SPTBN2,JAK1,KL,JUN,MAP2K1,DUSP1,BRAF,KSR2,PPP2R5C,DUSP8,PSMB8,PSMA5,TNRC6C,PSMA6,PSMC5,PSMC6,AGO3,PSMA1,PSMC3,PTPRA,AKAP9,AGO2,GRB2,TLN1,UBA52,FGFR1,TNRC6B	Reactome_2016	1767	284	45	Alpha	up	up	mouse
Signaling by ERBB4_Homo sapiens_R-HSA-1236394	0.000123276	0.000924573	1.91007	17.1927	PSMD10,CDKN1A,PSMD14,IQGAP1,PHB,PSMA7,PSMD8,APH1A,PSMB6,PSMD6,PSMD7,RAP1A,UBB,PPP2R1A,PSMB3,PSMD2,UBC,MLST8,AKT1,SPTAN1,SPTBN1,PSMB8,RBX1,PSMA5,PSMA3,PSMC5,NCOR1,PSMC6,PTPRA,PSMC1,AKAP9,PSME1,PSME2,CALM1,RAF1,FGFR1,TNRC6B	Reactome_2016	1174	330	37	Beta	up	up	human
Assembly of the primary cilium_Homo sapiens_R-HSA-5617833	1.27954e-05	0.000932236	1.96242	22.1095	YWHAE,UNC119B,CEP164,DCTN3,HSPB11,TTBK2,DYNC2LI1,IFT52,IFT74,ACTR1A,PPP2R1A,NPHP1,TCTEX1D2,CEP70,PDE6D,CCT8,KIFAP3,PRKACA,IFT57,CCT5,BBS2,IQCB1,OFD1,MKKS,SCLT1,CSNK1D,CSNK1E,WDR34,TUBA4A,LZTFL1,IFT20,IFT88,TTC8,IFT81,RP2,CEP83,IFT27,TRIP11,CEP63,IFT46,CEP89,SDCCAG8	Reactome_2016	2289	187	42	Beta	unchanged	up	mouse
Non-alcoholic fatty liver disease (NAFLD)_Homo sapiens_hsa04932	1.62107e-05	0.000949946	2.09289	23.0843	NDUFB9,COX7B,PRKAG1,COX7A2,UQCR11,PIK3R1,COX6A1,ADIPOR1,COX5A,RELA,SOCS3,MLX,UQCRFS1,CYC1,RAC1,NDUFV2,MAP3K5,NDUFA8,PRKAB2,NDUFA7,NDUFA4,INSR,NDUFA3,NDUFA2,NDUFC2,NDUFC1,COX6C,NDUFS8,UQCRQ,NDUFS6,NDUFS4,CYCS,NDUFS2,NDUFS1,MAP3K11	KEGG_2016	2216	151	35	Alpha	unchanged	up	mouse
S33 mutants of beta-catenin aren't phosphorylated_Homo sapiens_R-HSA-5358747	8.69939e-06	0.000950719	5.24246	61.0865	PPP2CA,GSK3B,PPP2CB,PPP2R1B,CSNK1A1,PPP2R1A,AXIN1,PPP2R5A,CTNNB1	Reactome_2016	2289	15	9	Beta	unchanged	up	mouse
Insulin Signaling_Mus musculus_WP65	1.09267e-05	0.000954991	2.27842	26.0294	ARF1,PRKAA1,PRKAA2,STXBP4,PIK3R2,PIK3C2G,PRKCZ,PPP1CC,MAPK8,KIF3A,RPS6KA2,GRB10,FLOT1,FLOT2,MAP4K5,EIF4E,MAPK4,EGR1,PTPN1,MAP2K1,XBP1,JUN,TSC2,TSC1,EHD1,MYO1C,PIK3CA,RHEB,GRB2,SOS2,PFKM	WikiPathways_2016	1767	154	31	Alpha	up	up	mouse
Metabolism_Homo sapiens_R-HSA-1430728	1.50033e-05	0.000956459	1.24468	13.825	SLC35B2,AHCYL1,LPGAT1,RPL3,CERK,ECI1,GDE1,MT1X,CCNC,ENO2,HS6ST1,GBA2,NUBP1,NUDT4,GLS,NUBP2,RPS15,MT2A,RPS16,SCP2,FLAD1,RPS18,LIPH,PSMD3,PDK4,MLYCD,PRKACA,RPS11,PRKACB,RPS12,SECISBP2,RPL23,CACNA2D2,TALDO1,MED9,ACSL3,CMBL,MED6,POR,CYP2U1,MTHFD2,SCO2,HMBS,TRIB3,SUCLG1,TMEM126B,ADPRM,CLOCK,RPL28,CES2,MMADHC,POM121,SHMT2,MGST2,RPS4Y1,ATP5O,GNS,PTDSS2,LDHA,POM121C,INPP5F,PPCS,CHST12,PRKAR2A,ST3GAL6,ASL…	Reactome_2016	2577	1908	306	Beta	unchanged	up	human
Membrane Trafficking_Homo sapiens_R-HSA-199991	8.77426e-06	0.000958901	1.79065	20.8497	YWHAE,TFRC,CLTC,CLTB,PRKAG2,GCC2,MIA3,BICD1,AP4M1,GOLGA4,AKT2,KIF5B,TMED3,AKT1,AP3S1,AP2M1,SH3GL2,YWHAG,YWHAH,COG8,AP1B1,COG2,CSNK1D,AP3B1,ARFGAP3,ARFGAP1,ARFGAP2,GAK,EXOC4,NAA38,EXOC5,KDELR3,RAB1A,DYNC1I2,NAPB,RALA,TMF1,GOSR1,GNS,AGPAT3,KLC3,SCFD1,CUX1,UBB,SNX9,SPTBN1,TRAPPC3,DYNC1H1,RAB4A,VTA1,SURF4,DTNBP1,MYO5A,TRAPPC9,RAB13,YIPF6,SEC24D,SEC24C,COPE	Reactome_2016	1569	420	59	Alpha	up	unchanged	mouse
M Phase_Homo sapiens_R-HSA-68886	9.24336e-05	0.000962064	1.81605	16.8693	ANAPC16,RAB1B,USO1,PDS5B,SMC3,PDS5A,PSMD8,PPP2CA,PPP1CC,PSMB4,CDC23,PSMD4,NUP85,PSMD2,RAD21,UBC,PSMF1,CLASP1,NUDC,CSNK2A1,ANAPC7,H2AFZ,PPP2R5C,SMC1A,RANGAP1,LEMD2,PSMB8,PSMA5,PSMA6,PSMC5,PSMC6,PSMA1,KIF2A,PSMC3,GORASP1,CSNK2B,MAPRE1,LPIN1,UBA52,ANAPC1,ITGB3BP,PAFAH1B1,SPC25	Reactome_2016	1767	268	43	Alpha	up	up	mouse
Asparagine N-linked glycosylation_Homo sapiens_R-HSA-446203	5.73073e-05	0.000963518	1.7013	16.6167	ARF4,PRKCSH,CTSZ,MIA3,MAN1A2,TMED3,GNPNAT1,NANS,SPTAN1,DYNC2H1,SEC13,TRAPPC2L,ALG2,COPZ2,ANK3,DYNLL1,DHDDS,DPM1,TRAPPC6A,TRAPPC6B,DAD1,GORASP1,PREB,SEC22B,ARF5,ST6GALNAC6,B4GALT5,SPTBN4,DYNC1I2,DCTN5,USO1,NAPG,LMAN1,MAN2A1,MGAT3,UGGT2,SPTBN1,ST3GAL3,SEC31A,EDEM3,NUS1,SEC24B,TRAPPC1,PMM1,ST8SIA1,EDEM1,SEC16A,EDEM2,GFPT1,SEC23IP,MGAT4B,CALR,FOLR1,BET1	Reactome_2016	2451	259	54	Beta	up	up	mouse
EGFR1 Signaling Pathway_Mus musculus_WP572	2.00146e-05	0.000971822	2.00652	21.7086	PTPRR,SH3KBP1,YWHAB,PITPNA,AP2A1,ASAP1,PIK3R1,FOXO1,ELK4,SOCS3,NRAS,SH3BGRL,GRB14,MAPK1,RIPK1,SHOC2,RAC1,RBBP7,JAK2,MTA2,EPS15,NCK1,MAPK3,MAP2K3,KLF11,MAP3K1,KRT8,FOS,CREB1,ELF3,SP1,PTPN6,PRKD1,SOS1,RAB5A,BCAR1,PLEC,ZPR1	WikiPathways_2016	2216	171	38	Alpha	unchanged	up	mouse
Adaptive Immune System_Homo sapiens_R-HSA-1280218	0.000132449	0.000978971	1.56497	13.9741	ARF1,CDKN1A,CD81,UBE2D2,UBE2D3,UBE2L3,PSMD8,PSMD6,ACTR1A,PSMD7,TRIM4,UBE2Q1,PPP2R1A,KIF5C,UBE2Q2,PSMD2,CDC26,SEC61G,CDC27,MLST8,AKT1,KIFAP3,CTSD,AP2M1,PDIA3,FBXO17,HLA-A,DYNLL1,YWHAZ,RBX1,PSMA5,RNF126,PSMA3,PSME1,PSME2,RBCK1,RAF1,PSMD10,DCTN6,ANAPC13,PSMD14,DCTN2,DCTN1,PSMA7,PSMB6,RAP1A,UBB,PSMB3,UBC,AP2S1,TCEB1,PAK3,RNF130,SEC31A,DYNC1H1,MIB2,PSMB8,NFKBIA,PSMC5,PSMC6,PSMC1,ASB8,CDC16,ASB9,CALM1,…	Reactome_2016	1174	762	70	Beta	up	up	human
NOTCH2 Activation and Transmission of Signal to the Nucleus_Homo sapiens_R-HSA-2979096	0.000132334	0.00098287	5.67859	50.7108	APH1A,UBB,MDK,UBC,NEURL1,MIB2,CNTN1	Reactome_2016	1174	21	7	Beta	up	up	human
Folding of actin by CCT/TriC_Homo sapiens_R-HSA-390450	0.000135815	0.000994242	8.51789	75.8451	CCT3,TCP1,CCT8,CCT7,ACTB	Reactome_2016	1174	10	5	Beta	up	up	human
SLBP independent Processing of Histone Pre-mRNAs_Homo sapiens_R-HSA-111367	0.000135815	0.000999022	8.51789	75.8451	LSM10,SNRPG,SNRPE,SNRPD3,SNRPF	Reactome_2016	1174	10	5	Beta	up	up	human
Protein processing in endoplasmic reticulum_Homo sapiens_hsa04141	7.05733e-06	0.0010339	1.97468	23.4226	RPN2,ATF6B,PRKCSH,RPN1,DERL1,DERL2,UBE2J2,HSP90B1,ATXN3,ERLEC1,MAPK8,OS9,LMAN2,SEC61B,SEC62,SIL1,UBXN6,UBQLN2,EDEM3,BCAP31,HSPA8,MBTPS1,WFS1,FBXO2,UBE2E3,SSR2,AMFR,EDEM2,UBE2E1,UBE2E2,UBE4B,RAD23A,UBE2G1,SVIP,DDOST,DDIT3,DNAJA2,STT3A,BAX,STT3B,P4HB,SEC24D,VIMP	KEGG_2016	2577	169	43	Beta	unchanged	up	human
Non-alcoholic fatty liver disease (NAFLD)_Homo sapiens_hsa04932	3.25651e-05	0.0011927	2.02523	20.9253	GSK3B,NDUFA13,COX7B,PRKAA1,NDUFB7,UQCRB,NDUFB6,COX4I1,PRKAG1,COX7A2,PIK3R2,UQCR11,COX6A1,UQCRH,RELA,MAPK9,AKT2,CYC1,NDUFV2,NDUFV1,PRKAB2,JUN,NDUFA7,INSR,NDUFC2,SDHC,NDUFC1,COX6C,COX6B1,COX7A2L,NDUFS8,PIK3CA,NDUFS7,NDUFS3,CYCS	KEGG_2016	2289	151	35	Beta	unchanged	up	mouse
Huntington's disease_Homo sapiens_hsa05016	2.85417e-05	0.00119467	1.90141	19.8966	COX7B,NDUFA13,NDUFB7,UQCRB,NDUFB6,COX4I1,CLTB,UQCR11,COX7A2,ATP5G3,ATP5O,COX6A1,ATP5G2,UQCRH,SIN3A,CREB3L1,POLR2C,ATP5D,CYC1,NDUFV2,IFT57,NDUFV1,CREBBP,NDUFA7,NDUFC2,SDHC,NDUFC1,COX6C,COX6B1,COX7A2L,PLCB4,CREB1,NDUFS8,NDUFS7,DLG4,GNAQ,NDUFS3,TFAM,VDAC2,CYCS,HAP1,SLC25A5	KEGG_2016	2289	193	42	Beta	unchanged	up	mouse
DAP12 signaling_Homo sapiens_R-HSA-2424491	7.50543e-05	0.00122163	1.58929	15.094	RET,CDKN1A,AHCYL1,YWHAB,ARRB2,PSMD9,SPRED2,DUSP10,AKT3,NRTN,PRKACB,SPTAN1,IER3,TSC2,PRKCA,KSR2,DUSP8,DUSP7,PSMA6,ADCY9,PSMA4,AKAP9,PSME4,RASA2,IL3RA,PSME2,TRIB3,SOS1,UBA52,CAMK2B,SPTBN4,PSMD11,PDE1C,ITPR1,PDGFA,PIK3R3,ITPR2,ITPR3,PIK3R1,ADCY6,FOXO1,NRAS,UBB,PRKAR2B,PSMB3,ADRBK1,PSMB1,PIP5K1A,MAPK1,PLCG1,PIP5K1C,RPS27A,SPTBN1,MAPK3,BAD,PTPN11,PSMB8,MTOR,GRIN1,TNRC6C,AGO3,PSMC3,PSMC1,PSMC2,RPS6KB2,…	Reactome_2016	2451	344	67	Beta	up	up	mouse
Asparagine N-linked glycosylation_Homo sapiens_R-HSA-446203	1.23951e-05	0.0012643	2.01786	22.7982	DYNC1I2,NAPB,RAB1A,CMAS,TUSC3,GOSR1,MIA3,MAGT1,FUOM,SCFD1,FPGT,NEU1,TMED3,SLC17A5,PGM3,GNPNAT1,MGAT2,SPTBN1,ST3GAL3,PDIA3,DYNC1H1,TRAPPC3,COG8,ST6GAL1,ALG5,EDEM2,SRD5A3,GFPT1,COG2,CSNK1D,ALG1,TRAPPC9,ARFGAP3,ARFGAP1,ARFGAP2,KDELR3,MAN1B1,SEC24D,SEC24C,COPE,ST6GALNAC6	Reactome_2016	1569	259	41	Alpha	up	unchanged	mouse
Signaling by Hedgehog_Homo sapiens_R-HSA-5358351	0.000110252	0.00126831	2.00476	18.2689	GSK3B,DERL2,ADCY1,PSMD8,PSMB7,PSMD6,UBB,OS9,PSMB2,KIF3A,PSMD2,PRKAR2A,PSMD3,UBC,SPOP,PSMD1,PSMF1,RPS27A,PRKACB,CSNK1A1,FUZ,PSMB8,PSMB9,PSMA3,PSMC5,PSMA4,PSME1,GNAS,NUMB,PSME2,P4HB	Reactome_2016	2274	136	31	Alpha	unchanged	up	human
mRNA Splicing_Homo sapiens_R-HSA-72172	2.36718e-05	0.0013414	1.99414	21.24	DDX5,EIF4A3,SRRT,CASC3,CCAR1,PTBP1,SART1,PABPN1,POLR2A,PCBP1,PCBP2,PAPOLA,POLR2H,HNRNPA1,CTNNBL1,BCAS2,RBM5,HNRNPA0,HSPA8,CPSF7,SF3A1,HNRNPA3,CPSF2,UPF3B,CDC5L,HNRNPL,LSM8,NUDT21,LSM7,LSM6,HNRNPA2B1,SRSF2,PPIH,SNRPA1,DNAJC8,SRSF7,SNRPA	Reactome_2016	2577	144	37	Beta	unchanged	up	human
TNF-alpha NF-kB Signaling Pathway_Mus musculus_WP246	6.14195e-06	0.00134202	1.95108	23.4137	DDX3X,PSMD13,YWHAB,TRADD,USP11,EIF4A3,PEBP1,RELA,NKIRAS1,AKT2,PSMD3,KPNA6,PAPOLA,MAP3K8,POLR2H,KPNA2,RPS11,PRKACA,MARK2,YWHAH,MAP3K2,SMARCC1,CREBBP,SMARCC2,UBE2I,CRADD,FBXW11,STAT1,USP2,CSNK2A2,COMMD1,TRPC4AP,PTK2,GNB2L1,LRPPRC,SMARCA4,CYLD,TXLNA,CDC34,TRAF4,POLR1D,POLR1E,TAB2,PFDN2,FKBP5	WikiPathways_2016	2577	179	45	Beta	unchanged	up	human
Chromatin modifying enzymes_Homo sapiens_R-HSA-3247509	1.51079e-05	0.00135971	2.08689	23.1651	ATF2,SMARCD1,SETD2,HDAC2,KDM3B,HDAC1,EHMT1,YEATS4,ING5,ATXN7,SUDS3,DMAP1,CSRP2BP,WHSC1L1,MBD3,SMARCE1,KDM2B,SETD1B,USP22,MSL3,ARID1A,SMARCA2,SUPT7L,WDR77,SMARCA4,MSL1,NCOR2,COPRS,MORF4L1,ZZZ3,KANSL1,MORF4L2,CARM1,KANSL3,TADA3,TADA1,RCOR1	Reactome_2016	1569	226	37	Alpha	up	unchanged	mouse
TCF dependent signaling in response to WNT_Homo sapiens_R-HSA-201681	0.000142464	0.00137955	1.93383	17.1269	KMT2D,CHD8,KLHL12,CXXC4,LRP6,PSMD8,PPP2CA,PSMB4,PSMD4,KAT5,TNKS2,PSMD2,UBC,DVL1,EP300,DVL3,PIP5K1B,PSMF1,TLE3,CSNK2A1,H2AFZ,AXIN1,CSNK1E,PPP2R5C,PSMB8,PSMA5,PSMA6,BCL9,PSMC5,PSMC6,PSMA1,PSMC3,CSNK2B,UBA52	Reactome_2016	1767	199	34	Alpha	up	up	mouse
Axon guidance_Homo sapiens_R-HSA-422475	9.39122e-05	0.00142263	1.94701	18.0549	ITGB1,ROBO2,ARPC1A,CLTC,PITPNA,AP2A1,CDC42,PPP2CA,PSMD9,PSMB4,ALCAM,PSMB5,PSMD4,PSMB2,PPP2R5E,PSMB1,PSMD1,PSMF1,RAC1,HRAS,NCK1,ACTR3,PSENEN,ACTR2,HSP90AA1,CSNK2A1,PPP2R5B,ADAM10,AP2B1,PPP2R5C,RHOC,RHOA,PSMC3,CDK5,PSMC2,LAMTOR2,GRB2	Reactome_2016	738	515	37	Beta	up	unchanged	human
APC truncation mutants have impaired AXIN binding_Homo sapiens_R-HSA-5467337	0.000102343	0.0014235	9.67867	88.9197	PPP2CA,CSNK1A1,PPP2R5E,PPP2R5B,PPP2R5C	Reactome_2016	738	14	5	Beta	up	unchanged	human
AXIN mutants destabilize the destruction complex, activating WNT signaling_Homo sapiens_R-HSA-4839735	0.000102343	0.00143656	9.67867	88.9197	PPP2CA,CSNK1A1,PPP2R5E,PPP2R5B,PPP2R5C	Reactome_2016	738	14	5	Beta	up	unchanged	human
Chromatin organization_Homo sapiens_R-HSA-4839726	1.51079e-05	0.00144469	2.08689	23.1651	ATF2,SMARCD1,SETD2,HDAC2,KDM3B,HDAC1,EHMT1,YEATS4,ING5,ATXN7,SUDS3,DMAP1,CSRP2BP,WHSC1L1,MBD3,SMARCE1,KDM2B,SETD1B,USP22,MSL3,ARID1A,SMARCA2,SUPT7L,WDR77,SMARCA4,MSL1,NCOR2,COPRS,MORF4L1,ZZZ3,KANSL1,MORF4L2,CARM1,KANSL3,TADA3,TADA1,RCOR1	Reactome_2016	1569	226	37	Alpha	up	unchanged	mouse
mRNA Splicing - Minor Pathway_Homo sapiens_R-HSA-72165	0.000107052	0.00144947	4.69043	42.8808	SF3B5,PRPF6,NCBP2,POLR2G,TXNL4A,GTF2F1,SNRPB,POLR2L,LSM2	Reactome_2016	738	52	9	Beta	up	unchanged	human
AXIN missense mutants destabilize the destruction complex_Homo sapiens_R-HSA-5467340	0.000102343	0.00144986	9.67867	88.9197	PPP2CA,CSNK1A1,PPP2R5E,PPP2R5B,PPP2R5C	Reactome_2016	738	14	5	Beta	up	unchanged	human
Signaling by Wnt_Homo sapiens_R-HSA-195721	9.22096e-05	0.00145444	1.63199	15.1635	TRRAP,CLTA,AP2A1,ARRB2,AP2A2,CDC73,PSMD9,PPP3CA,XPO1,EP300,TLE2,TLE1,CSNK2A1,PRKCB,CSNK2A2,H2AFX,PRKCA,PSMA6,PSMA4,DAAM1,PSME4,PSME2,PLCB1,UBA52,CSNK1G2,HIST1H2BC,KMT2D,PSMD11,CTBP2,HDAC1,ITPR1,ITPR2,ITPR3,CXXC4,LRP6,PPP3R1,UBB,GNG5,PSMB3,RBBP5,PSMB1,DVL1,AP2S1,RPS27A,WNT4,RYK,H3F3A,AP2B1,PSMB8,SMARCA4,RNF146,GNAO1,TNRC6C,AGO3,PSMC3,APC,PSMC1,PSMC2,TCF4	Reactome_2016	2451	295	59	Beta	up	up	mouse
truncated APC mutants destabilize the destruction complex_Homo sapiens_R-HSA-4839744	0.000102343	0.00146341	9.67867	88.9197	PPP2CA,CSNK1A1,PPP2R5E,PPP2R5B,PPP2R5C	Reactome_2016	738	14	5	Beta	up	unchanged	human
Truncations of AMER1 destabilize the destruction complex_Homo sapiens_R-HSA-5467348	0.000102343	0.00147722	9.67867	88.9197	PPP2CA,CSNK1A1,PPP2R5E,PPP2R5B,PPP2R5C	Reactome_2016	738	14	5	Beta	up	unchanged	human
Lissencephaly gene (LIS1) in neuronal migration and development_Homo sapiens_41fc83ec-6194-11e5-8ac5-06603eb7f303	7.1317e-06	0.00149052	7.47594	88.597	YWHAE,CDC42,CLIP1,CSNK2A1,CDK5,MAP1B,RAC1,RHOA	NCI-Nature_2016	738	29	8	Beta	up	unchanged	human
AMER1 mutants destabilize the destruction complex_Homo sapiens_R-HSA-4839748	0.000102343	0.00149129	9.67867	88.9197	PPP2CA,CSNK1A1,PPP2R5E,PPP2R5B,PPP2R5C	Reactome_2016	738	14	5	Beta	up	unchanged	human
Cellular responses to stress_Homo sapiens_R-HSA-2262752	2.14842e-05	0.00149413	1.64273	17.6564	YWHAE,GSK3B,CDKN1B,EHMT2,UBE2D3,PRKAG1,UBE2D1,ETS2,RPTOR,RPS6KA3,MAP1LC3A,KAT5,CDC27,NUP62,HIST1H1E,ATG3,GABARAPL2,MAP2K4,PRKAB2,GABARAPL1,RING1,ANAPC7,HSBP1,H2AFZ,MINK1,UBE2E1,WIPI2,ATG13,TERF2,MAPKAPK2,CHMP4B,ANAPC5,NUP54,ASF1A,PRKAA1,MTMR3,ANAPC15,WDR45B,GSTP1,RELA,RNF2,PRDX2,DNAJB1,MAPK9,DNAJB6,HSF1,RBBP7,ATG7,MAP4K4,EGLN1,CREBBP,JUN,PHC1,EGLN2,CDKN2C,CBX4,RPA1,NUP153,HSPA2,MAPK14,ATOX1,VEGFA…	Reactome_2016	2289	367	69	Beta	unchanged	up	mouse
Antigen processing: Ubiquitination & Proteasome degradation_Homo sapiens_R-HSA-983168	0.000133232	0.00149886	1.69136	15.0927	UBE3C,RNF14,UBE2D3,UBE3A,UBE2Z,UBE2L3,PSMD8,NPEPPS,RNF115,PSMD6,PSMD2,PSMD3,PSMD1,TRIM69,MYLIP,WSB1,DTX3L,FBXW11,FBXO2,UBE2E3,LRRC41,RNF41,PJA1,TRAF7,PSMA3,PSMA4,PSME1,PSME2,ANAPC5,RBCK1,CUL5,UBE2J1,PSMB7,RNF213,HECTD1,PSMB2,UBB,UBC,TCEB1,PSMF1,RPS27A,UBE2B,UBE2G1,PSMB8,PSMB9,UBE2W,PSMC5,ASB8,DZIP3,UBE2M	Reactome_2016	2274	260	50	Alpha	unchanged	up	human
Insulin Signaling_Homo sapiens_WP481	2.41562e-05	0.00150804	2.19298	23.3135	ARF1,PRKAA1,PRKAA2,STXBP4,PIK3R2,PIK3C2G,PRKCZ,MAPK8,KIF3A,RPS6KA2,GRB10,FLOT1,FLOT2,MAP4K5,MAP3K7,EIF4E,MAPK4,EGR1,PTPN1,MAP2K1,XBP1,JUN,TSC2,TSC1,EHD1,MYO1C,PIK3CA,RHEB,GRB2,SOS2,PFKM	WikiPathways_2016	1767	160	31	Alpha	up	up	mouse
NCAM signaling for neurite out-growth_Homo sapiens_R-HSA-375165	0.000213899	0.00155102	1.98537	16.7764	PSMD10,PSMD14,IQGAP1,PHB,PSMA7,PSMD8,PSMB6,PSMD6,PSMD7,RAP1A,UBB,PPP2R1A,PSMB3,PSMD2,UBC,SPTAN1,SPTBN1,PSMB8,RBX1,PSMA5,PSMA3,PSMC5,PSMC6,PTPRA,PSMC1,AKAP9,PSME1,PSME2,CALM1,RAF1,FGFR1	Reactome_2016	1174	266	31	Beta	up	up	human
IRS-related events triggered by IGF1R_Homo sapiens_R-HSA-2428928	0.000145956	0.00158378	1.64908	14.565	YWHAB,PDE3B,PRKAG2,IGF1R,PSMD8,PSMD6,PPP2R1A,PSMD2,PSMD3,MLST8,PSMD1,SPTAN1,JAK1,MAP2K2,RPS6,PPP2R5B,TSC2,RRAGA,PSMA3,PSMA4,RRAGC,RASA4,RRAGD,AKAP9,PSME1,PSME2,TRIB3,CAMK2B,PRKAA1,CAMK2D,PHB,PPP2CA,RAP1B,PSMB7,PPP2CB,NRAS,PSMB2,UBB,UBC,PSMF1,RPS27A,SPTBN1,PSMB8,PSMB9,PPP5C,PSMC5,PTPRA,NF1,GRB2,KRAS,LAMTOR1,LAMTOR3,MAP3K11,FGFR1	Reactome_2016	2274	288	54	Alpha	unchanged	up	human
Signaling by Type 1 Insulin-like Growth Factor 1 Receptor (IGF1R)_Homo sapiens_R-HSA-2404192	0.000145956	0.00159509	1.64908	14.565	YWHAB,PDE3B,PRKAG2,IGF1R,PSMD8,PSMD6,PPP2R1A,PSMD2,PSMD3,MLST8,PSMD1,SPTAN1,JAK1,MAP2K2,RPS6,PPP2R5B,TSC2,RRAGA,PSMA3,PSMA4,RRAGC,RASA4,RRAGD,AKAP9,PSME1,PSME2,TRIB3,CAMK2B,PRKAA1,CAMK2D,PHB,PPP2CA,RAP1B,PSMB7,PPP2CB,NRAS,PSMB2,UBB,UBC,PSMF1,RPS27A,SPTBN1,PSMB8,PSMB9,PPP5C,PSMC5,PTPRA,NF1,GRB2,KRAS,LAMTOR1,LAMTOR3,MAP3K11,FGFR1	Reactome_2016	2274	288	54	Alpha	unchanged	up	human
Signaling by Wnt_Homo sapiens_R-HSA-195721	0.000148412	0.00159909	1.63976	14.4553	GSK3B,CLTA,AP2A1,ASH2L,PSMD8,PSMD6,PPP3CB,KAT5,PPP2R1A,PSMD2,PSMD3,PSMD1,EP300,VPS35,RAC1,SOX6,SOX4,HIST1H2AC,CSNK2A1,PPP2R5B,YWHAZ,RHOA,PSMA3,PSMA4,PSME1,PSME2,PFN1,HDAC1,VPS26A,CXXC4,SNX3,PPP2CA,PSMB7,PPP2CB,PARD6A,GNG2,PSMB2,UBB,GNG4,GNG7,UBC,DVL2,PSMF1,RPS27A,FZD3,CSNK1A1,GNG12,PSMB8,PSMB9,GNAO1,PSMC5,AGO3,GNB5,TNRC6A,TNRC6B	Reactome_2016	2274	295	55	Alpha	unchanged	up	human
IGF1R signaling cascade_Homo sapiens_R-HSA-2428924	0.000145956	0.00160657	1.64908	14.565	YWHAB,PDE3B,PRKAG2,IGF1R,PSMD8,PSMD6,PPP2R1A,PSMD2,PSMD3,MLST8,PSMD1,SPTAN1,JAK1,MAP2K2,RPS6,PPP2R5B,TSC2,RRAGA,PSMA3,PSMA4,RRAGC,RASA4,RRAGD,AKAP9,PSME1,PSME2,TRIB3,CAMK2B,PRKAA1,CAMK2D,PHB,PPP2CA,RAP1B,PSMB7,PPP2CB,NRAS,PSMB2,UBB,UBC,PSMF1,RPS27A,SPTBN1,PSMB8,PSMB9,PPP5C,PSMC5,PTPRA,NF1,GRB2,KRAS,LAMTOR1,LAMTOR3,MAP3K11,FGFR1	Reactome_2016	2274	288	54	Alpha	unchanged	up	human
RHO GTPase Effectors_Homo sapiens_R-HSA-195258	0.000227714	0.00162805	2.00421	16.8101	KDM1A,ROCK1,IQGAP1,WASL,ACTB,NSL1,CENPC,PPP1CB,PPP1CC,YWHAQ,PPP2R1A,CTNNA1,DVL3,PAK3,YWHAG,NUDC,ARPC4,ARPC5,YWHAZ,MYL6,ARPC2,ARPC3,CTNNB1,PKN2,PFN1,CALM1,MAPRE1,HIST1H2BD,PFN2,PAFAH1B1	Reactome_2016	1174	255	30	Beta	up	up	human
Membrane Trafficking_Homo sapiens_R-HSA-199991	0.000106978	0.00163676	1.51542	13.8553	ARF4,APP,TFRC,YWHAB,CTSZ,CLTA,PRKAG2,KIF12,MIA3,PIK3C2A,BICD1,USE1,KIF5C,MAN1A2,FTH1,AP1S2,TMED3,KIF21A,KIF1B,SNAP29,SPTAN1,SH3GL2,DYNC2H1,SEC13,NAA30,TRAPPC2L,EXOC8,EXOC7,RALGAPA2,VPS37C,COPZ2,VPS37A,AP3B1,ANK3,DYNLL1,GJD2,TRAPPC6A,VAMP7,RALGAPB,RAB36,TRAPPC6B,GORASP1,PREB,SEC22B,UBA52,ARF5,EXOC1,CHMP5,SPTBN4,DYNC1I2,DCTN5,NBAS,RAB5C,USO1,NAPG,LMAN1,UBB,MAN2A1,MYO6,RPS27A,SPTBN1,TXNDC5,SEC31A,TB…	Reactome_2016	2451	420	78	Beta	up	up	mouse
tRNA Aminoacylation_Homo sapiens_R-HSA-379724	0.000128326	0.00167811	5.16196	46.2559	WARS,PPA2,KARS,LARS,GARS,EPRS,FARSA,AARS	Reactome_2016	738	42	8	Beta	up	unchanged	human
mRNA Splicing_Homo sapiens_R-HSA-72172	0.000111141	0.00168361	1.92665	17.5416	DHX9,CSTF3,HNRNPR,U2AF1,POLR2A,PCF11,POLR2B,PCBP1,PCBP2,POLR2D,POLR2F,POLR2G,POLR2I,SRSF11,POLR2L,HNRNPA0,SF3A3,CPSF7,CPSF1,FUS,UPF3B,CDC5L,CWC15,PLRG1,GTF2F1,CDC40,PRPF4,NUDT21,PHF5A,HNRNPA2B1,SRSF2,SRSF4,SNRPA1,SRSF5	Reactome_2016	2451	144	34	Beta	up	up	mouse
Post-translational protein modification_Homo sapiens_R-HSA-597592	0.000112379	0.00168568	1.45657	13.2455	GALNT12,ARF4,TOP2B,GALNT11,GALNT14,GPAA1,PRKCSH,GALNT18,PIGP,CTSZ,MIA3,SMC6,BMI1,GALNT10,POFUT2,HERC2,MAN1A2,SUMO3,SCMH1,DAG1,TMED3,GNPNAT1,NANS,SPTAN1,NUP214,DYNC2H1,PIAS3,SEC13,TRAPPC2L,PARP1,NUP133,DHPS,ALG2,COPZ2,ANK3,DYNLL1,SENP2,SUMF1,PIAS1,DHDDS,DPM1,TRAPPC6A,DAD1,TRAPPC6B,GORASP1,PREB,TOP1,SEC22B,ARF5,ST6GALNAC6,B4GALT5,SPTBN4,DYNC1I2,DCTN5,POM121,USO1,FURIN,DNAJC24,NAPG,LMAN1,MTA1,MAN2A1…	Reactome_2016	2451	521	93	Beta	up	up	mouse
SLBP Dependent Processing of Replication-Dependent Histone Pre-mRNAs_Homo sapiens_R-HSA-77588	0.000236952	0.00168621	7.74353	64.6403	LSM10,SNRPG,SNRPE,SNRPD3,SNRPF	Reactome_2016	1174	11	5	Beta	up	up	human
Downregulation of SMAD2/3:SMAD4 transcriptional activity_Homo sapiens_R-HSA-2173795	0.000251574	0.00178198	5.1848	42.9705	SMAD2,PPM1A,NCOR1,UBB,HDAC1,UBE2D3,UBC	Reactome_2016	1174	23	7	Beta	up	up	human
Insulin Signaling_Mus musculus_WP65	2.08039e-05	0.00181826	2.04252	22.0191	GSK3B,SHC2,PRKAA1,STXBP3,INPPL1,PTEN,PIK3R2,FOXO3,PRKCZ,RPS6KA4,CYTH3,RPS6KA3,MAPK9,GRB14,KIF5B,AKT2,FLOT1,MAP4K5,EIF4E,MAP2K5,MAP4K4,MAP2K4,MAP4K2,MAP2K1,RAB4A,JUN,PDPK1,INSR,MINK1,MAPK14,PFKL,PIK3CA,RAPGEF1,SOS2,CRK,VAMP2	WikiPathways_2016	2289	154	36	Beta	unchanged	up	mouse
Misspliced GSK3beta mutants stabilize beta-catenin_Homo sapiens_R-HSA-5339716	0.000148863	0.00182208	9.03342	79.6069	PPP2CA,CSNK1A1,PPP2R5E,PPP2R5B,PPP2R5C	Reactome_2016	738	15	5	Beta	up	unchanged	human
Signaling by EGFR_Homo sapiens_R-HSA-177929	0.000260119	0.00183402	1.82355	15.0522	PSMD10,CDKN1A,PSMD14,IQGAP1,PHB,PSMA7,PSMD8,PSMB6,PSMD6,PSMD7,RAP1A,UBB,PPP2R1A,PSMB3,PSMD2,UBC,AP2S1,MLST8,AKT1,SPTAN1,SPTBN1,AP2M1,PSMB8,EPN1,RBX1,PSMA5,PSMA3,PSMC5,PSMC6,PTPRA,PSMC1,AKAP9,PSME1,PSME2,CALM1,RAF1,FGFR1,TNRC6B	Reactome_2016	1174	355	38	Beta	up	up	human
S37 mutants of beta-catenin aren't phosphorylated_Homo sapiens_R-HSA-5358749	0.000148863	0.00183677	9.03342	79.6069	PPP2CA,CSNK1A1,PPP2R5E,PPP2R5B,PPP2R5C	Reactome_2016	738	15	5	Beta	up	unchanged	human
T41 mutants of beta-catenin aren't phosphorylated_Homo sapiens_R-HSA-5358752	0.000148863	0.0018517	9.03342	79.6069	PPP2CA,CSNK1A1,PPP2R5E,PPP2R5B,PPP2R5C	Reactome_2016	738	15	5	Beta	up	unchanged	human
phosphorylation site mutants of CTNNB1 are not targeted to the proteasome by the destruction complex_Homo sapiens_R-HSA-4839743	0.000148863	0.00186688	9.03342	79.6069	PPP2CA,CSNK1A1,PPP2R5E,PPP2R5B,PPP2R5C	Reactome_2016	738	15	5	Beta	up	unchanged	human
S45 mutants of beta-catenin aren't phosphorylated_Homo sapiens_R-HSA-5358751	0.000148863	0.00188231	9.03342	79.6069	PPP2CA,CSNK1A1,PPP2R5E,PPP2R5B,PPP2R5C	Reactome_2016	738	15	5	Beta	up	unchanged	human
S33 mutants of beta-catenin aren't phosphorylated_Homo sapiens_R-HSA-5358747	0.000148863	0.001898	9.03342	79.6069	PPP2CA,CSNK1A1,PPP2R5E,PPP2R5B,PPP2R5C	Reactome_2016	738	15	5	Beta	up	unchanged	human
Regulation of TP53 Activity_Homo sapiens_R-HSA-5633007	0.000131521	0.00193488	1.89138	16.902	PPP1R13B,SETD8,PHF20,HDAC1,EHMT1,PRKAG2,CHD3,NUAK1,UBB,RBBP4,AKT3,SMYD2,EP300,RPS27A,BRD7,BANP,PLK3,USP7,BRPF1,CSNK2A1,RMI1,TAF10,CSNK2A2,SSRP1,GATAD2B,MTOR,HIPK2,RAD50,RPA3,MDM4,TAF6,RAD1,UBA52,RHNO1,TAF1	Reactome_2016	2451	151	35	Beta	up	up	mouse
Interleukin-2 signaling_Homo sapiens_R-HSA-451927	0.000201326	0.00193729	1.79661	15.2902	SPTBN4,RASGRF2,WDR83,PIK3R2,ARRB2,CSF2RA,DUSP16,PSMD8,PPP2CA,PSMB4,DUSP10,PSMD4,PSMD2,UBC,PTK2B,PSMF1,SPTAN1,SPTBN2,JAK1,KL,MAP2K1,DUSP1,BRAF,KSR2,PPP2R5C,DUSP8,PSMB8,PSMA5,PSMA6,PSMC5,PSMC6,PSMA1,PSMC3,PIK3CA,PTPRA,AKAP9,GRB2,TLN1,UBA52,FGFR1	Reactome_2016	1767	252	40	Alpha	up	up	mouse
IRS-mediated signalling_Homo sapiens_R-HSA-112399	0.000189065	0.0019813	1.64133	14.0718	YWHAB,PDE3B,PRKAG2,PSMD8,PSMD6,PPP2R1A,PSMD2,PSMD3,MLST8,PSMD1,SPTAN1,JAK1,MAP2K2,RPS6,PPP2R5B,TSC2,RRAGA,PSMA3,PSMA4,RRAGC,RASA4,RRAGD,AKAP9,PSME1,PSME2,TRIB3,CAMK2B,PRKAA1,CAMK2D,PHB,PPP2CA,RAP1B,PSMB7,PPP2CB,NRAS,PSMB2,UBB,UBC,PSMF1,RPS27A,SPTBN1,PSMB8,PSMB9,PPP5C,PSMC5,PTPRA,NF1,GRB2,KRAS,LAMTOR1,LAMTOR3,MAP3K11,FGFR1	Reactome_2016	2274	284	53	Alpha	unchanged	up	human
Interleukin-3, 5 and GM-CSF signaling_Homo sapiens_R-HSA-512988	0.000211861	0.00202592	1.77802	15.0413	SPTBN4,RASGRF2,WDR83,PIK3R2,ARRB2,CSF2RA,DUSP16,PSMD8,PPP2CA,PSMB4,DUSP10,PSMD4,PSMD2,UBC,PSMF1,PRKACA,SPTAN1,SPTBN2,JAK1,KL,MAP2K1,YES1,DUSP1,BRAF,KSR2,PPP2R5C,DUSP8,PSMB8,PSMA5,PSMA6,PSMC5,PSMC6,PSMA1,PSMC3,PIK3CA,PTPRA,AKAP9,GRB2,TLN1,UBA52,FGFR1	Reactome_2016	1767	261	41	Alpha	up	up	mouse
Fc epsilon receptor (FCERI) signaling_Homo sapiens_R-HSA-2454202	0.000291026	0.00204252	1.76827	14.3974	PSMD10,CDKN1A,PSMD14,UBE2D2,IQGAP1,PHB,PSMA7,PSMD8,PSMB6,PPP3CA,PSMD6,PSMD7,RAP1A,UBB,PSMB3,PPP2R1A,PSMD2,UBC,MLST8,AKT1,SPTAN1,SPTBN1,JUN,FOS,PSMB8,RBX1,PSMA5,NFKBIA,MAPK10,PSMA3,PSMC5,PSMC6,PTPRA,PSMC1,AKAP9,PSME1,PSME2,CALM1,RAF1,TNRC6B,FGFR1	Reactome_2016	1174	395	41	Beta	up	up	human
Ribosome_Homo sapiens_hsa03010	7.01842e-06	0.0020564	2.09603	24.8735	RPL3,RPLP1,RPL12,MRPS12,MRPL15,RPS4Y1,MRPL12,MRPL10,MRPL32,MRPL11,RPS15,RPL7A,RPS16,RPS18,RPL14,MRPL9,RPS2,RPS11,RPL18,RPS27A,RPL17,RPS12,RPL19,RPS9,RPS8,RPL23,RPS6,MRPL27,RPL13A,MRPS21,RPL23A,MRPL24,MRPS5,RPS28,RPL22L1,RPL28,RPL26L1	KEGG_2016	2577	137	37	Beta	unchanged	up	human
Beta-catenin phosphorylation cascade_Homo sapiens_R-HSA-196299	3.40844e-05	0.00208597	4.6257	47.5831	PPP2CA,GSK3B,PPP2CB,PPP2R1B,CSNK1A1,PPP2R1A,AXIN1,PPP2R5A,CTNNB1	Reactome_2016	2289	17	9	Beta	unchanged	up	mouse
RalA downstream regulated genes_Homo sapiens_WP2290	4.30611e-05	0.00209085	11.2918	113.515	CDC42,RALA,RAC3,RAC1,HRAS	WikiPathways_2016	738	12	5	Beta	up	unchanged	human
WNT5A-dependent internalization of FZD4_Homo sapiens_R-HSA-5099900	0.000145483	0.0021199	4.35197	38.4516	PRKCB,AP2S1,CLTA,AP2A1,PRKCA,AP2B1,ARRB2,AP2A2	Reactome_2016	2451	15	8	Beta	up	up	mouse
C-type lectin receptors (CLRs)_Homo sapiens_R-HSA-5621481	0.000148557	0.00212422	1.99023	17.543	AHCYL1,PSMD11,ITPR1,ITPR2,ITPR3,IKBKB,PSMD9,PPP3CA,PPP3R1,NRAS,UBB,PSMB3,PSMB1,EP300,PAK3,RPS27A,PRKACB,PAK2,FBXW11,NFATC3,NFATC2,PSMB8,PSMA6,PSMA4,PSMC3,PSMC1,PSME4,PSMC2,PSME2,UBA52	Reactome_2016	2451	123	30	Beta	up	up	mouse
Interleukin receptor SHC signaling_Homo sapiens_R-HSA-912526	0.000226231	0.0021499	1.80174	15.1237	SPTBN4,RASGRF2,WDR83,PIK3R2,ARRB2,CSF2RA,DUSP16,PSMD8,PPP2CA,PSMB4,DUSP10,PSMD4,PSMD2,UBC,PSMF1,SPTAN1,SPTBN2,JAK1,KL,MAP2K1,DUSP1,BRAF,KSR2,PPP2R5C,DUSP8,PSMB8,PSMA5,PSMA6,PSMC5,PSMC6,PSMA1,PSMC3,PIK3CA,PTPRA,AKAP9,GRB2,TLN1,UBA52,FGFR1	Reactome_2016	1767	245	39	Alpha	up	up	mouse
Host Interactions of HIV factors_Homo sapiens_R-HSA-162909	0.000155448	0.00218197	1.96091	17.1957	POM121,PSMD11,AP2A1,AP2A2,PSMD9,XPO1,UBB,PSMB3,TPR,PSMB1,AP1S2,AP2S1,TCEB2,BANF1,RPS27A,PAK2,NUP214,RANBP2,NPM1,NUP133,AP2B1,PSMB8,PSMA6,PSMA4,PSMC3,PSMC1,PSME4,PSMC2,PSME2,UBA52,KPNB1	Reactome_2016	2451	129	31	Beta	up	up	mouse
Translesion synthesis by REV1_Homo sapiens_R-HSA-110312	0.000232047	0.00219155	4.9519	41.4403	MAD2L2,RFC3,PCNA,UBC,REV1,RPA2,UBA52	Reactome_2016	1767	16	7	Alpha	up	up	mouse
mRNA Splicing - Major Pathway_Homo sapiens_R-HSA-72163	3.74233e-05	0.00220222	2.08655	21.2687	DDX5,SF3B3,PRPF19,PTBP1,SNRPD2,SNRPD1,U2AF2,POLR2C,TRA2B,DHX38,SNRPD3,TXNL4A,SF3B1,CTNNBL1,RBM5,SF3A1,NCBP1,CPSF3,ALYREF,GTF2F2,LSM4,HNRNPL,HNRNPM,LSM7,HNRNPK,LSM6,HNRNPUL1,SNRPE,HNRNPC,SRSF7,SLU7,SUGP1	Reactome_2016	2289	134	32	Beta	unchanged	up	mouse
APC truncation mutants have impaired AXIN binding_Homo sapiens_R-HSA-5467337	4.6145e-05	0.00220631	4.99282	49.847	PPP2CA,GSK3B,PPP2CB,PPP2R1B,CSNK1A1,PPP2R1A,AXIN1,PPP2R5A	Reactome_2016	2289	14	8	Beta	unchanged	up	mouse
TNF-alpha NF-kB Signaling Pathway_Mus musculus_WP246	4.55236e-05	0.00221042	1.91625	19.1572	GSK3B,RPL30,HDAC2,SMARCB1,HSP90AB1,YWHAB,HDAC1,USP11,ZFAND5,EIF4A3,GLG1,PPP2CA,PSMD6,RNF216,PSMD3,PAPOLA,PSMD1,AZI2,KPNA2,MARK2,YWHAG,GTF2I,YWHAH,MAP3K2,SMARCC2,CSNK2A1,FBXW11,STAT1,COMMD1,YWHAZ,GNB2L1,LRPPRC,COPS3,CYLD,TXLNA,TNIP2,CDC37,PKN1,FKBP5	WikiPathways_2016	2274	179	39	Alpha	unchanged	up	human
Downstream signal transduction_Homo sapiens_R-HSA-186763	0.000219607	0.00221052	1.57331	13.2531	GSK3B,CDKN1A,YWHAB,PSMD8,PSMD6,PPP2R1A,PSMD2,PSMD3,MLST8,PSMD1,PRKACB,SPTAN1,JAK1,MAP2K2,PRKCE,PPP2R5B,TSC2,PSMA3,PSMA4,CREB1,RASA4,AKAP9,PSME1,PSME2,TRIB3,CRK,CAMK2B,CAMK2D,MAPKAP1,ADCY1,PHB,PPP2CA,RAP1B,PSMB7,PPP2CB,NRAS,PSMB2,UBB,PRKAR2A,UBC,RICTOR,PSMF1,RPS27A,SPTBN1,STAT1,STAT3,PSMB8,PSMB9,PPP5C,PSMC5,AGO3,PTPRA,NF1,GRB2,KRAS,LAMTOR3,MAP3K11,TNRC6A,BCAR1,FGFR1,TNRC6B	Reactome_2016	2274	341	61	Alpha	unchanged	up	human
Asparagine N-linked glycosylation_Homo sapiens_R-HSA-446203	1.15913e-05	0.00221684	2.09597	23.8213	ARF3,RAB1A,ARF1,RPN1,SEL1L,GOSR1,UAP1,MAGT1,GOLGA2,GMPPB,SCFD1,LMAN2,FPGT,AMDHD2,GMPPA,PPP6R3,PGM3,MLEC,TMED2,MGAT2,TMED7,PDIA3,TRAPPC2,TRAPPC3,COG8,COG6,SRD5A3,COG2,SYVN1,MOGS,ANK2,ARFGAP3,ARFGAP1,ARFGAP2,DYNC1LI2,MAN1B1,SEC24D,ST6GALNAC5	Reactome_2016	1400	259	38	Beta	up	unchanged	mouse
VEGFA-VEGFR2 Pathway_Homo sapiens_R-HSA-4420097	0.000217483	0.00221833	1.59411	13.4437	YWHAB,CTNND1,BRK1,PSMD8,PSMD6,PPP2R1A,PSMD2,PSMD3,MLST8,PSMD1,ITGAV,RAC1,PRKACB,SPTAN1,JAK1,MAP2K2,PPP2R5B,RHOA,PSMA3,PSMA4,RASA4,AKAP9,PSME1,PSME2,TRIB3,CRK,CAMK2B,CAMK2D,MAPKAP1,PHB,PPP2CA,RAP1B,PSMB7,PPP2CB,NRAS,PAK1,PSMB2,UBB,UBC,RICTOR,PSMF1,RPS27A,SPTBN1,JUP,PSMB8,PSMB9,MAPK13,PPP5C,PSMC5,PTPRA,ABI1,NF1,GRB2,KRAS,LAMTOR3,MAP3K11,BCAR1,FGFR1	Reactome_2016	2274	320	58	Alpha	unchanged	up	human
Intra-Golgi and retrograde Golgi-to-ER traffic_Homo sapiens_R-HSA-6811442	0.0002193	0.00222205	1.81798	15.3166	NAPA,ARF4,SCOC,ARF1,TMF1,DCTN2,RAB1B,GOLIM4,GCC2,KIF12,KLC1,NAPG,ARFRP1,KIF19,KIF5C,KIF3A,MAN2A1,MAN1A2,MAN1C1,KIF1B,RAB6B,SNAP29,DYNC1H1,TMED9,GALNT2,SURF4,IGF2R,RGP1,DYNC1LI2,KIF2A,RAB9A,RAB3GAP2,KDELR2,KDELR3,SEC22B,PAFAH1B3,VAMP3	Reactome_2016	2274	179	37	Alpha	unchanged	up	human
HIV Life Cycle_Homo sapiens_R-HSA-162587	5.6859e-05	0.00223062	2.04921	20.0309	CCNK,GTF2A2,CCNT2,TSG101,CCNT1,NEDD4L,FURIN,GTF2E2,XPO1,POLR2A,POLR2F,POLR2H,TAF9B,RPS27A,POLR2J,NELFE,NUP214,XRCC6,PDCD6IP,RNGTT,XRCC4,TAF12,XRCC5,TAF10,VPS37D,SSRP1,CHMP2B,CHMP4C,CHMP4B,TAF3,RAN,CHMP5	Reactome_2016	2216	141	32	Alpha	unchanged	up	mouse
PodNet: protein-protein interactions in the podocyte_Mus musculus_WP2310	5.63941e-05	0.00224038	1.67251	16.3624	DDR1,ITGB1,CDKN1A,YWHAB,CTNND1,ILK,F11R,PIK3C2A,ARHGAP35,IGF1R,LASP1,MAP1LC3A,CAPZB,ARHGDIA,DAG1,ITGAV,RAC1,PRKACB,SPTAN1,RALGPS1,MAGI1,ACTR3,PRKCE,IGFBP2,ADAM10,RHOA,DNM1,BCAM,CTTN,KCNMA1,SLC29A4,UTRN,CRK,CAMK2B,CAMK2D,CD151,NRXN1,ADCY1,APH1A,SLC9A3R2,PAK1,RXRA,PARD6A,DVL2,IGFBP7,MYH10,SPTBN1,ATG5,VASP,RAB4A,RAB4B,JUP,ARPC5,TJP1,ARPC2,ARPC3,GRB2,BCAR1	WikiPathways_2016	2274	305	58	Alpha	unchanged	up	human
AXIN mutants destabilize the destruction complex, activating WNT signaling_Homo sapiens_R-HSA-4839735	4.6145e-05	0.00227748	4.99282	49.847	PPP2CA,GSK3B,PPP2CB,PPP2R1B,CSNK1A1,PPP2R1A,AXIN1,PPP2R5A	Reactome_2016	2289	14	8	Beta	unchanged	up	mouse
Mitotic Anaphase_Homo sapiens_R-HSA-68882	0.000230873	0.00229374	1.83019	15.3253	ANKLE2,ANAPC15,PDS5B,PDS5A,PMF1,CENPC,PSMD8,PPP2CA,PSMB7,PPP2CB,PSMD6,UBB,PSMB2,PPP2R1A,PSMD2,PSMD3,UBC,LMNA,PSMD1,PSMF1,BUB3,RPS27A,NUDC,PPP2R5B,RANGAP1,PSMB8,PSMB9,CLIP1,PSMA3,PSMC5,PSMA4,APITD1,KIF2A,PSME1,PSME2,ANAPC5	Reactome_2016	2274	173	36	Alpha	unchanged	up	human
AXIN missense mutants destabilize the destruction complex_Homo sapiens_R-HSA-5467340	4.6145e-05	0.00235339	4.99282	49.847	PPP2CA,GSK3B,PPP2CB,PPP2R1B,CSNK1A1,PPP2R1A,AXIN1,PPP2R5A	Reactome_2016	2289	14	8	Beta	unchanged	up	mouse
Signalling by NGF_Homo sapiens_R-HSA-166520	0.000346319	0.00240849	1.70358	13.5744	PSMD10,CDKN1A,RALB,PSMD14,HDAC1,MAGED1,IQGAP1,PHB,PSMA7,PSMD8,PSMB6,APH1A,PSMD6,PSMD7,RAP1A,UBB,PSMB3,PPP2R1A,PSMD2,UBC,AP2S1,MLST8,AKT1,SPTAN1,AP2M1,SPTBN1,PSMB8,RBX1,PSMA5,NFKBIA,PSMA3,PSMC5,RIT1,NGFRAP1,PSMC6,PTPRA,PSMC1,AKAP9,PSME1,ARHGEF3,PSME2,CALM1,RAF1,TNRC6B,FGFR1	Reactome_2016	1174	450	45	Beta	up	up	human
Formation of ATP by chemiosmotic coupling_Homo sapiens_R-HSA-163210	0.000209972	0.00241546	8.46883	71.7186	ATP5E,ATP5J,ATP5G3,ATP5H,ATP5J2	Reactome_2016	738	16	5	Beta	up	unchanged	human
Insulin receptor signalling cascade_Homo sapiens_R-HSA-74751	0.000247824	0.00243058	1.62418	13.4852	YWHAB,PDE3B,PRKAG2,PSMD8,PSMD6,PPP2R1A,PSMD2,PSMD3,MLST8,PSMD1,SPTAN1,JAK1,MAP2K2,RPS6,PPP2R5B,TSC2,RRAGA,PSMA3,PSMA4,RRAGC,RASA4,RRAGD,AKAP9,PSME1,PSME2,TRIB3,CAMK2B,PRKAA1,CAMK2D,PHB,PPP2CA,RAP1B,PSMB7,PPP2CB,NRAS,PSMB2,UBB,UBC,PSMF1,RPS27A,SPTBN1,PSMB8,PSMB9,PPP5C,PSMC5,PTPRA,NF1,GRB2,KRAS,LAMTOR1,LAMTOR3,MAP3K11,FGFR1	Reactome_2016	2274	287	53	Alpha	unchanged	up	human
Lysosome_Homo sapiens_hsa04142	2.48991e-05	0.00243181	2.08221	22.0728	ASAH1,HEXB,CTSZ,GBA,CLTA,GNS,LITAF,GGA1,CLN3,NAGLU,GM2A,AP1G2,CTSL,AP1G1,AP1S2,SLC17A5,AP1S1,ATP6V1H,CTSF,AGA,CTSA,ABCA2,HGSNAT,ATP6AP1,ENTPD4,SORT1,SLC11A2,AP1B1,IGF2R,GLB1,TPP1,ATP6V0D1,CD68	KEGG_2016	2577	123	33	Beta	unchanged	up	human
truncated APC mutants destabilize the destruction complex_Homo sapiens_R-HSA-4839744	4.6145e-05	0.00243454	4.99282	49.847	PPP2CA,GSK3B,PPP2CB,PPP2R1B,CSNK1A1,PPP2R1A,AXIN1,PPP2R5A	Reactome_2016	2289	14	8	Beta	unchanged	up	mouse
Transcriptional Regulation by TP53_Homo sapiens_R-HSA-3700989	0.000355166	0.00245884	1.81127	14.3868	CDKN1A,MEAF6,HDAC1,EHMT2,PRKAG1,PRKAG2,CHD4,TXN,CHD3,NDRG1,UBB,YWHAQ,RBBP4,PPP2R1A,POLR2B,PERP,UBC,SMYD2,MLST8,AKT1,POLR2F,TCEB1,NELFCD,RBBP7,BRD7,YWHAG,JUN,GPX2,NDUFA4,PLK2,RPA2,FOS,YWHAZ,CNOT7,RHEB,CSNK2B,TNRC6B	Reactome_2016	1174	348	37	Beta	up	up	human
Metabolism of proteins_Homo sapiens_R-HSA-392499	1.62719e-05	0.0024896	1.71206	18.8773	APP,PCSK1,SRP19,RPL8,APEH,TTF1,RPS14,SENP5,SUMO2,NUP62,RPL35,RPS11,RPS12,EIF5A,PARP1,SLC30A5,SSR3,COG2,TIMM22,ARFGAP3,PIAS2,DDOST,CKAP4,SUMF1,DNAJC3,NSMCE4A,B3GNT8,MAN1B1,UBA52,ARF5,STX1A,DCTN6,DYNC1I2,DCTN5,SEL1L,GOSR1,CXXC1,XPC,UAP1,GNAI2,GGA1,EXOSC6,SCFD1,RAD21,TPR,DPH5,ARSD,YKT6,DYNC1I1,EXOSC1,NFYB,H3F3A,ST8SIA3,RPL23A,SRP68,GFER,ARCN1,RPS26,TIMM10B,SPCS2,GNB2,EIF3E,FBXL3,HNRNPC,EIF4G1	Reactome_2016	707	1074	65	Alpha	up	unchanged	human
Signaling by FGFR2_Homo sapiens_R-HSA-5654738	0.00036271	0.00249976	1.79324	14.2059	PSMD10,CDKN1A,PSMD14,IQGAP1,PHB,PSMA7,PSMD8,PSMB6,PSMD6,PSMD7,RAP1A,UBB,PPP2R1A,PSMB3,POLR2B,PSMD2,UBC,MLST8,AKT1,POLR2F,SPTAN1,SPTBN1,PSMB8,RBX1,PSMA5,PSMA3,PSMC5,PSMC6,PTPRA,HNRNPF,PSMC1,AKAP9,PSME1,PSME2,CALM1,RAF1,FGFR1,TNRC6B	Reactome_2016	1174	361	38	Beta	up	up	human
Purine ribonucleoside monophosphate biosynthesis_Homo sapiens_R-HSA-73817	0.000272829	0.00251462	5.65931	46.4441	ADSL,IMPDH1,IMPDH2,PPAT,PAICS,GART	Reactome_2016	1767	12	6	Alpha	up	up	mouse
ATF6-alpha activates chaperones_Homo sapiens_R-HSA-381033	0.000185767	0.00251525	4.75996	40.8929	MBTPS1,NFYB,NFYC,DDIT3,CALR,MBTPS2,ATF4	Reactome_2016	2451	12	7	Beta	up	up	mouse
Mitotic Metaphase and Anaphase_Homo sapiens_R-HSA-2555396	0.000259799	0.00251577	1.81967	15.0225	ANKLE2,ANAPC15,PDS5B,PDS5A,PMF1,CENPC,PSMD8,PPP2CA,PSMB7,PPP2CB,PSMD6,UBB,PSMB2,PPP2R1A,PSMD2,PSMD3,UBC,LMNA,PSMD1,PSMF1,BUB3,RPS27A,NUDC,PPP2R5B,RANGAP1,PSMB8,PSMB9,CLIP1,PSMA3,PSMC5,PSMA4,APITD1,KIF2A,PSME1,PSME2,ANAPC5	Reactome_2016	2274	174	36	Alpha	unchanged	up	human
Truncations of AMER1 destabilize the destruction complex_Homo sapiens_R-HSA-5467348	4.6145e-05	0.00252149	4.99282	49.847	PPP2CA,GSK3B,PPP2CB,PPP2R1B,CSNK1A1,PPP2R1A,AXIN1,PPP2R5A	Reactome_2016	2289	14	8	Beta	unchanged	up	mouse
ATF6-alpha activates chaperones_Homo sapiens_R-HSA-381033	0.000272829	0.00252986	5.65931	46.4441	MBTPS1,XBP1,HSPA5,NFYC,DDIT3,HSP90B1	Reactome_2016	1767	12	6	Alpha	up	up	mouse
NGF signalling via TRKA from the plasma membrane_Homo sapiens_R-HSA-187037	0.000368892	0.00253096	1.77646	14.0429	PSMD10,CDKN1A,RALB,PSMD14,IQGAP1,PHB,PSMA7,PSMD8,PSMB6,PSMD6,PSMD7,RAP1A,UBB,PPP2R1A,PSMB3,PSMD2,UBC,AP2S1,MLST8,AKT1,SPTAN1,SPTBN1,AP2M1,PSMB8,RBX1,PSMA5,PSMA3,PSMC5,RIT1,PSMC6,PTPRA,PSMC1,AKAP9,PSME1,PSME2,CALM1,RAF1,FGFR1,TNRC6B	Reactome_2016	1174	374	39	Beta	up	up	human
N-glycan trimming in the ER and Calnexin/Calreticulin cycle_Homo sapiens_R-HSA-532668	0.000259719	0.00253102	4.13886	34.17	EDEM3,OS9,PRKCSH,EDEM2,CANX,DERL2,MLEC,CALR	Reactome_2016	2274	17	8	Alpha	unchanged	up	human
Signaling by the B Cell Receptor (BCR)_Homo sapiens_R-HSA-983705	0.000193676	0.00255452	1.68102	14.3716	CDKN1A,AHCYL1,PSMD11,ITPR1,PDGFA,PIK3R3,DAPP1,ITPR2,ITPR3,PIK3R1,CBL,FOXO1,IKBKB,PSMD9,NRAS,UBB,PSMB3,AKT3,PSMB1,PIP5K1A,MAPK1,PLCG1,PIP5K1C,RPS27A,IER3,MAPK3,PRKCB,FBXW11,BAD,TRPC1,TSC2,PTPN11,PSMB8,MTOR,TNRC6C,PSMA6,PSMA4,AGO3,PSMC3,PSMC1,PSME4,PSMC2,RPS6KB2,PSME2,TRIB3,GRB2,SOS1,UBA52	Reactome_2016	2451	233	48	Beta	up	up	mouse
Cell Cycle, Mitotic_Homo sapiens_R-HSA-69278	0.000206436	0.00261031	1.46596	12.4395	CEP57,ANKLE2,CDKN1A,HSP90AB1,SETD8,CCNH,PPP2R2A,PPP1CB,PSMD9,TUBA1A,CDC23,XPO1,CDC26,EP300,BANF1,NUP214,NUDC,HSP90AA1,SEC13,PPP1R12A,CSNK2A1,NUP133,PRKCB,FBXW11,CSNK2A2,H2AFX,PRKCA,DYNLL1,TUBG1,CKAP5,HAUS2,PSMA6,MAU2,PSMA4,TFDP2,GORASP1,PSME4,AKAP9,PSME2,ANAPC4,UBA52,SFI1,ANAPC1,HIST1H2BC,DYNC1I2,POM121,SET,PSMD11,ANAPC16,HDAC1,SSNA1,USO1,ANAPC10,ANAPC11,POLD3,POLD4,ORC6,RBBP4,UBB,PRKAR2B,PSMB3,P…	Reactome_2016	2451	462	83	Beta	up	up	mouse
AMER1 mutants destabilize the destruction complex_Homo sapiens_R-HSA-4839748	4.6145e-05	0.00261488	4.99282	49.847	PPP2CA,GSK3B,PPP2CB,PPP2R1B,CSNK1A1,PPP2R1A,AXIN1,PPP2R5A	Reactome_2016	2289	14	8	Beta	unchanged	up	mouse
ER to Golgi Anterograde Transport_Homo sapiens_R-HSA-199977	0.000209152	0.00262297	1.93098	16.3601	SPTBN4,ARF4,DYNC1I2,DCTN5,CTSZ,USO1,MIA3,NAPG,LMAN1,TMED3,SPTAN1,SPTBN1,SEC31A,DYNC2H1,SEC13,SEC24B,TRAPPC2L,TRAPPC1,SEC16A,COPZ2,ANK3,DYNLL1,TRAPPC6A,SEC23IP,TRAPPC6B,GORASP1,PREB,SEC22B,FOLR1,ARF5,BET1	Reactome_2016	2451	131	31	Beta	up	up	mouse
VEGFR2 mediated cell proliferation_Homo sapiens_R-HSA-5218921	0.000291686	0.00267234	1.77994	14.4884	SPTBN4,RASGRF2,ITPR1,WDR83,ARRB2,PRKCZ,CSF2RA,DUSP16,PSMD8,PPP2CA,PSMB4,DUSP10,PSMD4,PSMD2,UBC,PSMF1,SPTAN1,SPTBN2,JAK1,KL,MAP2K1,DUSP1,BRAF,KSR2,PPP2R5C,DUSP8,PSMB8,PSMA5,PSMA6,PSMC5,PSMC6,PSMA1,PSMC3,PTPRA,AKAP9,GRB2,TLN1,UBA52,FGFR1	Reactome_2016	1767	248	39	Alpha	up	up	mouse
Signaling by SCF-KIT_Homo sapiens_R-HSA-1433557	0.00039933	0.00272757	1.83462	14.3572	PSMD10,CDKN1A,PSMD14,IQGAP1,PHB,PSMA7,PSMD8,PSMB6,PSMD6,PSMD7,RAP1A,UBB,PPP2R1A,PSMB3,PSMD2,UBC,MLST8,AKT1,SPTAN1,SPTBN1,PSMB8,RBX1,PSMA5,PSMA3,PSMC5,PSMC6,PTPRA,PSMC1,AKAP9,PSME1,PSME2,CALM1,RAF1,FGFR1,TNRC6B	Reactome_2016	1174	325	35	Beta	up	up	human
DNA Repair_Homo sapiens_R-HSA-73894	0.000221555	0.00275593	1.60336	13.492	UFD1L,CCNH,YY1,POLB,HERC2,PPP4R2,SUMO3,REV3L,EP300,WHSC1,PIAS3,AQR,USP7,PARP1,RMI1,USP45,H2AFX,REV1,LIG3,RAD23A,ACTR8,PIAS1,UBA52,RHNO1,HIST1H2BC,PARG,USP10,XPA,RCHY1,POLD3,POLD4,MAPK8,UBB,POLR2A,POLR2B,POLR2D,ABL1,POLR2F,POLR2G,RPS27A,POLR2I,POLR2L,KDM4B,XRCC4,SMARCA5,GTF2H1,INO80,FANCE,COPS6,CDK7,RAD50,COPS5,RPA3,COPS2,UVSSA,RAD1	Reactome_2016	2451	285	56	Beta	up	up	mouse
Separation of Sister Chromatids_Homo sapiens_R-HSA-2467813	0.000287169	0.00276332	1.84588	15.054	ANAPC15,PDS5B,PDS5A,PMF1,CENPC,PSMD8,PPP2CA,PSMB7,PPP2CB,PSMD6,UBB,PSMB2,PPP2R1A,PSMD2,PSMD3,UBC,PSMD1,PSMF1,BUB3,RPS27A,NUDC,PPP2R5B,RANGAP1,PSMB8,PSMB9,CLIP1,PSMA3,PSMC5,PSMA4,APITD1,KIF2A,PSME1,PSME2,ANAPC5	Reactome_2016	2274	162	34	Alpha	unchanged	up	human
Sulfur metabolism_Homo sapiens_hsa00920	1.91256e-05	0.00280191	8.57143	93.1241	MPST,IMPAD1,ETHE1,BPNT1,PAPSS2,PAPSS1	KEGG_2016	1400	10	6	Beta	up	unchanged	mouse
mRNA Processing_Homo sapiens_WP411	1.98506e-05	0.00289157	2.07774	22.4962	RNMT,DDX1,CELF2,CELF4,PTBP1,PABPN1,POLR2A,PCBP2,PAPOLA,SPOP,HNRNPA1,RBM5,RBM17,SF3A1,SNRPN,PRMT1,CPSF2,SUPT5H,SMC1A,CLK3,SRPK1,HNRNPL,CLK1,NUDT21,LSM7,SFPQ,XRN2,HNRNPA2B1,SRSF2,SNRPA1,DNAJC8,SRSF7,SNRPA,SUGP2	WikiPathways_2016	2577	127	34	Beta	unchanged	up	human
Organelle biogenesis and maintenance_Homo sapiens_R-HSA-1852241	3.62097e-05	0.00291584	1.83775	18.7932	YWHAE,ATF2,DYNC1I2,MRPS15,GFM1,ALAS1,MRPS14,MRPL18,MRPS11,MRPL38,MRPL17,PRKAG2,MRPL12,MRPL13,MRPL20,ATP5B,IFT52,ACTR1A,MRPL1,PPP2R1A,PRKAR2B,MRPL9,YWHAG,CCT4,CCT3,PTCD3,DYNC1H1,TSFM,MRPS25,ODF2,MRPL27,MRPL49,CSNK1D,MRPL48,SEPT2,TUFM,MRPL30,MRPL52,MRPL50,CARM1,EXOC4,TFAM,B9D1,EXOC5,B9D2,SSBP1,AURKAIP1	Reactome_2016	1569	326	47	Alpha	up	unchanged	mouse
Processing of Capped Intron-Containing Pre-mRNA_Homo sapiens_R-HSA-72203	6.30692e-05	0.00292412	1.85614	17.9512	DDX5,SF3B3,RNPC3,PRPF19,PTBP1,SNRPD2,SNRPD1,U2AF2,POLR2C,TRA2B,NUP62,DHX38,SNRPD3,TXNL4A,SNRNP35,SF3B1,EIF4E,CTNNBL1,RBM5,SF3A1,CHTOP,NCBP1,CPSF3,ALYREF,NUP153,ZCRB1,GTF2F2,LSM4,THOC7,HNRNPL,HNRNPM,LSM7,HNRNPK,LSM6,HNRNPUL1,SNRPE,NUP54,HNRNPC,SLU7,SRSF7,SUGP1	Reactome_2016	2289	193	41	Beta	unchanged	up	mouse
Signaling by SCF-KIT_Homo sapiens_R-HSA-1433557	0.000247142	0.00300101	1.55666	12.929	RET,PTPRU,CDKN1A,YWHAB,ARRB2,PSMD9,SPRED2,DUSP10,AKT3,NRTN,SPTAN1,IER3,TSC2,PRKCA,KSR2,DUSP8,DUSP7,PSMA6,PSMA4,AKAP9,PSME4,RASA2,IL3RA,PSME2,TRIB3,SOS1,UBA52,CAMK2B,GRB7,SPTBN4,PSMD11,PDGFA,PIK3R3,PIK3R1,CBL,FOXO1,NRAS,UBB,PSMB3,PSMB1,PIP5K1A,MAPK1,PIP5K1C,RPS27A,SPTBN1,MAPK3,STAT5B,YES1,STAT1,BAD,PTPN11,PSMB8,MTOR,GRIN1,TNRC6C,AGO3,PSMC3,PSMC1,PSMC2,RPS6KB2,GRB2,KBTBD7	Reactome_2016	2451	325	62	Beta	up	up	mouse
Cytosolic tRNA aminoacylation_Homo sapiens_R-HSA-379716	1.96162e-05	0.00300128	5.35714	58.0669	YARS,AIMP1,WARS,KARS,QARS,LARS,EPRS,FARSB,AARS	Reactome_2016	1400	24	9	Beta	up	unchanged	mouse
Adaptive Immune System_Homo sapiens_R-HSA-1280218	3.5317e-05	0.00300195	1.52228	15.6051	KLB,GSK3A,AHCYL1,ITGB5,UBE3C,CLTC,UBE2D3,IRS2,UBE2L6,PTPRJ,UBE3A,SEC61A2,SEC61A1,RNF115,ACTR1A,CTSO,HERC1,CDH1,PPP2R1A,PPP2R5E,AKT2,CDC26,KIF5B,CDC27,AKT1,PSMD1,FBXO3,FBXO6,AP2M1,SH3GL2,PDIA3,CXADR,FBXW8,TRPC1,TAP2,AP1B1,UBE2E2,UBE4A,PPP2R5A,RBX1,DNM3,RNF126,PSMA3,TRIB3,RAF1,RAPGEF4,ANAPC2,ANAPC13,DYNC1I2,PSMD14,CUL3,UBR1,FOXO3,RCHY1,RNF4,CBL,ANAPC10,PSMA7,PSMB10,ANAPC11,PPP2CB,KLC3,ZNRF2,FZR1,PS…	Reactome_2016	1569	762	91	Alpha	up	unchanged	mouse
Epstein-Barr virus infection_Homo sapiens_hsa05169	9.39611e-05	0.00305896	1.77741	16.4813	ATF2,HDAC5,CDKN1A,PSMD11,YWHAB,HDAC1,AKAP8L,PIK3R3,PIK3R1,RBPJ,IKBKB,MAPK8,XPO1,POLR2A,POLR2B,AKT3,POLR2D,EP300,POLR2F,POLR2G,PLCG1,MAP2K7,POLR2I,PRKACB,POLR2L,NUP214,USP7,ENTPD3,CSNK2A1,EIF2AK1,SHFM1,CSNK2A2,EIF2AK3,EIF2AK2,NCOR2,SNW1,PSMC3,IRF3,POLR3C,PSMC1,NEDD4,PSMC2,PTMA,POLR3K	KEGG_2016	2451	202	44	Beta	up	up	mouse
Signaling by FGFR_Homo sapiens_R-HSA-190236	0.000474293	0.00310114	1.76874	13.5374	PSMD10,CDKN1A,PSMD14,IQGAP1,PHB,PSMA7,PSMD8,PSMB6,PSMD6,PSMD7,RAP1A,UBB,PPP2R1A,PSMB3,POLR2B,PSMD2,UBC,MLST8,AKT1,POLR2F,SPTAN1,SPTBN1,PSMB8,RBX1,PSMA5,PSMA3,PSMC5,PSMC6,PTPRA,HNRNPF,PSMC1,AKAP9,PSME1,PSME2,CALM1,RAF1,FGFR1,TNRC6B	Reactome_2016	1174	366	38	Beta	up	up	human
Transport to the Golgi and subsequent modification_Homo sapiens_R-HSA-948021	0.000258719	0.00311686	1.81332	14.9776	SPTBN4,ARF4,DYNC1I2,DCTN5,CTSZ,USO1,MIA3,NAPG,LMAN1,MAN2A1,MAN1A2,TMED3,MGAT3,SPTAN1,SPTBN1,SEC31A,DYNC2H1,SEC13,SEC24B,TRAPPC2L,TRAPPC1,SEC16A,COPZ2,ANK3,DYNLL1,TRAPPC6A,SEC23IP,TRAPPC6B,GORASP1,MGAT4B,PREB,SEC22B,FOLR1,ARF5,B4GALT5,BET1	Reactome_2016	2451	162	36	Beta	up	up	mouse
Beta-catenin phosphorylation cascade_Homo sapiens_R-HSA-196299	0.000288462	0.00313012	7.97067	64.9685	PPP2CA,CSNK1A1,PPP2R5E,PPP2R5B,PPP2R5C	Reactome_2016	738	17	5	Beta	up	unchanged	human
Post-translational protein modification_Homo sapiens_R-HSA-597592	4.12782e-05	0.00315778	1.63925	16.5485	CMAS,TUSC3,PIGQ,MIA3,SMC6,MAGT1,PIGV,FPGT,SUMO2,NUP62,PGM3,TMED3,GNPNAT1,PIAS4,EIF5A,PDIA3,COG8,ST6GAL1,RING1,NSMCE2,ALG5,COG2,CSNK1D,ALG1,ARFGAP3,POMGNT1,ARFGAP1,ARFGAP2,RNF168,NUP54,KDELR3,MAN1B1,PIGF,ST6GALNAC6,RAB1A,DYNC1I2,NAPB,POM121,SEH1L,GOSR1,FUOM,RNF2,SCFD1,NDNL2,LARGE,ARSK,NEU1,SLC17A5,DPH7,MGAT2,SPTBN1,ST3GAL3,TRAPPC3,DYNC1H1,PHC2,EDEM2,SRD5A3,GFPT1,C1GALT1,TRAPPC9,PHC3,STAG1,HNRNPK,U…	Reactome_2016	1569	521	67	Alpha	up	unchanged	mouse
Cell Cycle_Homo sapiens_R-HSA-1640170	0.00029906	0.00319973	1.81945	14.7646	YWHAE,ANKLE2,RAB1B,RNF8,PPP2CA,PSMD9,PSMB4,PSMB5,PSMD4,PSMB2,SUMO1,PPP2R5E,ENSA,PSMB1,NUP62,PSMD1,STRA13,PSMF1,BUB3,SKP1,HSP90AA1,PPP1R12A,CSNK2A1,H2AFZ,SMARCA5,PPP2R5B,PPP2R5C,CLIP1,TFDP1,PSMC3,GORASP2,RPA3,PSMC2,NHP2,UBE2N,RAD17,ANAPC5,CEP63	Reactome_2016	738	566	38	Beta	up	unchanged	human
Translesion synthesis by POLI_Homo sapiens_R-HSA-5656121	0.000364467	0.00320479	4.66061	36.8984	MAD2L2,RFC3,PCNA,UBC,REV1,RPA2,UBA52	Reactome_2016	1767	17	7	Alpha	up	up	mouse
FGFR2 alternative splicing_Homo sapiens_R-HSA-6803529	0.000302412	0.00321313	6.25391	50.6799	HNRNPM,NCBP2,HNRNPH1,POLR2G,GTF2F1,POLR2L	Reactome_2016	738	26	6	Beta	up	unchanged	human
Downstream signaling of activated FGFR3_Homo sapiens_R-HSA-5654708	0.00050063	0.00321834	1.81232	13.773	PSMD10,CDKN1A,PSMD14,IQGAP1,PHB,PSMA7,PSMD8,PSMB6,PSMD6,PSMD7,RAP1A,UBB,PPP2R1A,PSMB3,PSMD2,UBC,MLST8,AKT1,SPTAN1,SPTBN1,PSMB8,RBX1,PSMA5,PSMA3,PSMC5,PSMC6,PTPRA,PSMC1,AKAP9,PSME1,PSME2,CALM1,RAF1,FGFR1,TNRC6B	Reactome_2016	1174	329	35	Beta	up	up	human
Translesion synthesis by POLK_Homo sapiens_R-HSA-5655862	0.000364467	0.00322332	4.66061	36.8984	MAD2L2,RFC3,PCNA,UBC,REV1,RPA2,UBA52	Reactome_2016	1767	17	7	Alpha	up	up	mouse
Downstream signaling of activated FGFR4_Homo sapiens_R-HSA-5654716	0.00050063	0.00323192	1.81232	13.773	PSMD10,CDKN1A,PSMD14,IQGAP1,PHB,PSMA7,PSMD8,PSMB6,PSMD6,PSMD7,RAP1A,UBB,PPP2R1A,PSMB3,PSMD2,UBC,MLST8,AKT1,SPTAN1,SPTBN1,PSMB8,RBX1,PSMA5,PSMA3,PSMC5,PSMC6,PTPRA,PSMC1,AKAP9,PSME1,PSME2,CALM1,RAF1,FGFR1,TNRC6B	Reactome_2016	1174	329	35	Beta	up	up	human
Downstream signaling of activated FGFR2_Homo sapiens_R-HSA-5654696	0.00050063	0.00324561	1.81232	13.773	PSMD10,CDKN1A,PSMD14,IQGAP1,PHB,PSMA7,PSMD8,PSMB6,PSMD6,PSMD7,RAP1A,UBB,PPP2R1A,PSMB3,PSMD2,UBC,MLST8,AKT1,SPTAN1,SPTBN1,PSMB8,RBX1,PSMA5,PSMA3,PSMC5,PSMC6,PTPRA,PSMC1,AKAP9,PSME1,PSME2,CALM1,RAF1,FGFR1,TNRC6B	Reactome_2016	1174	329	35	Beta	up	up	human
DAP12 interactions_Homo sapiens_R-HSA-2172127	0.000273827	0.00327309	1.52288	12.4922	RET,CDKN1A,AHCYL1,YWHAB,ARRB2,PSMD9,SPRED2,DUSP10,AKT3,NRTN,PRKACB,SPTAN1,IER3,TSC2,PRKCA,KSR2,DUSP8,DUSP7,PSMA6,ADCY9,PSMA4,AKAP9,PSME4,RASA2,IL3RA,PSME2,TRIB3,SOS1,UBA52,CAMK2B,SPTBN4,PSMD11,PDE1C,ITPR1,PDGFA,PIK3R3,ITPR2,ITPR3,PIK3R1,ADCY6,FOXO1,NRAS,UBB,PRKAR2B,PSMB3,ADRBK1,PSMB1,PIP5K1A,MAPK1,PLCG1,PIP5K1C,RPS27A,SPTBN1,MAPK3,BAD,PTPN11,PSMB8,MTOR,GRIN1,TNRC6C,AGO3,PSMC3,PSMC1,PSMC2,RPS6KB2,…	Reactome_2016	2451	359	67	Beta	up	up	mouse
TNF-alpha NF-kB Signaling Pathway_Mus musculus_WP246	5.26379e-05	0.00328611	1.90369	18.7553	YWHAE,GSK3B,PSMD12,PSMD13,FAF1,ZFAND5,AKAP8,NR2C2,PRKCZ,TANK,RPL6,GLG1,RELA,PPP2CA,PSMB5,RNF216,SUMO1,AKT2,NFKBIZ,G3BP2,RIPK1,BTRC,PRKACA,MAP2K5,MARK2,GTF2I,SMARCE1,SMARCC1,CREBBP,UBE2I,CHUK,ACTL6A,MCC,NFKBIA,CYLD,CSNK2B,POLR1C,POLR1D,PFDN2	WikiPathways_2016	2289	179	39	Beta	unchanged	up	mouse
EGF/EGFR Signaling Pathway_Homo sapiens_WP437	6.08221e-05	0.00332241	1.90232	18.4668	ERRFI1,ROCK1,AP2A1,PIK3R1,CBL,FOXO1,ELK4,ATXN2,MAPK8,RPS6KA2,EIF4EBP1,ABL1,AP2S1,REPS2,MAPK1,PLCG1,RALGDS,EPS15,MEF2D,MAP3K4,SH3GL2,PIAS3,STAT5B,RALBP1,PRKCB,STAT1,NCOA3,PRKCA,PTPN11,EPS15L1,AP2B1,MTOR,PLSCR1,ITCH,NEDD4,GRB2,ARHGEF1,SOS1	WikiPathways_2016	2451	163	38	Beta	up	up	mouse
MAPK family signaling cascades_Homo sapiens_R-HSA-5683057	0.000348872	0.00333609	1.61037	12.8198	YWHAB,PSMD8,PSMD6,SEPT7,PPP2R1A,PSMD2,PSMD3,PSMD1,RAC1,PRKACB,SPTAN1,JAK1,MAP2K2,PPP2R5B,PSMA3,PSMA4,RASA4,AKAP9,CDC42EP3,PSME1,PSME2,IL6ST,CAMK2B,CAMK2D,PHB,PPP2CA,RAP1B,PSMB7,PPP2CB,NRAS,PAK1,PSMB2,UBB,UBC,PSMF1,RPS27A,MAPK6,SPTBN1,PSMB8,PSMB9,PPP5C,PSMC5,AGO3,PTPRA,NF1,GRB2,KRAS,LAMTOR3,MAP3K11,TNRC6A,FGFR1,TNRC6B	Reactome_2016	2274	284	52	Alpha	unchanged	up	human
Signaling by FGFR2_Homo sapiens_R-HSA-5654738	0.000351077	0.00333633	1.53487	12.2092	GSK3B,CDKN1A,YWHAB,PSMD8,PSMD6,PPP2R1A,PSMD2,PSMD3,MLST8,PSMD1,PRKACB,SPTAN1,JAK1,MAP2K2,PRKCE,PPP2R5B,TSC2,GTF2F1,PSMA3,PSMA4,CREB1,RASA4,AKAP9,PSME1,PSME2,TRIB3,CAMK2B,CAMK2D,MAPKAP1,ADCY1,PHB,PPP2CA,RAP1B,PSMB7,PPP2CB,NRAS,PSMB2,UBB,PRKAR2A,POLR2C,UBC,POLR2E,POLR2F,RICTOR,PSMF1,RPS27A,SPTBN1,POLR2K,PSMB8,PSMB9,HNRNPM,PPP5C,PSMC5,AGO3,PTPRA,NF1,GRB2,KRAS,LAMTOR3,MAP3K11,TNRC6A,FGFR1,TNRC6B	Reactome_2016	2274	361	63	Alpha	unchanged	up	human
RAF/MAP kinase cascade_Homo sapiens_R-HSA-5673001	0.000401774	0.00343416	1.78208	13.9352	SPTBN4,RASGRF2,WDR83,ARRB2,CSF2RA,DUSP16,PSMD8,PPP2CA,PSMB4,DUSP10,PSMD4,PSMD2,UBC,PSMF1,SPTAN1,SPTBN2,JAK1,KL,MAP2K1,DUSP1,BRAF,KSR2,PPP2R5C,DUSP8,PSMB8,PSMA5,PSMA6,PSMC5,PSMC6,PSMA1,PSMC3,PTPRA,AKAP9,GRB2,TLN1,UBA52,FGFR1	Reactome_2016	1767	235	37	Alpha	up	up	mouse
Post-Elongation Processing of the Transcript_Homo sapiens_R-HSA-76044	0.000330798	0.003443	4.06504	32.5772	RBM8A,FIP1L1,PCF11,NCBP2,MAGOH,RNPS1,SLU7,THOC7,SNRPB	Reactome_2016	738	60	9	Beta	up	unchanged	human
SHC1 events in ERBB4 signaling_Homo sapiens_R-HSA-1250347	0.000401774	0.00345345	1.78208	13.9352	SPTBN4,RASGRF2,WDR83,ARRB2,CSF2RA,DUSP16,PSMD8,PPP2CA,PSMB4,DUSP10,PSMD4,PSMD2,UBC,PSMF1,SPTAN1,SPTBN2,JAK1,KL,MAP2K1,DUSP1,BRAF,KSR2,PPP2R5C,DUSP8,PSMB8,PSMA5,PSMA6,PSMC5,PSMC6,PSMA1,PSMC3,PTPRA,AKAP9,GRB2,TLN1,UBA52,FGFR1	Reactome_2016	1767	235	37	Alpha	up	up	mouse
RNA Polymerase II Transcription Termination_Homo sapiens_R-HSA-73856	0.000330798	0.00346658	4.06504	32.5772	RBM8A,FIP1L1,PCF11,NCBP2,MAGOH,RNPS1,SLU7,THOC7,SNRPB	Reactome_2016	738	60	9	Beta	up	unchanged	human
SOS-mediated signalling_Homo sapiens_R-HSA-112412	0.000401774	0.00347297	1.78208	13.9352	SPTBN4,RASGRF2,WDR83,ARRB2,CSF2RA,DUSP16,PSMD8,PPP2CA,PSMB4,DUSP10,PSMD4,PSMD2,UBC,PSMF1,SPTAN1,SPTBN2,JAK1,KL,MAP2K1,DUSP1,BRAF,KSR2,PPP2R5C,DUSP8,PSMB8,PSMA5,PSMA6,PSMC5,PSMC6,PSMA1,PSMC3,PTPRA,AKAP9,GRB2,TLN1,UBA52,FGFR1	Reactome_2016	1767	235	37	Alpha	up	up	mouse
Pyruvate metabolism and Citric Acid (TCA) cycle_Homo sapiens_R-HSA-71406	0.000337619	0.00349025	4.51671	36.1048	PDHX,MPC1,GLO1,SDHC,PDHB,HAGH,ACO2,SDHB	Reactome_2016	738	48	8	Beta	up	unchanged	human
Cleavage of Growing Transcript in the Termination Region_Homo sapiens_R-HSA-109688	0.000330798	0.00349049	4.06504	32.5772	RBM8A,FIP1L1,PCF11,NCBP2,MAGOH,RNPS1,SLU7,THOC7,SNRPB	Reactome_2016	738	60	9	Beta	up	unchanged	human
SHC1 events in EGFR signaling_Homo sapiens_R-HSA-180336	0.000401774	0.0034927	1.78208	13.9352	SPTBN4,RASGRF2,WDR83,ARRB2,CSF2RA,DUSP16,PSMD8,PPP2CA,PSMB4,DUSP10,PSMD4,PSMD2,UBC,PSMF1,SPTAN1,SPTBN2,JAK1,KL,MAP2K1,DUSP1,BRAF,KSR2,PPP2R5C,DUSP8,PSMB8,PSMA5,PSMA6,PSMC5,PSMC6,PSMA1,PSMC3,PTPRA,AKAP9,GRB2,TLN1,UBA52,FGFR1	Reactome_2016	1767	235	37	Alpha	up	up	mouse
GRB2 events in EGFR signaling_Homo sapiens_R-HSA-179812	0.000401774	0.00351266	1.78208	13.9352	SPTBN4,RASGRF2,WDR83,ARRB2,CSF2RA,DUSP16,PSMD8,PPP2CA,PSMB4,DUSP10,PSMD4,PSMD2,UBC,PSMF1,SPTAN1,SPTBN2,JAK1,KL,MAP2K1,DUSP1,BRAF,KSR2,PPP2R5C,DUSP8,PSMB8,PSMA5,PSMA6,PSMC5,PSMC6,PSMA1,PSMC3,PTPRA,AKAP9,GRB2,TLN1,UBA52,FGFR1	Reactome_2016	1767	235	37	Alpha	up	up	mouse
Influenza Life Cycle_Homo sapiens_R-HSA-168255	8.97842e-05	0.0035223	1.94024	18.0794	POM121,RPL3,RPLP1,RPL12,CLTA,RPS4Y1,RPS15,RPL7A,RPS16,POM121C,POLR2A,RPS18,RPL14,RPS2,POLR2H,RPS11,RPL18,RPS27A,RPL17,RPS12,RPL19,RANBP2,RPS9,RPS8,RPL23,RPS6,RPL13A,RPL23A,RPS28,NUP50,RPL28,KPNB1,RAN,RPL26L1	Reactome_2016	2577	136	34	Beta	unchanged	up	human
Signaling by EGFR_Homo sapiens_R-HSA-177929	0.000381325	0.00355748	1.53604	12.0915	GSK3B,CDKN1A,YWHAB,CLTA,AP2A1,PSMD8,PSMD6,PPP2R1A,PSMD2,PSMD3,MLST8,PSMD1,PRKACB,SPTAN1,JAK1,MAP2K2,PRKCE,PPP2R5B,ADAM10,TSC2,PSMA3,PSMA4,CREB1,HGS,RASA4,AKAP9,PSME1,PSME2,TRIB3,CAMK2B,CAMK2D,MAPKAP1,ADCY1,PHB,PPP2CA,RAP1B,PSMB7,PPP2CB,NRAS,PSMB2,UBB,PRKAR2A,UBC,RICTOR,PSMF1,RPS27A,EPS15,SPTBN1,PSMB8,PSMB9,PPP5C,PSMC5,AGO3,PTPRA,NF1,GRB2,KRAS,LAMTOR3,MAP3K11,TNRC6A,FGFR1,TNRC6B	Reactome_2016	2274	355	62	Alpha	unchanged	up	human
Butyrate Response Factor 1 (BRF1) binds and destabilizes mRNA_Homo sapiens_R-HSA-450385	8.84069e-05	0.00355954	4.10874	38.3492	EXOSC7,EXOSC6,EXOSC4,XRN1,YWHAB,DIS3,EXOSC8,MAPKAPK2,EXOSC3	Reactome_2016	2577	17	9	Beta	unchanged	up	human
FRS-mediated FGFR1 signaling_Homo sapiens_R-HSA-5654693	0.000436792	0.00359296	1.77453	13.7279	SPTBN4,RASGRF2,WDR83,ARRB2,CSF2RA,DUSP16,PSMD8,PPP2CA,PSMB4,DUSP10,PSMD4,PSMD2,UBC,PSMF1,SPTAN1,SPTBN2,JAK1,KL,MAP2K1,DUSP1,BRAF,KSR2,PPP2R5C,DUSP8,PSMB8,PSMA5,PSMA6,PSMC5,PSMC6,PSMA1,PSMC3,PTPRA,AKAP9,GRB2,TLN1,UBA52,FGFR1	Reactome_2016	1767	236	37	Alpha	up	up	mouse
Insulin Signaling_Homo sapiens_WP481	4.9547e-05	0.00360867	1.96592	19.4874	GSK3B,SHC2,PRKAA1,STXBP3,INPPL1,PTEN,PIK3R2,FOXO3,PRKCZ,RPS6KA4,CYTH3,RPS6KA3,MAPK9,GRB14,KIF5B,AKT2,FLOT1,MAP4K5,EIF4E,MAP2K5,MAP4K4,MAP2K4,MAP4K2,MAP2K1,RAB4A,JUN,PDPK1,INSR,MINK1,MAPK14,PFKL,PIK3CA,RAPGEF1,SOS2,CRK,VAMP2	WikiPathways_2016	2289	160	36	Beta	unchanged	up	mouse
FRS-mediated FGFR3 signaling_Homo sapiens_R-HSA-5654706	0.000436792	0.00361239	1.77453	13.7279	SPTBN4,RASGRF2,WDR83,ARRB2,CSF2RA,DUSP16,PSMD8,PPP2CA,PSMB4,DUSP10,PSMD4,PSMD2,UBC,PSMF1,SPTAN1,SPTBN2,JAK1,KL,MAP2K1,DUSP1,BRAF,KSR2,PPP2R5C,DUSP8,PSMB8,PSMA5,PSMA6,PSMC5,PSMC6,PSMA1,PSMC3,PTPRA,AKAP9,GRB2,TLN1,UBA52,FGFR1	Reactome_2016	1767	236	37	Alpha	up	up	mouse
FRS-mediated FGFR4 signaling_Homo sapiens_R-HSA-5654712	0.000436792	0.00363202	1.77453	13.7279	SPTBN4,RASGRF2,WDR83,ARRB2,CSF2RA,DUSP16,PSMD8,PPP2CA,PSMB4,DUSP10,PSMD4,PSMD2,UBC,PSMF1,SPTAN1,SPTBN2,JAK1,KL,MAP2K1,DUSP1,BRAF,KSR2,PPP2R5C,DUSP8,PSMB8,PSMA5,PSMA6,PSMC5,PSMC6,PSMA1,PSMC3,PTPRA,AKAP9,GRB2,TLN1,UBA52,FGFR1	Reactome_2016	1767	236	37	Alpha	up	up	mouse
Signaling by Rho GTPases_Homo sapiens_R-HSA-194315	0.000458074	0.00365028	1.60373	12.3302	ITGB1,KDM1A,ARPC1B,RASGRF2,GDI2,ARHGAP1,ARHGDIG,ACTG1,PPP1CB,ARHGAP44,PPP1CC,ARHGDIA,MCF2L,NUDC,ARHGEF12,PPP1R12A,H2AFZ,PPP2R5C,ARAP1,RHOC,RANGAP1,ARHGEF9,DAAM1,KIF2A,MYH9,EVL,PFN1,MAPRE1,SOS2,ITGB3BP,PFN2,PAFAH1B1,PIK3R2,MYL12B,ARHGAP12,PPP2CA,KLC4,KLC2,NUP85,DVL1,CTNNA1,DVL3,PAK3,CLASP1,ARHGAP29,ARPC4,ARHGAP32,ABI2,GRB2,PKN2,NF2,SPC25	Reactome_2016	1767	367	52	Alpha	up	up	mouse
FRS-mediated FGFR2 signaling_Homo sapiens_R-HSA-5654700	0.000436792	0.00365186	1.77453	13.7279	SPTBN4,RASGRF2,WDR83,ARRB2,CSF2RA,DUSP16,PSMD8,PPP2CA,PSMB4,DUSP10,PSMD4,PSMD2,UBC,PSMF1,SPTAN1,SPTBN2,JAK1,KL,MAP2K1,DUSP1,BRAF,KSR2,PPP2R5C,DUSP8,PSMB8,PSMA5,PSMA6,PSMC5,PSMC6,PSMA1,PSMC3,PTPRA,AKAP9,GRB2,TLN1,UBA52,FGFR1	Reactome_2016	1767	236	37	Alpha	up	up	mouse
Tristetraprolin (TTP, ZFP36) binds and destabilizes mRNA_Homo sapiens_R-HSA-450513	8.84069e-05	0.00365574	4.10874	38.3492	EXOSC7,EXOSC6,EXOSC4,XRN1,YWHAB,DIS3,EXOSC8,MAPKAPK2,EXOSC3	Reactome_2016	2577	17	9	Beta	unchanged	up	human
Diseases of signal transduction_Homo sapiens_R-HSA-5663202	0.000461884	0.00366157	1.68993	12.979	HDAC3,MAPKAP1,CUL1,PIK3R2,HDAC6,LRP6,PSMD8,PPP2CA,NCSTN,PSMB4,TTR,PSMD4,TNKS2,POLR2B,PSMD2,AKT3,UBC,EP300,POLR2G,PSMF1,POLR2I,POLR2L,KL,HSP90AA1,CHUK,STAT1,SYVN1,AXIN1,TSC2,PPP2R5C,PSMB8,PSMA5,FKBP1A,PSMA6,PSMC5,PSMC6,PSMA1,PSMC3,PIK3CA,MDM2,GRB2,UBA52,FGFR1	Reactome_2016	1767	288	43	Alpha	up	up	mouse
Attenuation phase_Homo sapiens_R-HSA-3371568	0.000578176	0.00368587	4.58655	34.1957	DNAJB1,HSP90AB1,HSPH1,DNAJB6,UBB,HSF1,DEDD2	Reactome_2016	1174	26	7	Beta	up	up	human
Energy dependent regulation of mTOR by LKB1-AMPK_Homo sapiens_R-HSA-380972	0.000470278	0.00368987	3.63813	27.876	PPM1A,PRKAA1,PRKAA2,CAB39L,RRAGB,RHEB,RRAGD,TSC2,TSC1	Reactome_2016	1767	28	9	Alpha	up	up	mouse
Mitotic Telophase/Cytokinesis_Homo sapiens_R-HSA-68884	0.000468827	0.00369745	5.22398	40.0432	NUDC,RAD21,PDS5B,PDS5A,SMC1A,SMC3	Reactome_2016	1767	13	6	Alpha	up	up	mouse
Downstream signaling of activated FGFR1_Homo sapiens_R-HSA-5654687	0.000590925	0.00372064	1.79594	13.3507	PSMD10,CDKN1A,PSMD14,IQGAP1,PHB,PSMA7,PSMD8,PSMB6,PSMD6,PSMD7,RAP1A,UBB,PPP2R1A,PSMB3,PSMD2,UBC,MLST8,AKT1,SPTAN1,SPTBN1,PSMB8,RBX1,PSMA5,PSMA3,PSMC5,PSMC6,PTPRA,PSMC1,AKAP9,PSME1,PSME2,CALM1,RAF1,FGFR1,TNRC6B	Reactome_2016	1174	332	35	Beta	up	up	human
Signaling by FGFR4_Homo sapiens_R-HSA-5654743	0.000590925	0.00373601	1.79594	13.3507	PSMD10,CDKN1A,PSMD14,IQGAP1,PHB,PSMA7,PSMD8,PSMB6,PSMD6,PSMD7,RAP1A,UBB,PPP2R1A,PSMB3,PSMD2,UBC,MLST8,AKT1,SPTAN1,SPTBN1,PSMB8,RBX1,PSMA5,PSMA3,PSMC5,PSMC6,PTPRA,PSMC1,AKAP9,PSME1,PSME2,CALM1,RAF1,FGFR1,TNRC6B	Reactome_2016	1174	332	35	Beta	up	up	human
Synthesis, secretion, and inactivation of Glucose-dependent Insulinotropic Polypeptide (GIP)_Homo sapiens_R-HSA-400511	0.000597914	0.00374921	6.55222	48.631	SPCS3,PAX6,FFAR1,ISL1,SEC11A	Reactome_2016	1174	13	5	Beta	up	up	human
Epstein-Barr virus infection_Homo sapiens_hsa05169	0.000156889	0.00383071	1.78514	15.6378	RB1,GSK3B,HDAC5,CDKN1A,HDAC2,YWHAB,HDAC1,GTF2E2,PSMD8,PSMD6,IRAK1,PSMD2,POLR2C,PSMD3,POLR2E,PSMD1,EP300,POLR2F,PRKACB,YWHAG,POLR2K,JAK1,YWHAH,MAP2K3,POLR2J3,HSPA8,CSNK2A1,IL10RB,POLR3GL,STAT3,HLA-B,HLA-C,EIF2AK2,YWHAZ,MAPK13,MAPK10,PSMC5,SNW1,POLR3D,POLR3K,HSPA1A	KEGG_2016	2274	202	41	Alpha	unchanged	up	human
Apoptosis_Homo sapiens_hsa04210	0.000143973	0.00383492	1.92341	17.0143	DIABLO,CTSZ,ITPR1,ITPR2,PIK3R3,ITPR3,PIK3R1,ACTG1,IKBKB,TUBA1B,NRAS,MAPK8,BCL2L11,TUBA1A,CTSL,AKT3,MAPK1,CTSF,SPTAN1,MAP3K5,MAPK3,DFFA,PARP4,PARP1,BAD,EIF2AK3,CFLAR,DDIT3,IL3RA,BAX,BIRC2,ATF4,BCL2L1	KEGG_2016	2451	140	33	Beta	up	up	mouse
Cooperation of PDCL (PhLP1) and TRiC/CCT in G-protein beta folding_Homo sapiens_R-HSA-6814122	0.000615835	0.00384583	3.65052	26.9866	CCT3,GNG2,TCP1,CSNK2B,CCT8,GNB5,CCT7,RGS9,GNAI1	Reactome_2016	1174	42	9	Beta	up	up	human
Signaling by VEGF_Homo sapiens_R-HSA-194138	0.000419276	0.00386441	1.55523	12.095	YWHAB,CTNND1,BRK1,PSMD8,PSMD6,PPP2R1A,PSMD2,PSMD3,MLST8,PSMD1,ITGAV,RAC1,PRKACB,SPTAN1,JAK1,MAP2K2,PPP2R5B,RHOA,PSMA3,PSMA4,RASA4,AKAP9,PSME1,PSME2,TRIB3,CRK,CAMK2B,CAMK2D,MAPKAP1,PHB,PPP2CA,RAP1B,PSMB7,PPP2CB,NRAS,PAK1,PSMB2,UBB,UBC,RICTOR,PSMF1,RPS27A,SPTBN1,JUP,PSMB8,PSMB9,MAPK13,PPP5C,PSMC5,PTPRA,ABI1,NF1,GRB2,KRAS,LAMTOR3,MAP3K11,BCAR1,FGFR1	Reactome_2016	2274	328	58	Alpha	unchanged	up	human
Signalling to RAS_Homo sapiens_R-HSA-167044	0.000495277	0.00386619	1.7484	13.306	SPTBN4,RASGRF2,WDR83,ARRB2,CSF2RA,DUSP16,PSMD8,PPP2CA,PSMB4,DUSP10,PSMD4,PSMD2,UBC,PSMF1,SPTAN1,SPTBN2,JAK1,KL,MAP2K1,DUSP1,BRAF,KSR2,PPP2R5C,DUSP8,PSMB8,PSMA5,PSMA6,PSMC5,PSMC6,PSMA1,PSMC3,PTPRA,AKAP9,MAPKAPK2,GRB2,TLN1,UBA52,FGFR1	Reactome_2016	1767	246	38	Alpha	up	up	mouse
Cohesin Loading onto Chromatin_Homo sapiens_R-HSA-2470946	0.000497869	0.0038667	6.28812	47.8223	RAD21,PDS5B,PDS5A,SMC1A,SMC3	Reactome_2016	1767	9	5	Alpha	up	up	mouse
Membrane Trafficking_Homo sapiens_R-HSA-199991	0.000108732	0.00386883	1.54789	14.127	APP,MCFD2,C2CD5,YWHAB,CTSZ,PRKAG1,CLTA,USE1,PPP6C,AP1G1,FTH1,PPP6R3,AP1S1,RAC1,TMED7,TPD52,NSF,PRKAB2,COG7,TRAPPC2L,COG6,EXOC7,RALGAPA2,COPZ2,VPS37D,OCRL,ANK3,YWHAZ,RAB33B,DNM2,RALGAPB,CHMP4C,EXOC3,CHMP4B,NAA35,EXOC6,PREB,SEC22B,SEC22A,VAMP2,VAMP3,CHMP5,COPA,TSG101,STXBP3,LMAN2L,STX16,DCTN1,COPB1,GOSR2,PLA2G6,BLOC1S4,LMAN1,CYTH2,VPS51,KIF3B,MAN2A2,LMAN2,MAN1C1,RPS27A,YKT6,HSPA8,SNAPIN,GALNT1,SNF8…	Reactome_2016	2216	420	72	Alpha	unchanged	up	mouse
Signaling by FGFR3_Homo sapiens_R-HSA-5654741	0.00062407	0.00388141	1.79055	13.2129	PSMD10,CDKN1A,PSMD14,IQGAP1,PHB,PSMA7,PSMD8,PSMB6,PSMD6,PSMD7,RAP1A,UBB,PPP2R1A,PSMB3,PSMD2,UBC,MLST8,AKT1,SPTAN1,SPTBN1,PSMB8,RBX1,PSMA5,PSMA3,PSMC5,PSMC6,PTPRA,PSMC1,AKAP9,PSME1,PSME2,CALM1,RAF1,FGFR1,TNRC6B	Reactome_2016	1174	333	35	Beta	up	up	human
HSF1-dependent transactivation_Homo sapiens_R-HSA-3371571	0.000634681	0.00393143	4.00842	29.5115	DNAJB1,HSP90AB1,HSPH1,DNAJB6,UBB,HSF1,MLST8,DEDD2	Reactome_2016	1174	34	8	Beta	up	up	human
Non-homologous end joining_Mus musculus_WP1242	9.03944e-05	0.00395024	7.52445	70.0627	XRCC6,RAD50,XRCC4,XRCC5,MRE11A	WikiPathways_2016	2216	6	5	Alpha	unchanged	up	mouse
Assembly Of The HIV Virion_Homo sapiens_R-HSA-175474	0.000359862	0.00398977	4.39381	34.842	UBB,VPS37C,NMT2,FURIN,VPS37A,RPS27A,UBA52	Reactome_2016	2451	13	7	Beta	up	up	mouse
Retrograde neurotrophin signalling_Homo sapiens_R-HSA-177504	0.000359862	0.00401889	4.39381	34.842	DNM3,AP2S1,CLTA,AP2A1,AP2B1,AP2A2,SH3GL2	Reactome_2016	2451	13	7	Beta	up	up	mouse
Integrated Breast Cancer Pathway_Homo sapiens_WP1984	0.000101696	0.00404011	1.89521	17.4237	BMPR2,CERK,HDAC1,ZMYND8,SMEK2,ODC1,HMGCR,JAKMIP1,FOXO1,ZMIZ1,CDH1,TPR,DAG1,ABL1,EP300,MAPK1,PLK3,SMAD1,BAD,STAT1,NCOA3,TSC2,TSC1,MYT1,TGFBR1,MTOR,PIAS1,SMARCA4,SMAD7,HIPK2,CDK7,RAD50,BAX,FILIP1,FAU,BMPR1A	WikiPathways_2016	2451	155	36	Beta	up	up	mouse
Downstream signaling events of B Cell Receptor (BCR)_Homo sapiens_R-HSA-1168372	0.000450998	0.004083	1.74069	13.4104	GSK3B,CDKN1A,MAPKAP1,PSMD8,PPP2CA,PSMB7,PPP2CB,PSMD6,NRAS,UBB,PSMB2,PPP2R1A,PSMD2,PSMD3,UBC,MLST8,PSMD1,RICTOR,PSMF1,RPS27A,FBXW11,PPP2R5B,TSC2,PSMB8,PSMB9,PSMA3,PSMC5,CREB1,PSMA4,AGO3,PSME1,PSME2,TRIB3,GRB2,KRAS,TNRC6A,FGFR1,TNRC6B	Reactome_2016	2274	192	38	Alpha	unchanged	up	human
Regulation of TP53 Activity through Acetylation_Homo sapiens_R-HSA-6804758	0.000533946	0.00408469	3.93691	29.6655	MEAF6,RBBP4,AKT3,EP300,CHD4,CHD3,BRD7,GATAD2A	Reactome_2016	1767	23	8	Alpha	up	up	mouse
Signalling to p38 via RIT and RIN_Homo sapiens_R-HSA-187706	0.00055867	0.00419002	1.75225	13.1243	SPTBN4,RASGRF2,WDR83,ARRB2,CSF2RA,DUSP16,PSMD8,PPP2CA,PSMB4,DUSP10,PSMD4,PSMD2,UBC,PSMF1,SPTAN1,SPTBN2,JAK1,KL,MAP2K1,DUSP1,BRAF,KSR2,PPP2R5C,DUSP8,PSMB8,PSMA5,PSMA6,PSMC5,PSMC6,PSMA1,PSMC3,PTPRA,AKAP9,GRB2,TLN1,UBA52,FGFR1	Reactome_2016	1767	239	37	Alpha	up	up	mouse
ARMS-mediated activation_Homo sapiens_R-HSA-170984	0.00055867	0.00421066	1.75225	13.1243	SPTBN4,RASGRF2,WDR83,ARRB2,CSF2RA,DUSP16,PSMD8,PPP2CA,PSMB4,DUSP10,PSMD4,PSMD2,UBC,PSMF1,SPTAN1,SPTBN2,JAK1,KL,MAP2K1,DUSP1,BRAF,KSR2,PPP2R5C,DUSP8,PSMB8,PSMA5,PSMA6,PSMC5,PSMC6,PSMA1,PSMC3,PTPRA,AKAP9,GRB2,TLN1,UBA52,FGFR1	Reactome_2016	1767	239	37	Alpha	up	up	mouse
HIV Infection_Homo sapiens_R-HSA-162906	0.000553719	0.00421487	1.78447	13.3815	ARF1,VPS4B,VPS4A,PSMD8,PSMB4,PSMD4,NUP85,POLR2B,PSMD2,UBC,TCEB2,ATP6V1H,POLR2G,PSMF1,NELFCD,POLR2I,POLR2L,RANBP1,TAF13,VPS37C,GTF2H1,VPS37B,GTF2H3,RANGAP1,PSMB8,PSMA5,PSMA6,PSMC5,PSMC6,PSMA1,PSMC3,CHMP2A,MNAT1,UBA52,CHMP7	Reactome_2016	1767	222	35	Alpha	up	up	mouse
mRNA Splicing - Major Pathway_Homo sapiens_R-HSA-72163	0.000124075	0.00421856	2.0215	18.1826	SF3B4,SF3B5,DDX5,RBM8A,EIF4A3,SRRT,YBX1,PTBP1,POLR2A,TRA2B,PCBP2,DHX38,POLR2F,SNRPB2,POLR2H,POLR2J,RBM5,HSPA8,CPSF3,CWC15,HNRNPL,LSM7,SNRNP40,PRPF6,LSM6,HNRNPA2B1,SRSF3,SNRNP27,SNRNP200,SUGP1	Reactome_2016	2216	134	30	Alpha	unchanged	up	mouse
Signaling by FGFR2_Homo sapiens_R-HSA-5654738	5.98343e-05	0.00435936	1.76551	17.1677	KLB,GSK3A,AHCYL1,ARAF,IRS2,TIAL1,PPP2R1A,PPP2R5E,AKT2,AKT1,PSMD1,NCBP1,NCBP2,PPP2R5A,PRKCA,GTF2F1,GTF2F2,RBX1,PSMA3,HNRNPH1,RASA1,RASA2,IL3RA,TRIB3,RAF1,PSMD14,CUL3,PHB,FOXO3,CBL,PSMA7,PSMB10,PPP2CB,PSMB5,UBB,PRKAR2B,PSMB3,ADRBK1,SPTBN1,POLR2K,BRAP,TIA1,BAD,DAB2IP,PTPN11,PSMC4,AGO1,RPS6KB2,NF1,TNRC6A	Reactome_2016	1569	361	50	Alpha	up	unchanged	mouse
Signaling by Hedgehog_Homo sapiens_R-HSA-5358351	0.00042209	0.00445377	1.85999	14.4526	PSMD11,IFT172,ARRB2,CDC73,ADCY6,PSMD9,UBB,PRKAR2B,PSMB3,ADRBK1,PSMB1,SPOP,RPS27A,PRKACB,DYNC2H1,PTCH1,IFT122,WDR35,PSMB8,DISP2,PSMA6,ITCH,ADCY9,PSMA4,PSMC3,PSMC1,PSME4,PSMC2,PSME2,P4HB,UBA52	Reactome_2016	2451	136	31	Beta	up	up	mouse
Frs2-mediated activation_Homo sapiens_R-HSA-170968	0.000605519	0.00447557	1.74495	12.9291	SPTBN4,RASGRF2,WDR83,ARRB2,CSF2RA,DUSP16,PSMD8,PPP2CA,PSMB4,DUSP10,PSMD4,PSMD2,UBC,PSMF1,SPTAN1,SPTBN2,JAK1,KL,MAP2K1,DUSP1,BRAF,KSR2,PPP2R5C,DUSP8,PSMB8,PSMA5,PSMA6,PSMC5,PSMC6,PSMA1,PSMC3,PTPRA,AKAP9,GRB2,TLN1,UBA52,FGFR1	Reactome_2016	1767	240	37	Alpha	up	up	mouse
Diseases of signal transduction_Homo sapiens_R-HSA-5663202	7.06463e-05	0.0045037	1.85893	17.7674	KLB,GSK3A,HDAC2,PSMD14,ZFYVE9,HDAC1,PSEN2,IRS2,FOXO3,CBL,PSMA7,PSMB10,PPP2CB,ZMYM2,PSMB5,CUX1,UBB,PPP2R1A,PSMB3,PPP2R5E,AKT2,AKT1,PSMD1,POLR2K,STAT5B,CPSF6,NCBP1,NCBP2,BAD,STAT3,PPP2R5A,PTPN11,GTF2F1,GTF2F2,RBX1,NCOR2,CDK8,RBP4,PSMA3,SNW1,PSMC4,RPS6KB2	Reactome_2016	1569	288	42	Alpha	up	unchanged	mouse
Signaling by FGFR1_Homo sapiens_R-HSA-5654736	0.000733567	0.00452563	1.77456	12.808	PSMD10,CDKN1A,PSMD14,IQGAP1,PHB,PSMA7,PSMD8,PSMB6,PSMD6,PSMD7,RAP1A,UBB,PPP2R1A,PSMB3,PSMD2,UBC,MLST8,AKT1,SPTAN1,SPTBN1,PSMB8,RBX1,PSMA5,PSMA3,PSMC5,PSMC6,PTPRA,PSMC1,AKAP9,PSME1,PSME2,CALM1,RAF1,FGFR1,TNRC6B	Reactome_2016	1174	336	35	Beta	up	up	human
Viral carcinogenesis_Homo sapiens_hsa05203	0.000218356	0.00456987	1.75901	14.8274	RB1,HDAC5,CDKN1A,HDAC2,HDAC3,ATF6B,YWHAB,HDAC1,HPN,UBE3A,CHD4,GTF2E2,NRAS,CCND2,CREB3L2,EP300,RAC1,PRKACB,YWHAG,JAK1,YWHAH,RANBP1,STAT3,HLA-B,HLA-C,EIF2AK2,GTF2H1,YWHAZ,RHOA,RBL2,CREB3,DLG1,SNW1,CDK6,CREB1,CDK4,GRB2,KRAS,LTBR,ATP6V0D1,IL6ST	KEGG_2016	2274	205	41	Alpha	unchanged	up	human
Signaling by FGFR_Homo sapiens_R-HSA-190236	0.000511	0.0045721	1.51391	11.4741	GSK3B,CDKN1A,YWHAB,PSMD8,PSMD6,PPP2R1A,PSMD2,PSMD3,MLST8,PSMD1,PRKACB,SPTAN1,JAK1,MAP2K2,PRKCE,PPP2R5B,TSC2,GTF2F1,PSMA3,PSMA4,CREB1,RASA4,AKAP9,PSME1,PSME2,TRIB3,CAMK2B,CAMK2D,MAPKAP1,ADCY1,PHB,PPP2CA,RAP1B,PSMB7,PPP2CB,NRAS,PSMB2,UBB,PRKAR2A,POLR2C,UBC,POLR2E,POLR2F,RICTOR,PSMF1,RPS27A,SPTBN1,POLR2K,PSMB8,PSMB9,HNRNPM,PPP5C,PSMC5,AGO3,PTPRA,NF1,GRB2,KRAS,LAMTOR3,MAP3K11,TNRC6A,FGFR1,TNRC6B	Reactome_2016	2274	366	63	Alpha	unchanged	up	human
Phagosome_Homo sapiens_hsa04145	0.000234263	0.00457595	1.88466	15.754	ITGB1,RAB5C,TFRC,ACTG1,TUBA1C,SEC61A1,TUBA1B,MRC1,ITGAV,RAC1,ATP6V1E1,ATP6V0E2,ATP6V1D,ATP6V1F,DYNC1H1,ATP6V0B,ATP6V0E1,ATP6AP1,TUBB,STX7,HLA-B,TAP1,HLA-C,TUBA4A,DYNC1LI2,TUBB2B,HGS,CANX,ATP6V1B2,CALR,ATP6V0D1,SEC22B,VAMP3	KEGG_2016	2274	154	33	Alpha	unchanged	up	human
Activation of BAD and translocation to mitochondria_Homo sapiens_R-HSA-111447	6.61181e-05	0.00459821	5.94859	57.2496	YWHAE,BAD,AKT2,BCL2,AKT1,YWHAG,YWHAH	Reactome_2016	1569	15	7	Alpha	up	unchanged	mouse
SLBP Dependent Processing of Replication-Dependent Histone Pre-mRNAs_Homo sapiens_R-HSA-77588	7.55445e-05	0.00462332	6.95289	65.9884	SLBP,NCBP1,NCBP2,SNRPE,SNRPD3,SNRPF	Reactome_2016	1569	11	6	Alpha	up	unchanged	mouse
MAPK1/MAPK3 signaling_Homo sapiens_R-HSA-5684996	0.00065581	0.0047554	1.73771	12.7368	SPTBN4,RASGRF2,WDR83,ARRB2,CSF2RA,DUSP16,PSMD8,PPP2CA,PSMB4,DUSP10,PSMD4,PSMD2,UBC,PSMF1,SPTAN1,SPTBN2,JAK1,KL,MAP2K1,DUSP1,BRAF,KSR2,PPP2R5C,DUSP8,PSMB8,PSMA5,PSMA6,PSMC5,PSMC6,PSMA1,PSMC3,PTPRA,AKAP9,GRB2,TLN1,UBA52,FGFR1	Reactome_2016	1767	241	37	Alpha	up	up	mouse
Vesicle-mediated transport_Homo sapiens_R-HSA-5653656	0.000110684	0.00483847	1.49176	13.5882	USP6NL,YWHAE,MCFD2,C2CD5,SYS1,CLTB,PRKAG1,GOLIM4,GCC2,GCC1,AREG,CLINT1,PPP6C,GOLGA5,PPP6R1,AKT2,KIF5B,GOLGA1,KIF1C,KIFAP3,VPS36,PRKAB2,TMED9,COG4,COG3,COG1,CSNK1D,VPS37B,BET1L,RAB33B,DNM2,KIF16B,CHMP4B,NAA35,VAMP4,VAMP2,DCTN6,NAPB,COPB2,SEC23A,TMF1,TMED10,TSG101,STXBP3,LMAN2L,STX17,STX16,VPS4A,STX18,DCTN3,RHOBTB3,PLA2G6,DYNC2LI1,CYTH3,ARFRP1,CYTH2,KLC2,MAN2A2,VPS53,STX6,VPS54,SNX9,APOE,RAB6A,YKT6…	Reactome_2016	2289	492	84	Beta	unchanged	up	mouse
Signaling by the B Cell Receptor (BCR)_Homo sapiens_R-HSA-983705	0.000683269	0.00488506	1.7488	12.7463	MAPKAP1,CUL1,ITPR1,PIK3R2,PSMD8,PPP2CA,PSMB4,PSMD4,PSMD2,AKT3,UBC,PIP5K1A,PIP5K1B,PSMF1,PIP5K1C,MAP3K7,KL,CHUK,TSC2,PPP2R5C,PSMB8,PSMA5,TNRC6C,PSMA6,PSMC5,PSMC6,AGO3,PSMA1,PSMC3,PIK3CA,AGO2,MDM2,GRB2,UBA52,FGFR1,TNRC6B	Reactome_2016	1767	233	36	Alpha	up	up	mouse
Post-Elongation Processing of Intron-Containing pre-mRNA_Homo sapiens_R-HSA-112296	0.000516933	0.00497426	4.25102	32.17	RBM8A,FIP1L1,PCF11,NCBP2,MAGOH,RNPS1,SLU7,THOC7	Reactome_2016	738	51	8	Beta	up	unchanged	human
DNA Repair_Homo sapiens_R-HSA-73894	0.000699995	0.00498136	1.66801	12.1171	PCNA,INO80D,PARG,CETN2,PNKP,COPS7B,MAPK8,PPP4R2,KAT5,POLR2B,TDG,UIMC1,UBC,TRIM25,EP300,POLR2G,POLR2I,NFRKB,POLR2L,USP7,RFC3,UBE2I,PARP1,PARP2,MCRS1,ACTL6A,REV1,XRCC1,RPA2,GTF2H1,LIG3,RAD23A,INO80,BAZ1B,GTF2H3,MAD2L2,MSH2,TDP1,ERCC1,MNAT1,UBA52,CUL4B	Reactome_2016	1767	285	42	Alpha	up	up	mouse
mRNA 3'-end processing_Homo sapiens_R-HSA-72187	0.000516933	0.00500574	4.25102	32.17	RBM8A,FIP1L1,PCF11,NCBP2,MAGOH,RNPS1,SLU7,THOC7	Reactome_2016	738	51	8	Beta	up	unchanged	human
Signaling by FGFR_Homo sapiens_R-HSA-190236	8.50926e-05	0.00500737	1.74139	16.3199	KLB,GSK3A,AHCYL1,ARAF,IRS2,TIAL1,PPP2R1A,PPP2R5E,AKT2,AKT1,PSMD1,NCBP1,NCBP2,PPP2R5A,PRKCA,GTF2F1,GTF2F2,RBX1,PSMA3,HNRNPH1,RASA1,RASA2,IL3RA,TRIB3,RAF1,PSMD14,CUL3,PHB,FOXO3,CBL,PSMA7,PSMB10,PPP2CB,PSMB5,UBB,PRKAR2B,PSMB3,ADRBK1,SPTBN1,POLR2K,BRAP,TIA1,BAD,DAB2IP,PTPN11,PSMC4,AGO1,RPS6KB2,NF1,TNRC6A	Reactome_2016	1569	366	50	Alpha	up	unchanged	mouse
Alzheimer's disease_Homo sapiens_hsa05010	0.000273445	0.00500747	1.83231	15.033	GSK3B,NDUFA13,NDUFA11,NDUFB5,COX4I1,NDUFB4,NDUFB3,CACNA1C,ATP5O,COX7C,ATP5G1,APH1A,ATP5B,PPP3CB,CAPN2,CAPN1,NAE1,NDUFV2,COX8A,NDUFA9,NDUFA6,NDUFA5,NDUFA2,NDUFA1,ADAM10,NDUFC1,SDHA,ATP5F1,BACE1,NDUFS7,UQCRC1,CYCS,CALM3,ATF6,GAPDH	KEGG_2016	2274	168	35	Alpha	unchanged	up	human
Signaling by SCF-KIT_Homo sapiens_R-HSA-1433557	0.000576237	0.00500933	1.54252	11.5056	GSK3B,CDKN1A,YWHAB,PSMD8,PSMD6,PPP2R1A,PSMD2,PSMD3,MLST8,PSMD1,RAC1,SPTAN1,JAK1,MAP2K2,PPP2R5B,TSC2,PSMA3,PSMA4,CREB1,RASA4,AKAP9,PSME1,PSME2,TRIB3,CAMK2B,CAMK2D,MAPKAP1,PHB,PPP2CA,RAP1B,PSMB7,PPP2CB,NRAS,PSMB2,UBB,UBC,RICTOR,PSMF1,RPS27A,SOCS6,SPTBN1,STAT1,STAT3,PSMB8,PSMB9,PPP5C,PSMC5,AGO3,PTPRA,NF1,GRB2,KRAS,LAMTOR3,MAP3K11,TNRC6A,FGFR1,TNRC6B	Reactome_2016	2274	325	57	Alpha	unchanged	up	human
Prolonged ERK activation events_Homo sapiens_R-HSA-169893	0.000709756	0.00502744	1.73053	12.5474	SPTBN4,RASGRF2,WDR83,ARRB2,CSF2RA,DUSP16,PSMD8,PPP2CA,PSMB4,DUSP10,PSMD4,PSMD2,UBC,PSMF1,SPTAN1,SPTBN2,JAK1,KL,MAP2K1,DUSP1,BRAF,KSR2,PPP2R5C,DUSP8,PSMB8,PSMA5,PSMA6,PSMC5,PSMC6,PSMA1,PSMC3,PTPRA,AKAP9,GRB2,TLN1,UBA52,FGFR1	Reactome_2016	1767	242	37	Alpha	up	up	mouse
RNA Polymerase II Pre-transcription Events_Homo sapiens_R-HSA-674695	0.000540605	0.00513742	3.81098	28.6693	SUPT16H,NCBP2,TAF11,POLR2G,TAF6,SSRP1,GTF2F1,NELFE,POLR2L	Reactome_2016	738	64	9	Beta	up	unchanged	human
Cytosolic tRNA aminoacylation_Homo sapiens_R-HSA-379716	0.000739337	0.00518893	3.77287	27.2015	VARS,QARS,PPA1,LARS,RARS,MARS,EEF1E1,FARSB	Reactome_2016	1767	24	8	Alpha	up	up	mouse
EGFR1 Signaling Pathway_Mus musculus_WP572	0.000181511	0.00528803	1.85159	15.95	ARF4,NDUFA13,YWHAB,HDAC1,CTNND1,AP2A1,RPS6KA3,NRAS,PAK1,SH3BGRL,SNRPD2,RAC1,RALGDS,EPS15,JAK1,MAP2K3,MAP3K2,RALBP1,MAP2K2,JUND,STAT1,STAT3,KRT8,DNM1,PLSCR1,CEACAM1,CREB1,KRT18,ELF3,WNK1,ABI1,GRB2,KRAS,CRK,BCAR1,ZPR1	WikiPathways_2016	2274	171	36	Alpha	unchanged	up	human
Chromatin modifying enzymes_Homo sapiens_R-HSA-3247509	0.000143553	0.00535697	1.73976	15.3948	KMT2E,PHF2,KDM5B,ENY2,KDM3A,SETD3,EHMT2,GPS2,JADE3,PHF21A,PHF8,ING4,KAT5,CCND1,VPS72,WDR5,HMG20B,BRD8,SUDS3,DMAP1,RBBP7,JAK2,MTA3,SMARCE1,SMARCC1,CREBBP,BRD1,DR1,PRMT7,SETDB1,ACTL6B,TAF12,H2AFZ,MCRS1,USP22,ACTL6A,ELP5,SMARCA2,ARID1B,HCFC1,TAF6L,TBL1XR1,KAT6B,KANSL2,KAT6A	Reactome_2016	2289	226	45	Beta	unchanged	up	mouse
Signaling by Leptin_Homo sapiens_R-HSA-2586552	0.000767581	0.00536255	1.72341	12.3608	SPTBN4,RASGRF2,WDR83,ARRB2,CSF2RA,DUSP16,PSMD8,PPP2CA,PSMB4,DUSP10,PSMD4,PSMD2,UBC,PSMF1,SPTAN1,SPTBN2,JAK1,KL,MAP2K1,DUSP1,BRAF,KSR2,PPP2R5C,DUSP8,PSMB8,PSMA5,PSMA6,PSMC5,PSMC6,PSMA1,PSMC3,PTPRA,AKAP9,GRB2,TLN1,UBA52,FGFR1	Reactome_2016	1767	243	37	Alpha	up	up	mouse
HSF1 activation_Homo sapiens_R-HSA-3371511	0.000567817	0.00536272	5.60695	41.9047	YWHAE,EEF1A1,HSP90AA1,PTGES3,RPA3,FKBP4	Reactome_2016	738	29	6	Beta	up	unchanged	human
Transcriptional activity of SMAD2/SMAD3:SMAD4 heterotrimer_Homo sapiens_R-HSA-2173793	0.000881066	0.00537064	3.48459	24.5119	SMAD2,PPM1A,CDK8,NCOR1,SNW1,UBB,HDAC1,UBE2D3,UBC	Reactome_2016	1174	44	9	Beta	up	up	human
Regulation of cytoplasmic and nuclear SMAD2/3 signaling_Homo sapiens_13312fe2-6195-11e5-8ac5-06603eb7f303	2.60997e-05	0.00545484	4.78024	50.4487	NUP214,SMAD4,MAP3K1,CTDSP1,CTDSP2,MAPK1,CALM1,KPNB1,MAPK3	NCI-Nature_2016	2216	17	9	Alpha	unchanged	up	mouse
TNFR1-mediated ceramide production_Homo sapiens_R-HSA-5626978	0.000787283	0.00547519	7.54575	53.9289	SMPD3,SMPD2,GNB2L1,TNFRSF1A	Reactome_2016	1767	6	4	Alpha	up	up	mouse
Chromatin organization_Homo sapiens_R-HSA-4839726	0.000143553	0.00549089	1.73976	15.3948	KMT2E,PHF2,KDM5B,ENY2,KDM3A,SETD3,EHMT2,GPS2,JADE3,PHF21A,PHF8,ING4,KAT5,CCND1,VPS72,WDR5,HMG20B,BRD8,SUDS3,DMAP1,RBBP7,JAK2,MTA3,SMARCE1,SMARCC1,CREBBP,BRD1,DR1,PRMT7,SETDB1,ACTL6B,TAF12,H2AFZ,MCRS1,USP22,ACTL6A,ELP5,SMARCA2,ARID1B,HCFC1,TAF6L,TBL1XR1,KAT6B,KANSL2,KAT6A	Reactome_2016	2289	226	45	Beta	unchanged	up	mouse
Circadian rythm related genes_Homo sapiens_WP3594	0.000152734	0.00556207	1.75439	15.4155	KDM5A,KMT2A,MAGED1,DHX9,CRTC1,HDAC1,BHLHE41,RORC,RBM4B,UBE3A,RORA,CCAR2,PPP1CB,RAI1,MAPK8,DBP,MTA1,NFIL3,NAMPT,ADORA1,EP300,RPS27A,ZFHX3,FBXW11,NONO,METTL3,GFPT1,NR1H3,ARNT,NR1D2,BTBD9,NR2F6,SFPQ,NCOR1,PER3,TH,THRAP3,BHLHE40,FBXL3,TOP1,UBA52,OGT,ATF4	WikiPathways_2016	2451	200	43	Beta	up	up	mouse
Asparagine N-linked glycosylation_Homo sapiens_R-HSA-446203	0.000141898	0.00571327	1.68676	14.9454	MCFD2,TUSC3,AREG,PPP6C,PPP6R1,NUDT14,TMED9,COG4,SLC35C1,ALG5,COG3,COG1,CSNK1D,ALG1,BET1L,DPM3,B4GALT6,GNE,DCTN6,TSTA3,NAPB,COPB2,SEC23A,TMED10,LMAN2L,RPN2,STX17,DCTN3,DYNC2LI1,MAN2A2,NEU1,SLC17A5,ST3GAL5,MGAT1,YKT6,UGGT1,MPDU1,CTSA,SLC35A1,TRAPPC10,TRAPPC4,ST8SIA3,DOLK,ARCN1,TMEM115,GLB1,GOLGB1,STT3A,COPG1,SEC24C	Reactome_2016	2289	259	50	Beta	unchanged	up	mouse
Downstream signal transduction_Homo sapiens_R-HSA-186763	0.000953929	0.0057461	1.74854	12.161	PSMD10,CDKN1A,PSMD14,IQGAP1,PHB,PSMA7,PSMD8,PSMB6,PSMD6,PSMD7,RAP1A,UBB,PPP2R1A,PSMB3,PSMD2,UBC,MLST8,AKT1,SPTAN1,SPTBN1,PSMB8,RBX1,PSMA5,PSMA3,PSMC5,PSMC6,PTPRA,PSMC1,AKAP9,PSME1,PSME2,CALM1,RAF1,FGFR1,TNRC6B	Reactome_2016	1174	341	35	Beta	up	up	human
Calnexin/calreticulin cycle_Homo sapiens_R-HSA-901042	0.000683342	0.00580841	4.10437	29.9147	EDEM3,OS9,PRKCSH,EDEM2,CANX,DERL2,CALR	Reactome_2016	2274	15	7	Alpha	unchanged	up	human
Signalling to ERKs_Homo sapiens_R-HSA-187687	0.000854678	0.005917	1.70003	12.0103	SPTBN4,RASGRF2,WDR83,ARRB2,CSF2RA,DUSP16,PSMD8,PPP2CA,PSMB4,DUSP10,PSMD4,PSMD2,UBC,PSMF1,SPTAN1,SPTBN2,JAK1,KL,MAP2K1,DUSP1,BRAF,KSR2,PPP2R5C,DUSP8,PSMB8,PSMA5,PSMA6,PSMC5,PSMC6,PSMA1,PSMC3,PTPRA,AKAP9,MAPKAPK2,GRB2,TLN1,UBA52,FGFR1	Reactome_2016	1767	253	38	Alpha	up	up	mouse
Prefoldin mediated transfer of substrate to CCT/TriC_Homo sapiens_R-HSA-389957	0.000107471	0.00609005	6.05746	55.3548	TUBA1A,TCP1,CCT8,TUBB4B,ACTB,CCT5,PFDN6	Reactome_2016	856	27	7	Alpha	up	up	human
Proteasome_Homo sapiens_hsa03050	8.49183e-05	0.00622026	4.7791	44.7984	PSMB6,PSMB4,PSMC6,PSMD14,PSMC3,PSMB3,PSMC4,PSMC2,PSMA7	KEGG_2016	856	44	9	Alpha	up	up	human
ATF6-alpha activates chaperone genes_Homo sapiens_R-HSA-381183	0.000923285	0.00627834	5.65931	39.5448	XBP1,HSPA5,NFYC,DDIT3,HSP90B1	Reactome_2016	1767	10	5	Alpha	up	up	mouse
Establishment of Sister Chromatid Cohesion_Homo sapiens_R-HSA-2468052	0.000923285	0.00630637	5.65931	39.5448	RAD21,PDS5B,PDS5A,SMC1A,SMC3	Reactome_2016	1767	10	5	Alpha	up	up	mouse
Signalling by NGF_Homo sapiens_R-HSA-166520	0.000687339	0.00633511	1.86691	13.5961	YWHAE,HDAC2,RALA,MAPKAP1,AP2A1,PPP2CA,PSMD9,PSMB4,PSMB5,PSMD4,PSMB2,PPP2R5E,PSMB1,PSMD1,PSMF1,RAC1,HRAS,PSENEN,STAT3,PPP2R5B,AP2B1,PPP2R5C,RHOA,ADCYAP1,PRKAR1B,PSMC3,PRKAR1A,PSMC2,LAMTOR2,GRB2,SQSTM1	Reactome_2016	738	450	31	Beta	up	unchanged	human
Downstream signaling of activated FGFR3_Homo sapiens_R-HSA-5654708	0.000782556	0.00650712	1.52377	10.8994	GSK3B,CDKN1A,YWHAB,PSMD8,PSMD6,PPP2R1A,PSMD2,PSMD3,MLST8,PSMD1,PRKACB,SPTAN1,JAK1,MAP2K2,PRKCE,PPP2R5B,TSC2,PSMA3,PSMA4,CREB1,RASA4,AKAP9,PSME1,PSME2,TRIB3,CAMK2B,CAMK2D,MAPKAP1,ADCY1,PHB,PPP2CA,RAP1B,PSMB7,PPP2CB,NRAS,PSMB2,UBB,PRKAR2A,UBC,RICTOR,PSMF1,RPS27A,SPTBN1,PSMB8,PSMB9,PPP5C,PSMC5,AGO3,PTPRA,NF1,GRB2,KRAS,LAMTOR3,MAP3K11,TNRC6A,FGFR1,TNRC6B	Reactome_2016	2274	329	57	Alpha	unchanged	up	human
Downstream signaling of activated FGFR4_Homo sapiens_R-HSA-5654716	0.000782556	0.00654268	1.52377	10.8994	GSK3B,CDKN1A,YWHAB,PSMD8,PSMD6,PPP2R1A,PSMD2,PSMD3,MLST8,PSMD1,PRKACB,SPTAN1,JAK1,MAP2K2,PRKCE,PPP2R5B,TSC2,PSMA3,PSMA4,CREB1,RASA4,AKAP9,PSME1,PSME2,TRIB3,CAMK2B,CAMK2D,MAPKAP1,ADCY1,PHB,PPP2CA,RAP1B,PSMB7,PPP2CB,NRAS,PSMB2,UBB,PRKAR2A,UBC,RICTOR,PSMF1,RPS27A,SPTBN1,PSMB8,PSMB9,PPP5C,PSMC5,AGO3,PTPRA,NF1,GRB2,KRAS,LAMTOR3,MAP3K11,TNRC6A,FGFR1,TNRC6B	Reactome_2016	2274	329	57	Alpha	unchanged	up	human
Downstream signaling of activated FGFR2_Homo sapiens_R-HSA-5654696	0.000782556	0.00657863	1.52377	10.8994	GSK3B,CDKN1A,YWHAB,PSMD8,PSMD6,PPP2R1A,PSMD2,PSMD3,MLST8,PSMD1,PRKACB,SPTAN1,JAK1,MAP2K2,PRKCE,PPP2R5B,TSC2,PSMA3,PSMA4,CREB1,RASA4,AKAP9,PSME1,PSME2,TRIB3,CAMK2B,CAMK2D,MAPKAP1,ADCY1,PHB,PPP2CA,RAP1B,PSMB7,PPP2CB,NRAS,PSMB2,UBB,PRKAR2A,UBC,RICTOR,PSMF1,RPS27A,SPTBN1,PSMB8,PSMB9,PPP5C,PSMC5,AGO3,PTPRA,NF1,GRB2,KRAS,LAMTOR3,MAP3K11,TNRC6A,FGFR1,TNRC6B	Reactome_2016	2274	329	57	Alpha	unchanged	up	human
Deadenylation-dependent mRNA decay_Homo sapiens_R-HSA-429914	5.5969e-05	0.00658712	5.09194	49.8537	CNOT4,NT5C3B,EXOSC6,CNOT7,CNOT2,RQCD1,LSM5,EXOSC1,EIF4G1	Reactome_2016	707	50	9	Alpha	up	unchanged	human
DAP12 signaling_Homo sapiens_R-HSA-2424491	0.00111235	0.00667412	1.73329	11.7886	PSMD10,CDKN1A,PSMD14,IQGAP1,PHB,PSMA7,PSMD8,PSMB6,PSMD6,PSMD7,RAP1A,UBB,PPP2R1A,PSMB3,PSMD2,UBC,MLST8,AKT1,SPTAN1,SPTBN1,PSMB8,RBX1,PSMA5,PSMA3,PSMC5,PSMC6,PTPRA,PSMC1,AKAP9,PSME1,PSME2,CALM1,RAF1,FGFR1,TNRC6B	Reactome_2016	1174	344	35	Beta	up	up	human
mRNA Splicing_Homo sapiens_R-HSA-72172	0.000205515	0.00669016	1.94382	16.503	SF3B4,SF3B5,DDX5,RBM8A,EIF4A3,SRRT,YBX1,PTBP1,POLR2A,TRA2B,PCBP2,DHX38,POLR2F,SNRPB2,POLR2H,POLR2J,RBM5,HSPA8,CPSF3,CWC15,HNRNPL,LSM7,SNRNP40,PRPF6,LSM6,HNRNPA2B1,SRSF3,SNRNP27,SNRNP25,SNRNP200,SUGP1	Reactome_2016	2216	144	31	Alpha	unchanged	up	mouse
Budding and maturation of HIV virion_Homo sapiens_R-HSA-162588	0.00100377	0.0067064	3.62196	25.006	VPS4B,VPS4A,UBC,VPS37C,CHMP2A,VPS37B,UBA52,CHMP7	Reactome_2016	1767	25	8	Alpha	up	up	mouse
Disease_Homo sapiens_R-HSA-1643685	0.000120104	0.00680592	1.49447	13.4908	KLB,GSK3A,HSP90AB1,ELL,ZFYVE9,RPL34,PSIP1,IRS2,RPL9,RPL7,ZMYM2,PPP2R1A,PPP2R5E,AKT2,NUP62,AKT1,PSMD1,NELFB,KPNA4,RPL37,KPNA3,AP2M1,KPNA1,RPL21,NCBP1,NCBP2,RPS6,MCCC1,AP1B1,PPP2R5A,GTF2F1,TICAM1,GTF2F2,RBX1,NCOR2,RBP4,PSMA3,PCCA,NUP54,SLC25A4,MMADHC,POM121,HDAC2,SEH1L,PSMD14,RNMT,HDAC1,PSEN2,LY96,FOXO3,CBL,PSMA7,ACACA,PSMB10,PPP2CB,PSMB5,CUX1,UBB,PSMB3,AP2S1,MAP2K7,POLR2K,STAT5B,NPM1,CPSF6,BAD,VTA…	Reactome_2016	1569	725	85	Alpha	up	unchanged	mouse
DAP12 signaling_Homo sapiens_R-HSA-2424491	0.00082702	0.00683968	1.50846	10.7066	GSK3B,CDKN1A,YWHAB,PSMD8,PSMD6,PPP2R1A,PSMD2,PSMD3,MLST8,PSMD1,RAC1,B2M,PRKACB,SPTAN1,JAK1,MAP2K2,PRKCE,PPP2R5B,TSC2,PSMA3,PSMA4,CREB1,RASA4,AKAP9,PSME1,PSME2,TRIB3,CAMK2B,CAMK2D,MAPKAP1,ADCY1,PHB,PPP2CA,RAP1B,PSMB7,PPP2CB,NRAS,PSMB2,UBB,PRKAR2A,UBC,RICTOR,PSMF1,RPS27A,SPTBN1,PSMB8,PSMB9,PPP5C,PSMC5,AGO3,PTPRA,NF1,GRB2,KRAS,LAMTOR3,MAP3K11,TNRC6A,FGFR1,TNRC6B	Reactome_2016	2274	344	59	Alpha	unchanged	up	human
Transcription of the HIV genome_Homo sapiens_R-HSA-167172	0.000760882	0.00684794	3.64033	26.1414	SUPT16H,NCBP2,TAF11,POLR2G,TAF6,SSRP1,GTF2F1,NELFE,POLR2L	Reactome_2016	738	67	9	Beta	up	unchanged	human
EPHB-mediated forward signaling_Homo sapiens_R-HSA-3928662	0.000791426	0.00704001	4.51671	32.2569	CDC42,ACTR3,ACTR2,ARPC1A,RAC1,HRAS,RHOA	Reactome_2016	738	42	7	Beta	up	unchanged	human
Signalling to RAS_Homo sapiens_R-HSA-167044	0.00085695	0.00704911	1.60886	11.3619	CAMK2B,RALA,CAMK2D,YWHAB,PHB,PSMD8,PPP2CA,RAP1B,PSMB7,PPP2CB,PSMD6,NRAS,PSMB2,UBB,PPP2R1A,PSMD2,PSMD3,UBC,PSMD1,PSMF1,RPS27A,RALGDS,SPTAN1,SPTBN1,JAK1,MAP2K2,PPP2R5B,PSMB8,PSMB9,MAPK13,PPP5C,PSMA3,PSMC5,PSMA4,PTPRA,RASA4,AKAP9,PSME1,NF1,PSME2,GRB2,KRAS,LAMTOR3,MAP3K11,FGFR1	Reactome_2016	2274	246	45	Alpha	unchanged	up	human
DAP12 interactions_Homo sapiens_R-HSA-2172127	0.000867953	0.00706366	1.49443	10.5348	GSK3B,CDKN1A,YWHAB,PSMD8,PSMD6,PPP2R1A,PSMD2,PSMD3,MLST8,PSMD1,RAC1,B2M,PRKACB,SPTAN1,JAK1,MAP2K2,PRKCE,HLA-B,PPP2R5B,HLA-C,TSC2,PSMA3,PSMA4,CREB1,RASA4,AKAP9,PSME1,PSME2,TRIB3,CAMK2B,CAMK2D,MAPKAP1,ADCY1,PHB,PPP2CA,RAP1B,PSMB7,PPP2CB,NRAS,PSMB2,UBB,PRKAR2A,UBC,RICTOR,PSMF1,RPS27A,SPTBN1,PSMB8,PSMB9,PPP5C,PSMC5,AGO3,PTPRA,NF1,GRB2,KRAS,LAMTOR3,MAP3K11,TNRC6A,FGFR1,TNRC6B	Reactome_2016	2274	359	61	Alpha	unchanged	up	human
Signalling to ERKs_Homo sapiens_R-HSA-187687	0.000863491	0.00706493	1.5991	11.2809	CAMK2B,RALA,CAMK2D,YWHAB,PHB,PSMD8,PPP2CA,RAP1B,PSMB7,PPP2CB,PSMD6,NRAS,PSMB2,UBB,PPP2R1A,PSMD2,PSMD3,UBC,PSMD1,PSMF1,RPS27A,RALGDS,SPTAN1,SPTBN1,JAK1,MAP2K2,PPP2R5B,PSMB8,PSMB9,MAPK13,PPP5C,PSMA3,PSMC5,PSMA4,PTPRA,RASA4,AKAP9,PSME1,NF1,PSME2,GRB2,KRAS,LAMTOR3,CRK,MAP3K11,FGFR1	Reactome_2016	2274	253	46	Alpha	unchanged	up	human
VEGFA-VEGFR2 Pathway_Homo sapiens_R-HSA-4420097	0.000837171	0.00711596	1.50449	10.66	RET,AHCYL1,YWHAB,ARRB2,PSMD9,SPRED2,DUSP10,AKT3,NRTN,PRKACB,SPTAN1,HSP90AA1,PRKCB,PRKCA,KSR2,DUSP8,DUSP7,PSMA6,PSMA4,AKAP9,PSME4,RASA2,IL3RA,PSME2,TRIB3,SOS1,UBA52,CAMK2B,SPTBN4,PSMD11,ROCK1,ITPR1,PDGFA,ITPR2,ITPR3,PIK3R1,NRAS,UBB,PSMB3,PSMB1,MAPK1,PLCG1,RPS27A,PAK3,PAK2,WASF2,SPTBN1,MAPK3,JUP,BAIAP2,PSMB8,MTOR,GRIN1,PSMC3,ABI2,PSMC1,PSMC2,GRB2,KBTBD7	Reactome_2016	2451	320	59	Beta	up	up	mouse
Tat-mediated HIV elongation arrest and recovery_Homo sapiens_R-HSA-167243	0.000826603	0.00714522	5.24521	37.2315	SUPT16H,POLR2G,SSRP1,GTF2F1,NELFE,POLR2L	Reactome_2016	738	31	6	Beta	up	unchanged	human
Pausing and recovery of Tat-mediated HIV elongation_Homo sapiens_R-HSA-167238	0.000826603	0.00718581	5.24521	37.2315	SUPT16H,POLR2G,SSRP1,GTF2F1,NELFE,POLR2L	Reactome_2016	738	31	6	Beta	up	unchanged	human
Synthesis And Processing Of GAG, GAGPOL Polyproteins_Homo sapiens_R-HSA-174495	0.000897388	0.0071885	4.45087	31.2274	UBB,VPS37C,NMT2,VPS37A,RPS27A,UBA52	Reactome_2016	2451	11	6	Beta	up	up	mouse
Membrane binding and targetting of GAG proteins_Homo sapiens_R-HSA-174490	0.000897388	0.00722633	4.45087	31.2274	UBB,VPS37C,NMT2,VPS37A,RPS27A,UBA52	Reactome_2016	2451	11	6	Beta	up	up	mouse
M Phase_Homo sapiens_R-HSA-68886	0.00088421	0.00723444	1.55282	10.9176	ANKLE2,SETD8,PPP2R2A,PSMD9,CDC23,XPO1,CDC26,BANF1,NUP214,NUDC,SEC13,CSNK2A1,NUP133,PRKCB,CSNK2A2,H2AFX,PRKCA,CKAP5,PSMA6,MAU2,PSMA4,GORASP1,PSME4,PSME2,ANAPC4,UBA52,ANAPC1,HIST1H2BC,POM121,SET,PSMD11,ANAPC16,USO1,ANAPC10,ANAPC11,UBB,PSMB3,PSMB1,TPR,MAPK1,RPS27A,CLASP2,MAPK3,RANBP2,H3F3A,PSMB8,PSMC3,PSMC1,PSMC2,LPIN1,SPC25	Reactome_2016	2451	268	51	Beta	up	up	mouse
Glycerophospholipid Biosynthetic Pathway_Homo sapiens_WP2533	5.03871e-05	0.00733972	5.44218	53.8546	PCYT2,CHKB,GPD1,CHPT1,CDIPT,CRLS1,LPIN2,PI4K2A	WikiPathways_2016	1400	21	8	Beta	up	unchanged	mouse
Formation of HIV-1 elongation complex containing HIV-1 Tat_Homo sapiens_R-HSA-167200	0.00091564	0.00765535	4.41167	30.8636	SUPT16H,NCBP2,POLR2G,SSRP1,GTF2F1,NELFE,POLR2L	Reactome_2016	738	43	7	Beta	up	unchanged	human
Vesicle-mediated transport_Homo sapiens_R-HSA-5653656	0.000140467	0.0076755	1.60633	14.249	YWHAE,TFRC,CLTC,CLTB,PRKAG2,GCC2,MIA3,BICD1,AP4M1,GOLGA4,AKT2,KIF5B,TMED3,AKT1,AP3S1,AP2M1,SH3GL2,YWHAG,YWHAH,COG8,AP1B1,COG2,CSNK1D,AP3B1,ARFGAP3,ARFGAP1,ARFGAP2,GAK,EXOC4,NAA38,EXOC5,KDELR3,RAB1A,DYNC1I2,NAPB,RALA,TMF1,GOSR1,GNS,AGPAT3,KLC3,SCFD1,HSPH1,CUX1,UBB,SNX9,APOE,SPTBN1,TRAPPC3,DYNC1H1,RAB4A,VTA1,SURF4,DTNBP1,MYO5A,TRAPPC9,RAB13,YIPF6,HYOU1,SEC24D,SEC24C,COPE	Reactome_2016	1569	492	62	Alpha	up	unchanged	mouse
Tat-mediated elongation of the HIV-1 transcript_Homo sapiens_R-HSA-167246	0.00091564	0.00769741	4.41167	30.8636	SUPT16H,NCBP2,POLR2G,SSRP1,GTF2F1,NELFE,POLR2L	Reactome_2016	738	43	7	Beta	up	unchanged	human
Downstream signaling of activated FGFR1_Homo sapiens_R-HSA-5654687	0.000978057	0.00771355	1.51	10.4642	GSK3B,CDKN1A,YWHAB,PSMD8,PSMD6,PPP2R1A,PSMD2,PSMD3,MLST8,PSMD1,PRKACB,SPTAN1,JAK1,MAP2K2,PRKCE,PPP2R5B,TSC2,PSMA3,PSMA4,CREB1,RASA4,AKAP9,PSME1,PSME2,TRIB3,CAMK2B,CAMK2D,MAPKAP1,ADCY1,PHB,PPP2CA,RAP1B,PSMB7,PPP2CB,NRAS,PSMB2,UBB,PRKAR2A,UBC,RICTOR,PSMF1,RPS27A,SPTBN1,PSMB8,PSMB9,PPP5C,PSMC5,AGO3,PTPRA,NF1,GRB2,KRAS,LAMTOR3,MAP3K11,TNRC6A,FGFR1,TNRC6B	Reactome_2016	2274	332	57	Alpha	unchanged	up	human
Propionyl-CoA catabolism_Homo sapiens_R-HSA-71032	0.00101516	0.00772734	6.52795	44.9952	MCEE,PCCA,PCCB,MUT	Reactome_2016	2451	5	4	Beta	up	up	mouse
HIV Transcription Elongation_Homo sapiens_R-HSA-167169	0.00091564	0.00773994	4.41167	30.8636	SUPT16H,NCBP2,POLR2G,SSRP1,GTF2F1,NELFE,POLR2L	Reactome_2016	738	43	7	Beta	up	unchanged	human
Downstream signaling events of B Cell Receptor (BCR)_Homo sapiens_R-HSA-1168372	0.000972814	0.00775211	1.65749	11.4952	CDKN1A,PSMD11,PDGFA,PIK3R3,PIK3R1,FOXO1,IKBKB,PSMD9,NRAS,UBB,PSMB3,AKT3,PSMB1,PIP5K1A,MAPK1,PIP5K1C,RPS27A,IER3,MAPK3,FBXW11,PRKCB,BAD,TSC2,PTPN11,MTOR,PSMB8,TNRC6C,PSMA6,PSMA4,AGO3,PSMC3,PSMC1,PSME4,PSMC2,RPS6KB2,PSME2,TRIB3,GRB2,UBA52	Reactome_2016	2451	192	39	Beta	up	up	mouse
Signaling by FGFR4_Homo sapiens_R-HSA-5654743	0.000978057	0.00775351	1.51	10.4642	GSK3B,CDKN1A,YWHAB,PSMD8,PSMD6,PPP2R1A,PSMD2,PSMD3,MLST8,PSMD1,PRKACB,SPTAN1,JAK1,MAP2K2,PRKCE,PPP2R5B,TSC2,PSMA3,PSMA4,CREB1,RASA4,AKAP9,PSME1,PSME2,TRIB3,CAMK2B,CAMK2D,MAPKAP1,ADCY1,PHB,PPP2CA,RAP1B,PSMB7,PPP2CB,NRAS,PSMB2,UBB,PRKAR2A,UBC,RICTOR,PSMF1,RPS27A,SPTBN1,PSMB8,PSMB9,PPP5C,PSMC5,AGO3,PTPRA,NF1,GRB2,KRAS,LAMTOR3,MAP3K11,TNRC6A,FGFR1,TNRC6B	Reactome_2016	2274	332	57	Alpha	unchanged	up	human
Abortive elongation of HIV-1 transcript in the absence of Tat_Homo sapiens_R-HSA-167242	0.000999397	0.00776181	3.19302	22.0585	POLR2A,POLR2B,POLR2D,POLR2F,POLR2G,GTF2F1,POLR2I,NELFE,POLR2L	Reactome_2016	2451	23	9	Beta	up	up	mouse
MicroRNA (miRNA) biogenesis_Homo sapiens_R-HSA-203927	0.000999397	0.00780141	3.19302	22.0585	POLR2A,AGO3,POLR2B,POLR2D,POLR2F,DGCR8,POLR2G,POLR2I,POLR2L	Reactome_2016	2451	23	9	Beta	up	up	mouse
Deadenylation of mRNA_Homo sapiens_R-HSA-429947	0.000999397	0.00784142	3.19302	22.0585	EIF4A2,CNOT6L,CNOT1,CNOT3,PARN,CNOT10,PABPC1,CNOT8,PAIP1	Reactome_2016	2451	23	9	Beta	up	up	mouse
Regulation of TP53 Activity through Methylation_Homo sapiens_R-HSA-6804760	0.00108595	0.00787441	3.43576	23.4501	SETD8,UBB,SMYD2,EHMT1,EP300,MDM4,RPS27A,UBA52	Reactome_2016	2451	19	8	Beta	up	up	mouse
Signaling by FGFR2 IIIa TM_Homo sapiens_R-HSA-8851708	0.00108595	0.00791191	3.43576	23.4501	POLR2A,POLR2B,POLR2D,POLR2F,POLR2G,GTF2F1,POLR2I,POLR2L	Reactome_2016	2451	19	8	Beta	up	up	mouse
Signaling by ERBB4_Homo sapiens_R-HSA-1236394	0.00108438	0.00793832	1.48362	10.1283	RET,CDKN1A,YWHAB,ARRB2,PSMD9,SPRED2,DUSP10,AKT3,NRTN,SPTAN1,IER3,TSC2,KSR2,DUSP8,PRLR,DUSP7,PSMA6,NCOR1,PSMA4,AKAP9,PSME4,RASA2,IL3RA,PSME2,TRIB3,SOS1,UBA52,CAMK2B,SPTBN4,PSMD11,PDGFA,PIK3R3,PIK3R1,FOXO1,NRAS,UBB,PSMB3,PSMB1,PIP5K1A,MAPK1,PIP5K1C,RPS27A,SPTBN1,MAPK3,STAT5B,BAD,PTPN11,PSMB8,MTOR,GRIN1,TNRC6C,ITCH,AGO3,PSMC3,PSMC1,NEDD4,PSMC2,RPS6KB2,GRB2,KBTBD7	Reactome_2016	2451	330	60	Beta	up	up	mouse
Constitutive Signaling by EGFRvIII_Homo sapiens_R-HSA-5637810	0.00107954	0.00794086	3.80797	26.0131	HSP90AA1,NRAS,GRB2,PIK3R1,PLCG1,CBL,SOS1	Reactome_2016	2451	15	7	Beta	up	up	mouse
Post-chaperonin tubulin folding pathway_Homo sapiens_R-HSA-389977	0.00133503	0.00797888	4.64612	30.7518	TUBA1C,TUBB2B,TUBB2A,TUBA1A,TBCB,TUBB4B	Reactome_2016	1174	22	6	Beta	up	up	human
Signaling by EGFRvIII in Cancer_Homo sapiens_R-HSA-5637812	0.00107954	0.00797922	3.80797	26.0131	HSP90AA1,NRAS,GRB2,PIK3R1,PLCG1,CBL,SOS1	Reactome_2016	2451	15	7	Beta	up	up	mouse
Downregulation of ERBB4 signaling_Homo sapiens_R-HSA-1253288	0.00111835	0.00799569	5.09996	34.6588	ITCH,UBB,NEDD4,RPS27A,UBA52	Reactome_2016	2451	8	5	Beta	up	up	mouse
Elongation arrest and recovery_Homo sapiens_R-HSA-112387	0.000985979	0.0080671	5.0813	35.1721	SUPT16H,POLR2G,SSRP1,GTF2F1,NELFE,POLR2L	Reactome_2016	738	32	6	Beta	up	unchanged	human
Pausing and recovery of HIV elongation_Homo sapiens_R-HSA-167290	0.000985979	0.00811048	5.0813	35.1721	SUPT16H,POLR2G,SSRP1,GTF2F1,NELFE,POLR2L	Reactome_2016	738	32	6	Beta	up	unchanged	human
HIV elongation arrest and recovery_Homo sapiens_R-HSA-167287	0.000985979	0.00815432	5.0813	35.1721	SUPT16H,POLR2G,SSRP1,GTF2F1,NELFE,POLR2L	Reactome_2016	738	32	6	Beta	up	unchanged	human
Antigen processing: Ubiquitination & Proteasome degradation_Homo sapiens_R-HSA-983168	0.000261664	0.00817031	1.66696	13.7498	PSMD12,PSMD11,CUL5,UBR4,ASB13,NEDD4L,UBE2D1,UBR2,UBE3B,KLHL13,UBE2J1,PSMB6,HERC4,NPEPPS,SOCS3,ZNRF1,PSMD7,HERC2,BTBD1,UBE2Q1,PSMD5,UBE2Q2,PSMD3,FBXO4,RPS27A,ATG7,HERC6,HACE1,AREL1,UBE2B,FBXW7,FBXW11,RNF25,UBE2E1,PJA1,TRAF7,PSMA4,PSMA2,PSME1,UBE2V2,ASB6,PSME2,UBE2O,TPP2,UBA1,TRIM37,DZIP3,UBE2M	Reactome_2016	2216	260	48	Alpha	unchanged	up	mouse
Signaling by FGFR3_Homo sapiens_R-HSA-5654741	0.00105225	0.00825608	1.50546	10.3227	GSK3B,CDKN1A,YWHAB,PSMD8,PSMD6,PPP2R1A,PSMD2,PSMD3,MLST8,PSMD1,PRKACB,SPTAN1,JAK1,MAP2K2,PRKCE,PPP2R5B,TSC2,PSMA3,PSMA4,CREB1,RASA4,AKAP9,PSME1,PSME2,TRIB3,CAMK2B,CAMK2D,MAPKAP1,ADCY1,PHB,PPP2CA,RAP1B,PSMB7,PPP2CB,NRAS,PSMB2,UBB,PRKAR2A,UBC,RICTOR,PSMF1,RPS27A,SPTBN1,PSMB8,PSMB9,PPP5C,PSMC5,AGO3,PTPRA,NF1,GRB2,KRAS,LAMTOR3,MAP3K11,TNRC6A,FGFR1,TNRC6B	Reactome_2016	2274	333	57	Alpha	unchanged	up	human
APC/C:Cdc20 mediated degradation of Cyclin B_Homo sapiens_R-HSA-174048	0.000115176	0.00839137	7.37962	66.9262	ANAPC16,ANAPC7,CDC16,CDC27,UBA52,ANAPC11	Reactome_2016	707	23	6	Alpha	up	unchanged	human
Formation of RNA Pol II elongation complex_Homo sapiens_R-HSA-112382	0.00105471	0.00840471	4.31141	29.5525	SUPT16H,NCBP2,POLR2G,SSRP1,GTF2F1,NELFE,POLR2L	Reactome_2016	738	44	7	Beta	up	unchanged	human
AKT phosphorylates targets in the nucleus_Homo sapiens_R-HSA-198693	0.000269668	0.00842024	5.17397	42.5214	CREB1,AKT2,RPS6KB2,AKT3,FOXO3,FOXO1	Reactome_2016	2577	9	6	Beta	unchanged	up	human
Membrane Trafficking_Homo sapiens_R-HSA-199991	9.92383e-05	0.00843526	2.08796	19.2468	DCTN6,APP,DYNC1I2,DCTN5,SYS1,STXBP3,GOSR1,CLTB,ARL1,USE1,SCFD1,SNX2,VPS51,CUX1,VPS53,SNX9,YKT6,SNX5,DYNC1I1,COG2,DTNBP1,SNF8,ARFGAP3,ARCN1,NECAP1,RAB14,YIPF6,CALM1,UBA52,ARF5,RAB3GAP1	Reactome_2016	707	420	31	Alpha	up	unchanged	human
RNA Polymerase II Transcription Elongation_Homo sapiens_R-HSA-75955	0.00105471	0.00844872	4.31141	29.5525	SUPT16H,NCBP2,POLR2G,SSRP1,GTF2F1,NELFE,POLR2L	Reactome_2016	738	44	7	Beta	up	unchanged	human
Regulation of ornithine decarboxylase (ODC)_Homo sapiens_R-HSA-350562	0.000238528	0.00848716	4.20561	35.0791	PSMB6,PSMB4,PSMC6,PSMD14,PSMC3,PSMB3,PSMC4,PSMC2,PSMA7	Reactome_2016	856	50	9	Alpha	up	up	human
Formation of HIV elongation complex in the absence of HIV Tat_Homo sapiens_R-HSA-167152	0.00105471	0.00849318	4.31141	29.5525	SUPT16H,NCBP2,POLR2G,SSRP1,GTF2F1,NELFE,POLR2L	Reactome_2016	738	44	7	Beta	up	unchanged	human
Spry regulation of FGF signaling_Homo sapiens_R-HSA-1295596	0.00109606	0.00851256	3.84785	26.227	PPP2CA,PPP2CB,UBB,PPP2R1A,UBC,GRB2,RPS27A	Reactome_2016	2274	16	7	Alpha	unchanged	up	human
Cell Cycle, Mitotic_Homo sapiens_R-HSA-69278	0.00105409	0.0085331	1.81842	12.4654	YWHAE,ANKLE2,RAB1B,PPP2CA,PSMD9,PSMB4,PSMB5,PSMD4,PSMB2,PPP2R5E,ENSA,PSMB1,NUP62,PSMD1,PSMF1,BUB3,SKP1,HSP90AA1,PPP1R12A,CSNK2A1,H2AFZ,PPP2R5B,PPP2R5C,CLIP1,TFDP1,PSMC3,GORASP2,RPA3,PSMC2,ANAPC5,CEP63	Reactome_2016	738	462	31	Beta	up	unchanged	human
Infectious disease_Homo sapiens_R-HSA-5663205	0.000179547	0.0085846	1.72157	14.8487	POM121,SEH1L,HSP90AB1,ELL,PSMD14,RNMT,RPL34,PSIP1,RPL9,PSMA7,PSMB10,RPL7,PSMB5,UBB,PSMB3,NUP62,AP2S1,PSMD1,NELFB,KPNA4,RPL37,MAP2K7,KPNA3,AP2M1,POLR2K,KPNA1,NPM1,RPL21,NCBP1,NCBP2,VTA1,RPS6,AP1B1,EIF2AK2,GTF2F1,GTF2F2,GTF2H5,RBX1,PSMA3,PSMC4,RPL27A,NUP54,TAF6,FAU,RPS21,SLC25A4,TAF1	Reactome_2016	1569	348	47	Alpha	up	unchanged	mouse
Cellular responses to stress_Homo sapiens_R-HSA-2262752	0.000269578	0.0085928	1.50144	12.3398	C11ORF73,CDKN1B,CITED2,BMI1,ETS2,RPS6KA3,MAP1LC3A,RB1CC1,NBN,HIF1AN,HIST1H1C,KDM6B,MAP2K4,HSBP1,GPX3,TINF2,H2AFX,UBE2E1,GPX7,ARNT,TERF1,ATG13,DYNLL2,HIST2H2BE,RRAGC,NUP50,RRAGD,MAPKAPK2,TERF2IP,TNFRSF21,CAMK2B,POM121,PRKAA1,CEBPB,ANAPC15,HIF1A,ANAPC10,RELA,PRDX3,PRDX5,MAPK8,POM121C,ATG101,BAG3,VHL,RPS27A,CAMK2G,ATG5,MAP4K4,RANBP2,CDKN2D,HSPA8,CREBBP,CBX6,CDKN2C,ST13,H3F3A,PHC3,VEGFA,CCS,AGO3,AGO1…	Reactome_2016	2577	367	71	Beta	unchanged	up	human
Cellular responses to stress_Homo sapiens_R-HSA-2262752	0.000174967	0.00863547	1.70191	14.7231	YWHAE,HSP90AB1,UBE2D3,NUDT2,EHMT1,PRKAG2,CDC26,CDC27,NUP62,RING1,GPX3,MINK1,ATG9A,WIPI1,TERF1,TERF2,RBX1,DNAJC2,DNAJC7,NUP54,TNIK,ANAPC2,POM121,MTMR3,SEH1L,MRPL18,HSPA14,ANAPC10,RNF2,ANAPC11,PRDX3,DNAJB1,MAPK9,FZR1,HSPH1,UBB,UBN1,MAP2K7,PHC2,HSPA4,H3F3A,STAT3,PHC3,SOD1,AGO1,RPA3,ID1,LAMTOR4,TNRC6A	Reactome_2016	1569	367	49	Alpha	up	unchanged	mouse
Cross-presentation of soluble exogenous antigens (endosomes)_Homo sapiens_R-HSA-1236978	0.000203216	0.00863667	4.29144	36.4825	PSMB6,PSMB4,PSMC6,PSMD14,PSMC3,PSMB3,PSMC4,PSMC2,PSMA7	Reactome_2016	856	49	9	Alpha	up	up	human
Regulation of Apoptosis_Homo sapiens_R-HSA-169911	0.000238528	0.00868924	4.20561	35.0791	PSMB6,PSMB4,PSMC6,PSMD14,PSMC3,PSMB3,PSMC4,PSMC2,PSMA7	Reactome_2016	856	50	9	Alpha	up	up	human
PodNet: protein-protein interactions in the podocyte_Mus musculus_WP2310	0.00016024	0.00875311	1.57764	13.7867	DDR1,CDKN1B,RAB3A,CCNI,SH3KBP1,YWHAB,ARPC1B,CTNND1,ILK,ARRB2,ARHGAP35,ROBO1,IGF1R,RPH3A,LASP1,MAP1LC3A,CCND1,CAPZB,FCGRT,ARHGDIA,HIF1AN,PRKACA,PRKACB,MAGI1,CXADR,ZHX3,KRT7,ZHX1,CD2AP,ENAH,OLFM1,BCAM,CTTN,KCNMA1,MYH9,TLN1,UTRN,CRK,CAMK2B,KHDRBS3,PSEN2,ADCY1,HIF1A,SLC9A3R2,EPB41L5,NCSTN,RXRA,DVL2,FYN,VHL,PAK2,MYH10,CAMK2G,ATG5,VASP,RAB4B,BAD,INSR,NFATC3,PTK2,VEGFA,TJP1	WikiPathways_2016	2577	305	62	Beta	unchanged	up	human
Asparagine N-linked glycosylation_Homo sapiens_R-HSA-446203	0.00132839	0.00876052	1.66065	10.9998	ARF3,SPTBN4,ARF4,B4GALT3,DCTN5,ARF1,STX17,RAB1B,USO1,DCTN3,NAPG,GMPPB,GMDS,MAN1A2,SPTAN1,UGGT1,SPTBN2,DYNC2H1,TRAPPC2,NUS1,TRAPPC1,PMM1,TRAPPC10,TRAPPC4,ALG2,SYVN1,COG1,DYNLL1,DDOST,ARCN1,DYNC1LI2,SEC23IP,TRAPPC6A,GOLGB1,GORASP1,MGAT4B,KDELR2,ARF5	Reactome_2016	1767	259	38	Alpha	up	up	mouse
Interferon Signaling_Homo sapiens_R-HSA-913531	0.000289045	0.00884478	1.70266	13.8749	IFITM3,EIF4A2,CAMK2B,EIF4A1,POM121,EIF4E3,EIF4A3,ADAR,IFI35,USP18,TRIM8,MT2A,POM121C,FLNB,KPNA4,ARIH1,KPNA5,RPS27A,KPNA2,B2M,EIF4E,CAMK2G,JAK1,IP6K2,RANBP2,IFNAR2,EGR1,PTPN1,STAT1,MX1,UBE2E1,ISG15,HLA-E,PIAS1,PPM1B,IRF3,IRF1,NUP50,EIF4G3,CD44,KPNB1,IRF9,EIF4G1	Reactome_2016	2577	196	43	Beta	unchanged	up	human
Regulation of activated PAK-2p34 by proteasome mediated degradation_Homo sapiens_R-HSA-211733	0.000203216	0.00888343	4.29144	36.4825	PSMB6,PSMB4,PSMC6,PSMD14,PSMC3,PSMB3,PSMC4,PSMC2,PSMA7	Reactome_2016	856	49	9	Alpha	up	up	human
Ubiquitin-dependent degradation of Cyclin D_Homo sapiens_R-HSA-75815	0.000238528	0.00890117	4.20561	35.0791	PSMB6,PSMB4,PSMC6,PSMD14,PSMC3,PSMB3,PSMC4,PSMC2,PSMA7	Reactome_2016	856	50	9	Alpha	up	up	human
Formation of tubulin folding intermediates by CCT/TriC_Homo sapiens_R-HSA-389960	0.00116339	0.00894463	3.16623	21.3924	CCT3,CCT6A,TUBA1C,CCT2,TUBA1B,TUBB2B,CCT7,TUBA4A,CCT4	Reactome_2016	2274	25	9	Alpha	unchanged	up	human
Non-homologous end joining_Homo sapiens_WP438	0.000287326	0.00896867	6.44953	52.5953	XRCC6,RAD50,XRCC4,XRCC5,MRE11A	WikiPathways_2016	2216	7	5	Alpha	unchanged	up	mouse
Antigen Presentation: Folding, assembly and peptide loading of class I MHC_Homo sapiens_R-HSA-983170	0.00116339	0.0089898	3.16623	21.3924	SEC23A,HSPA5,CANX,HLA-B,HLA-C,TAP1,CALR,B2M,SEC31A	Reactome_2016	2274	25	9	Alpha	unchanged	up	human
Oncogene Induced Senescence_Homo sapiens_R-HSA-2559585	0.0013824	0.00900034	3.18336	20.959	CDKN2D,TNRC6C,CDKN2C,AGO3,UBC,MDM2,UBA52,ETS2,TNRC6B	Reactome_2016	1767	32	9	Alpha	up	up	mouse
Ubiquitin-dependent degradation of Cyclin D1_Homo sapiens_R-HSA-69229	0.000238528	0.0091237	4.20561	35.0791	PSMB6,PSMB4,PSMC6,PSMD14,PSMC3,PSMB3,PSMC4,PSMC2,PSMA7	Reactome_2016	856	50	9	Alpha	up	up	human
Autodegradation of the E3 ubiquitin ligase COP1_Homo sapiens_R-HSA-349425	0.000278782	0.00927253	4.12314	33.7483	PSMB6,PSMB4,PSMC6,PSMD14,PSMC3,PSMB3,PSMC4,PSMC2,PSMA7	Reactome_2016	856	51	9	Alpha	up	up	human
Signaling by PDGF_Homo sapiens_R-HSA-186797	0.00123029	0.00927265	1.4739	9.87587	GSK3B,CDKN1A,YWHAB,PSMD8,PSMD6,PPP2R1A,PSMD2,PSMD3,MLST8,PSMD1,PRKACB,SPTAN1,JAK1,MAP2K2,PRKCE,PPP2R5B,TSC2,PSMA3,PSMA4,CREB1,RASA4,AKAP9,PSME1,PSME2,TRIB3,CRK,CAMK2B,CAMK2D,MAPKAP1,ADCY1,PHB,PPP2CA,RAP1B,PSMB7,PPP2CB,NRAS,PSMB2,UBB,PRKAR2A,UBC,RICTOR,PSMF1,RPS27A,SPTBN1,STAT1,STAT3,PSMB8,PSMB9,PPP5C,PSMC5,AGO3,PTPRA,NF1,GRB2,KRAS,LAMTOR3,MAP3K11,TNRC6A,BCAR1,FGFR1,TNRC6B	Reactome_2016	2274	364	61	Alpha	unchanged	up	human
Signaling by PDGF_Homo sapiens_R-HSA-186797	0.00156958	0.00930799	1.68486	10.879	PSMD10,CDKN1A,PSMD14,IQGAP1,PHB,PSMA7,PSMD8,PSMB6,PSMD6,PSMD7,RAP1A,UBB,PPP2R1A,PSMB3,PSMD2,UBC,SPP1,MLST8,AKT1,SPTAN1,SPTBN1,PSMB8,RBX1,PSMA5,PSMA3,PSMC5,PSMC6,PTPRA,PSMC1,AKAP9,PSME1,PSME2,CALM1,RAF1,FGFR1,TNRC6B	Reactome_2016	1174	364	36	Beta	up	up	human
TNF-alpha NF-kB Signaling Pathway_Mus musculus_WP246	0.000277605	0.00933182	1.81596	14.8714	RPL30,PSMD12,YWHAB,EIF4A3,DCAF7,GLG1,RELA,PSMD7,RNF216,SUMO1,NKIRAS1,NKIRAS2,PSMD3,NFKBIZ,RIPK1,POLR2H,AZI2,RPS11,GTF2I,MAP3K1,CRADD,PEG3,FBXW11,RNF25,CD3EAP,COMMD1,CFLAR,MCC,TRPC4AP,YWHAZ,NFKBIA,DAP,TXLNA,TRAF3,FKBP5,NSMAF	WikiPathways_2016	2216	179	36	Alpha	unchanged	up	mouse
CDK-mediated phosphorylation and removal of Cdc6_Homo sapiens_R-HSA-69017	0.000238528	0.00935764	4.20561	35.0791	PSMB6,PSMB4,PSMC6,PSMD14,PSMC3,PSMB3,PSMC4,PSMC2,PSMA7	Reactome_2016	856	50	9	Alpha	up	up	human
RNA transport_Homo sapiens_hsa03013	0.000420192	0.00947048	1.75533	13.6474	EIF4A2,POM121,POP7,GEMIN2,FMR1,RPP30,NXT2,PNN,XPO1,SUMO3,TPR,EIF4EBP1,SMN1,PAIP1,NUP214,RANBP2,UPF1,EIF2B3,SEC13,NUP133,THOC1,UPF3B,THOC2,TRNT1,SENP2,EIF1,EEF1A1,EIF5,EIF3I,EIF3H,ACIN1,GEMIN6,PABPC1,EIF4E2,EIF3C,EIF4G3,KPNB1	KEGG_2016	2451	172	37	Beta	up	up	mouse
Vpu mediated degradation of CD4_Homo sapiens_R-HSA-180534	0.000278782	0.00947859	4.12314	33.7483	PSMB6,PSMB4,PSMC6,PSMD14,PSMC3,PSMB3,PSMC4,PSMC2,PSMA7	Reactome_2016	856	51	9	Alpha	up	up	human
Assembly of the primary cilium_Homo sapiens_R-HSA-5617833	0.000322327	0.00948384	1.78655	14.3638	C2CD3,ARL6,DCTN1,SSNA1,CEP164,ASAP1,PKD2,IFT74,TUBA1A,KIF3B,NPHP1,TCTEX1D2,CEP70,IFT57,CEP290,BBS4,CEP78,EXOC7,IFT122,TUBG1,WDR34,TUBA4A,AHI1,IFT88,TTC8,IFT81,RP2,TMEM216,IFT27,EXOC3,CEP162,TRIP11,DYNLRB2,EXOC6,DYNLRB1,IFT46,SDCCAG8	Reactome_2016	2216	187	37	Alpha	unchanged	up	mouse
Influenza Viral RNA Transcription and Replication_Homo sapiens_R-HSA-168273	0.000329389	0.00950877	1.87961	15.0712	POM121,RPL3,RPLP1,RPL12,RPS4Y1,RPS15,RPL7A,RPS16,POM121C,POLR2A,RPS18,RPL14,RPS2,POLR2H,RPS11,RPL18,RPS27A,RPL17,RPS12,RPL19,RANBP2,RPS9,RPS8,RPL23,RPS6,RPL13A,RPL23A,RPS28,NUP50,RPL28,RPL26L1	Reactome_2016	2577	128	31	Beta	unchanged	up	human
Vesicle-mediated transport_Homo sapiens_R-HSA-5653656	0.000337874	0.0095731	1.41969	11.3473	ARF4,SYS1,TFRC,YWHAB,CTSZ,GOLIM4,CLTA,CLINT1,RABEPK,AP1G2,PPP6R1,AP1G1,AKT2,FTH1,KIF5B,PPP6R3,AP1S2,TMED3,AP1S1,SNAP29,RAB8A,SH3GL2,YWHAH,NSF,COG8,TMED9,NAA30,EXOC7,VPS37C,AP1B1,COG2,KIF22,DYNLL2,SPTB,ARFGAP2,TRAPPC6A,RALGAPB,CTAGE5,KIFC2,KIF2A,TBC1D4,TRAPPC6B,EXOC4,NAA35,EXOC5,VPS28,VAMP2,ARF5,RHOQ,VAMP3,SPTBN4,NBAS,TMF1,STX17,DCTN4,GOSR1,RHOBTB3,GNS,HSP90B1,STX10,DYNC2LI1,ARFRP1,KIF3A,LMAN2,STX…	Reactome_2016	2577	492	90	Beta	unchanged	up	human
Cellular responses to stress_Homo sapiens_R-HSA-2262752	8.82539e-05	0.0096449	1.79058	16.7156	RB1,NUP188,RPS19BP1,CITED2,CUL2,AMBRA1,HSPA14,HSPA13,NUP160,DEDD2,BAG4,FZR1,BAG5,UBC,BAG1,E2F1,TCEB1,ATP7A,KDM6B,GPX1,HSPA5,ST13,GPX3,EED,PTGES3,STAT3,ATG10,WIPI1,FOS,SOD2,PRKAB1,ATG12,NFKB1,RBX1,NUP93,MAPK10,RRAGA,H1F0,SP1,CDK4,ERF,TERF2IP,NUP35,LAMTOR1,LAMTOR5,ANAPC2	Reactome_2016	1400	367	46	Beta	up	unchanged	mouse
Signaling by FGFR1_Homo sapiens_R-HSA-5654736	0.0013056	0.00969695	1.49202	9.90865	GSK3B,CDKN1A,YWHAB,PSMD8,PSMD6,PPP2R1A,PSMD2,PSMD3,MLST8,PSMD1,PRKACB,SPTAN1,JAK1,MAP2K2,PRKCE,PPP2R5B,TSC2,PSMA3,PSMA4,CREB1,RASA4,AKAP9,PSME1,PSME2,TRIB3,CAMK2B,CAMK2D,MAPKAP1,ADCY1,PHB,PPP2CA,RAP1B,PSMB7,PPP2CB,NRAS,PSMB2,UBB,PRKAR2A,UBC,RICTOR,PSMF1,RPS27A,SPTBN1,PSMB8,PSMB9,PPP5C,PSMC5,AGO3,PTPRA,NF1,GRB2,KRAS,LAMTOR3,MAP3K11,TNRC6A,FGFR1,TNRC6B	Reactome_2016	2274	336	57	Alpha	unchanged	up	human
Insulin processing_Homo sapiens_R-HSA-264876	0.0014266	0.00970086	3.05998	20.0504	SLC30A7,PCSK1,SLC30A8,EXOC8,EXOC7,KIF5C,SLC30A5,MYO5A,EXOC1	Reactome_2016	2451	24	9	Beta	up	up	mouse
PluriNetWork_Mus musculus_WP1763	0.000222734	0.00973348	1.63058	13.7124	GSK3B,RIF1,EHMT2,PTEN,IPO7,ZMYM2,KAT5,TRIM28,XPO4,CCND1,SUMO1,PPP2R1A,SIN3A,DPYSL2,TRIM24,SMARCAD1,PRKACA,JAK1,SMARCC1,MAP2K1,TFE3,ATRX,AXIN1,TERF2,HCFC1,CREB1,IL6ST,CD44,DNMT1,KDM3A,CTBP1,ROCK2,GATA6,RELA,RNF2,SOCS2,PERP,LEO1,RBBP7,CREBBP,SMAD4,PHC1,UBE2I,GADD45A,INSR,MBD2,SMARCA2,THAP11,PAF1,CTNNB1,CDK2AP1,ERCC5,EZH1	WikiPathways_2016	2289	284	53	Beta	unchanged	up	mouse
Fc epsilon receptor (FCERI) signaling_Homo sapiens_R-HSA-2454202	0.00145668	0.00986161	1.42541	9.31017	RET,CDKN1A,AHCYL1,YWHAB,ARRB2,IKBKB,PSMD9,PPP3CA,SPRED2,DUSP10,AKT3,NRTN,SPTAN1,IER3,FBXW11,TSC2,KSR2,DUSP8,DUSP7,PSMA6,PSMA4,PSME4,IL3RA,AKAP9,RASA2,PSME2,TRIB3,SOS1,UBA52,CAMK2B,SPTBN4,PSMD11,ITPR1,PDGFA,ITPR2,PIK3R3,ITPR3,PIK3R1,FOXO1,PPP3R1,NRAS,MAPK8,UBB,PSMB3,PSMB1,PIP5K1A,MAPK1,PLCG1,PIP5K1C,RPS27A,MAP2K7,PAK2,SPTBN1,MAPK3,BAD,NFATC3,NFATC2,PTPN11,PSMB8,MTOR,GRIN1,TNRC6C,AGO3,PSMC3,PSMC1,P…	Reactome_2016	2451	395	69	Beta	up	up	mouse
Translation Factors_Mus musculus_WP307	0.000249114	0.00989661	4.71309	39.1073	EEF1A1,EIF2S3,EIF4EBP1,ETF1,EIF3E,EIF3F,EIF2S2,PAIP1	WikiPathways_2016	738	46	8	Beta	up	unchanged	human
Ubiquitin Mediated Degradation of Phosphorylated Cdc25A_Homo sapiens_R-HSA-69601	0.000324498	0.00992964	4.04385	32.4852	PSMB6,PSMB4,PSMC6,PSMD14,PSMC3,PSMB3,PSMC4,PSMC2,PSMA7	Reactome_2016	856	52	9	Alpha	up	up	human
Synaptic vesicle cycle_Homo sapiens_hsa04721	0.000480038	0.0100465	3.87147	29.5844	ATP6V1A,SNAP25,ATP6V1G1,ATP6V0B,CLTC,AP2A1,AP2B1,STX1A,ATP6V0A1	KEGG_2016	738	63	9	Beta	up	unchanged	human
Incretin synthesis, secretion, and inactivation_Homo sapiens_R-HSA-400508	0.00171743	0.0100677	4.44412	28.2954	SPCS3,CTNNB1,PAX6,FFAR1,ISL1,SEC11A	Reactome_2016	1174	23	6	Beta	up	up	human
Abortive elongation of HIV-1 transcript in the absence of Tat_Homo sapiens_R-HSA-167242	0.00130539	0.0100871	5.89136	39.1261	NCBP2,POLR2G,GTF2F1,NELFE,POLR2L	Reactome_2016	738	23	5	Beta	up	unchanged	human
APC/C:Cdc20 mediated degradation of Cyclin B_Homo sapiens_R-HSA-174048	0.00171743	0.0101064	4.44412	28.2954	ANAPC16,UBB,CDC26,UBC,CDC16,CDC27	Reactome_2016	1174	23	6	Beta	up	up	human
p53-Independent G1/S DNA damage checkpoint_Homo sapiens_R-HSA-69613	0.000324498	0.0101323	4.04385	32.4852	PSMB6,PSMB4,PSMC6,PSMD14,PSMC3,PSMB3,PSMC4,PSMC2,PSMA7	Reactome_2016	856	52	9	Alpha	up	up	human
Cooperation of Prefoldin and TriC/CCT in actin and tubulin folding_Homo sapiens_R-HSA-389958	0.000337968	0.010139	5.11098	40.8498	TUBA1A,TCP1,CCT8,TUBB4B,ACTB,CCT5,PFDN6	Reactome_2016	856	32	7	Alpha	up	up	human
SeMet incorporation into proteins_Homo sapiens_R-HSA-2408517	0.00156982	0.0101772	5.14483	33.2191	QARS,LARS,MARS,RARS,EEF1E1	Reactome_2016	1767	11	5	Alpha	up	up	mouse
Signaling by VEGF_Homo sapiens_R-HSA-194138	0.00154244	0.0103054	1.46779	9.50307	RET,AHCYL1,YWHAB,ARRB2,PSMD9,SPRED2,DUSP10,AKT3,NRTN,PRKACB,SPTAN1,HSP90AA1,PRKCB,PRKCA,KSR2,DUSP8,DUSP7,PSMA6,PSMA4,AKAP9,PSME4,RASA2,IL3RA,PSME2,TRIB3,SOS1,UBA52,CAMK2B,SPTBN4,PSMD11,ROCK1,ITPR1,PDGFA,ITPR2,ITPR3,PIK3R1,NRAS,UBB,PSMB3,PSMB1,MAPK1,PLCG1,RPS27A,PAK3,PAK2,WASF2,SPTBN1,MAPK3,JUP,BAIAP2,PSMB8,MTOR,GRIN1,PSMC3,ABI2,PSMC1,PSMC2,GRB2,KBTBD7	Reactome_2016	2451	328	59	Beta	up	up	mouse
p53-Independent DNA Damage Response_Homo sapiens_R-HSA-69610	0.000324498	0.0103434	4.04385	32.4852	PSMB6,PSMB4,PSMC6,PSMD14,PSMC3,PSMB3,PSMC4,PSMC2,PSMA7	Reactome_2016	856	52	9	Alpha	up	up	human
Signaling by ERBB4_Homo sapiens_R-HSA-1236394	0.00142067	0.0104501	1.4925	9.78575	GSK3B,CDKN1A,YWHAB,PSMD8,PSMD6,PPP2R1A,PSMD2,PSMD3,MLST8,PSMD1,SPTAN1,JAK1,MAP2K2,PPP2R5B,TSC2,PSMA3,PSMA4,CREB1,RASA4,AKAP9,PSME1,PSME2,TRIB3,PGR,CAMK2B,CAMK2D,MAPKAP1,PHB,APH1A,PPP2CA,RAP1B,PSMB7,PPP2CB,NRAS,PSMB2,UBB,UBC,RICTOR,PSMF1,RPS27A,SPTBN1,WWOX,PSMB8,PSMB9,PPP5C,PSMC5,AGO3,PTPRA,NF1,GRB2,KRAS,LAMTOR3,MAP3K11,TNRC6A,FGFR1,TNRC6B	Reactome_2016	2274	330	56	Alpha	unchanged	up	human
NOTCH2 Activation and Transmission of Signal to the Nucleus_Homo sapiens_R-HSA-2979096	0.00143158	0.01048	3.3505	21.9424	APH1A,UBB,MDK,UBC,NEURL1,CNTN1,ADAM10,RPS27A	Reactome_2016	2274	21	8	Alpha	unchanged	up	human
Vif-mediated degradation of APOBEC3G_Homo sapiens_R-HSA-180585	0.000376232	0.0106599	3.96755	31.2854	PSMB6,PSMB4,PSMC6,PSMD14,PSMC3,PSMB3,PSMC4,PSMC2,PSMA7	Reactome_2016	856	53	9	Alpha	up	up	human
Translation Factors_Mus musculus_WP307	0.000122233	0.0106832	4.57131	41.1856	EIF2B4,EIF6,EIF3J,EIF4H,EIF3G,PABPC1,EEF2,EIF3A,PAIP1	WikiPathways_2016	856	46	9	Alpha	up	up	human
APC-Cdc20 mediated degradation of Nek2A_Homo sapiens_R-HSA-179409	0.000190232	0.0107798	6.78925	58.1653	ANAPC16,ANAPC7,CDC27,CDC16,UBA52,ANAPC11	Reactome_2016	707	25	6	Alpha	up	unchanged	human
TOR Signaling_Homo sapiens_WP1471	0.000296652	0.0108031	5.2695	42.8039	CDC42,FKBP1A,RRAGA,RRAGB,MAPKAP1,EIF4EBP1,RAC1	WikiPathways_2016	738	36	7	Beta	up	unchanged	human
Post-transcriptional silencing by small RNAs_Homo sapiens_R-HSA-426496	0.00170825	0.0109356	6.46778	41.2146	TNRC6C,AGO3,AGO2,TNRC6B	Reactome_2016	1767	7	4	Alpha	up	up	mouse
Developmental Biology_Homo sapiens_R-HSA-1266738	0.00142853	0.0109831	1.58602	10.3902	ITGB1,ROBO2,ARPC1A,CLTC,PITPNA,AP2A1,CDC42,PPP2CA,PSMD9,PSMB4,ALCAM,PSMB5,PSMD4,PSMB2,PPP2R5E,PSMB1,PSMD1,POLR2G,PSMF1,RAC1,PKNOX1,HRAS,NCK1,POLR2L,ACTR3,PSENEN,ACTR2,HSP90AA1,CSNK2A1,H2AFZ,STAT3,PPP2R5B,ADAM10,AP2B1,PPP2R5C,MED4,MED27,RHOC,RHOA,PSMC3,CDK5,PSMC2,LAMTOR2,IAPP,GRB2,STX1A	Reactome_2016	738	786	46	Beta	up	unchanged	human
Insulin Signaling_Mus musculus_WP65	0.000428848	0.0110239	1.80154	13.9699	SNAP25,STXBP4,SRF,PIK3R4,PIK3R3,PIK3R1,PIK3C2A,CBL,FOXO1,IKBKB,MAPK8,RPS6KA2,EIF4EBP1,MAPK1,MAP2K7,MAPK6,MAP3K4,MAP4K3,MAP3K5,MAPK3,PTPN1,PRKCB,TSC2,TSC1,PRKCA,PTPN11,MTOR,INPP4A,EHD1,RPS6KB2,TRIB3,GRB2,SOS1,PFKM	WikiPathways_2016	2451	154	34	Beta	up	up	mouse
ARMS-mediated activation_Homo sapiens_R-HSA-170984	0.00154399	0.0111958	1.58238	10.2433	CAMK2B,CAMK2D,YWHAB,PHB,PSMD8,PPP2CA,RAP1B,PSMB7,PPP2CB,PSMD6,NRAS,PSMB2,UBB,PPP2R1A,PSMD2,PSMD3,UBC,PSMD1,PSMF1,RPS27A,SPTAN1,SPTBN1,JAK1,MAP2K2,PPP2R5B,PSMB8,PSMB9,PPP5C,PSMA3,PSMC5,PSMA4,PTPRA,RASA4,AKAP9,PSME1,NF1,PSME2,GRB2,KRAS,LAMTOR3,CRK,MAP3K11,FGFR1	Reactome_2016	2274	239	43	Alpha	unchanged	up	human
TNF-alpha NF-kB Signaling Pathway_Mus musculus_WP246	0.000465422	0.0112994	1.73228	13.291	RPL4,RPL30,SMARCB1,HSP90AB1,YWHAB,HDAC1,RPL8,DCAF7,CCAR2,HDAC6,IKBKB,FBL,BCL7A,DPF2,AZI2,RPS11,RPS13,PIAS3,HSP90AA1,SMARCC2,CSNK2A1,PEG3,FBXW11,STAT1,CSNK2A2,PTPN11,CFLAR,TRPC4AP,GNB2L1,SMARCA4,TXLNA,PSMC3,PSMC1,BCL3,PSMC2,BIRC2,FKBP5,NSMAF	WikiPathways_2016	2451	179	38	Beta	up	up	mouse
RNA Polymerase II Transcription_Homo sapiens_R-HSA-73857	0.000415301	0.0113466	1.87765	14.6204	GTF2A2,RNMT,EIF4A3,TAF9,CASC3,GTF2E2,PABPN1,POLR2A,PAPOLA,TCEB3,POLR2H,TAF9B,CPSF7,CHTOP,TAF12,TAF10,CPSF2,UPF3B,GTF2H1,SUPT5H,NUDT21,DDX39A,DDX39B,SARNP,ZC3H11A,SRSF2,TCEA1,MNAT1,SRSF7,TAF3	Reactome_2016	2577	124	30	Beta	unchanged	up	human
Insulin receptor recycling_Homo sapiens_R-HSA-77387	0.00160152	0.0113969	3.04445	19.5965	ATP6V0B,ATP6V0E1,ATP6AP1,ATP6V1B2,ATP6V0E2,ATP6V1E1,ATP6V0D1,ATP6V1D,ATP6V1F	Reactome_2016	2274	26	9	Alpha	unchanged	up	human
PKMTs methylate histone lysines_Homo sapiens_R-HSA-3214841	0.00196667	0.0113977	3.40716	21.2314	KMT2E,SETD3,RBBP4,EHMT2,SMYD2,DPY30,RBBP7,WHSC1L1	Reactome_2016	1174	40	8	Beta	up	up	human
Fatty acid, triacylglycerol, and ketone body metabolism_Homo sapiens_R-HSA-535734	0.000410042	0.0114066	1.64518	12.8312	ECHS1,ALAS1,ECI1,LPCAT1,CCNC,HMGCR,HSD17B12,AGPAT2,ACACA,MED13,RXRA,MED10,MED31,ME1,THEM4,TBL1X,HMGCLL1,TEAD1,ACADS,FADS1,FDFT1,DECR1,NCOA1,ESRRA,ELOVL1,CREBBP,NCOA3,SCD5,MED9,ACSL3,NR1D1,MED6,SREBF2,MED13L,NCOR2,HADHA,ACLY,TBL1XR1,ACOX1,SCD,GPD2,TRIB3,PLIN2,CLOCK,LPIN2,TNFRSF21	Reactome_2016	2577	217	46	Beta	unchanged	up	human
PTK6 Regulates RHO GTPases, RAS GTPase and MAP kinases_Homo sapiens_R-HSA-8849471	0.00160152	0.0114501	3.04445	19.5965	NRAS,RASA4,NF1,KRAS,RAC1,CRK,ARHGAP35,RHOA,BCAR1	Reactome_2016	2274	26	9	Alpha	unchanged	up	human
Regulation of TP53 Activity_Homo sapiens_R-HSA-5633007	0.00159856	0.0114826	1.74737	11.2507	PRKAA1,HDAC2,MEAF6,HDAC1,MAPKAP1,TAF9,PRKAG2,CHD4,CHD3,NOC2L,PPP2CA,PPP2CB,KAT5,UBB,PPP2R1A,UBC,SMYD2,MLST8,EP300,RICTOR,RPS27A,BRD7,SUPT16H,CSNK2A1,TAF13,HUS1,CCNG1,MDM4,RAD1,RHNO1	Reactome_2016	2274	151	30	Alpha	unchanged	up	human
RHO GTPases Activate WASPs and WAVEs_Homo sapiens_R-HSA-5663213	0.000228355	0.0116461	5.50055	46.12	CDC42,ABI2,ARPC1A,ARPC4,PTK2,MAPK3,NCK1	Reactome_2016	707	36	7	Alpha	up	unchanged	human
Degradation of AXIN_Homo sapiens_R-HSA-4641257	0.000434576	0.0116649	3.89408	30.1446	PSMB6,PSMB4,PSMC6,PSMD14,PSMC3,PSMB3,PSMC4,PSMC2,PSMA7	Reactome_2016	856	54	9	Alpha	up	up	human
Ubiquitin mediated proteolysis_Homo sapiens_hsa04120	0.000239952	0.0117177	1.86943	15.5818	UBE3C,UBA6,MGRN1,CUL3,KEAP1,XIAP,UBE2Z,UBE2J2,ANAPC10,HERC2,HERC1,UBR5,VHL,PIAS4,UBE2H,UBE2I,FBXW7,FBXW11,FBXO2,UBE2E3,SIAH1,UBE2E1,HUWE1,UBE2E2,UBE4B,UBE2G1,PIAS1,DDB2,ITCH,CDC34,UBA2,TRIP12,CUL4B	KEGG_2016	2577	137	33	Beta	unchanged	up	human
Adaptive Immune System_Homo sapiens_R-HSA-1280218	0.00186151	0.011769	1.3517	8.49728	ITGB1,ARF1,RNF19B,UBE2Z,UBE2L3,PSMD8,UFL1,HERC3,RNF114,CDC23,PSMD4,PSMD2,AKT3,ARIH2,PRKACA,KIFAP3,MAP3K7,DYNC2H1,ANAPC7,CHUK,UBE2E3,FBXO2,FBXO17,TSC2,PPP2R5C,DYNLL1,PJA2,TAPBP,PSMA5,PSMA6,DYNC1LI2,CDC34,PSMA1,PIK3CA,KIF2A,UBE2R2,EVL,UBA52,ANAPC1,DCTN5,RNF34,MGRN1,MAPKAP1,VPRBP,DCTN3,CUL1,ITPR1,PIK3R2,RAP1GAP,PPP2CA,KLC4,PSMB4,KLC2,HECTD1,KIF3A,UBC,PIP5K1A,TCEB2,PIP5K1B,PSMF1,PIP5K1C,PAK3,SPTBN2,R…	Reactome_2016	1767	762	91	Alpha	up	up	mouse
RHO GTPase Effectors_Homo sapiens_R-HSA-195258	0.0018607	0.0118127	1.64231	10.3249	ITGB1,KDM1A,ARPC1B,MYL12B,ACTG1,PPP2CA,PPP1CB,PPP1CC,KLC4,KLC2,NUP85,DVL1,CTNNA1,DVL3,PAK3,CLASP1,NUDC,PPP1R12A,H2AFZ,ARPC4,PPP2R5C,RHOC,RANGAP1,DAAM1,KIF2A,ABI2,MYH9,GRB2,PKN2,EVL,NF2,PFN1,MAPRE1,ITGB3BP,PFN2,PAFAH1B1,SPC25	Reactome_2016	1767	255	37	Alpha	up	up	mouse
Non-alcoholic fatty liver disease (NAFLD)_Homo sapiens_hsa04932	0.000768853	0.0118565	1.80561	12.9473	GSK3B,NDUFA13,PRKAA1,NDUFA11,NDUFB5,COX4I1,NDUFB4,NDUFB3,PRKAG2,COX7C,RXRA,MLX,RAC1,NDUFV2,COX8A,NDUFA9,SREBF1,NDUFA6,NDUFA5,NDUFA2,NDUFA1,NDUFC1,SDHA,EIF2S1,MAPK10,MLXIPL,NDUFS7,DDIT3,UQCRC1,CYCS,MAP3K11	KEGG_2016	2274	151	31	Alpha	unchanged	up	human
Stabilization of p53_Homo sapiens_R-HSA-69541	0.000434576	0.0118732	3.89408	30.1446	PSMB6,PSMB4,PSMC6,PSMD14,PSMC3,PSMB3,PSMC4,PSMC2,PSMA7	Reactome_2016	856	54	9	Alpha	up	up	human
Translocation of GLUT4 to the plasma membrane_Homo sapiens_R-HSA-1445148	0.00155298	0.0118803	3.61337	23.3698	YWHAE,RALA,KIF3B,RAB14,ASPSCR1,LNPEP,RAC1,RAB11A	Reactome_2016	738	60	8	Beta	up	unchanged	human
SCF-beta-TrCP mediated degradation of Emi1_Homo sapiens_R-HSA-174113	0.000434576	0.0120891	3.89408	30.1446	PSMB6,PSMB4,PSMC6,PSMD14,PSMC3,PSMB3,PSMC4,PSMC2,PSMA7	Reactome_2016	856	54	9	Alpha	up	up	human
The citric acid (TCA) cycle and respiratory electron transport_Homo sapiens_R-HSA-1428517	0.000452021	0.0121332	1.77538	13.6736	COX19,FH,COX16,COX4I1,ETFDH,ETFA,UQCR11,ETFB,ATP5O,COX5A,LDHA,RXRA,NNT,PDK4,IDH3B,COX14,NDUFV3,IDH3A,NDUFA8,SURF1,PDHA1,NDUFA5,NDUFA2,NDUFC2,SDHD,SDHA,LRPPRC,CS,NDUFAF6,NDUFS7,SCO2,NDUFAF2,NDUFS2,SUCLG1,TMEM126B	Reactome_2016	2577	153	35	Beta	unchanged	up	human
Insulin signaling pathway_Homo sapiens_hsa04910	0.000626924	0.0122459	1.81984	13.4208	PIK3R3,PRKAG2,PIK3R1,CBL,FOXO1,ACACA,PPP1CB,IKBKB,NRAS,MAPK8,PRKAR2B,MKNK1,AKT3,EIF4EBP1,MAPK1,PRKACB,SOCS4,PCK2,MAPK3,PTPN1,EXOC7,BAD,RPS6,TSC2,TSC1,MTOR,G6PC2,RPS6KB2,GRB2,EIF4E2,SOS1	KEGG_2016	2451	139	31	Beta	up	up	mouse
TCF dependent signaling in response to WNT_Homo sapiens_R-HSA-201681	0.0019428	0.0124894	1.59918	9.9847	KMT2D,PSMD11,TRRAP,HDAC1,CXXC4,CDC73,LRP6,PSMD9,XPO1,UBB,PSMB3,RBBP5,PSMB1,DVL1,EP300,RPS27A,WNT4,TLE2,TLE1,CSNK2A1,RYK,CSNK2A2,H3F3A,H2AFX,PSMB8,SMARCA4,RNF146,PSMA6,PSMA4,PSMC3,APC,PSMC1,PSME4,PSMC2,PSME2,TCF4,UBA52,CSNK1G2,HIST1H2BC	Reactome_2016	2451	199	39	Beta	up	up	mouse
Disease_Homo sapiens_R-HSA-1643685	0.00201706	0.0124943	1.35823	8.42936	RPL5,ARF1,RPL8,IPO5,PSMD8,RPS15,RPS4X,C1GALT1C1,PSMD4,RPS19,RPL18A,PSMD2,AKT3,EP300,NELFCD,RPS10,RPS13,RPS9,MAP2K1,HSP90AA1,RPS7,CHUK,RPS8,ABCC8,VPS37C,AXIN1,TSC2,VPS37B,PPP2R5C,RANGAP1,PSMA5,PSMA6,PSMA1,PIK3CA,FDX1,UBA52,CHMP7,HDAC3,MAPKAP1,VPS4B,VPS4A,CUL1,PIK3R2,CSF2RA,HDAC6,LRP6,PPP2CA,NCSTN,PSMB4,RPS15A,TTR,PABPN1,TNKS2,NUP85,POLR2B,UBC,RPS3,TCEB2,ATP6V1H,POLR2G,PSMF1,RPS2,RPL18,POLR2I,RPL17…	Reactome_2016	1767	725	87	Alpha	up	up	mouse
Signaling by NOTCH2_Homo sapiens_R-HSA-1980145	0.00217353	0.0125491	3.72658	22.8491	APH1A,UBB,MDK,UBC,NEURL1,MIB2,CNTN1	Reactome_2016	1174	32	7	Beta	up	up	human
MAPK1/MAPK3 signaling_Homo sapiens_R-HSA-5684996	0.00182343	0.0126811	1.56925	9.89729	CAMK2B,CAMK2D,YWHAB,PHB,PSMD8,PPP2CA,RAP1B,PSMB7,PPP2CB,PSMD6,NRAS,PSMB2,UBB,PPP2R1A,PSMD2,PSMD3,UBC,PSMD1,PSMF1,RPS27A,SPTAN1,SPTBN1,JAK1,MAP2K2,PPP2R5B,PSMB8,PSMB9,PPP5C,PSMA3,PSMC5,PSMA4,PTPRA,RASA4,AKAP9,PSME1,NF1,PSME2,GRB2,KRAS,IL6ST,LAMTOR3,MAP3K11,FGFR1	Reactome_2016	2274	241	43	Alpha	unchanged	up	human
HIV Infection_Homo sapiens_R-HSA-162906	0.000282335	0.0127051	1.89482	15.4853	POM121,SEH1L,ELL,PSMD14,RNMT,PSIP1,PSMA7,PSMB10,PSMB5,UBB,PSMB3,NUP62,AP2S1,PSMD1,NELFB,AP2M1,POLR2K,KPNA1,NPM1,NCBP1,NCBP2,VTA1,AP1B1,GTF2F1,GTF2F2,GTF2H5,RBX1,PSMA3,PSMC4,NUP54,TAF6,SLC25A4,TAF1	Reactome_2016	1569	222	33	Alpha	up	unchanged	mouse
Complex I biogenesis_Homo sapiens_R-HSA-6799198	0.000292972	0.012807	4.61854	37.5738	NDUFB9,NDUFB7,NDUFB6,NDUFA12,NDUFS6,NDUFB1,NDUFAF3,NDUFS1	Reactome_2016	707	49	8	Alpha	up	unchanged	human
HIV Infection_Homo sapiens_R-HSA-162906	0.000371425	0.0129155	1.69239	13.3667	GTF2A1,PSMD12,GTF2A2,CCNT2,TSG101,RNMT,PSMD13,GTF2B,VPS4A,PSIP1,PSMB10,PSMB7,PSMB5,PSMB2,PSMD5,POLR2C,NUP62,TCEB3,ATP6V1H,NELFCD,NELFA,BTRC,TAF9B,B2M,RANBP1,XRCC6,NCBP1,TAF12,NUP153,VPS37B,GTF2F2,PSMA5,PSMA3,PSMC6,PSMA1,PSMA2,CHMP2A,CHMP4B,NUP54,MNAT1,SLC25A5,TAF3,RAN	Reactome_2016	2289	222	43	Beta	unchanged	up	mouse
G13 Signaling Pathway_Homo sapiens_WP524	0.000419751	0.0131022	3.83305	29.8052	PPP1CB,MAPK10,ROCK1,WASL,IQGAP1,PAK3,PFN1,CALM1,CALM2	WikiPathways_2016	1174	40	9	Beta	up	up	human
Post-translational protein modification_Homo sapiens_R-HSA-597592	0.0023016	0.0131889	1.53682	9.33486	NAPA,DCTN6,TSTA3,NAPB,COPB2,ARF1,SERPINA1,DCTN2,DCTN1,GOSR2,USO1,MIA3,SMC3,RNF2,GOLGA2,LMAN1,SENP5,TFG,MAN1A2,RAD21,AMDHD2,TPR,NEU1,TMED2,CD59,NUDT14,SPTAN1,SPTBN1,SEC31A,EIF5A,PDIA3,DYNC1H1,TRAPPC1,TRAPPC2L,RING1,FUCA1,ALG5,DYNLL1,ARFGAP3,DPM1,HNRNPK,B3GNT8,DAD1,KDELR2,HNRNPC,SEC22B,COPE	Reactome_2016	1174	521	47	Beta	up	up	human
DAP12 interactions_Homo sapiens_R-HSA-2172127	0.00229854	0.013221	1.66087	10.0906	PSMD10,CDKN1A,PSMD14,IQGAP1,PHB,PSMA7,PSMD8,PSMB6,PSMD6,PSMD7,RAP1A,UBB,PPP2R1A,PSMB3,PSMD2,UBC,MLST8,AKT1,SPTAN1,SPTBN1,PSMB8,RBX1,PSMA5,PSMA3,PSMC5,PSMC6,PTPRA,PSMC1,AKAP9,PSME1,PSME2,CALM1,RAF1,FGFR1,TNRC6B	Reactome_2016	1174	359	35	Beta	up	up	human
Axon guidance_Homo sapiens_R-HSA-422475	0.00217364	0.0133027	1.42856	8.75903	ITGB1,ROBO2,ARPC1B,RASGRF2,WDR83,ARRB2,SHB,DUSP16,ACTG1,PSMD8,DUSP10,PSMD4,PSMD2,RPS6KA2,SPTAN1,JAK1,MAP2K1,HSP90AA1,ARHGEF12,CSNK2A1,DUSP1,KSR2,PPP2R5C,DUSP8,RHOC,PSMA5,PSMA6,PSMA1,SCN8A,AKAP9,CSNK2B,MYH9,EVL,TLN1,PFN1,UBA52,SOS2,PFN2,SPTBN4,CSF2RA,MYL12B,PPP2CA,NCSTN,PSMB4,UBC,PAK6,PSMF1,PIP5K1C,PAK3,SCN3A,CLASP1,SPTBN2,KL,YES1,SIAH2,BRAF,ARPC4,PSMB8,PSMC5,DLG1,PSMC6,PSMC3,PTPRA,GRB2,FGFR1	Reactome_2016	1767	515	65	Alpha	up	up	mouse
Assembly of the primary cilium_Homo sapiens_R-HSA-5617833	0.00210008	0.0133324	1.61453	9.95485	CEP57,ARF4,DYNC1I2,C2CD3,IFT172,SSNA1,PKD2,PKD1,HDAC6,TUBA1A,ARL13B,PRKAR2B,MARK4,TNPO1,PCNT,CC2D2A,DYNC2H1,CCT2,HSP90AA1,EXOC8,ODF2,EXOC7,IFT122,IFT80,TUBG1,DYNLL1,TUBB4B,CKAP5,WDR35,SSTR3,SEPT2,HAUS2,ATAT1,AHI1,AKAP9,SFI1,EXOC1	Reactome_2016	2451	187	37	Beta	up	up	mouse
RAF/MAP kinase cascade_Homo sapiens_R-HSA-5673001	0.00197914	0.0133396	1.57189	9.78514	CAMK2B,CAMK2D,YWHAB,PHB,PSMD8,PPP2CA,RAP1B,PSMB7,PPP2CB,PSMD6,NRAS,PSMB2,UBB,PPP2R1A,PSMD2,PSMD3,UBC,PSMD1,PSMF1,RPS27A,SPTAN1,SPTBN1,JAK1,MAP2K2,PPP2R5B,PSMB8,PSMB9,PPP5C,PSMA3,PSMC5,PSMA4,PTPRA,RASA4,AKAP9,PSME1,NF1,PSME2,GRB2,KRAS,LAMTOR3,MAP3K11,FGFR1	Reactome_2016	2274	235	42	Alpha	unchanged	up	human
ER to Golgi Anterograde Transport_Homo sapiens_R-HSA-199977	0.000505843	0.0133438	1.83656	13.9382	SPTBN4,ARF4,STX17,DCTN4,CTSZ,GOSR1,DYNC2LI1,PPP6R1,LMAN2,PPP6R3,TMED3,YKT6,NSF,TRAPPC2,TRAPPC3,COG8,TMED9,TRAPPC4,SEC16A,COG2,SPTB,DYNLL2,ARFGAP2,ARCN1,TRAPPC6A,CNIH1,CTAGE5,TRAPPC6B,CNIH2,SEC24D,ARF5	Reactome_2016	2577	131	31	Beta	unchanged	up	human
SHC1 events in ERBB4 signaling_Homo sapiens_R-HSA-1250347	0.00197914	0.0133986	1.57189	9.78514	CAMK2B,CAMK2D,YWHAB,PHB,PSMD8,PPP2CA,RAP1B,PSMB7,PPP2CB,PSMD6,NRAS,PSMB2,UBB,PPP2R1A,PSMD2,PSMD3,UBC,PSMD1,PSMF1,RPS27A,SPTAN1,SPTBN1,JAK1,MAP2K2,PPP2R5B,PSMB8,PSMB9,PPP5C,PSMA3,PSMC5,PSMA4,PTPRA,RASA4,AKAP9,PSME1,NF1,PSME2,GRB2,KRAS,LAMTOR3,MAP3K11,FGFR1	Reactome_2016	2274	235	42	Alpha	unchanged	up	human
SOS-mediated signalling_Homo sapiens_R-HSA-112412	0.00197914	0.0134581	1.57189	9.78514	CAMK2B,CAMK2D,YWHAB,PHB,PSMD8,PPP2CA,RAP1B,PSMB7,PPP2CB,PSMD6,NRAS,PSMB2,UBB,PPP2R1A,PSMD2,PSMD3,UBC,PSMD1,PSMF1,RPS27A,SPTAN1,SPTBN1,JAK1,MAP2K2,PPP2R5B,PSMB8,PSMB9,PPP5C,PSMA3,PSMC5,PSMA4,PTPRA,RASA4,AKAP9,PSME1,NF1,PSME2,GRB2,KRAS,LAMTOR3,MAP3K11,FGFR1	Reactome_2016	2274	235	42	Alpha	unchanged	up	human
SHC1 events in EGFR signaling_Homo sapiens_R-HSA-180336	0.00197914	0.0135182	1.57189	9.78514	CAMK2B,CAMK2D,YWHAB,PHB,PSMD8,PPP2CA,RAP1B,PSMB7,PPP2CB,PSMD6,NRAS,PSMB2,UBB,PPP2R1A,PSMD2,PSMD3,UBC,PSMD1,PSMF1,RPS27A,SPTAN1,SPTBN1,JAK1,MAP2K2,PPP2R5B,PSMB8,PSMB9,PPP5C,PSMA3,PSMC5,PSMA4,PTPRA,RASA4,AKAP9,PSME1,NF1,PSME2,GRB2,KRAS,LAMTOR3,MAP3K11,FGFR1	Reactome_2016	2274	235	42	Alpha	unchanged	up	human
Constitutive Signaling by EGFRvIII_Homo sapiens_R-HSA-5637810	0.00181273	0.0135292	7.22674	45.6218	HSP90AA1,CDC37,GRB2,HRAS	Reactome_2016	738	15	4	Beta	up	unchanged	human
GRB2 events in EGFR signaling_Homo sapiens_R-HSA-179812	0.00197914	0.0135788	1.57189	9.78514	CAMK2B,CAMK2D,YWHAB,PHB,PSMD8,PPP2CA,RAP1B,PSMB7,PPP2CB,PSMD6,NRAS,PSMB2,UBB,PPP2R1A,PSMD2,PSMD3,UBC,PSMD1,PSMF1,RPS27A,SPTAN1,SPTBN1,JAK1,MAP2K2,PPP2R5B,PSMB8,PSMB9,PPP5C,PSMA3,PSMC5,PSMA4,PTPRA,RASA4,AKAP9,PSME1,NF1,PSME2,GRB2,KRAS,LAMTOR3,MAP3K11,FGFR1	Reactome_2016	2274	235	42	Alpha	unchanged	up	human
Signaling by EGFRvIII in Cancer_Homo sapiens_R-HSA-5637812	0.00181273	0.0135955	7.22674	45.6218	HSP90AA1,CDC37,GRB2,HRAS	Reactome_2016	738	15	4	Beta	up	unchanged	human
mTORC1-mediated signalling_Homo sapiens_R-HSA-166208	0.00202744	0.0136052	3.19821	19.832	RRAGA,RRAGC,YWHAB,RPS6,RRAGD,MLST8,LAMTOR1,LAMTOR3	Reactome_2016	2274	22	8	Alpha	unchanged	up	human
Prolonged ERK activation events_Homo sapiens_R-HSA-169893	0.00197898	0.0136389	1.56276	9.72846	CAMK2B,CAMK2D,YWHAB,PHB,PSMD8,PPP2CA,RAP1B,PSMB7,PPP2CB,PSMD6,NRAS,PSMB2,UBB,PPP2R1A,PSMD2,PSMD3,UBC,PSMD1,PSMF1,RPS27A,SPTAN1,SPTBN1,JAK1,MAP2K2,PPP2R5B,PSMB8,PSMB9,PPP5C,PSMA3,PSMC5,PSMA4,PTPRA,RASA4,AKAP9,PSME1,NF1,PSME2,GRB2,KRAS,LAMTOR3,CRK,MAP3K11,FGFR1	Reactome_2016	2274	242	43	Alpha	unchanged	up	human
Prefoldin mediated transfer of substrate to CCT/TriC_Homo sapiens_R-HSA-389957	0.00216262	0.0139612	2.93169	17.9901	CCT3,CCT6A,TUBA1C,CCT2,TUBB2B,PFDN1,CCT7,TUBA4A,CCT4	Reactome_2016	2274	27	9	Alpha	unchanged	up	human
FRS-mediated FGFR1 signaling_Homo sapiens_R-HSA-5654693	0.0021489	0.0140505	1.56523	9.61487	CAMK2B,CAMK2D,YWHAB,PHB,PSMD8,PPP2CA,RAP1B,PSMB7,PPP2CB,PSMD6,NRAS,PSMB2,UBB,PPP2R1A,PSMD2,PSMD3,UBC,PSMD1,PSMF1,RPS27A,SPTAN1,SPTBN1,JAK1,MAP2K2,PPP2R5B,PSMB8,PSMB9,PPP5C,PSMA3,PSMC5,PSMA4,PTPRA,RASA4,AKAP9,PSME1,NF1,PSME2,GRB2,KRAS,LAMTOR3,MAP3K11,FGFR1	Reactome_2016	2274	236	42	Alpha	unchanged	up	human
FRS-mediated FGFR3 signaling_Homo sapiens_R-HSA-5654706	0.0021489	0.0141108	1.56523	9.61487	CAMK2B,CAMK2D,YWHAB,PHB,PSMD8,PPP2CA,RAP1B,PSMB7,PPP2CB,PSMD6,NRAS,PSMB2,UBB,PPP2R1A,PSMD2,PSMD3,UBC,PSMD1,PSMF1,RPS27A,SPTAN1,SPTBN1,JAK1,MAP2K2,PPP2R5B,PSMB8,PSMB9,PPP5C,PSMA3,PSMC5,PSMA4,PTPRA,RASA4,AKAP9,PSME1,NF1,PSME2,GRB2,KRAS,LAMTOR3,MAP3K11,FGFR1	Reactome_2016	2274	236	42	Alpha	unchanged	up	human
Degradation of DVL_Homo sapiens_R-HSA-4641258	0.000573644	0.0141561	3.75501	28.0255	PSMB6,PSMB4,PSMC6,PSMD14,PSMC3,PSMB3,PSMC4,PSMC2,PSMA7	Reactome_2016	856	56	9	Alpha	up	up	human
FRS-mediated FGFR4 signaling_Homo sapiens_R-HSA-5654712	0.0021489	0.0141716	1.56523	9.61487	CAMK2B,CAMK2D,YWHAB,PHB,PSMD8,PPP2CA,RAP1B,PSMB7,PPP2CB,PSMD6,NRAS,PSMB2,UBB,PPP2R1A,PSMD2,PSMD3,UBC,PSMD1,PSMF1,RPS27A,SPTAN1,SPTBN1,JAK1,MAP2K2,PPP2R5B,PSMB8,PSMB9,PPP5C,PSMA3,PSMC5,PSMA4,PTPRA,RASA4,AKAP9,PSME1,NF1,PSME2,GRB2,KRAS,LAMTOR3,MAP3K11,FGFR1	Reactome_2016	2274	236	42	Alpha	unchanged	up	human
FRS-mediated FGFR2 signaling_Homo sapiens_R-HSA-5654700	0.0021489	0.014233	1.56523	9.61487	CAMK2B,CAMK2D,YWHAB,PHB,PSMD8,PPP2CA,RAP1B,PSMB7,PPP2CB,PSMD6,NRAS,PSMB2,UBB,PPP2R1A,PSMD2,PSMD3,UBC,PSMD1,PSMF1,RPS27A,SPTAN1,SPTBN1,JAK1,MAP2K2,PPP2R5B,PSMB8,PSMB9,PPP5C,PSMA3,PSMC5,PSMA4,PTPRA,RASA4,AKAP9,PSME1,NF1,PSME2,GRB2,KRAS,LAMTOR3,MAP3K11,FGFR1	Reactome_2016	2274	236	42	Alpha	unchanged	up	human
Chromatin modifying enzymes_Homo sapiens_R-HSA-3247509	0.000558216	0.0142345	1.61401	12.0901	KDM5A,ATF2,SMARCD1,SETD2,KMT2A,KMT2C,SETD7,TAF9,ARID4A,JADE2,ING4,ING3,CCND1,RUVBL2,WDR5,HMG20B,SUPT20H,TBL1X,BRD8,NCOA1,KDM6B,ATF7IP,SMARCC1,CREBBP,PBRM1,DR1,SMARCC2,TAF12,PRMT1,USP22,TAF10,DNMT3A,H2AFX,ELP5,ARID1A,ARID1B,HIST2H2BE,GATAD2B,JMJD6,SMARCA4,NCOR2,KAT2B,MORF4L1,KANSL1,TBL1XR1,KAT6A,CLOCK	Reactome_2016	2577	226	47	Beta	unchanged	up	human
Folding of actin by CCT/TriC_Homo sapiens_R-HSA-390450	0.000568885	0.0142688	9.34579	69.8302	TCP1,CCT8,ACTB,CCT5	Reactome_2016	856	10	4	Alpha	up	up	human
Signaling by Leptin_Homo sapiens_R-HSA-2586552	0.00214594	0.0142751	1.55633	9.56237	CAMK2B,CAMK2D,YWHAB,PHB,PSMD8,PPP2CA,RAP1B,PSMB7,PPP2CB,PSMD6,NRAS,PSMB2,UBB,PPP2R1A,PSMD2,PSMD3,UBC,PSMD1,PSMF1,RPS27A,SPTAN1,SPTBN1,JAK1,MAP2K2,STAT3,PPP2R5B,PSMB8,PSMB9,PPP5C,PSMA3,PSMC5,PSMA4,PTPRA,RASA4,AKAP9,PSME1,NF1,PSME2,GRB2,KRAS,LAMTOR3,MAP3K11,FGFR1	Reactome_2016	2274	243	43	Alpha	unchanged	up	human
Cellular responses to stress_Homo sapiens_R-HSA-2262752	0.000564188	0.0143868	1.9099	14.2863	CITED2,GSTP1,UBE2D2,PRKAG1,DNAJB1,RB1CC1,HSF1,EGLN1,CDKN2D,ATG3,GABARAPL1,JUN,GPX2,HSP90AA1,EGLN2,CDKN2A,UBE2E1,HMGA1,CYBA,WIPI2,DYNLL1,SOD2,DYNLL2,HIST2H2BE,VEGFA,H1F0,ID1,NUPL2,FKBP4,HIST1H2BD	Reactome_2016	856	367	30	Alpha	up	up	human
RAF activation_Homo sapiens_R-HSA-5673000	0.00193919	0.0144027	5.42005	33.8509	PPP2CA,PPP2R5E,PPP2R5B,PPP2R5C,HRAS	Reactome_2016	738	25	5	Beta	up	unchanged	human
Chromatin organization_Homo sapiens_R-HSA-4839726	0.000558216	0.0144758	1.61401	12.0901	KDM5A,ATF2,SMARCD1,SETD2,KMT2A,KMT2C,SETD7,TAF9,ARID4A,JADE2,ING4,ING3,CCND1,RUVBL2,WDR5,HMG20B,SUPT20H,TBL1X,BRD8,NCOA1,KDM6B,ATF7IP,SMARCC1,CREBBP,PBRM1,DR1,SMARCC2,TAF12,PRMT1,USP22,TAF10,DNMT3A,H2AFX,ELP5,ARID1A,ARID1B,HIST2H2BE,GATAD2B,JMJD6,SMARCA4,NCOR2,KAT2B,MORF4L1,KANSL1,TBL1XR1,KAT6A,CLOCK	Reactome_2016	2577	226	47	Beta	unchanged	up	human
Vesicle-mediated transport_Homo sapiens_R-HSA-5653656	0.000353348	0.0146114	1.8974	15.0807	DCTN6,APP,DYNC1I2,DCTN5,SYS1,STXBP3,GOSR1,CLTB,ARL1,USE1,SCFD1,HSPH1,SNX2,VPS51,CUX1,VPS53,SNX9,CD36,YKT6,SNX5,DYNC1I1,COG2,DTNBP1,SNF8,ARFGAP3,ARCN1,NECAP1,RAB14,YIPF6,CALM1,UBA52,ARF5,RAB3GAP1	Reactome_2016	707	492	33	Alpha	up	unchanged	human
Cargo concentration in the ER_Homo sapiens_R-HSA-5694530	0.00262104	0.0148526	3.61365	21.4802	LMAN1,SERPINA1,GOSR2,TMED2,MIA3,CD59,SEC22B	Reactome_2016	1174	33	7	Beta	up	up	human
Downstream signal transduction_Homo sapiens_R-HSA-186763	0.000408131	0.0152302	1.68215	13.1274	KLB,GRB7,GSK3A,AHCYL1,PSMD14,CUL3,ARAF,IRS2,PHB,FOXO3,PSMA7,PSMB10,PPP2CB,PSMB5,UBB,PPP2R1A,PRKAR2B,PSMB3,PPP2R5E,AKT2,ADRBK1,AKT1,PSMD1,SPTBN1,BRAP,STAT5B,BAD,STAT3,DAB2IP,PPP2R5A,PRKCA,PTPN11,RBX1,PSMA3,PSMC4,AGO1,RASA1,RASA2,IL3RA,RPS6KB2,NF1,TRIB3,RAF1,CRK,TNRC6A	Reactome_2016	1569	341	45	Alpha	up	unchanged	mouse
APC-Cdc20 mediated degradation of Nek2A_Homo sapiens_R-HSA-179409	0.00272462	0.015326	4.08859	24.1448	ANAPC16,UBB,CDC26,UBC,CDC27,CDC16	Reactome_2016	1174	25	6	Beta	up	up	human
EPHB-mediated forward signaling_Homo sapiens_R-HSA-3928662	0.0027207	0.0153604	3.24491	19.1672	ROCK1,ARPC2,ARPC3,SDC2,ARPC4,WASL,ARPC5,ACTB	Reactome_2016	1174	42	8	Beta	up	up	human
Axon guidance_Homo sapiens_R-HSA-422475	0.00250418	0.0153871	1.34679	8.06697	RET,ROBO2,TRIO,HSP90AB1,YWHAB,CLTA,AP2A1,ARRB2,AP2A2,ACTG1,PSMD9,SPRED2,ALCAM,DUSP10,RPS6KA2,NRTN,NRCAM,NEO1,SPTAN1,GIT1,SH3GL2,ACTR2,HSP90AA1,ARHGEF12,CSNK2A1,TRPC1,CSNK2A2,UNC5C,KSR2,ANK3,DUSP8,DUSP7,RHOB,ENAH,DNM3,PSMA6,CACNB2,MYL6,CACNB3,PSMA4,PSME4,IL3RA,AKAP9,RASA2,PSME2,SOS1,UBA52,CAMK2B,SPTBN4,PSMD11,ROCK1,PDGFA,CACNA1C,MYL12A,NRAS,UBB,PSMB3,PSMB1,AP2S1,ABL1,MAPK1,PLCG1,PIP5K1C,RPS27A,PAK…	Reactome_2016	2451	515	85	Beta	up	up	mouse
RHO GTPases activate IQGAPs_Homo sapiens_R-HSA-5626467	0.00279344	0.0156555	6.19483	36.4286	CTNNA1,CTNNB1,IQGAP1,CALM1	Reactome_2016	1174	11	4	Beta	up	up	human
Translation initiation complex formation_Homo sapiens_R-HSA-72649	0.000655737	0.0156762	3.68913	27.0404	RPS9,EIF3M,RPS19,EIF3J,EIF4H,RPS3,EIF3G,PABPC1,EIF3A	Reactome_2016	856	57	9	Alpha	up	up	human
Signaling by FGFR in disease_Homo sapiens_R-HSA-1226099	0.00213417	0.0156985	3.4413	21.1629	CPSF6,NCBP2,STAT3,POLR2G,GRB2,GTF2F1,HRAS,POLR2L	Reactome_2016	738	63	8	Beta	up	unchanged	human
VEGFR2 mediated cell proliferation_Homo sapiens_R-HSA-5218921	0.00260146	0.0157946	1.51354	9.00809	RET,CAMK2B,SPTBN4,AHCYL1,PSMD11,YWHAB,ITPR1,PDGFA,ITPR2,ITPR3,ARRB2,PSMD9,SPRED2,NRAS,DUSP10,UBB,PSMB3,PSMB1,MAPK1,NRTN,PLCG1,RPS27A,SPTAN1,SPTBN1,MAPK3,PRKCB,PRKCA,KSR2,DUSP8,PSMB8,DUSP7,GRIN1,PSMA6,PSMA4,PSMC3,PSMC1,AKAP9,PSME4,PSMC2,RASA2,IL3RA,PSME2,GRB2,KBTBD7,SOS1,UBA52	Reactome_2016	2451	248	46	Beta	up	up	mouse
Trafficking of GluR2-containing AMPA receptors_Homo sapiens_R-HSA-416993	0.00261266	0.0157999	3.35997	19.9831	GRIA2,PRKCB,AP2S1,AP2A1,PRKCA,AP2B1,AP2A2	Reactome_2016	2451	17	7	Beta	up	up	mouse
Post-translational protein modification_Homo sapiens_R-HSA-597592	0.000630418	0.0158121	1.38535	10.2089	SEMA5A,ARF4,TOP2B,B4GALT3,PIGU,GALNT14,PRKCSH,CETN2,CTSZ,MAGT1,BMI1,GMPPB,C1GALT1C1,HERC2,PPP6R1,PPP6R3,GMPPA,TMED3,NANS,GALNT8,CHST8,PIAS4,NSF,COG8,TMED9,NSMCE2,COG2,ALG2,ALG14,ALG3,SMC1A,DYNLL2,SPTB,DDOST,PIAS1,ARFGAP2,DHDDS,RNF168,B3GNT9,DPM3,TRAPPC6A,CTAGE5,TRAPPC6B,NUP50,MVD,PIGF,ARF5,SPTBN4,POM121,RPN2,STX17,DCTN4,RPN1,EIF5A2,GOSR1,DERL2,XPC,DNAJC24,DYNC2LI1,POM121C,OS9,LMAN2,SLC17A5,ST3GAL…	Reactome_2016	2577	521	93	Beta	unchanged	up	human
Conversion from APC/C:Cdc20 to APC/C:Cdh1 in late anaphase_Homo sapiens_R-HSA-176407	0.000418753	0.0160173	7.44435	57.9039	ANAPC16,ANAPC7,CDC16,CDC27,ANAPC11	Reactome_2016	707	19	5	Alpha	up	unchanged	human
Synthesis, secretion, and inactivation of Glucose-dependent Insulinotropic Polypeptide (GIP)_Homo sapiens_R-HSA-400511	0.00267972	0.0160783	3.76612	22.3032	PCSK1,SPCS3,PAX6,FFAR1,SEC11A,SEC11C	Reactome_2016	2451	13	6	Beta	up	up	mouse
Translation Factors_Homo sapiens_WP107	0.000516933	0.0161357	4.25102	32.17	EEF1A1,EIF2S3,EIF4EBP1,ETF1,EIF3E,EIF3F,EIF2S2,PAIP1	WikiPathways_2016	738	51	8	Beta	up	unchanged	human
Advanced glycosylation endproduct receptor signaling_Homo sapiens_R-HSA-879415	0.00267972	0.0161416	3.76612	22.3032	APP,LGALS3,PRKCSH,MAPK1,HMGB1,MAPK3	Reactome_2016	2451	13	6	Beta	up	up	mouse
RAF activation_Homo sapiens_R-HSA-5673000	0.000453655	0.0161417	4.07903	31.4011	BRAP,PPP2CB,PPP2R5E,PPP2R1A,ARAF,PPP2R5A,PHB,RAF1	Reactome_2016	1569	25	8	Alpha	up	unchanged	mouse
Recycling pathway of L1_Homo sapiens_R-HSA-437239	0.0027151	0.0162269	2.82459	16.6903	DNM3,RPS6KA2,AP2S1,CLTA,MAPK1,AP2A1,AP2B1,AP2A2,SH3GL2	Reactome_2016	2451	26	9	Beta	up	up	mouse
Regulation of TP53 Degradation_Homo sapiens_R-HSA-6804757	0.00273363	0.0162742	2.9105	17.1781	PPP2CA,USP7,RNF34,MAPKAP1,UBC,AKT3,MDM2,PPP2R5C,UBA52	Reactome_2016	1767	35	9	Alpha	up	up	mouse
Protein processing in endoplasmic reticulum_Homo sapiens_hsa04141	0.00072595	0.0163618	1.75783	12.7056	SEC23A,RPN2,TUSC3,UBE2D3,NGLY1,UBE2D1,UBE2J2,RNF5,DNAJB2,DNAJB1,MAPK9,CAPN1,BAK1,SEC62,SIL1,UGGT1,UBQLN4,UBXN6,UBQLN2,SSR4,FBXO2,UBE2E3,UBE2E1,UBE2E2,UBE4B,UBE2G1,HSPA2,RAD23B,NPLOC4,STT3A,PLAA,STT3B,ATF6,SEC24C	KEGG_2016	2289	169	34	Beta	unchanged	up	mouse
Phosphorylation of the APC/C_Homo sapiens_R-HSA-176412	0.000418753	0.016428	7.44435	57.9039	ANAPC16,ANAPC7,CDC16,CDC27,ANAPC11	Reactome_2016	707	19	5	Alpha	up	unchanged	human
COPI-mediated anterograde transport_Homo sapiens_R-HSA-6807878	0.00226731	0.016519	3.12695	19.0405	ARF3,TMEM115,RAB1B,COPB1,GOLGB1,TMED7,COPZ1,NAPG,CD55	Reactome_2016	738	78	9	Beta	up	unchanged	human
PDGF Pathway_Homo sapiens_WP2526	0.000496573	0.0166925	4.86415	37.0054	CDC42,STAT3,ARFIP2,GRB2,RAC1,HRAS,RHOA	WikiPathways_2016	738	39	7	Beta	up	unchanged	human
Insulin Signaling_Homo sapiens_WP481	0.000882976	0.0167766	1.73399	12.1938	SNAP25,STXBP4,SRF,PIK3R4,PIK3R3,PIK3R1,PIK3C2A,CBL,FOXO1,IKBKB,MAPK8,RPS6KA2,EIF4EBP1,MAPK1,MAP2K7,MAPK6,MAP3K4,MAP4K3,MAP3K5,MAPK3,PTPN1,PRKCB,TSC2,TSC1,PRKCA,PTPN11,MTOR,INPP4A,EHD1,RPS6KB2,TRIB3,GRB2,SOS1,PFKM	WikiPathways_2016	2451	160	34	Beta	up	up	mouse
Protein processing in endoplasmic reticulum_Homo sapiens_hsa04141	0.000401406	0.0168017	1.81655	14.2064	UFD1L,PPP1R15A,RPN2,UBE2D1,HSPBP1,ERO1L,UBE2J1,DNAJB2,ERLEC1,LMAN1,GANAB,LMAN2,MAN1C1,UBQLN1,UGGT2,SIL1,UBXN6,MAP3K5,UBQLN2,HSPA8,EIF2AK1,UBE2E1,YOD1,HSPA2,CKAP4,DNAJC3,NPLOC4,DAD1,DNAJA2,STT3A,PREB,CALR,ATF6,RNF185	KEGG_2016	2216	169	34	Alpha	unchanged	up	mouse
CDT1 association with the CDC6:ORC:origin complex_Homo sapiens_R-HSA-68827	0.000747177	0.0168115	3.62552	26.1009	PSMB6,PSMB4,PSMC6,PSMD14,PSMC3,PSMB3,PSMC4,PSMC2,PSMA7	Reactome_2016	856	58	9	Alpha	up	up	human
Negative regulation of MAPK pathway_Homo sapiens_R-HSA-5675221	0.000451194	0.0168372	4.9505	38.1367	MAP2K1,DUSP1,PPP2R5A,PPP2R5C,HRAS,UBA52,MAPK3	Reactome_2016	707	40	7	Alpha	up	unchanged	human
COPI-independent Golgi-to-ER retrograde traffic_Homo sapiens_R-HSA-6811436	0.00289685	0.0168524	3.12238	18.2476	DYNC2H1,DCTN5,DYNC1LI2,DCTN3,RAB6A,DYNLL1,RAB3GAP1,PAFAH1B1	Reactome_2016	1767	29	8	Alpha	up	up	mouse
Gap-filling DNA repair synthesis and ligation in GG-NER_Homo sapiens_R-HSA-5696397	0.00286527	0.016861	3.4448	20.1696	RFC3,PCNA,UBC,RPA2,XRCC1,LIG3,UBA52	Reactome_2016	1767	23	7	Alpha	up	up	mouse
MicroRNA (miRNA) biogenesis_Homo sapiens_R-HSA-203927	0.00286527	0.0169261	3.4448	20.1696	AGO3,POLR2B,AGO2,POLR2G,DICER1,POLR2I,POLR2L	Reactome_2016	1767	23	7	Alpha	up	up	mouse
Deadenylation of mRNA_Homo sapiens_R-HSA-429947	0.00286527	0.0169917	3.4448	20.1696	EIF4A1,CNOT7,CNOT2,PARN,PABPC1,EIF4E,PAIP1	Reactome_2016	1767	23	7	Alpha	up	up	mouse
NIK-->noncanonical NF-kB signaling_Homo sapiens_R-HSA-5676590	0.000747177	0.0170624	3.62552	26.1009	PSMB6,PSMB4,PSMC6,PSMD14,PSMC3,PSMB3,PSMC4,PSMC2,PSMA7	Reactome_2016	856	58	9	Alpha	up	up	human
Signaling events mediated by PRL_Homo sapiens_bb67523a-6195-11e5-8ac5-06603eb7f303	0.000574678	0.0171583	3.44155	25.6798	ITGB1,PTP4A1,EGR1,CDKN1A,TUBA1B,RAC1,RHOC,RHOA,BCAR1	NCI-Nature_2016	2274	23	9	Alpha	unchanged	up	human
XPodNet - protein-protein interactions in the podocyte expanded by STRING_Mus musculus_WP2309	0.000512439	0.0172258	1.38681	10.5069	RAB3B,PDCD6,RAVER1,MPZ,ARHGDIA,AKT3,GRB10,EP300,PRKACA,KIFAP3,USP7,MAP2K1,CSNK2A1,PRKCE,ATG10,TSC2,TSC1,DICER1,MAPK8IP2,ATG12,CLDN4,HGS,CLDN7,PKP4,TLN1,PFN1,PFN2,GRIA2,KHDRBS1,MAPKAP1,PIK3R2,PRKCZ,NCSTN,KLC2,BAG1,DVL1,NDN,DVL3,PIP5K1C,ATG5,KL,SMAD1,YES1,UBE2I,RAB27A,ARPC4,BRAF,CGN,INADL,GNB2L1,ARHGAP32,PTPRA,MDM2,GRB2,NF2,ITGB1,INVS,ROBO2,LDB1,THRA,ARPC1B,ARRB2,PKD1,HERPUD1,PPP3CA,MCF2L,FFAR4,HIF…	WikiPathways_2016	1767	808	99	Alpha	up	up	mouse
Activation of the mRNA upon binding of the cap-binding complex and eIFs, and subsequent binding to 43S_Homo sapiens_R-HSA-72662	0.000747177	0.0173209	3.62552	26.1009	RPS9,EIF3M,RPS19,EIF3J,EIF4H,RPS3,EIF3G,PABPC1,EIF3A	Reactome_2016	856	58	9	Alpha	up	up	human
TNF-alpha NF-kB Signaling Pathway_Mus musculus_WP246	0.000476809	0.0173638	1.89698	14.5088	DDX3X,FAF1,ZFAND5,CUL1,IKBKAP,RPL8,PRKCZ,HDAC6,PPP2CA,FBL,BCL7A,G3BP2,PRKACA,RPS13,CASP8AP2,SMARCC1,HSP90AA1,UBE2I,CSNK2A1,CHUK,STAT1,ACTL6A,GNB2L1,TNFRSF1A,CDC34,PSMC3,CSNK2B,POLR1C,TAB2,PFDN2	WikiPathways_2016	1767	179	30	Alpha	up	up	mouse
Signalling to p38 via RIT and RIN_Homo sapiens_R-HSA-187706	0.00273613	0.0173705	1.54558	9.12078	CAMK2B,CAMK2D,YWHAB,PHB,PSMD8,PPP2CA,RAP1B,PSMB7,PPP2CB,PSMD6,NRAS,PSMB2,UBB,PPP2R1A,PSMD2,PSMD3,UBC,PSMD1,PSMF1,RPS27A,SPTAN1,SPTBN1,JAK1,MAP2K2,PPP2R5B,PSMB8,PSMB9,PPP5C,PSMA3,PSMC5,PSMA4,PTPRA,RASA4,AKAP9,PSME1,NF1,PSME2,GRB2,KRAS,LAMTOR3,MAP3K11,FGFR1	Reactome_2016	2274	239	42	Alpha	unchanged	up	human
Endocytosis_Homo sapiens_hsa04144	0.00029803	0.0174645	1.87534	15.2246	ARF3,ARF1,SH3KBP1,ARPC1A,CLTC,AGAP1,AGAP3,IGF1R,EEA1,RAB11FIP2,RAB11FIP3,LDLR,CYTH1,SNX6,PSD,SH3GLB1,SMAD2,SMURF2,IST1,VTA1,SNF8,ARPC5,ARFGAP3,ARFGAP1,ARFGAP2,RAB10,ACAP2,DNAJC6,PARD3,CAPZA2,AMPH,STAMBP,SPG21,SPG20	KEGG_2016	1400	259	34	Beta	up	unchanged	mouse
Folding of actin by CCT/TriC_Homo sapiens_R-HSA-390450	0.00291171	0.017539	4.39754	25.6773	CCT3,CCT6A,CCT2,CCT7,CCT4	Reactome_2016	2274	10	5	Alpha	unchanged	up	human
Endosomal Sorting Complex Required For Transport (ESCRT)_Homo sapiens_R-HSA-917729	0.00286955	0.0176322	2.82699	16.5481	UBB,HGS,UBC,CHMP2B,CHMP4B,CHMP4A,RPS27A,VPS36,CHMP5	Reactome_2016	2274	28	9	Alpha	unchanged	up	human
SLBP independent Processing of Histone Pre-mRNAs_Homo sapiens_R-HSA-111367	0.000532146	0.0176996	6.37349	48.0471	NCBP1,NCBP2,SNRPE,SNRPD3,SNRPF	Reactome_2016	1569	10	5	Alpha	up	unchanged	mouse
Energy dependent regulation of mTOR by LKB1-AMPK_Homo sapiens_R-HSA-380972	0.00286955	0.0177033	2.82699	16.5481	PRKAA1,RRAGA,RRAGC,RRAGD,MLST8,PRKAG2,TSC2,LAMTOR1,LAMTOR3	Reactome_2016	2274	28	9	Alpha	unchanged	up	human
APC truncation mutants have impaired AXIN binding_Homo sapiens_R-HSA-5467337	0.00286541	0.0177493	3.76932	22.0695	PPP2CA,GSK3B,PPP2CB,CSNK1A1,PPP2R1A,PPP2R5B	Reactome_2016	2274	14	6	Alpha	unchanged	up	human
Frs2-mediated activation_Homo sapiens_R-HSA-170968	0.00296045	0.0177627	1.53914	8.9615	CAMK2B,CAMK2D,YWHAB,PHB,PSMD8,PPP2CA,RAP1B,PSMB7,PPP2CB,PSMD6,NRAS,PSMB2,UBB,PPP2R1A,PSMD2,PSMD3,UBC,PSMD1,PSMF1,RPS27A,SPTAN1,SPTBN1,JAK1,MAP2K2,PPP2R5B,PSMB8,PSMB9,PPP5C,PSMA3,PSMC5,PSMA4,PTPRA,RASA4,AKAP9,PSME1,NF1,PSME2,GRB2,KRAS,LAMTOR3,MAP3K11,FGFR1	Reactome_2016	2274	240	42	Alpha	unchanged	up	human
AXIN mutants destabilize the destruction complex, activating WNT signaling_Homo sapiens_R-HSA-4839735	0.00286541	0.0178215	3.76932	22.0695	PPP2CA,GSK3B,PPP2CB,CSNK1A1,PPP2R1A,PPP2R5B	Reactome_2016	2274	14	6	Alpha	unchanged	up	human
AXIN missense mutants destabilize the destruction complex_Homo sapiens_R-HSA-5467340	0.00286541	0.0178942	3.76932	22.0695	PPP2CA,GSK3B,PPP2CB,CSNK1A1,PPP2R1A,PPP2R5B	Reactome_2016	2274	14	6	Alpha	unchanged	up	human
truncated APC mutants destabilize the destruction complex_Homo sapiens_R-HSA-4839744	0.00286541	0.0179676	3.76932	22.0695	PPP2CA,GSK3B,PPP2CB,CSNK1A1,PPP2R1A,PPP2R5B	Reactome_2016	2274	14	6	Alpha	unchanged	up	human
Signaling by EGFR_Homo sapiens_R-HSA-177929	0.000530328	0.0180312	1.65172	12.4573	KLB,GSK3A,AHCYL1,PSMD14,CUL3,ARAF,IRS2,PHB,FOXO3,CBL,PSMA7,PSMB10,PPP2CB,PSMB5,UBB,PPP2R1A,PRKAR2B,PSMB3,PPP2R5E,AKT2,ADRBK1,AP2S1,AKT1,PSMD1,SPTBN1,SH3GL2,AP2M1,BRAP,BAD,DAB2IP,PPP2R5A,PRKCA,PTPN11,RBX1,PSMA3,PSMC4,AGO1,RASA1,RASA2,IL3RA,RPS6KB2,NF1,TRIB3,ARHGEF7,RAF1,TNRC6A	Reactome_2016	1569	355	46	Alpha	up	unchanged	mouse
SCF(Skp2)-mediated degradation of p27/p21_Homo sapiens_R-HSA-187577	0.000848742	0.0180358	3.56407	25.2043	PSMB6,PSMB4,PSMC6,PSMD14,PSMC3,PSMB3,PSMC4,PSMC2,PSMA7	Reactome_2016	856	59	9	Alpha	up	up	human
Truncations of AMER1 destabilize the destruction complex_Homo sapiens_R-HSA-5467348	0.00286541	0.0180415	3.76932	22.0695	PPP2CA,GSK3B,PPP2CB,CSNK1A1,PPP2R1A,PPP2R5B	Reactome_2016	2274	14	6	Alpha	unchanged	up	human
DNA Damage Recognition in GG-NER_Homo sapiens_R-HSA-5696394	0.00249029	0.0180575	4.27899	25.6541	COPS4,COPS6,PARP1,COPS2,COPS8,RAD23B	Reactome_2016	738	38	6	Beta	up	unchanged	human
AMER1 mutants destabilize the destruction complex_Homo sapiens_R-HSA-4839748	0.00286541	0.018116	3.76932	22.0695	PPP2CA,GSK3B,PPP2CB,CSNK1A1,PPP2R1A,PPP2R5B	Reactome_2016	2274	14	6	Alpha	unchanged	up	human
IRS-mediated signalling_Homo sapiens_R-HSA-112399	0.00318704	0.0186826	1.46534	8.42375	RET,YWHAB,PRKAG2,ARRB2,PSMD9,SPRED2,DUSP10,NRTN,SPTAN1,RPS6,TSC2,TSC1,KSR2,DUSP8,DUSP7,PSMA6,PSMA4,RRAGC,RRAGD,AKAP9,PSME4,RASA2,IL3RA,PSME2,TRIB3,SOS1,UBA52,CAMK2B,SPTBN4,PSMD11,PIK3R4,PDGFA,PIK3R1,NRAS,UBB,PSMB3,PSMB1,EIF4EBP1,MAPK1,RPS27A,SPTBN1,MAPK3,PTPN11,PSMB8,MTOR,GRIN1,PSMC3,PSMC1,PSMC2,GRB2,KBTBD7	Reactome_2016	2451	284	51	Beta	up	up	mouse
Downregulation of TGF-beta receptor signaling_Homo sapiens_R-HSA-2173788	0.00336855	0.0187414	3.93133	22.3821	PPP1R15A,PPP1CB,SMAD2,PPP1CC,UBB,UBC	Reactome_2016	1174	26	6	Beta	up	up	human
TCA Cycle_Mus musculus_WP434	0.000687847	0.0187868	5.42005	39.4685	PDHX,MDH1,SDHC,PDHB,ACO2,SDHB	WikiPathways_2016	738	30	6	Beta	up	unchanged	human
Steroid biosynthesis_Homo sapiens_hsa00100	0.00102769	0.0188197	3.49498	24.047	SQLE,EBP,NSDHL,SOAT1,DHCR24,DHCR7,HSD17B7,LIPA	KEGG_2016	2289	20	8	Beta	unchanged	up	mouse
RHO GTPase Effectors_Homo sapiens_R-HSA-195258	0.00314917	0.0188212	1.51758	8.7422	ITGB1,RTKN,YWHAB,BRK1,KLC1,LIN7B,PMF1,MYL12B,CENPC,ACTG1,PPP2CA,PPP2CB,PAK1,PPP2R1A,CDH1,DVL2,RAC1,BUB3,MYH10,HIST1H2AC,YWHAG,YWHAH,ACTR3,NUDC,PPP1R12A,PPP2R5B,ARPC5,RHOC,RANGAP1,YWHAZ,RHOA,MYL6,CLIP1,DIAPH2,APITD1,CTTN,KIF2A,ARPC2,ARPC3,ABI1,GRB2,PKN1,PFN1,PFN2	Reactome_2016	2274	255	44	Alpha	unchanged	up	human
Estrogen signaling pathway_Homo sapiens_WP712	0.0006035	0.0188378	3.419	25.3442	MAPK9,JUN,MAP2K1,CREB1,CHUK,PIK3CA,GNAS,MAPK14,PRKACA	WikiPathways_2016	2289	23	9	Beta	unchanged	up	mouse
Inactivation of APC/C via direct inhibition of the APC/C complex_Homo sapiens_R-HSA-141430	0.000542198	0.0188537	7.07214	53.1816	ANAPC16,ANAPC7,CDC16,CDC27,ANAPC11	Reactome_2016	707	20	5	Alpha	up	unchanged	human
Integrated Breast Cancer Pathway_Homo sapiens_WP1984	0.00078314	0.0190129	1.80587	12.9159	BMPR2,CERK,SMEK1,MYCBP2,ODC1,PTEN,TFPI,FOXO1,STK11,CCND1,ZMIZ1,DAG1,MAPK1,RAC1,RPP38,SMAD4,RALGAPA1,GADD45A,DCAKD,NCOA3,MRE11A,PIAS1,SMAD7,RAD50,WEE1,CREB1,SP1,CDK4,PKIA,CTNNB1,ATM	WikiPathways_2016	2216	155	31	Alpha	unchanged	up	mouse
XPodNet - protein-protein interactions in the podocyte expanded by STRING_Mus musculus_WP2309	0.000702741	0.0191936	1.47587	10.7156	RAB3B,CDKN1A,HSP90AB1,ARPC5L,ACTB,PPP3CA,UCHL1,PSMD7,TUBA1A,YWHAQ,PPP2R1A,AKT1,TMED2,KIFAP3,ACP1,SPTAN1,YWHAG,RALGPS1,USP8,PDCD6IP,ANXA2,KRT8,PRPF40A,PAX6,FOS,ACTN4,ISL1,SEPT2,MED28,CLDN7,SLC29A4,RAF1,PFN1,EZR,PFN2,KHDRBS1,VCP,CD151,SMARCD3,EPAS1,NRXN1,IQGAP1,CXXC5,APH1A,SDCBP,PARD6A,POLR2B,BAG1,SPP1,CTNNA1,DVL3,TCEB1,PAK3,BRD7,SPTBN1,SMAD2,EGLN2,PEX19,RAB27A,ARPC4,ARPC5,SYT13,MAFB,ARPC2,ARPC3,PT…	WikiPathways_2016	1174	808	70	Beta	up	up	human
Inhibition of the proteolytic activity of APC/C required for the onset of anaphase by mitotic spindle checkpoint components_Homo sapiens_R-HSA-141405	0.000542198	0.0192922	7.07214	53.1816	ANAPC16,ANAPC7,CDC16,CDC27,ANAPC11	Reactome_2016	707	20	5	Alpha	up	unchanged	human
Regulation of TP53 Expression and Degradation_Homo sapiens_R-HSA-6806003	0.00336372	0.0194207	2.82965	16.1141	PPP2CA,USP7,RNF34,MAPKAP1,UBC,AKT3,MDM2,PPP2R5C,UBA52	Reactome_2016	1767	36	9	Alpha	up	up	mouse
Pyruvate metabolism_Homo sapiens_R-HSA-70268	0.00277256	0.0198225	5.01857	29.5492	PDHX,MPC1,GLO1,PDHB,HAGH	Reactome_2016	738	27	5	Beta	up	unchanged	human
WNT5A-dependent internalization of FZD4_Homo sapiens_R-HSA-5099900	0.000621889	0.0198227	5.09879	37.6431	CLTC,CLTB,DVL2,AP2S1,PRKCA,AP2M1	Reactome_2016	1569	15	6	Alpha	up	unchanged	mouse
FGFR2 alternative splicing_Homo sapiens_R-HSA-6803529	0.000610561	0.0198757	3.92215	29.0283	TIAL1,TIA1,NCBP1,NCBP2,HNRNPH1,GTF2F1,GTF2F2,POLR2K	Reactome_2016	1569	26	8	Alpha	up	unchanged	mouse
Translation Factors_Homo sapiens_WP107	0.000278782	0.0203046	4.12314	33.7483	EIF2B4,EIF6,EIF3J,EIF4H,EIF3G,PABPC1,EEF2,EIF3A,PAIP1	WikiPathways_2016	856	51	9	Alpha	up	up	human
Signaling by EGFR in Cancer_Homo sapiens_R-HSA-1643713	0.00355033	0.020654	3.24029	18.2776	NRAS,UBB,CDC37,UBC,KRAS,GRB2,RPS27A	Reactome_2016	2274	19	7	Alpha	unchanged	up	human
Signaling by Ligand-Responsive EGFR Variants in Cancer_Homo sapiens_R-HSA-5637815	0.00355033	0.0207328	3.24029	18.2776	NRAS,UBB,CDC37,UBC,KRAS,GRB2,RPS27A	Reactome_2016	2274	19	7	Alpha	unchanged	up	human
Constitutive Signaling by Ligand-Responsive EGFR Cancer Variants_Homo sapiens_R-HSA-1236382	0.00355033	0.0208123	3.24029	18.2776	NRAS,UBB,CDC37,UBC,KRAS,GRB2,RPS27A	Reactome_2016	2274	19	7	Alpha	unchanged	up	human
Effects of PIP2 hydrolysis_Homo sapiens_R-HSA-114508	0.0036356	0.0209904	2.71998	15.2781	DGKE,DAGLA,DGKD,DGKQ,ITPR1,ITPR2,ITPR3,ABHD6,DGKZ	Reactome_2016	2451	27	9	Beta	up	up	mouse
Dectin-1 mediated noncanonical NF-kB signaling_Homo sapiens_R-HSA-5607761	0.00108555	0.0210239	3.44722	23.5296	PSMB6,PSMB4,PSMC6,PSMD14,PSMC3,PSMB3,PSMC4,PSMC2,PSMA7	Reactome_2016	856	61	9	Alpha	up	up	human
RNA Polymerase III Transcription Initiation From Type 2 Promoter_Homo sapiens_R-HSA-76066	0.0036356	0.02107	2.71998	15.2781	GTF3C1,GTF3C3,GTF3C4,BRF1,GTF3C6,POLR3C,POLR2F,POLR3K,POLR2L	Reactome_2016	2451	27	9	Beta	up	up	mouse
Platelet sensitization by LDL_Homo sapiens_R-HSA-432142	0.00298038	0.0212092	6.37653	37.084	PPP2CA,PPP2R5E,PPP2R5B,PPP2R5C	Reactome_2016	738	17	4	Beta	up	unchanged	human
Fatty acid, triacylglycerol, and ketone body metabolism_Homo sapiens_R-HSA-535734	0.000839878	0.0214169	1.6644	11.7877	AGPAT5,ECHS1,TECR,CCNC,MED16,AACS,HMGCL,MED13,CPT2,OXCT1,MED10,TGS1,ACADM,DECR2,DECR1,NCOA1,ESRRA,PRKAB2,AGK,NCOA3,APOA2,ACSL5,ELOVL6,ELOVL7,MUT,MED6,SREBF2,AGT,MED28,MED22,ACLY,NCOR1,SP1,ACOX1,FASN,MTF1,MED20,PCCB,PPT2,CLOCK	Reactome_2016	2216	217	40	Alpha	unchanged	up	mouse
NCAM signaling for neurite out-growth_Homo sapiens_R-HSA-375165	0.00385936	0.021789	1.57439	8.74931	SPTBN4,RASGRF2,WDR83,ARRB2,CSF2RA,DUSP16,PSMD8,PPP2CA,PSMB4,DUSP10,PSMD4,PSMD2,UBC,PSMF1,SPTAN1,SPTBN2,JAK1,KL,MAP2K1,DUSP1,BRAF,KSR2,PPP2R5C,DUSP8,PSMB8,PSMA5,PSMA6,PSMC5,PSMC6,PSMA1,PSMC3,PTPRA,AKAP9,GRB2,TLN1,UBA52,FGFR1	Reactome_2016	1767	266	37	Alpha	up	up	mouse
Asparagine N-linked glycosylation_Homo sapiens_R-HSA-446203	0.000826926	0.0218137	1.60367	11.3825	COPA,MCFD2,LMAN2L,RPN2,DCTN1,COPB1,GOSR2,CTSZ,LMAN1,PPP6C,GANAB,MAN2A2,LMAN2,PPP6R3,MAN1C1,MLEC,ST3GAL6,MGAT1,TMED7,UGGT2,YKT6,MPDU1,NSF,SLC35A1,COG7,TRAPPC2L,COG6,FUCA1,SLC35C1,ST8SIA3,COPZ2,ANK3,DPM1,DPM2,DPM3,DAD1,STT3A,PREB,COPG2,CALR,SEC22B,B4GALT6,SEC22A,FOLR1,ST6GALNAC5,BET1	Reactome_2016	2216	259	46	Alpha	unchanged	up	mouse
Mitotic Spindle Checkpoint_Homo sapiens_R-HSA-69618	0.000691084	0.0220283	6.73537	49.015	ANAPC16,ANAPC7,CDC16,CDC27,ANAPC11	Reactome_2016	707	21	5	Alpha	up	unchanged	human
Macroautophagy_Homo sapiens_R-HSA-1632852	0.00316046	0.0222834	3.23585	18.6289	ATG3,GABARAPL2,UVRAG,MAP1LC3B,RRAGA,RRAGB,LAMTOR2,CHMP6	Reactome_2016	738	67	8	Beta	up	unchanged	human
Formation of TC-NER Pre-Incision Complex_Homo sapiens_R-HSA-6781823	0.00318738	0.0223701	3.57928	20.5757	COPS4,COPS6,COPS2,PPIE,POLR2G,COPS8,POLR2L	Reactome_2016	738	53	7	Beta	up	unchanged	human
Association of TriC/CCT with target proteins during biosynthesis_Homo sapiens_R-HSA-390471	0.00119047	0.0224867	4.19363	28.2374	NOP56,TCP1,CCT8,FKBP9,FBXL5,CCT5,FBXW2	Reactome_2016	856	39	7	Alpha	up	up	human
TP53 regulates transcription of additional cell cycle genes whose exact role in the p53 pathway remain uncertain_Homo sapiens_R-HSA-6804115	0.000691084	0.022497	6.73537	49.015	CNOT4,CNOT7,CNOT2,PLAGL1,RQCD1	Reactome_2016	707	21	5	Alpha	up	unchanged	human
Insulin receptor signalling cascade_Homo sapiens_R-HSA-74751	0.00396501	0.0225519	1.45002	8.01899	RET,YWHAB,PRKAG2,ARRB2,PSMD9,SPRED2,DUSP10,NRTN,SPTAN1,RPS6,TSC2,TSC1,KSR2,DUSP8,DUSP7,PSMA6,PSMA4,RRAGC,RRAGD,AKAP9,PSME4,RASA2,IL3RA,PSME2,TRIB3,SOS1,UBA52,CAMK2B,SPTBN4,PSMD11,PIK3R4,PDGFA,PIK3R1,NRAS,UBB,PSMB3,PSMB1,EIF4EBP1,MAPK1,RPS27A,SPTBN1,MAPK3,PTPN11,PSMB8,MTOR,GRIN1,PSMC3,PSMC1,PSMC2,GRB2,KBTBD7	Reactome_2016	2451	287	51	Beta	up	up	mouse
VEGFR2 mediated vascular permeability_Homo sapiens_R-HSA-5218920	0.00411918	0.0227522	3.78573	20.7916	MLST8,CTNNA1,AKT1,CTNNB1,PAK3,CALM1	Reactome_2016	1174	27	6	Beta	up	up	human
BDNF signaling pathway_Homo sapiens_WP2380	0.000626101	0.0228005	1.77855	13.1186	GABRB3,GRIA2,PRKAA1,RAB3A,RASGRF1,IRS2,FOXO3,PTPRF,RELA,RPS6KA3,MAPK8,CFL1,FYN,EIF4E,GRIA3,SH2B1,NSF,MEF2A,MAP3K2,EGR1,BAD,STAT1,SORT1,KIDINS220,RPS6,RHOG,FRS2,EEF2,GNB2L1,DLG1,CREB1,APC,MAPT	WikiPathways_2016	2577	144	33	Beta	unchanged	up	human
Arf1 pathway_Homo sapiens_faef51c6-6189-11e5-8ac5-06603eb7f303	0.000547605	0.0228899	3.80183	28.5516	CYTH2,COPA,GGA3,GOSR2,CLTA,AP2A1,ASAP1,RAC1	NCI-Nature_2016	2216	19	8	Alpha	unchanged	up	mouse
ATF6-alpha activates chaperone genes_Homo sapiens_R-HSA-381183	0.00406948	0.0228908	4.07997	22.4571	NFYB,NFYC,DDIT3,CALR,ATF4	Reactome_2016	2451	10	5	Beta	up	up	mouse
Physiological and Pathological Hypertrophy of the Heart_Homo sapiens_WP1528	0.00116339	0.0231091	3.16623	21.3924	MAP2K3,CAMK2D,PPP3CB,MYEF2,PRKCE,STAT3,RAC1,IL6ST,RHOA	WikiPathways_2016	2274	25	9	Alpha	unchanged	up	human
BDNF signaling pathway_Homo sapiens_WP2380	0.000802586	0.023382	1.8203	12.9745	GABRB3,GSK3B,SHC2,PRKAA1,RASGRF1,PIK3R2,FOXO3,RELA,PPP2CA,RPS6KA3,MAPK9,DPYSL2,SIRPA,NCAM1,JAK2,EIF4E,MAP2K5,MEF2A,MAP2K1,JUN,CHUK,PDPK1,SORT1,EIF2S2,MAPK14,NFKBIA,MARCKS,CREB1,CDK5,CTNNB1	WikiPathways_2016	2289	144	30	Beta	unchanged	up	mouse
2-Oxocarboxylic acid metabolism_Homo sapiens_hsa01210	0.0016815	0.023461	3.6215	23.1344	CS,GOT1,IDH1,GOT2,IDH3B,ACO2,BCAT2	KEGG_2016	2274	17	7	Alpha	unchanged	up	human
IRS-related events triggered by IGF1R_Homo sapiens_R-HSA-2428928	0.00425825	0.0236055	1.44499	7.88804	RET,YWHAB,PRKAG2,ARRB2,PSMD9,SPRED2,DUSP10,NRTN,SPTAN1,RPS6,TSC2,TSC1,KSR2,DUSP8,DUSP7,PSMA6,PSMA4,RRAGC,RRAGD,AKAP9,PSME4,RASA2,IL3RA,PSME2,TRIB3,SOS1,UBA52,CAMK2B,SPTBN4,PSMD11,PIK3R4,PDGFA,PIK3R1,NRAS,UBB,PSMB3,PSMB1,EIF4EBP1,MAPK1,RPS27A,SPTBN1,MAPK3,PTPN11,PSMB8,MTOR,GRIN1,PSMC3,PSMC1,PSMC2,GRB2,KBTBD7	Reactome_2016	2451	288	51	Beta	up	up	mouse
Signaling by Type 1 Insulin-like Growth Factor 1 Receptor (IGF1R)_Homo sapiens_R-HSA-2404192	0.00425825	0.0236913	1.44499	7.88804	RET,YWHAB,PRKAG2,ARRB2,PSMD9,SPRED2,DUSP10,NRTN,SPTAN1,RPS6,TSC2,TSC1,KSR2,DUSP8,DUSP7,PSMA6,PSMA4,RRAGC,RRAGD,AKAP9,PSME4,RASA2,IL3RA,PSME2,TRIB3,SOS1,UBA52,CAMK2B,SPTBN4,PSMD11,PIK3R4,PDGFA,PIK3R1,NRAS,UBB,PSMB3,PSMB1,EIF4EBP1,MAPK1,RPS27A,SPTBN1,MAPK3,PTPN11,PSMB8,MTOR,GRIN1,PSMC3,PSMC1,PSMC2,GRB2,KBTBD7	Reactome_2016	2451	288	51	Beta	up	up	mouse
IGF1R signaling cascade_Homo sapiens_R-HSA-2428924	0.00425825	0.0237778	1.44499	7.88804	RET,YWHAB,PRKAG2,ARRB2,PSMD9,SPRED2,DUSP10,NRTN,SPTAN1,RPS6,TSC2,TSC1,KSR2,DUSP8,DUSP7,PSMA6,PSMA4,RRAGC,RRAGD,AKAP9,PSME4,RASA2,IL3RA,PSME2,TRIB3,SOS1,UBA52,CAMK2B,SPTBN4,PSMD11,PIK3R4,PDGFA,PIK3R1,NRAS,UBB,PSMB3,PSMB1,EIF4EBP1,MAPK1,RPS27A,SPTBN1,MAPK3,PTPN11,PSMB8,MTOR,GRIN1,PSMC3,PSMC1,PSMC2,GRB2,KBTBD7	Reactome_2016	2451	288	51	Beta	up	up	mouse
Advanced glycosylation endproduct receptor signaling_Homo sapiens_R-HSA-879415	0.000857664	0.0238587	8.70417	61.4627	APP,CAPZA1,DDOST,MAPK3	Reactome_2016	707	13	4	Alpha	up	unchanged	human
Budding and maturation of HIV virion_Homo sapiens_R-HSA-162588	0.000961358	0.0241127	3.25056	22.5822	TSG101,PDCD6IP,CHMP2B,CHMP4C,NEDD4L,VPS37D,CHMP4B,RPS27A,CHMP5	Reactome_2016	2216	25	9	Alpha	unchanged	up	mouse
Nuclear Events (kinase and transcription factor activation)_Homo sapiens_R-HSA-198725	0.000868218	0.0241523	3.27654	23.0966	MEF2A,PPP2CA,PPP2CB,RPS6KA3,CREB1,PPP2R1B,PPP2R1A,MAPKAPK2,MAPK14	Reactome_2016	2289	24	9	Beta	unchanged	up	mouse
NCAM signaling for neurite out-growth_Homo sapiens_R-HSA-375165	0.00417183	0.0241776	1.48789	8.15274	CAMK2B,CAMK2D,YWHAB,PHB,CACNA1C,PSMD8,PPP2CA,RAP1B,PSMB7,PPP2CB,PSMD6,NRAS,PSMB2,UBB,PPP2R1A,PSMD2,PSMD3,UBC,PSMD1,PSMF1,RPS27A,SPTAN1,SPTBN1,JAK1,PRNP,MAP2K2,PPP2R5B,PSMB8,PSMB9,PPP5C,PSMA3,PSMC5,PSMA4,CREB1,PTPRA,RASA4,AKAP9,PSME1,NF1,PSME2,GRB2,KRAS,LAMTOR3,MAP3K11,FGFR1	Reactome_2016	2274	266	45	Alpha	unchanged	up	human
Cell Cycle Checkpoints_Homo sapiens_R-HSA-69620	0.00440024	0.0243046	1.56922	8.51473	CDKN1A,PSMD11,ANAPC16,YWHAB,ANAPC10,ANAPC11,PSMD9,CDC23,HERC2,ORC6,UBB,PSMB3,CDC26,PSMB1,WHSC1,RPS27A,RMI1,H2AFX,PSMB8,PSMA6,RAD50,PSMA4,PSMC3,PSMC1,RPA3,PSME4,PSMC2,PSME2,ANAPC4,MDM4,RAD1,UBA52,ANAPC1,RHNO1,HIST1H2BC	Reactome_2016	2451	182	35	Beta	up	up	mouse
Calcium Regulation in the Cardiac Cell_Homo sapiens_WP536	0.0012838	0.0243922	1.77082	11.79	CAMK2B,RGS17,CAMK2D,YWHAB,CACNA1A,CACNA1C,ADCY1,GNAI1,RGS4,GNG2,GNG4,PRKAR2A,GNG7,GNA11,ANXA6,PRKACB,YWHAG,RGS7,YWHAH,KCNJ3,PRKCE,ATP1B3,GNG12,YWHAZ,GNAO1,FXYD2,GNAS,CALM3,GNB5,CALR	WikiPathways_2016	2274	149	30	Alpha	unchanged	up	human
Asymmetric localization of PCP proteins_Homo sapiens_R-HSA-4608870	0.00137314	0.024429	3.33778	21.9982	PSMB6,PSMB4,PSMC6,PSMD14,PSMC3,PSMB3,PSMC4,PSMC2,PSMA7	Reactome_2016	856	63	9	Alpha	up	up	human
Membrane Trafficking_Homo sapiens_R-HSA-199991	0.000303382	0.0244302	1.66667	13.5009	ARF3,ARF1,CLTC,BICD2,GOLGA2,PPP6R3,TMED2,TMED7,SH3D19,YWHAH,COG8,COG6,AP1B1,COG2,ANK2,ARFGAP3,PRKAB1,YWHAZ,ARFGAP1,ARFGAP2,RINT1,TBC1D1,DYNC1LI2,KIF2A,DNAJC6,NAA38,EXOC5,PAFAH1B2,RAB1A,GOSR1,ARL1,KLC4,KLC3,SCFD1,CUX1,BLOC1S1,LMAN2,UBC,CYTH1,TRAPPC2,TRAPPC3,VTA1,HIP1R,DTNBP1,SNF8,RAB10,CPD,SEC24D,CALM1	Reactome_2016	1400	420	49	Beta	up	unchanged	mouse
Interleukin receptor SHC signaling_Homo sapiens_R-HSA-912526	0.00433483	0.0244734	1.50773	8.20365	CAMK2B,CAMK2D,YWHAB,PHB,PSMD8,PPP2CA,RAP1B,PSMB7,PPP2CB,PSMD6,NRAS,PSMB2,UBB,PPP2R1A,PSMD2,PSMD3,UBC,PSMD1,PSMF1,RPS27A,SPTAN1,SPTBN1,JAK1,MAP2K2,PPP2R5B,PSMB8,PSMB9,PPP5C,PSMA3,PSMC5,PSMA4,PTPRA,RASA4,AKAP9,PSME1,NF1,PSME2,GRB2,KRAS,LAMTOR3,MAP3K11,FGFR1	Reactome_2016	2274	245	42	Alpha	unchanged	up	human
Misspliced GSK3beta mutants stabilize beta-catenin_Homo sapiens_R-HSA-5339716	0.00432013	0.0244808	3.51803	19.1538	PPP2CA,GSK3B,PPP2CB,CSNK1A1,PPP2R1A,PPP2R5B	Reactome_2016	2274	15	6	Alpha	unchanged	up	human
Chromatin modifying enzymes_Homo sapiens_R-HSA-3247509	0.00100835	0.0244885	1.63807	11.3017	PHF2,KDM5C,KDM5D,SETD8,SETD7,JADE1,ASH2L,ARID4B,ING4,CCND1,RUVBL1,WDR5,SMYD3,WHSC1,UTY,RBBP7,JAK2,ARID2,MTA2,MTA3,NCOA1,ATF7IP,DR1,PRMT7,KDM2A,SETDB1,TAF12,TAF10,H2AFX,ELP3,GATAD2B,KAT2B,NCOR1,MRGBP,YEATS2,CDK4,KAT6A,CLOCK,OGT,KDM7A,HIST1H2BC	Reactome_2016	2216	226	41	Alpha	unchanged	up	mouse
PP2A-mediated dephosphorylation of key metabolic factors_Homo sapiens_R-HSA-163767	0.00439116	0.02452	5.02576	27.2806	PPP2CA,PPP2CB,MLXIPL,PPP2R1A	Reactome_2016	2274	7	4	Alpha	unchanged	up	human
S37 mutants of beta-catenin aren't phosphorylated_Homo sapiens_R-HSA-5358749	0.00432013	0.0245718	3.51803	19.1538	PPP2CA,GSK3B,PPP2CB,CSNK1A1,PPP2R1A,PPP2R5B	Reactome_2016	2274	15	6	Alpha	unchanged	up	human
T41 mutants of beta-catenin aren't phosphorylated_Homo sapiens_R-HSA-5358752	0.00432013	0.0246635	3.51803	19.1538	PPP2CA,GSK3B,PPP2CB,CSNK1A1,PPP2R1A,PPP2R5B	Reactome_2016	2274	15	6	Alpha	unchanged	up	human
p53-Dependent G1 DNA Damage Response_Homo sapiens_R-HSA-69563	0.00137314	0.0247164	3.33778	21.9982	PSMB6,PSMB4,PSMC6,PSMD14,PSMC3,PSMB3,PSMC4,PSMC2,PSMA7	Reactome_2016	856	63	9	Alpha	up	up	human
Regulation of TP53 Activity through Acetylation_Homo sapiens_R-HSA-6804758	0.00449273	0.0247262	2.83824	15.3415	BRPF1,RBBP4,HDAC1,AKT3,EP300,CHD3,BRD7,GATAD2B	Reactome_2016	2451	23	8	Beta	up	up	mouse
phosphorylation site mutants of CTNNB1 are not targeted to the proteasome by the destruction complex_Homo sapiens_R-HSA-4839743	0.00432013	0.0247558	3.51803	19.1538	PPP2CA,GSK3B,PPP2CB,CSNK1A1,PPP2R1A,PPP2R5B	Reactome_2016	2274	15	6	Alpha	unchanged	up	human
S45 mutants of beta-catenin aren't phosphorylated_Homo sapiens_R-HSA-5358751	0.00432013	0.0248489	3.51803	19.1538	PPP2CA,GSK3B,PPP2CB,CSNK1A1,PPP2R1A,PPP2R5B	Reactome_2016	2274	15	6	Alpha	unchanged	up	human
Chromatin organization_Homo sapiens_R-HSA-4839726	0.00100835	0.0248835	1.63807	11.3017	PHF2,KDM5C,KDM5D,SETD8,SETD7,JADE1,ASH2L,ARID4B,ING4,CCND1,RUVBL1,WDR5,SMYD3,WHSC1,UTY,RBBP7,JAK2,ARID2,MTA2,MTA3,NCOA1,ATF7IP,DR1,PRMT7,KDM2A,SETDB1,TAF12,TAF10,H2AFX,ELP3,GATAD2B,KAT2B,NCOR1,MRGBP,YEATS2,CDK4,KAT6A,CLOCK,OGT,KDM7A,HIST1H2BC	Reactome_2016	2216	226	41	Alpha	unchanged	up	mouse
Class I MHC mediated antigen processing & presentation_Homo sapiens_R-HSA-983169	0.00104287	0.0249312	1.53943	10.5694	UBE2D1,UBE3B,HERC4,NPEPPS,PSMD7,HERC2,UBE2Q1,PSMD5,CTSL,UBE2Q2,PSMD3,FBXO4,ITGAV,B2M,HERC6,AREL1,FBXW7,FBXW11,UBE2E1,PJA1,TRAF7,PSMA4,PSMA2,PSME1,UBE2V2,PSME2,PSMD12,PSMD11,CUL5,UBR4,ASB13,NEDD4L,UBR2,KLHL13,UBE2J1,PSMB6,SOCS3,ZNRF1,BTBD1,RPS27A,ATG7,HACE1,UBE2B,RNF25,ASB6,UBE2O,TPP2,UBA1,TRIM37,CALR,DZIP3,UBE2M	Reactome_2016	2216	305	52	Alpha	unchanged	up	mouse
S33 mutants of beta-catenin aren't phosphorylated_Homo sapiens_R-HSA-5358747	0.00432013	0.0249427	3.51803	19.1538	PPP2CA,GSK3B,PPP2CB,CSNK1A1,PPP2R1A,PPP2R5B	Reactome_2016	2274	15	6	Alpha	unchanged	up	human
p53-Dependent G1/S DNA damage checkpoint_Homo sapiens_R-HSA-69580	0.00137314	0.0250107	3.33778	21.9982	PSMB6,PSMB4,PSMC6,PSMD14,PSMC3,PSMB3,PSMC4,PSMC2,PSMA7	Reactome_2016	856	63	9	Alpha	up	up	human
Viral mRNA Translation_Homo sapiens_R-HSA-192823	0.00376675	0.0258436	2.9036	16.2066	RPS4X,RPS25,RPS29,RPL11,RPL36,RPL36A,FAU,RPL39,RPS23	Reactome_2016	738	84	9	Beta	up	unchanged	human
RHO GTPases activate KTN1_Homo sapiens_R-HSA-5625970	0.00091265	0.0258584	5.79408	40.5537	KLC3,KIF5B,RHOG,RHOA,KTN1	Reactome_2016	1569	11	5	Alpha	up	unchanged	mouse
RNA Polymerase III Transcription Initiation From Type 1 Promoter_Homo sapiens_R-HSA-76061	0.00478375	0.0259544	2.62284	14.0126	GTF3C1,GTF3C3,GTF3C4,BRF1,GTF3C6,POLR3C,POLR2F,POLR3K,POLR2L	Reactome_2016	2451	28	9	Beta	up	up	mouse
Regulation of TP53 Activity through Methylation_Homo sapiens_R-HSA-6804760	0.00466689	0.0259649	3.5743	19.1842	PRMT5,EHMT2,UBC,MDM2,EP300,UBA52	Reactome_2016	1767	19	6	Alpha	up	up	mouse
PERK regulates gene expression_Homo sapiens_R-HSA-381042	0.00478375	0.0260468	2.62284	14.0126	EXOSC5,NFYB,NFYC,DDIT3,PARN,EIF2AK3,ASNS,ATF3,ATF4	Reactome_2016	2451	28	9	Beta	up	up	mouse
Signaling by SCF-KIT_Homo sapiens_R-HSA-1433557	0.000954147	0.0260687	1.6473	11.4565	KLB,GRB7,GSK3A,PSMD14,CUL3,ARAF,IRS2,PHB,FOXO3,CBL,PSMA7,PSMB10,PPP2CB,PSMB5,UBB,PPP2R1A,PSMB3,PPP2R5E,AKT2,AKT1,PSMD1,SPTBN1,BRAP,STAT5B,BAD,STAT3,DAB2IP,PPP2R5A,PRKCA,PTPN11,RBX1,PSMA3,PSMC4,AGO1,RASA1,RASA2,IL3RA,RPS6KB2,NF1,TRIB3,RAF1,TNRC6A	Reactome_2016	1569	325	42	Alpha	up	unchanged	mouse
Downstream signaling events of B Cell Receptor (BCR)_Homo sapiens_R-HSA-1168372	0.00101015	0.0261953	1.68378	11.6141	PHLPP2,GSK3B,PSMD12,CDKN1B,PSMD13,PTEN,PIK3R2,FOXO3,RELA,PSMB10,PPP2CA,PSMB7,PPP2CB,PSMB5,FGF9,PPP2R1B,PSMB2,PPP2R1A,PSMD5,AKT2,RICTOR,BTRC,CHUK,PDPK1,INSR,PPP2R5A,NFKBIA,PSMA5,NR4A1,PSMA3,CREB1,PSMC6,PIK3CA,PSMA1,PSMA2,AGO1,TNRC6B	Reactome_2016	2289	192	37	Beta	unchanged	up	mouse
Vesicle-mediated transport_Homo sapiens_R-HSA-5653656	0.00487793	0.026279	1.32682	7.0627	ARF4,APP,TFRC,YWHAB,CTSZ,CLTA,PRKAG2,KIF12,MIA3,PIK3C2A,BICD1,USE1,KIF5C,MAN1A2,FTH1,AP1S2,TMED3,KIF21A,KIF1B,SNAP29,SPTAN1,SH3GL2,DYNC2H1,HSP90AA1,SEC13,NAA30,TRAPPC2L,EXOC8,EXOC7,RALGAPA2,VPS37C,COPZ2,VPS37A,AP3B1,ANK3,DYNLL1,GJD2,TRAPPC6A,VAMP7,RALGAPB,RAB36,TRAPPC6B,GORASP1,PREB,SEC22B,UBA52,ARF5,EXOC1,CHMP5,SPTBN4,DYNC1I2,DCTN5,NBAS,RAB5C,USO1,NAPG,LMAN1,UBB,MAN2A1,MYO6,RPS27A,SPTBN1,TXNDC5,…	Reactome_2016	2451	492	80	Beta	up	up	mouse
ATF4 activates genes_Homo sapiens_R-HSA-380994	0.004805	0.0264448	3.16921	16.9176	KHSRP,NFYC,DDIT3,PARN,ASNS,ATF3,HERPUD1	Reactome_2016	1767	25	7	Alpha	up	up	mouse
HTLV-I infection_Homo sapiens_hsa05166	0.00200043	0.026642	1.51813	9.43424	ATF2,CDKN1A,TRRAP,CRTC1,SRF,PDGFA,PIK3R3,PIK3R1,ANAPC10,ADCY6,ANAPC11,ELK4,IKBKB,POLB,POLD3,PPP3CA,POLD4,PPP3R1,NRAS,ZFP36,MAPK8,CDC23,XPO1,CDC26,AKT3,DVL1,TSPO,EP300,PRKACB,WNT4,STAT5B,CDKN2B,IL1R1,NFYB,NFATC3,NFATC2,TGFBR1,KAT2B,DLG1,ADCY9,APC,ANAPC4,BAX,CALR,ATF3,ANAPC1,ATF4,BCL2L1	KEGG_2016	2451	258	48	Beta	up	up	mouse
Adaptive Immune System_Homo sapiens_R-HSA-1280218	0.00391135	0.0267159	1.52928	8.47814	ITGB1,SAR1B,MAPKAP1,CLTC,AP2A1,UBE3A,CDC42,PPP2CA,PSMD9,SEC61A1,PSMB4,PSMB5,KLC2,PSMD4,PSMB2,KIF3B,PPP2R5E,PSMB1,PSMD1,PSMF1,RAC1,HRAS,AP1M2,NCK1,SKP1,HSPA5,HLA-B,PPP2R5B,LNPEP,AP2B1,UBE2A,PPP2R5C,PJA2,PSMC3,UBE2S,PSMC2,RLIM,UBE2N,ANAPC5,STUB1,GRB2,BLMH,CALR	Reactome_2016	738	762	43	Beta	up	unchanged	human
Alzheimer's disease_Homo sapiens_hsa05010	0.0021117	0.0269013	1.65142	10.1731	APP,NDUFA12,NDUFB11,ITPR1,LPL,ITPR2,ITPR3,CACNA1C,IDE,UQCR10,COX6A2,ATP5G1,COX5A,HSD17B10,PPP3CA,PPP3R1,ATP5E,MAPK1,MAPK3,BAD,NDUFA4,EIF2AK3,NDUFA1,SDHA,GRIN1,BACE1,BACE2,UQCRQ,NDUFAB1,UQCRC1,NDUFS1,MAPT,PLCB1,GAPDH	KEGG_2016	2451	168	34	Beta	up	up	mouse
Interleukin-3, 5 and GM-CSF signaling_Homo sapiens_R-HSA-512988	0.00487974	0.0270507	1.48269	7.89188	CAMK2B,CAMK2D,YWHAB,PHB,PSMD8,PPP2CA,RAP1B,PSMB7,PPP2CB,PSMD6,NRAS,PSMB2,UBB,PPP2R1A,PSMD2,PSMD3,UBC,PSMD1,PSMF1,RPS27A,SPTAN1,SPTBN1,JAK1,MAP2K2,PPP2R5B,YWHAZ,PSMB8,PSMB9,PPP5C,PSMA3,PSMC5,PSMA4,PTPRA,RASA4,AKAP9,PSME1,NF1,PSME2,GRB2,KRAS,LAMTOR3,CRK,MAP3K11,FGFR1	Reactome_2016	2274	261	44	Alpha	unchanged	up	human
Major pathway of rRNA processing in the nucleolus_Homo sapiens_R-HSA-6791226	0.00106682	0.0272038	1.73696	11.8862	RPL10,RPLP0,RPL11,RPL6,RPS14,RPL7A,PDCD11,PES1,RPL35,RRP36,RIOK1,EXOSC3,EXOSC2,RPP38,UTP15,NOP56,WDR36,PNO1,WDR75,CSNK1D,CSNK1E,UTP11L,DDX52,WDR12,BYSL,RCL1,RPS28,RPS29,RPL37A,C1D,MPHOSPH10,TSR1,SKIV2L2	Reactome_2016	2289	166	33	Beta	unchanged	up	mouse
Endosomal Sorting Complex Required For Transport (ESCRT)_Homo sapiens_R-HSA-917729	0.00498654	0.0274439	3.65052	19.3515	UBB,UBC,VPS37A,CHMP4A,SNF8,VPS25	Reactome_2016	1174	28	6	Beta	up	up	human
Budding and maturation of HIV virion_Homo sapiens_R-HSA-162588	0.00502561	0.0275598	2.81442	14.8973	UBB,UBC,CHMP2B,CHMP4B,CHMP4A,RPS27A,PPIA,CHMP5	Reactome_2016	2274	25	8	Alpha	unchanged	up	human
ATF4 activates genes_Homo sapiens_R-HSA-380994	0.00502561	0.0276589	2.81442	14.8973	EXOSC7,EXOSC4,DIS3,DDIT3,EXOSC8,ASNS,ATF6,ATF3	Reactome_2016	2274	25	8	Alpha	unchanged	up	human
ALK1 signaling events_Homo sapiens_fcc72679-6186-11e5-8ac5-06603eb7f303	0.00198906	0.0277143	2.93758	18.272	SMAD1,BMPR2,ID1,MAPK1,ARRB2,SMAD5,TGFBR1,MAPK3,SMAD7	NCI-Nature_2016	2451	25	9	Beta	up	up	mouse
Transcriptional Regulation by TP53_Homo sapiens_R-HSA-3700989	0.00114709	0.027858	1.61169	10.912	YWHAE,ATF2,HDAC2,ELL,HDAC1,EHMT1,PRKAG2,TRIAP1,NOC2L,COX5B,COX7C,ING5,PPP2CB,NUAK1,UBB,PPP2R1A,PCBP4,AKT2,AKT1,NELFB,E2F4,YWHAG,POLR2K,YWHAH,MBD3,NPM1,RFC2,GTF2F1,GTF2F2,GTF2H5,CNOT1,AGO1,RPA3,CARM1,CCNG1,CNOT3,PIN1,MDM4,TAF6,LAMTOR4,CNOT8,TNRC6A,RHNO1,TAF1	Reactome_2016	1569	348	44	Alpha	up	unchanged	mouse
CTLA4 inhibitory signaling_Homo sapiens_R-HSA-389513	0.00107472	0.0278697	4.05585	27.7246	PPP2CB,PPP2R5E,PPP2R1A,AKT2,PPP2R5A,AKT1,PTPN11	Reactome_2016	1569	22	7	Alpha	up	unchanged	mouse
Synthesis, secretion, and inactivation of Glucagon-like Peptide-1 (GLP-1)_Homo sapiens_R-HSA-381771	0.00510783	0.0279106	4.25894	22.4744	SPCS3,CTNNB1,PAX6,FFAR1,SEC11A	Reactome_2016	1174	20	5	Beta	up	up	human
Regulation of gene expression in beta cells_Homo sapiens_R-HSA-210745	0.00510783	0.0280107	4.25894	22.4744	NEUROD1,PDX1,AKT1,PAX6,NKX6-1	Reactome_2016	1174	20	5	Beta	up	up	human
FCERI mediated MAPK activation_Homo sapiens_R-HSA-2871796	0.00517507	0.0280775	1.52743	8.04022	SPTBN4,RASGRF2,WDR83,ARRB2,CSF2RA,DUSP16,PSMD8,PPP2CA,PSMB4,MAPK8,DUSP10,PSMD4,PSMD2,UBC,PSMF1,SPTAN1,SPTBN2,JAK1,KL,JUN,MAP2K1,DUSP1,BRAF,KSR2,PPP2R5C,DUSP8,PSMB8,PSMA5,PSMA6,PSMC5,PSMC6,PSMA1,PSMC3,PTPRA,AKAP9,GRB2,TLN1,UBA52,FGFR1	Reactome_2016	1767	289	39	Alpha	up	up	mouse
Processing of Capped Intron-Containing Pre-mRNA_Homo sapiens_R-HSA-72203	0.00119365	0.0280967	1.68423	11.3361	SF3B4,FYTTD1,SF3B5,DDX5,NXT1,RBM8A,EIF4A3,SRRT,YBX1,PTBP1,POLR2A,TRA2B,PCBP2,DHX38,POLR2F,SNRPB2,POLR2H,POLR2J,RBM5,NUP214,HSPA8,CPSF3,METTL3,THOC3,CWC15,HNRNPL,LSM7,SNRNP40,PRPF6,LSM6,HNRNPA2B1,SRSF3,SNRNP27,SNRNP25,SNRNP200,SUGP1	Reactome_2016	2216	193	36	Alpha	unchanged	up	mouse
RAF activation_Homo sapiens_R-HSA-5673000	0.00121998	0.0282813	3.14548	21.1028	PPP2CA,PPP2CB,MAP2K1,PPP2R1B,PPP2R1A,PPP2R5A,PHB,JAK2,MARK3	Reactome_2016	2289	25	9	Beta	unchanged	up	mouse
Signaling by Insulin receptor_Homo sapiens_R-HSA-74752	0.00116754	0.0283545	1.51711	10.2448	CAB39L,PDE3B,RASGRF1,PRKAG1,RPTOR,STK11,PPP2R1B,FGF9,PPP2R1A,PSMD5,AKT2,ATP6V1E1,JAK2,JAK1,PRKAB2,ATP6V1G1,ATP6V0B,MAP2K1,ATP6AP1,PDPK1,PPP2R5A,PSMA5,PPM1A,PSMA3,PSMA1,PIK3CA,PSMA2,ATP6V0D1,PSMD12,SHC2,PRKAA1,PSMD13,PIK3R2,PHB,CSF2RA,PSMB10,PPP2CA,PSMB7,PPP2CB,PSMB5,PSMB2,ATP6V1H,NCAM1,CSK,MARK3,EIF4E,ATP6V0A1,INSR,PPP5C,PSMC6,PTPRA,DLG4,NF1,LAMTOR2	Reactome_2016	2289	311	54	Beta	unchanged	up	mouse
Cellular Senescence_Homo sapiens_R-HSA-2559583	0.00126274	0.0284116	1.73663	11.5911	ANAPC15,CDKN1B,EHMT2,UBE2D1,ETS2,RNF2,RELA,RPS6KA3,MAPK9,KAT5,CDC27,HIST1H1E,RBBP7,MAP4K4,MAP2K4,JUN,PHC1,CDKN2C,ANAPC7,CBX4,RING1,H2AFZ,MINK1,UBE2E1,MAPK14,TERF2,AGO1,MAPKAPK2,ANAPC5,ATM,ASF1A,TNRC6B	Reactome_2016	2289	161	32	Beta	unchanged	up	mouse
Mitochondrial iron-sulfur cluster biogenesis_Homo sapiens_R-HSA-1362409	0.00532178	0.0285696	5.0305	26.3394	SLC25A28,FDX1,FXN,ISCU	Reactome_2016	1767	9	4	Alpha	up	up	mouse
Small interfering RNA (siRNA) biogenesis_Homo sapiens_R-HSA-426486	0.00532178	0.0286702	5.0305	26.3394	TSNAX,AGO3,AGO2,DICER1	Reactome_2016	1767	9	4	Alpha	up	up	mouse
Constitutive Signaling by AKT1 E17K in Cancer_Homo sapiens_R-HSA-5674400	0.00121998	0.0287164	3.14548	21.1028	GSK3B,NR4A1,CDKN1B,CREB1,CHUK,PDPK1,AKT2,RICTOR,FOXO3	Reactome_2016	2289	25	9	Beta	unchanged	up	mouse
G1/S DNA Damage Checkpoints_Homo sapiens_R-HSA-69615	0.00171906	0.0289029	3.23508	20.5945	PSMB6,PSMB4,PSMC6,PSMD14,PSMC3,PSMB3,PSMC4,PSMC2,PSMA7	Reactome_2016	856	65	9	Alpha	up	up	human
Conversion from APC/C:Cdc20 to APC/C:Cdh1 in late anaphase_Homo sapiens_R-HSA-176407	0.00542644	0.0289284	3.00629	15.6822	CDC23,ANAPC16,CDC26,ANAPC4,ANAPC10,ANAPC1,ANAPC11	Reactome_2016	2451	19	7	Beta	up	up	mouse
Deadenylation of mRNA_Homo sapiens_R-HSA-429947	0.00107781	0.0289306	6.14968	42.0197	CNOT4,CNOT7,CNOT2,RQCD1,EIF4G1	Reactome_2016	707	23	5	Alpha	up	unchanged	human
Phosphorylation of the APC/C_Homo sapiens_R-HSA-176412	0.00542644	0.0290296	3.00629	15.6822	CDC23,ANAPC16,CDC26,ANAPC4,ANAPC10,ANAPC1,ANAPC11	Reactome_2016	2451	19	7	Beta	up	up	mouse
Signalling by NGF_Homo sapiens_R-HSA-166520	0.00132082	0.0292877	1.41741	9.39671	YWHAE,GSK3B,CDKN1B,RASGRF1,PTEN,AATF,RPS6KA3,FGF9,PPP2R1B,PSMD5,PPP2R1A,AKT2,ARHGDIA,PRKACA,JAK2,JAK1,MEF2A,MAP2K1,CHUK,PDPK1,PRKCE,ARHGEF17,ARHGEF18,PPP2R5A,RHOA,DNM2,PSMA5,PSMA3,CREB1,PRKAR1B,PSMA1,PIK3CA,PSMA2,MAPKAPK2,RAPGEF1,SOS2,CRK,ITGB3BP,PHLPP2,SHC2,PSMD12,RALB,PSMD13,PSEN2,PIK3R2,PHB,FOXO3,CSF2RA,RELA,RTN4,PSMB10,PPP2CA,PSMB7,PPP2CB,PSMB5,PSMB2,RICTOR,CSK,NCAM1,MARK3,MAP2K5,INSR,MAPK14,…	Reactome_2016	2289	450	73	Beta	unchanged	up	mouse
VEGFR2 mediated cell proliferation_Homo sapiens_R-HSA-5218921	0.00539606	0.0294856	1.48949	7.77824	CAMK2B,CAMK2D,YWHAB,PHB,PSMD8,PPP2CA,RAP1B,PSMB7,PPP2CB,PSMD6,NRAS,PSMB2,UBB,PPP2R1A,PSMD2,PSMD3,UBC,PSMD1,PSMF1,RPS27A,SPTAN1,SPTBN1,JAK1,MAP2K2,PPP2R5B,PSMB8,PSMB9,PPP5C,PSMA3,PSMC5,PSMA4,PTPRA,RASA4,AKAP9,PSME1,NF1,PSME2,GRB2,KRAS,LAMTOR3,MAP3K11,FGFR1	Reactome_2016	2274	248	42	Alpha	unchanged	up	human
Arf1 pathway_Homo sapiens_faef51c6-6189-11e5-8ac5-06603eb7f303	0.000564936	0.0295179	5.37972	40.2338	ARF1,GOSR2,USO1,CLTB,ASAP1,AP2M1	NCI-Nature_2016	1174	19	6	Beta	up	up	human
Unfolded Protein Response (UPR)_Homo sapiens_R-HSA-381119	0.00440991	0.0295928	2.83607	15.3826	SEC61A1,HSPA5,PPP2R5B,CCL2,SRPRB,CALR,ATF6,ADD1,SEC63	Reactome_2016	738	86	9	Beta	up	unchanged	human
Protein export_Homo sapiens_hsa03060	0.00171743	0.0296003	4.44412	28.2954	SPCS3,SRP72,SEC61G,SRP54,SEC11A,SRP9	KEGG_2016	1174	23	6	Beta	up	up	human
Downregulation of ERBB2:ERBB3 signaling_Homo sapiens_R-HSA-1358803	0.00550752	0.0297756	5.24178	27.2658	USP8,UBB,UBC,AKT1	Reactome_2016	1174	13	4	Beta	up	up	human
Signaling by Robo receptor_Homo sapiens_R-HSA-376176	0.00559718	0.0298386	2.82965	14.6732	ROBO2,PAK6,EVL,PAK3,PFN1,SOS2,CLASP1,PFN2	Reactome_2016	1767	32	8	Alpha	up	up	mouse
Mitotic Telophase/Cytokinesis_Homo sapiens_R-HSA-68884	0.00550752	0.0298812	5.24178	27.2658	NUDC,NIPBL,RAD21,SMC3	Reactome_2016	1174	13	4	Beta	up	up	human
Translation Factors_Mus musculus_WP307	0.00123229	0.0299172	3.33309	22.328	EEF1B2,EIF5A,EIF5,EIF2AK1,EIF3J,EIF3G,EIF2AK2,PABPC1,EIF2S1	WikiPathways_2016	1174	46	9	Beta	up	up	human
Signaling by EGFR in Cancer_Homo sapiens_R-HSA-1643713	0.00457764	0.0299307	5.70532	30.7321	HSP90AA1,CDC37,GRB2,HRAS	Reactome_2016	738	19	4	Beta	up	unchanged	human
NOTCH1 Intracellular Domain Regulates Transcription_Homo sapiens_R-HSA-2122947	0.00559613	0.0300424	2.89971	15.037	HDAC5,CDK8,NCOR1,SNW1,UBB,HDAC1,UBC,RBX1	Reactome_2016	1174	47	8	Beta	up	up	human
Class I MHC mediated antigen processing & presentation_Homo sapiens_R-HSA-983169	0.000392875	0.0300549	1.77986	13.9577	CUL7,PSMD14,UBA5,CUL2,LTN1,UBR2,RNF6,UBR1,PSMD8,SEC61A1,RNF115,PSMB4,FZR1,RNF138,PSMD2,UBC,TCEB1,ITGAV,SEC61B,PDIA3,AREL1,HSPA5,SMURF2,DTX3L,KLHL21,RBX1,KLHL9,UBE2W,PSMC5,ASB8,RLIM,UBE2V2,LNX1,TPP2,SEC24D,UBE2K,DZIP3,ANAPC2	Reactome_2016	1400	305	38	Beta	up	unchanged	mouse
Signaling by Ligand-Responsive EGFR Variants in Cancer_Homo sapiens_R-HSA-5637815	0.00457764	0.0300592	5.70532	30.7321	HSP90AA1,CDC37,GRB2,HRAS	Reactome_2016	738	19	4	Beta	up	unchanged	human
RNA Polymerase I Transcription Initiation_Homo sapiens_R-HSA-73762	0.00559613	0.0301482	2.89971	15.037	RBBP4,HDAC1,EHMT2,UBTF,POLR2F,CHD4,CHD3,RBBP7	Reactome_2016	1174	47	8	Beta	up	up	human
Constitutive Signaling by Ligand-Responsive EGFR Cancer Variants_Homo sapiens_R-HSA-1236382	0.00457764	0.0301887	5.70532	30.7321	HSP90AA1,CDC37,GRB2,HRAS	Reactome_2016	738	19	4	Beta	up	unchanged	human
Signaling by FGFR2 IIIa TM_Homo sapiens_R-HSA-8851708	0.00457764	0.0303194	5.70532	30.7321	NCBP2,POLR2G,GTF2F1,POLR2L	Reactome_2016	738	19	4	Beta	up	unchanged	human
Signaling by FGFR2 in disease_Homo sapiens_R-HSA-5655253	0.0047072	0.0303882	3.78143	20.2634	NCBP2,POLR2G,GRB2,GTF2F1,HRAS,POLR2L	Reactome_2016	738	43	6	Beta	up	unchanged	human
Formation of Incision Complex in GG-NER_Homo sapiens_R-HSA-5696395	0.0047072	0.030517	3.78143	20.2634	SUMO1,PARP1,RPA3,SUMO2,UBE2N,RAD23B	Reactome_2016	738	43	6	Beta	up	unchanged	human
Nef Mediated CD8 Down-regulation_Homo sapiens_R-HSA-182218	0.00579141	0.0305547	4.66282	24.02	AP2S1,AP2A1,AP2B1,AP2A2	Reactome_2016	2451	7	4	Beta	up	up	mouse
Selenocysteine synthesis_Homo sapiens_R-HSA-2408557	0.004762	0.0306128	2.80348	14.9904	RPS4X,RPS25,RPS29,RPL11,RPL36,RPL36A,FAU,RPL39,RPS23	Reactome_2016	738	87	9	Beta	up	unchanged	human
Valine, leucine and isoleucine degradation_Homo sapiens_hsa00280	0.00168853	0.0309211	3.19421	20.3915	HMGCL,ACAA2,HIBADH,ALDH2,ABAT,ACADM,HADH,HSD17B10,ACAT2	KEGG_2016	1174	48	9	Beta	up	up	human
Disease_Homo sapiens_R-HSA-1643685	0.00188838	0.0310669	1.54689	9.70215	RPL10,PSMD14,CTBP1,RNMT,RPLP1,RPL12,RPLP0,VPS4A,PSEN2,FURIN,PSMA7,PSMB6,ERLEC1,PSMB4,XPO1,RPS19,PSMB3,RPS3,MUC13,HES1,RPL15,GYG1,AP2M1,PSENEN,RPS9,HSP90AA1,TAF12,RPL23,TAF10,HMGA1,ISG15,SSRP1,TICAM1,EEF2,NFKBIA,RBP4,NCOR1,PSMC6,PSMC3,PSMC4,PSMC2,RPS6KB2,RPL24,CTNNB1,TAF6,MNAT1,NUPL2,RAN	Reactome_2016	856	725	48	Alpha	up	up	human
Signaling by Rho GTPases_Homo sapiens_R-HSA-194315	0.00582661	0.0311703	1.57825	8.12058	KDM1A,ROCK1,IQGAP1,WASL,ARHGAP5,ACTB,NSL1,CENPC,PPP1CB,PPP1CC,RHOT1,YWHAQ,PPP2R1A,CHN1,CTNNA1,DVL3,PAK3,YWHAG,NUDC,ARPC4,ARPC5,YWHAZ,MYL6,ARPC2,ARPC3,ARHGEF3,CTNNB1,PKN2,PFN1,CALM1,MAPRE1,HIST1H2BD,PFN2,PAFAH1B1	Reactome_2016	1174	367	34	Beta	up	up	human
Oxytocin signaling pathway_Homo sapiens_hsa04921	0.00276796	0.0311928	1.65265	9.73349	CAMK2B,CDKN1A,ROCK1,ITPR1,GNAI3,ITPR2,PIK3R3,PRKAG2,ITPR3,PIK3R1,CACNA1C,ADCY6,ACTG1,PPP1CB,PPP3CA,PPP3R1,NRAS,MAPK1,PRKACB,MAPK3,PPP1R12A,PRKCB,KCNJ12,NFATC3,NFATC2,PRKCA,GNAO1,CACNB2,MYL6,CACNB3,ADCY9,PLCB1	KEGG_2016	2451	158	32	Beta	up	up	mouse
Negative regulation of TCF-dependent signaling by DVL-interacting proteins_Homo sapiens_R-HSA-5368598	0.00600662	0.0313656	6.79117	34.7361	DVL1,DVL3,CXXC4	Reactome_2016	1767	5	3	Alpha	up	up	mouse
Cellular response to hypoxia_Homo sapiens_R-HSA-2262749	0.00608206	0.0314377	3.04732	15.5487	EGLN1,CITED2,UBC,EP300,TCEB2,HIF1AN,UBA52	Reactome_2016	1767	26	7	Alpha	up	up	mouse
TCF dependent signaling in response to WNT_Homo sapiens_R-HSA-201681	0.00577816	0.0314612	1.54687	7.97207	GSK3B,HDAC1,ASH2L,CXXC4,PSMD8,PPP2CA,PSMB7,PPP2CB,PSMD6,KAT5,PSMB2,UBB,PPP2R1A,PSMD2,PSMD3,UBC,DVL2,PSMD1,EP300,PSMF1,SOX6,RPS27A,SOX4,HIST1H2AC,CSNK2A1,CSNK1A1,PPP2R5B,YWHAZ,PSMB8,PSMB9,PSMA3,PSMC5,PSMA4,PSME1,PSME2	Reactome_2016	2274	199	35	Alpha	unchanged	up	human
ATF6-alpha activates chaperone genes_Homo sapiens_R-HSA-381183	0.00494372	0.0315162	8.13008	43.1678	HSPA5,CALR,ATF6	Reactome_2016	738	10	3	Beta	up	unchanged	human
Regulation of Hypoxia-inducible Factor (HIF) by oxygen_Homo sapiens_R-HSA-1234174	0.00608206	0.0315442	3.04732	15.5487	EGLN1,CITED2,UBC,EP300,TCEB2,HIF1AN,UBA52	Reactome_2016	1767	26	7	Alpha	up	up	mouse
Costimulation by the CD28 family_Homo sapiens_R-HSA-388841	0.00494047	0.0316273	3.01114	15.99	PPP2CA,CDC42,PPP2R5E,MAPKAP1,PPP2R5B,GRB2,RAC1,PPP2R5C	Reactome_2016	738	72	8	Beta	up	unchanged	human
Dopamine metabolism_Homo sapiens_WP2436	0.00181053	0.0316481	4.05927	25.6307	PPP2CA,PPP2CB,MAOB,COMT,PRKACB,SOD1	WikiPathways_2016	2274	13	6	Alpha	unchanged	up	human
FGFR2 alternative splicing_Homo sapiens_R-HSA-6803529	0.00608206	0.0316515	3.04732	15.5487	HNRNPM,POLR2B,HNRNPF,POLR2G,POLR2I,HNRNPA1,POLR2L	Reactome_2016	1767	26	7	Alpha	up	up	mouse
Signaling by FGFR4_Homo sapiens_R-HSA-5654743	0.00145013	0.0316957	1.61257	10.5399	KLB,GSK3A,AHCYL1,PSMD14,CUL3,ARAF,IRS2,PHB,FOXO3,CBL,PSMA7,PSMB10,PPP2CB,PSMB5,UBB,PPP2R1A,PRKAR2B,PSMB3,PPP2R5E,AKT2,ADRBK1,AKT1,PSMD1,SPTBN1,BRAP,BAD,DAB2IP,PPP2R5A,PRKCA,PTPN11,RBX1,PSMA3,PSMC4,AGO1,RASA1,RASA2,IL3RA,RPS6KB2,NF1,TRIB3,RAF1,TNRC6A	Reactome_2016	1569	332	42	Alpha	up	unchanged	mouse
COPI-independent Golgi-to-ER retrograde traffic_Homo sapiens_R-HSA-6811436	0.00598071	0.0318832	3.52464	18.0434	DCTN6,DYNC1H1,DCTN2,DCTN1,DYNLL1,PAFAH1B1	Reactome_2016	1174	29	6	Beta	up	up	human
PluriNetWork_Mus musculus_WP1763	0.000220326	0.0320941	1.79535	15.1176	ATF2,DNMT1,HDAC2,DHX9,HDAC1,CTR9,EHMT1,WDR61,CTCF,CDC73,RNF2,SOCS2,ZMYM2,IPO9,XPO4,PPP2R1A,CDH1,SIN3A,NACC1,LEO1,AKT1,JARID2,MBD3,PIAS4,POU2F1,STAT3,MBD2,ATRX,LIFR,PTPN11,SMARCA2,TERF2,SMARCA4,P4HA1,NCL,ID1,PAF1,PIN1,IL6ST,RAF1	WikiPathways_2016	1569	284	40	Alpha	up	unchanged	mouse
Citric acid cycle (TCA cycle)_Homo sapiens_R-HSA-71403	0.00151592	0.0322132	3.26777	21.2135	CS,FH,NNT,IDH3B,SUCLG1,SDHD,SDHA,IDH3A	Reactome_2016	2577	19	8	Beta	unchanged	up	human
Negative regulation of FGFR3 signaling_Homo sapiens_R-HSA-5654732	0.00619462	0.0323474	2.53239	12.8749	UBB,MKNK1,MAPK1,PTPN11,GRB2,CBL,RPS27A,UBA52,MAPK3	Reactome_2016	2451	29	9	Beta	up	up	mouse
Mitotic Anaphase_Homo sapiens_R-HSA-68882	0.0063124	0.0326283	1.55652	7.88414	ANKLE2,PSMD11,ANAPC16,PPP2R2A,ANAPC10,ANAPC11,PSMD9,CDC23,XPO1,UBB,PSMB3,CDC26,PSMB1,BANF1,RPS27A,CLASP2,RANBP2,NUDC,SEC13,NUP133,CKAP5,PSMB8,PSMA6,PSMA4,PSMC3,PSMC1,PSME4,PSMC2,PSME2,ANAPC4,UBA52,ANAPC1,SPC25	Reactome_2016	2451	173	33	Beta	up	up	mouse
Regulation of innate immune responses to cytosolic DNA_Homo sapiens_R-HSA-3134975	0.0062916	0.032631	3.26397	16.5436	UBB,IRF3,DDX41,RPS27A,UBA52,TRIM56	Reactome_2016	2451	15	6	Beta	up	up	mouse
Signaling by FGFR3_Homo sapiens_R-HSA-5654741	0.00153684	0.0326578	1.60773	10.4149	KLB,GSK3A,AHCYL1,PSMD14,CUL3,ARAF,IRS2,PHB,FOXO3,CBL,PSMA7,PSMB10,PPP2CB,PSMB5,UBB,PPP2R1A,PRKAR2B,PSMB3,PPP2R5E,AKT2,ADRBK1,AKT1,PSMD1,SPTBN1,BRAP,BAD,DAB2IP,PPP2R5A,PRKCA,PTPN11,RBX1,PSMA3,PSMC4,AGO1,RASA1,RASA2,IL3RA,RPS6KB2,NF1,TRIB3,RAF1,TNRC6A	Reactome_2016	1569	333	42	Alpha	up	unchanged	mouse
Disassembly of the destruction complex and recruitment of AXIN to the membrane_Homo sapiens_R-HSA-4641262	0.00516848	0.0326768	4.37101	23.0141	PPP2CA,PPP2R5E,CSNK1A1,PPP2R5B,PPP2R5C	Reactome_2016	738	31	5	Beta	up	unchanged	human
Calnexin/calreticulin cycle_Homo sapiens_R-HSA-901042	0.0062916	0.032742	3.26397	16.5436	EDEM3,PRKCSH,EDEM1,EDEM2,CALR,UGGT2	Reactome_2016	2451	15	6	Beta	up	up	mouse
Developmental Biology_Homo sapiens_R-HSA-1266738	0.0063595	0.0327611	1.29603	6.55504	ITGB1,ROBO2,CHD9,RASGRF2,ARPC1B,WDR83,ARRB2,SHB,DUSP16,ACTG1,PSMD8,DUSP10,PSMD4,PSMD2,RPS6KA2,AKT3,EP300,SPTAN1,JAK1,KDM6A,HSP90AA1,MAP2K1,ARHGEF12,CSNK2A1,DUSP1,EED,H2AFZ,TCF12,MED9,KSR2,PPP2R5C,DUSP8,RHOC,PSMA5,PSMA6,PSMA1,MED21,SCN8A,CSNK2B,AKAP9,MYH9,IAPP,EVL,TLN1,PFN1,UBA52,SOS2,PFN2,KMT2D,SPTBN4,CEBPB,HDAC3,KMT2C,CSF2RA,MYL12B,NEUROD1,PPP2CA,PSMB4,NCSTN,RBBP4,POLR2B,UBC,CTNNA1,PAK6,POLR2G,P…	Reactome_2016	1767	786	90	Alpha	up	up	mouse
Regulation of TNFR1 signaling_Homo sapiens_R-HSA-5357905	0.00612013	0.0328554	2.55341	13.0126	CLIP3,CYLD,SHARPIN,UBB,UBC,TAX1BP1,RBCK1,RPS27A,GNB2L1	Reactome_2016	2274	31	9	Alpha	unchanged	up	human
Signaling events mediated by PRL_Homo sapiens_bb67523a-6195-11e5-8ac5-06603eb7f303	0.000472203	0.0328968	3.53322	27.0578	PTP4A1,CDKN1A,PTP4A3,ROCK1,MAPK1,RAC1,AGT,BCAR1,MAPK3	NCI-Nature_2016	2216	23	9	Alpha	unchanged	up	mouse
Developmental Biology_Homo sapiens_R-HSA-1266738	0.00210868	0.0329212	1.51602	9.34123	CTCF,ACTB,SPRED3,PEA15,AP2M1,PSENEN,HSP90AA1,TSC22D1,RHOG,ANK2,MED29,HIST2H2BE,MED7,NCOR1,MED21,IAPP,EZR,HIST1H2BD,SMARCD3,PSMD14,CEBPD,PSEN2,FURIN,CACNA1D,IQGAP1,PSMA7,PSMB6,SDCBP,PSMB4,RAP1A,ACVR1C,PSMB3,CTNNA1,MYH14,HES1,PAK3,NKX2-2,JUN,PCGF2,SIAH2,CFC1,VEGFA,NFASC,PSMC6,MAFB,PSMC3,PSMC4,PSMC2,CTNNB1,INSM1,CD24	Reactome_2016	856	786	51	Alpha	up	up	human
Assembly of the pre-replicative complex_Homo sapiens_R-HSA-68867	0.00213147	0.0329409	3.13851	19.3048	PSMB6,PSMB4,PSMC6,PSMD14,PSMC3,PSMB3,PSMC4,PSMC2,PSMA7	Reactome_2016	856	67	9	Alpha	up	up	human
Formation of ATP by chemiosmotic coupling_Homo sapiens_R-HSA-163210	0.00625458	0.0331125	3.29815	16.7363	ATP5S,ATP5B,ATP5F1,ATP5O,ATP5G1,ATP5L	Reactome_2016	2274	16	6	Alpha	unchanged	up	human
mRNA processing_Mus musculus_WP310	0.000303288	0.0331342	1.68701	13.6661	DDX6,RBM26,MAK16,HNRNPU,RPL9,RPL7,PPM1G,FXR1,EXOSC7,NXF1,PUF60,PABPN1,SNRNP70,RAD21,EXOSC9,PPP1R8,CSTF1,SNRPB2,EIF2D,RBM12,TTC14,PPP1R14B,PRMT1,CPSF2,ELMOD3,SMC1A,AIMP1,LSM8,AFG3L2,HNRNPH1,NCL,ESRP1,CSDE1,XRN2,EIF3G,SRSF3,RBMS1,ACO1,RNPS1,HNRNPH2,NAA38,SREK1,DNAJC8,SLC25A4,RBMX,SNRPB,SRSF9	WikiPathways_2016	1400	398	47	Beta	up	unchanged	mouse
Signaling by PDGF_Homo sapiens_R-HSA-186797	0.00160285	0.03314	1.57586	10.1422	KLB,GRB7,GSK3A,AHCYL1,PSMD14,CUL3,ARAF,IRS2,PHB,FOXO3,PSMA7,PSMB10,PPP2CB,PSMB5,UBB,PPP2R1A,PRKAR2B,PSMB3,PPP2R5E,AKT2,ADRBK1,AKT1,PSMD1,SPTBN1,BRAP,STAT5B,BAD,STAT3,DAB2IP,PPP2R5A,PRKCA,PTPN11,RBX1,PSMA3,PSMC4,AGO1,RASA1,RASA2,IL3RA,RPS6KB2,NF1,TRIB3,RAF1,CRK,TNRC6A	Reactome_2016	1569	364	45	Alpha	up	unchanged	mouse
TGF-beta receptor signaling in EMT (epithelial to mesenchymal transition)_Homo sapiens_R-HSA-2173791	0.00625458	0.0332275	3.29815	16.7363	PARD6A,UBB,UBC,F11R,RPS27A,RHOA	Reactome_2016	2274	16	6	Alpha	unchanged	up	human
RHO GTPases activate CIT_Homo sapiens_R-HSA-5625900	0.00625458	0.0333432	3.29815	16.7363	MYL6,RAC1,RHOC,MYH10,RHOA,MYL12B	Reactome_2016	2274	16	6	Alpha	unchanged	up	human
Signaling by TGF-beta Receptor Complex_Homo sapiens_R-HSA-170834	0.00537371	0.0334219	2.96989	15.5214	FKBP1A,TFDP1,PARP1,STRAP,STUB1,JUNB,SKIL,RHOA	Reactome_2016	738	73	8	Beta	up	unchanged	human
Cell-extracellular matrix interactions_Homo sapiens_R-HSA-446353	0.00625458	0.0334598	3.29815	16.7363	ITGB1,VASP,TESK1,ILK,PARVB,RSU1	Reactome_2016	2274	16	6	Alpha	unchanged	up	human
NGF signalling via TRKA from the plasma membrane_Homo sapiens_R-HSA-187037	0.00173321	0.0335673	1.44845	9.20894	GSK3B,CDKN1B,RASGRF1,PTEN,RPS6KA3,PPP2R1B,FGF9,PPP2R1A,PSMD5,AKT2,PRKACA,JAK2,JAK1,MEF2A,MAP2K1,CHUK,PDPK1,PRKCE,PPP2R5A,RHOA,DNM2,PSMA5,PSMA3,CREB1,PRKAR1B,PSMA1,PIK3CA,PSMA2,MAPKAPK2,RAPGEF1,CRK,PHLPP2,PSMD12,SHC2,RALB,PSMD13,PIK3R2,PHB,FOXO3,CSF2RA,PSMB10,PPP2CA,PSMB7,PPP2CB,PSMB5,PSMB2,RICTOR,NCAM1,CSK,MARK3,MAP2K5,INSR,MAPK14,NR4A1,PPP5C,PSMC6,PTPRA,DLG4,AGO1,NF1,LAMTOR2,TNRC6B	Reactome_2016	2289	374	62	Beta	unchanged	up	mouse
Innate Immune System_Homo sapiens_R-HSA-168249	0.00657646	0.0336521	1.29035	6.48306	RASGRF2,ARPC1B,DEFB1,WDR83,ARRB2,DDX41,C8B,DUSP16,ACTG1,PSMD8,PPP3CA,PPP3CB,DUSP10,PSMD4,PSMD2,RPS6KA2,AKT3,TRIM25,EP300,PRKACA,MAP3K7,SPTAN1,JAK1,HSP90AA1,MAP2K1,CHUK,DUSP1,PRKCE,TSC2,KSR2,PPP2R5C,DUSP8,DDOST,ATG12,PSMA5,PSMA6,SIKE1,CDC34,PSMA1,PIK3CA,IRF1,MAPKAPK2,IRF2,POLR1C,AKAP9,MYH9,TLN1,UBA52,SPTBN4,MAPKAP1,CUL1,ITPR1,PIK3R2,CSF2RA,HSP90B1,PPP2CA,PSMB4,MAPK8,DHX36,UBC,PIP5K1A,PIP5K1B,PSMF1…	Reactome_2016	1767	807	92	Alpha	up	up	mouse
Organelle biogenesis and maintenance_Homo sapiens_R-HSA-1852241	0.00163442	0.0337927	1.4522	9.31803	ATF2,ARF4,ALAS1,CETN2,MRPS12,CEP164,MRPL37,GABPB1,PKD1,MRPL32,HSPB11,MRPL41,MRPL42,MRPL40,MRPL9,PRKACA,RAB8A,NCOA1,TSFM,MKKS,EXOC7,TUBB,MRPS22,MRPS18B,MRPS21,CSNK1E,TUBG1,WDR34,DYNLL2,MRPS5,TUBA4A,MRPL50,MRPL51,CREB1,IFT43,TBL1XR1,EXOC4,EXOC5,MRRF,MRPL15,MRPL12,MRPL10,TTBK2,MRPL11,DYNC2LI1,RXRA,KIF3A,TCTEX1D2,TBL1X,ESRRA,CREBBP,MRPL27,NR1D1,MRPL24,AHI1,TTC8,WDR60,TRIP11,CEP41,DYNLRB1,CLUAP1	Reactome_2016	2577	326	61	Beta	unchanged	up	human
Signaling events mediated by PRL_Homo sapiens_bb67523a-6195-11e5-8ac5-06603eb7f303	0.00130539	0.0341032	5.89136	39.1261	ITGB1,PTP4A3,RAC1,RHOC,RHOA	NCI-Nature_2016	738	23	5	Beta	up	unchanged	human
Regulation of TP53 Activity through Phosphorylation_Homo sapiens_R-HSA-6804756	0.00553141	0.0342634	2.74048	14.2431	SUPT16H,CSNK2A1,CDK5,RPA3,TAF11,RAD17,PIN1,TAF6,SSRP1	Reactome_2016	738	89	9	Beta	up	unchanged	human
Signaling by FGFR4 in disease_Homo sapiens_R-HSA-5655291	0.00671289	0.0343503	3.70906	18.5591	NRAS,GRB2,PIK3R1,PLCG1,SOS1	Reactome_2016	2451	11	5	Beta	up	up	mouse
Formation of the HIV-1 Early Elongation Complex_Homo sapiens_R-HSA-167158	0.0068271	0.0344735	2.74391	13.6835	POLR2B,POLR2G,GTF2H1,NELFCD,POLR2I,GTF2H3,MNAT1,POLR2L	Reactome_2016	1767	33	8	Alpha	up	up	mouse
Formation of the Early Elongation Complex_Homo sapiens_R-HSA-113418	0.0068271	0.0345876	2.74391	13.6835	POLR2B,POLR2G,GTF2H1,NELFCD,POLR2I,GTF2H3,MNAT1,POLR2L	Reactome_2016	1767	33	8	Alpha	up	up	mouse
EPHA2 forward signaling_Homo sapiens_fb172ba9-6191-11e5-8ac5-06603eb7f303	0.00248364	0.0346053	3.42031	20.5151	PAK1,GRB2,RAC1,ACP1,RHOA,ARHGAP35,BCAR1	NCI-Nature_2016	2274	18	7	Alpha	unchanged	up	human
RHO GTPases activate PAKs_Homo sapiens_R-HSA-5627123	0.00668292	0.0347784	2.93169	14.6825	MYL6,PAK1,PPP1R12A,CTTN,RAC1,MYH10,MYL12B	Reactome_2016	2274	21	7	Alpha	unchanged	up	human
Signal transduction by L1_Homo sapiens_R-HSA-445144	0.00668292	0.0348971	2.93169	14.6825	ITGB1,PAK1,MAP2K2,CSNK2A1,ITGAV,RAC1,FGFR1	Reactome_2016	2274	21	7	Alpha	unchanged	up	human
Advanced glycosylation endproduct receptor signaling_Homo sapiens_R-HSA-879415	0.00157618	0.03495	4.16739	26.8911	APP,LGALS3,CAPZA1,MAPK1,HMGB1,MAPK3	Reactome_2016	2216	13	6	Alpha	unchanged	up	mouse
Mitotic Metaphase and Anaphase_Homo sapiens_R-HSA-2555396	0.00689642	0.0351718	1.54757	7.70189	ANKLE2,PSMD11,ANAPC16,PPP2R2A,ANAPC10,ANAPC11,PSMD9,CDC23,XPO1,UBB,PSMB3,CDC26,PSMB1,BANF1,RPS27A,CLASP2,RANBP2,NUDC,SEC13,NUP133,CKAP5,PSMB8,PSMA6,PSMA4,PSMC3,PSMC1,PSME4,PSMC2,PSME2,ANAPC4,UBA52,ANAPC1,SPC25	Reactome_2016	2451	174	33	Beta	up	up	mouse
Exercise-induced Circadian Regulation_Mus musculus_WP544	0.00178429	0.0354425	3.95212	25.0119	SF3A3,DNAJA1,DAZAP2,SUMO1,ZFR,NCOA4,AZIN1	WikiPathways_2016	738	48	7	Beta	up	unchanged	human
p75(NTR)-mediated signaling_Homo sapiens_b492782f-6194-11e5-8ac5-06603eb7f303	0.00084876	0.0354782	3.5868	25.3649	YWHAE,PSENEN,APP,NDN,CYCS,RAC1,RHOC,SQSTM1,RHOA	NCI-Nature_2016	738	68	9	Beta	up	unchanged	human
Glycogen Metabolism_Homo sapiens_WP500	0.00187013	0.0355324	4.51671	28.3728	PPP2CA,PPP2R5E,PPP2R5B,PHKB,CALM3,PPP2R5C	WikiPathways_2016	738	36	6	Beta	up	unchanged	human
PKMTs methylate histone lysines_Homo sapiens_R-HSA-3214841	0.00709412	0.0355869	2.54669	12.6023	KMT2D,SETD3,KMT2A,RBBP4,AEBP2,EED,KMT2C,EHMT2,NSD1	Reactome_2016	1767	40	9	Alpha	up	up	mouse
TP53 Regulates Transcription of Cell Cycle Genes_Homo sapiens_R-HSA-6791312	0.00139583	0.0355936	4.12541	27.1216	CNOT4,CNOT7,PCBP4,PRMT1,PLAGL1,CNOT2,RQCD1	Reactome_2016	707	48	7	Alpha	up	unchanged	human
Protein export_Homo sapiens_hsa03060	0.00280225	0.0356982	3.05916	17.9797	OXA1L,SEC61A1,SPCS1,HSPA5,SRP72,SRP54,SEC62,SRP9	KEGG_2016	2274	23	8	Alpha	unchanged	up	human
Signaling by FGFR1_Homo sapiens_R-HSA-5654736	0.00182473	0.0357928	1.59337	10.0483	KLB,GSK3A,AHCYL1,PSMD14,CUL3,ARAF,IRS2,PHB,FOXO3,CBL,PSMA7,PSMB10,PPP2CB,PSMB5,UBB,PPP2R1A,PRKAR2B,PSMB3,PPP2R5E,AKT2,ADRBK1,AKT1,PSMD1,SPTBN1,BRAP,BAD,DAB2IP,PPP2R5A,PRKCA,PTPN11,RBX1,PSMA3,PSMC4,AGO1,RASA1,RASA2,IL3RA,RPS6KB2,NF1,TRIB3,RAF1,TNRC6A	Reactome_2016	1569	336	42	Alpha	up	unchanged	mouse
SeMet incorporation into proteins_Homo sapiens_R-HSA-2408517	0.00053933	0.0358772	6.49351	48.8648	AIMP1,KARS,QARS,LARS,EPRS	Reactome_2016	1400	11	5	Beta	up	unchanged	mouse
Netrin-mediated signaling events_Homo sapiens_716a3d34-6194-11e5-8ac5-06603eb7f303	0.000687847	0.03594	5.42005	39.4685	CDC42,MAP1B,PITPNA,RAC1,RHOA,NCK1	NCI-Nature_2016	738	30	6	Beta	up	unchanged	human
miR-517 relationship with ARCN1 and USP1_Homo sapiens_WP3596	0.00123378	0.0359441	6.20877	41.5843	ID2,ID1,USP1,ARCN1	WikiPathways_2016	2577	5	4	Beta	unchanged	up	human
Transport of Mature Transcript to Cytoplasm_Homo sapiens_R-HSA-72202	0.00583535	0.0360004	2.92976	15.0702	RBM8A,FIP1L1,NCBP2,MAGOH,NUP62,RNPS1,SLU7,THOC7	Reactome_2016	738	74	8	Beta	up	unchanged	human
Noncanonical Wnt signaling pathway_Homo sapiens_7ff5fe76-6194-11e5-8ac5-06603eb7f303	0.0013824	0.0361153	3.18336	20.959	MAPK8,YES1,DAAM1,DVL1,DVL3,TAB2,ARRB2,PRKCZ,MAP3K7	NCI-Nature_2016	1767	32	9	Alpha	up	up	mouse
Integrin-linked kinase signaling_Homo sapiens_21738158-6194-11e5-8ac5-06603eb7f303	0.00120984	0.0361223	4.2156	28.3173	CDC42,HSP90AA1,PPP1R12A,PARP1,CDC37,PARVA,RAC1	NCI-Nature_2016	738	45	7	Beta	up	unchanged	human
Transport to the Golgi and subsequent modification_Homo sapiens_R-HSA-948021	0.00165827	0.0362451	1.72784	11.0616	COPA,MCFD2,LMAN2L,DCTN1,COPB1,GOSR2,CTSZ,PPP6C,LMAN1,MAN2A2,LMAN2,PPP6R3,MAN1C1,MGAT1,TMED7,YKT6,NSF,TRAPPC2L,COG7,COG6,FUCA1,ST8SIA3,COPZ2,ANK3,PREB,COPG2,SEC22B,B4GALT6,SEC22A,FOLR1,BET1	Reactome_2016	2216	162	31	Alpha	unchanged	up	mouse
miR-148a/miR-31/FIH1/HIF1?-Notch signaling in glioblastoma _Homo sapiens_WP3593	0.00141233	0.0363053	4.8506	31.8321	VEGFB,HES1,HIF1AN,HIF1A,VEGFA	WikiPathways_2016	2577	8	5	Beta	unchanged	up	human
Signaling by ERBB2_Homo sapiens_R-HSA-1227986	0.00591069	0.0363187	3.61337	18.5402	HSP90AA1,CDC37,GRB2,STUB1,HRAS,RHOA	Reactome_2016	738	45	6	Beta	up	unchanged	human
Glycolysis and Gluconeogenesis_Homo sapiens_WP534	0.00201657	0.0367183	3.87147	24.0277	PDHX,MDH1,MPC1,PGK1,ENO1,PDHB,PFKM	WikiPathways_2016	738	49	7	Beta	up	unchanged	human
MAPK Signaling Pathway_Homo sapiens_WP382	0.00134608	0.036765	1.66306	10.9938	ATF2,ARRB2,NLK,ACVR1B,RASGRP1,RAP1B,RPS6KA3,PPP3CB,NRAS,MAPK8,ACVR1C,AKT2,AKT3,STMN1,MAP3K8,PRKACA,MAPK6,PAK2,MAP4K4,MAP3K2,MAP2K4,HSPA8,DAXX,GADD45A,DUSP1,PPM1B,DDIT3,TAOK1,MAPKAPK2,NF1,TAB2,MAPT,SOS2,CRK,LAMTOR3,MAP3K11	WikiPathways_2016	2577	168	36	Beta	unchanged	up	human
Insulin Signaling_Mus musculus_WP65	0.00219493	0.0368917	1.71333	10.4883	SNAP25,GSK3B,ARF1,PRKAA1,STXBP2,PIK3C2A,PTPRF,IGF1R,RPS6KA3,KIF3A,RAC1,MAPK6,MAP4K5,MAP4K4,MAP2K3,CAP1,MAP3K2,EGR1,RAB4A,MAP2K2,TSC2,MAPK13,MAPK10,MYO1C,TRIB3,GRB2,CRK,MAP3K11,VAMP2,ARF6	WikiPathways_2016	2274	154	30	Alpha	unchanged	up	human
MAPK signaling pathway_Mus musculus_WP493	0.00118467	0.0369787	1.7024	11.4713	ATF2,ARRB2,NLK,ACVR1B,RASGRP1,RAP1B,RPS6KA3,PPP3CB,NRAS,MAPK8,ACVR1C,AKT2,AKT3,STMN1,MAP3K8,PRKACA,MAPK6,PAK2,MAP4K4,MAP2K4,HSPA8,DAXX,GADD45A,DUSP1,PPM1B,DDIT3,TAOK1,MAPKAPK2,NF1,TAB2,MAPT,SOS2,CRK,MAP3K11	WikiPathways_2016	2577	155	34	Beta	unchanged	up	human
Cell Cycle_Homo sapiens_R-HSA-1640170	0.00196195	0.0370591	1.44135	8.98513	YWHAE,DIDO1,AHCTF1,HSP90AB1,NIPBL,ACTR1A,PPP2R1A,PPP2R5E,CDC26,CDC27,NUP62,PSMD1,STRA13,YWHAG,NDEL1,YWHAH,PIAS4,RFC2,PPP2R5A,PRKCA,CSNK1D,TERF1,TERF2,CDC25A,RNF168,PSMA3,CLIP1,GORASP2,NUP54,RHNO1,ANAPC2,RAB1A,DYNC1I2,POM121,SET,SEH1L,PSMD14,HDAC1,RNF8,ANAPC10,PSMA7,PSMB10,ANAPC11,ORC4,PPP2CB,SYCE2,FZR1,PSMB5,UBB,PRKAR2B,PSMB3,PCBP4,E2F4,DYNC1H1,NPM1,ODF2,H3F3A,STAG1,PSMC4,RPA3,UBE2N,MDM4,B9D2,LPI…	Reactome_2016	1569	566	64	Alpha	up	unchanged	mouse
Interleukin-2 signaling_Homo sapiens_R-HSA-451927	0.00714655	0.0370652	1.46585	7.24293	CAMK2B,CAMK2D,YWHAB,PHB,PSMD8,PPP2CA,RAP1B,PSMB7,PPP2CB,PSMD6,NRAS,PSMB2,UBB,PPP2R1A,PSMD2,PSMD3,UBC,PSMD1,PSMF1,RPS27A,SPTAN1,SPTBN1,JAK1,MAP2K2,PPP2R5B,PSMB8,PSMB9,PPP5C,PSMA3,PSMC5,PSMA4,PTPRA,RASA4,AKAP9,PSME1,NF1,PSME2,GRB2,KRAS,LAMTOR3,MAP3K11,FGFR1	Reactome_2016	2274	252	42	Alpha	unchanged	up	human
Diurnally Regulated Genes with Circadian Orthologs_Mus musculus_WP1268	0.00178429	0.0371302	3.95212	25.0119	SF3A3,DNAJA1,DAZAP2,SUMO1,ZFR,NCOA4,AZIN1	WikiPathways_2016	738	48	7	Beta	up	unchanged	human
Activated NOTCH1 Transmits Signal to the Nucleus_Homo sapiens_R-HSA-2122948	0.00711173	0.0376504	3.40716	16.8518	APH1A,UBB,UBC,NEURL1,MIB2,CNTN1	Reactome_2016	1174	30	6	Beta	up	up	human
RNA Pol II CTD phosphorylation and interaction with CE_Homo sapiens_R-HSA-77075	0.00759595	0.0377332	2.93446	14.3206	POLR2B,POLR2G,GTF2H1,POLR2I,GTF2H3,MNAT1,POLR2L	Reactome_2016	1767	27	7	Alpha	up	up	mouse
Inactivation of APC/C via direct inhibition of the APC/C complex_Homo sapiens_R-HSA-141430	0.00747776	0.037759	2.85598	13.9824	CDC23,ANAPC16,CDC26,ANAPC4,ANAPC10,ANAPC1,ANAPC11	Reactome_2016	2451	20	7	Beta	up	up	mouse
Other glycan degradation_Homo sapiens_hsa00511	0.00258043	0.0378033	3.39789	20.2508	GLB1,MAN2B2,GBA,FUCA2,NEU1,MAN2C1,AGA	KEGG_2016	2289	18	7	Beta	unchanged	up	mouse
NRIF signals cell death from the nucleus_Homo sapiens_R-HSA-205043	0.0075629	0.0378145	3.77287	18.4286	MAPK8,NCSTN,UBC,UBA52,ITGB3BP	Reactome_2016	1767	15	5	Alpha	up	up	mouse
RNA Pol II CTD phosphorylation and interaction with CE_Homo sapiens_R-HSA-167160	0.00759595	0.0378561	2.93446	14.3206	POLR2B,POLR2G,GTF2H1,POLR2I,GTF2H3,MNAT1,POLR2L	Reactome_2016	1767	27	7	Alpha	up	up	mouse
Inhibition of the proteolytic activity of APC/C required for the onset of anaphase by mitotic spindle checkpoint components_Homo sapiens_R-HSA-141405	0.00747776	0.037884	2.85598	13.9824	CDC23,ANAPC16,CDC26,ANAPC4,ANAPC10,ANAPC1,ANAPC11	Reactome_2016	2451	20	7	Beta	up	up	mouse
Regulation of gene expression in beta cells_Homo sapiens_R-HSA-210745	0.00747776	0.0380099	2.85598	13.9824	AKT3,HNF4G,PAX6,IAPP,NKX6-1,FOXO1,FOXA3	Reactome_2016	2451	20	7	Beta	up	up	mouse
BBSome-mediated cargo-targeting to cilium_Homo sapiens_R-HSA-5620922	0.00250952	0.0380155	5.07924	30.4128	MKKS,TCP1,CCT8,SSTR3,CCT5	Reactome_2016	856	23	5	Alpha	up	up	human
Downstream signaling of activated FGFR3_Homo sapiens_R-HSA-5654708	0.00217184	0.0381944	1.58853	9.74114	KLB,GSK3A,AHCYL1,PSMD14,CUL3,ARAF,IRS2,PHB,FOXO3,PSMA7,PSMB10,PPP2CB,PSMB5,UBB,PPP2R1A,PRKAR2B,PSMB3,PPP2R5E,AKT2,ADRBK1,AKT1,PSMD1,SPTBN1,BRAP,BAD,DAB2IP,PPP2R5A,PRKCA,PTPN11,RBX1,PSMA3,PSMC4,AGO1,RASA1,RASA2,IL3RA,RPS6KB2,NF1,TRIB3,RAF1,TNRC6A	Reactome_2016	1569	329	41	Alpha	up	unchanged	mouse
Immune System_Homo sapiens_R-HSA-168256	0.00629869	0.038242	1.33136	6.74657	ITGB1,APP,ARPC1A,CLTC,BRK1,AP2A1,UBE3A,DDX41,PSMD9,SEC61A1,PSMD4,SUMO1,PPP2R5E,NUP62,PSMD1,RAC1,KPNA3,HRAS,NCK1,SKP1,ACTR3,ACTR2,HSP90AA1,ATP6V1G1,ATP6V0B,IFNGR2,HLA-B,PPP2R5B,PPP2R5C,PJA2,PRKAR1B,PRKAR1A,ANAPC5,SQSTM1,STX1A,ATP6V1A,SAR1B,MAPKAP1,RNF135,CDC42,PPP2CA,PSMB4,PSMB5,KLC2,PSMB2,KIF3B,PSMB1,PSMF1,WASF2,AP1M2,CD55,POLR2L,ATP6V0A1,IL32,HSPA5,STAT3,LNPEP,AP2B1,UBE2A,PSMC3,UBE2S,TOLLIP,PSMC…	Reactome_2016	738	1547	76	Beta	up	unchanged	human
Metabolism of carbohydrates_Homo sapiens_R-HSA-71387	0.00753293	0.0385464	1.43466	7.01328	SLC35B3,SLC25A1,SLC35B2,GPI,POM121,CHPF,HEXB,SLC35D2,HEXA,AKR1B1,ENO2,GNS,PAPSS2,HS6ST3,HS2ST1,PPP2CA,PPP2CB,NAGLU,UBB,PHKG1,PPP2R1A,CHST12,UBC,PHKG2,CHP1,ST3GAL6,RPS27A,PRKACB,GPC6,PCK2,CHST9,G6PD,TPI1,MDH1,GOT1,CHPF2,B3GAT3,DCXR,GOT2,SORD,GNPDA1,GLB1,ALDH1A1,ALDOA,GAPDH,B4GALT5	Reactome_2016	2274	282	46	Alpha	unchanged	up	human
Downstream signaling of activated FGFR4_Homo sapiens_R-HSA-5654716	0.00217184	0.0386385	1.58853	9.74114	KLB,GSK3A,AHCYL1,PSMD14,CUL3,ARAF,IRS2,PHB,FOXO3,PSMA7,PSMB10,PPP2CB,PSMB5,UBB,PPP2R1A,PRKAR2B,PSMB3,PPP2R5E,AKT2,ADRBK1,AKT1,PSMD1,SPTBN1,BRAP,BAD,DAB2IP,PPP2R5A,PRKCA,PTPN11,RBX1,PSMA3,PSMC4,AGO1,RASA1,RASA2,IL3RA,RPS6KB2,NF1,TRIB3,RAF1,TNRC6A	Reactome_2016	1569	329	41	Alpha	up	unchanged	mouse
mRNA decay by 3' to 5' exoribonuclease_Homo sapiens_R-HSA-429958	0.00752881	0.0386546	3.66461	17.9164	EXOSC7,EXOSC4,DIS3,EXOSC8,DCPS	Reactome_2016	2274	12	5	Alpha	unchanged	up	human
Retrograde neurotrophin signalling_Homo sapiens_R-HSA-177504	0.00222584	0.0386993	4.90268	29.9437	DNM3,AP2S1,DNAL4,SH3GL2,AP2M1	Reactome_2016	1569	13	5	Alpha	up	unchanged	mouse
Senescence-Associated Secretory Phenotype (SASP)_Homo sapiens_R-HSA-2559582	0.00154595	0.0387755	3.30645	21.3997	ANAPC7,ANAPC16,CDC27,H3F3A,CDC16,FOS,UBA52,ANAPC11,MAPK3	Reactome_2016	707	77	9	Alpha	up	unchanged	human
Signaling by Insulin receptor_Homo sapiens_R-HSA-74752	0.00793251	0.0388998	1.3906	6.72603	RET,YWHAB,PRKAG2,ARRB2,PSMD9,SPRED2,DUSP10,NRTN,SPTAN1,RPS6,TSC2,TSC1,KSR2,DUSP8,DUSP7,PSMA6,PSMA4,RRAGC,RRAGD,AKAP9,PSME4,RASA2,IL3RA,PSME2,TRIB3,SOS1,UBA52,ATP6V1A,CAMK2B,SPTBN4,PSMD11,PIK3R4,PDGFA,PIK3R1,NRAS,UBB,PSMB3,PSMB1,ATP6V0A2,EIF4EBP1,MAPK1,RPS27A,SPTBN1,MAPK3,PTPN11,PSMB8,MTOR,GRIN1,PSMC3,PSMC1,PSMC2,GRB2,KBTBD7	Reactome_2016	2451	311	53	Beta	up	up	mouse
Diurnally Regulated Genes with Circadian Orthologs_Homo sapiens_WP410	0.00178429	0.0389867	3.95212	25.0119	SF3A3,DNAJA1,DAZAP2,SUMO1,ZFR,NCOA4,AZIN1	WikiPathways_2016	738	48	7	Beta	up	unchanged	human
Budding and maturation of HIV virion_Homo sapiens_R-HSA-162588	0.00792545	0.0389901	2.61118	12.632	UBB,CHMP2B,VPS37C,NEDD4L,VPS37A,RPS27A,UBA52,CHMP5	Reactome_2016	2451	25	8	Beta	up	up	mouse
Apoptosis_Homo sapiens_R-HSA-109581	0.00183514	0.0389966	1.71724	10.8197	PSMD12,PSMD11,ROCK1,YWHAB,HMGB1,ADD1,BBC3,PSMB6,PSMD7,PSMD5,CASP6,PSMD3,RIPK1,RPS27A,PAK2,HIST1H1C,DFFA,CFLAR,YWHAZ,H1F0,PSMA4,APC,PSMA2,PSME1,PSME2,CYCS,CTNNB1,KPNB1,BCL2L1,PLEC,TJP2	Reactome_2016	2216	163	31	Alpha	unchanged	up	mouse
SeMet incorporation into proteins_Homo sapiens_R-HSA-2408517	0.00661271	0.0390635	7.39098	37.0936	KARS,LARS,EPRS	Reactome_2016	738	11	3	Beta	up	unchanged	human
Cardiac muscle contraction_Homo sapiens_hsa04260	0.00226731	0.0390777	3.12695	19.0405	TPM3,CACNA2D1,UQCRC1,UQCRFS1,COX7A2,UQCR10,ATP1B1,COX5B,COX6B1	KEGG_2016	738	78	9	Beta	up	unchanged	human
Acyl chain remodeling of CL_Homo sapiens_R-HSA-1482798	0.00212054	0.0390895	5.82496	35.8589	HADHB,HADHA,PLA2G6,TAZ	Reactome_2016	2289	6	4	Beta	unchanged	up	mouse
Downstream signaling of activated FGFR2_Homo sapiens_R-HSA-5654696	0.00217184	0.0390931	1.58853	9.74114	KLB,GSK3A,AHCYL1,PSMD14,CUL3,ARAF,IRS2,PHB,FOXO3,PSMA7,PSMB10,PPP2CB,PSMB5,UBB,PPP2R1A,PRKAR2B,PSMB3,PPP2R5E,AKT2,ADRBK1,AKT1,PSMD1,SPTBN1,BRAP,BAD,DAB2IP,PPP2R5A,PRKCA,PTPN11,RBX1,PSMA3,PSMC4,AGO1,RASA1,RASA2,IL3RA,RPS6KB2,NF1,TRIB3,RAF1,TNRC6A	Reactome_2016	1569	329	41	Alpha	up	unchanged	mouse
ATF4 activates genes_Homo sapiens_R-HSA-380994	0.00792545	0.0391159	2.61118	12.632	EXOSC5,NFYB,NFYC,DDIT3,PARN,ASNS,ATF3,ATF4	Reactome_2016	2451	25	8	Beta	up	up	mouse
RHO GTPases activate IQGAPs_Homo sapiens_R-HSA-5626467	0.00661271	0.0392149	7.39098	37.0936	CDC42,CLIP1,RAC1	Reactome_2016	738	11	3	Beta	up	unchanged	human
Amino acid synthesis and interconversion (transamination)_Homo sapiens_R-HSA-70614	0.00792545	0.0392425	2.61118	12.632	GOT1,PSAT1,GPT2,ASNS,PYCR1,PHGDH,PSPH,GLS	Reactome_2016	2451	25	8	Beta	up	up	mouse
Transcription-Coupled Nucleotide Excision Repair (TC-NER)_Homo sapiens_R-HSA-6781827	0.00684845	0.0392439	2.85266	14.2169	COPS4,COPS6,COPS2,RPA3,PPIE,POLR2G,COPS8,POLR2L	Reactome_2016	738	76	8	Beta	up	unchanged	human
Infectious disease_Homo sapiens_R-HSA-5663205	0.00211097	0.0393876	1.45624	8.97133	CCNT2,GTF2B,RPLP0,PSIP1,RPL6,RPS14,RPL7A,PSMD5,NUP62,RPL35,NELFCD,NELFA,BTRC,B2M,MAP2K4,MAP2K1,NCBP1,VPS37B,GTF2F2,PSMA5,PSMA3,PSMA1,PSMA2,RPL37A,CHMP4B,NUP54,SLC25A5,VAMP2,GTF2A1,PSMD12,GTF2A2,TSG101,RPL10,RNMT,PSMD13,RPL11,VPS4A,PSMB10,PSMB7,PSMB5,PSMB2,POLR2C,TCEB3,ATP6V1H,TAF9B,RANBP1,CPSF4,XRCC6,TAF12,NUP153,MSRA,RPS28,PSMC6,RPS29,CHMP2A,MNAT1,TAF3,RAN	Reactome_2016	2289	348	58	Beta	unchanged	up	mouse
RHO GTPases activate PAKs_Homo sapiens_R-HSA-5627123	0.00800989	0.0396606	3.23389	15.6102	PPP1CB,PPP1R12A,MYH9,NF2,PAK3,MYL12B	Reactome_2016	1767	21	6	Alpha	up	up	mouse
Detoxification of Reactive Oxygen Species_Homo sapiens_R-HSA-3299685	0.00679572	0.0396849	4.1061	20.4955	PRDX2,CYCS,PRDX6,TXN2,SOD1	Reactome_2016	738	33	5	Beta	up	unchanged	human
rRNA processing_Homo sapiens_R-HSA-72312	0.00223337	0.0397332	1.65041	10.0745	RPL10,RPLP0,RPL11,THUMPD1,RPL6,RPS14,RPL7A,PDCD11,PES1,RPL35,RRP36,RIOK1,EXOSC3,EXOSC2,RPP38,UTP15,NOP56,WDR36,PNO1,WDR75,CSNK1D,CSNK1E,UTP11L,DDX52,WDR12,BYSL,RCL1,RPS28,RPS29,RPL37A,C1D,MPHOSPH10,TSR1,SKIV2L2	Reactome_2016	2289	180	34	Beta	unchanged	up	mouse
Prefoldin mediated transfer of substrate to CCT/TriC_Homo sapiens_R-HSA-389957	0.00226458	0.0398253	2.91248	17.7381	TUBA1C,TUBB2B,VBP1,PFDN1,PFDN2,CCT8,CCT7,CCT5,TUBA4A	Reactome_2016	2289	27	9	Beta	unchanged	up	mouse
Formation of the HIV-1 Early Elongation Complex_Homo sapiens_R-HSA-167158	0.00679572	0.039837	4.1061	20.4955	NCBP2,POLR2G,GTF2F1,NELFE,POLR2L	Reactome_2016	738	33	5	Beta	up	unchanged	human
Formation of the Early Elongation Complex_Homo sapiens_R-HSA-113418	0.00679572	0.0399902	4.1061	20.4955	NCBP2,POLR2G,GTF2F1,NELFE,POLR2L	Reactome_2016	738	33	5	Beta	up	unchanged	human
Integrin-linked kinase signaling_Homo sapiens_21738158-6194-11e5-8ac5-06603eb7f303	0.000574589	0.0400297	4.15369	30.9942	PPP1R14B,JUN,HSP90AA1,XPO1,ACTN1,RHOG,CTNNB1,IQGAP1	NCI-Nature_2016	856	45	8	Alpha	up	up	human
MAPK family signaling cascades_Homo sapiens_R-HSA-5683057	0.00824728	0.0400582	1.40788	6.75481	RET,YWHAB,ARRB2,PSMD9,SPRED2,XPO1,DUSP10,NRTN,PRKACB,SPTAN1,NCOA3,KSR2,DUSP8,DUSP7,PSMA6,PSMA4,AKAP9,PSME4,RASA2,IL3RA,PSME2,SOS1,UBA52,CAMK2B,SPTBN4,PSMD11,PDGFA,FOXO1,NRAS,UBB,PSMB3,PSMB1,MAPK1,RPS27A,PAK3,MAPK6,PAK2,SPTBN1,MAPK3,PTPN11,PSMB8,GRIN1,TNRC6C,AGO3,PSMC3,PSMC1,PSMC2,GRB2,KBTBD7	Reactome_2016	2451	284	49	Beta	up	up	mouse
IRAK2 mediated activation of TAK1 complex_Homo sapiens_R-HSA-937042	0.00825412	0.040477	4.52745	21.7184	UBC,TAB2,MAP3K7,UBA52	Reactome_2016	1767	10	4	Alpha	up	up	mouse
Class I MHC mediated antigen processing & presentation_Homo sapiens_R-HSA-983169	0.00840837	0.040583	1.3912	6.6479	UBE3C,UBE3A,SEC61A2,PSMD9,HERC4,UFL1,CDC23,HERC2,CTSL,CDC26,SEC61G,SEC13,FBXW11,TAPBP,RNF123,PSMA6,PSMA4,PSME4,PSME2,ANAPC4,UBA52,ANAPC1,ANAPC13,PSMD11,MGRN1,ASB13,NEDD4L,RCHY1,ANAPC10,ANAPC11,HECTD1,UBB,PSMB3,RNF217,PSMB1,TCEB2,RBBP6,RPS27A,SEC31A,SEC24B,PSMB8,FBXO31,ITCH,PSMC3,PSMC1,NEDD4,PSMC2,RNF182,UBE2O,UBA1,CALR,FBXL4	Reactome_2016	2451	305	52	Beta	up	up	mouse
IRAK2 mediated activation of TAK1 complex upon TLR7/8 or 9 stimulation_Homo sapiens_R-HSA-975163	0.00825412	0.0406071	4.52745	21.7184	UBC,TAB2,MAP3K7,UBA52	Reactome_2016	1767	10	4	Alpha	up	up	mouse
Nephrin interactions_Homo sapiens_R-HSA-373753	0.00787017	0.0406802	3.87177	18.7575	ACTN4,WASL,IQGAP1,SPTAN1,SPTBN1	Reactome_2016	1174	22	5	Beta	up	up	human
HDR through MMEJ (alt-NHEJ)_Homo sapiens_R-HSA-5685939	0.00825412	0.0407381	4.52745	21.7184	PARP1,PARP2,XRCC1,LIG3	Reactome_2016	1767	10	4	Alpha	up	up	mouse
HDACs deacetylate histones_Homo sapiens_R-HSA-3214815	0.0079443	0.0407879	2.55537	12.356	NCOR1,KDM1A,RBBP4,HDAC1,SAP18,CHD4,CHD3,RBBP7,HIST1H2BD	Reactome_2016	1174	60	9	Beta	up	up	human
Cell Cycle Checkpoints_Homo sapiens_R-HSA-69620	0.00807873	0.0407936	1.54639	7.4513	CDKN1A,ANAPC15,YWHAB,PSMD8,PSMB7,PSMD6,KAT5,UBB,PSMB2,PSMD2,PSMD3,UBC,PSMD1,PSMF1,TP53BP1,BUB3,RPS27A,YWHAG,YWHAH,HUS1,YWHAZ,PSMB8,PSMB9,PSMA3,PSMC5,PSMA4,PSME1,PSME2,ANAPC5,MDM4,RAD1,RHNO1	Reactome_2016	2274	182	32	Alpha	unchanged	up	human
Mitophagy_Homo sapiens_R-HSA-5205647	0.00787017	0.0408181	3.87177	18.7575	PINK1,TOMM40,UBB,UBC,TOMM5	Reactome_2016	1174	22	5	Beta	up	up	human
Translocation of GLUT4 to the plasma membrane_Homo sapiens_R-HSA-1445148	0.0079443	0.0409252	2.55537	12.356	YWHAQ,STXBP3,PRKAG1,PRKAG2,AKT1,KIFAP3,CALM1,YWHAZ,YWHAG	Reactome_2016	1174	60	9	Beta	up	up	human
Dopamine metabolism_Homo sapiens_WP2436	0.00187424	0.0409521	4.03266	25.3233	PPP2CA,NQO1,PPP2CB,DDC,COMT,PRKACA	WikiPathways_2016	2289	13	6	Beta	unchanged	up	mouse
Pink/Parkin Mediated Mitophagy_Homo sapiens_R-HSA-5205685	0.00787017	0.040957	3.87177	18.7575	PINK1,TOMM40,UBB,UBC,TOMM5	Reactome_2016	1174	22	5	Beta	up	up	human
PKB-mediated events_Homo sapiens_R-HSA-109703	0.00800608	0.0409676	2.98126	14.3922	PPM1A,RHEB,PDE3B,PRKAG1,MLST8,PRKAG2,AKT1	Reactome_2016	1174	40	7	Beta	up	up	human
Glycolysis and Gluconeogenesis_Mus musculus_WP157	0.00178429	0.0410387	3.95212	25.0119	PDHX,MDH1,MPC1,PGK1,PDHB,ENO1,PFKM	WikiPathways_2016	738	48	7	Beta	up	unchanged	human
Bacterial invasion of epithelial cells_Homo sapiens_hsa05100	0.00226731	0.0415201	3.12695	19.0405	ITGB1,CDC42,SEPT11,ARPC1A,CLTC,SEPT1,RAC1,WASF2,RHOA	KEGG_2016	738	78	9	Beta	up	unchanged	human
snRNP Assembly_Homo sapiens_R-HSA-191859	0.00818546	0.0416071	2.72572	13.0982	SNRPD2,SNRPD1,TPR,SNRPG,PHAX,SNRPE,SNRPD3,SNRPF	Reactome_2016	1174	50	8	Beta	up	up	human
Metabolism of non-coding RNA_Homo sapiens_R-HSA-194441	0.00818546	0.0417458	2.72572	13.0982	SNRPD2,SNRPD1,TPR,SNRPG,PHAX,SNRPE,SNRPD3,SNRPF	Reactome_2016	1174	50	8	Beta	up	up	human
FSH signaling pathway_Homo sapiens_WP2035	0.0036356	0.0418094	2.71998	15.2781	RPS6,RPS6KB2,EIF4EBP1,MAPK1,TSC2,PRKCA,FOXO1,MTOR,MAPK3	WikiPathways_2016	2451	27	9	Beta	up	up	mouse
RORA activates gene expression_Homo sapiens_R-HSA-1368082	0.00839367	0.0418316	2.60595	12.4572	SREBF1,HDAC3,RXRA,CHD9,NRIP1,EP300,TBL1X,CLOCK	Reactome_2016	2274	27	8	Alpha	unchanged	up	human
Sema4D in semaphorin signaling_Homo sapiens_R-HSA-400685	0.00839367	0.0419683	2.60595	12.4572	MYL6,ARHGEF12,RAC1,RHOC,MYH10,ARHGAP35,RHOA,MYL12B	Reactome_2016	2274	27	8	Alpha	unchanged	up	human
Myometrial Relaxation and Contraction Pathways_Homo sapiens_WP289	0.00269089	0.0419972	1.69136	10.0093	CAMK2B,RGS17,RAMP2,CAMK2D,ATF6B,YWHAB,ADM,ADCY1,ACTG1,RGS4,GNG2,CALD1,GNG4,PRKAR2A,GNG7,PRKACB,YWHAG,RGS7,YWHAH,IGFBP5,PRKCE,IGFBP2,GNG12,YWHAZ,CREB3,CREB1,GNAS,CALM3,GNB5,ATF3	WikiPathways_2016	2274	156	30	Alpha	unchanged	up	human
Ribosomal scanning and start codon recognition_Homo sapiens_R-HSA-72702	0.00280621	0.0420931	3.27923	19.2685	RPS9,EIF3M,RPS19,EIF3J,EIF4H,RPS3,EIF3G,EIF3A	Reactome_2016	856	57	8	Alpha	up	up	human
Arf6 downstream pathway_Homo sapiens_1e972087-618a-11e5-8ac5-06603eb7f303	0.00181273	0.0420956	7.22674	45.6218	RAC1,RHOA,RAB11A,ARF6	NCI-Nature_2016	738	15	4	Beta	up	unchanged	human
Hypoxic and oxygen homeostasis regulation of HIF-1-alpha_Homo sapiens_4c0f3584-6193-11e5-8ac5-06603eb7f303	0.00382731	0.0421004	3.17331	17.6613	HSP90AA1,COPS5,NAA10,ARNT,TCEB2,HIF1AN,GNB2L1	NCI-Nature_2016	2451	18	7	Beta	up	up	mouse
VEGFR2 mediated vascular permeability_Homo sapiens_R-HSA-5218920	0.00839367	0.0421059	2.60595	12.4572	PAK1,JUP,MAPKAP1,CTNND1,MLST8,RICTOR,TRIB3,RAC1	Reactome_2016	2274	27	8	Alpha	unchanged	up	human
Orc1 removal from chromatin_Homo sapiens_R-HSA-68949	0.00289386	0.0421677	3.00401	17.5589	PSMB6,PSMB4,PSMC6,PSMD14,PSMC3,PSMB3,PSMC4,PSMC2,PSMA7	Reactome_2016	856	70	9	Alpha	up	up	human
Conversion from APC/C:Cdc20 to APC/C:Cdh1 in late anaphase_Homo sapiens_R-HSA-176407	0.00256651	0.0422232	4.02536	24.0121	FZR1,CDC26,CDC27,ANAPC10,ANAPC11,ANAPC2	Reactome_2016	1569	19	6	Alpha	up	unchanged	mouse
mRNA decay by 3' to 5' exoribonuclease_Homo sapiens_R-HSA-429958	0.00209785	0.0422331	3.88048	23.9303	EXOSC7,EXOSC6,EXOSC4,DIS3,EXOSC8,EXOSC3	Reactome_2016	2577	12	6	Beta	unchanged	up	human
EGFR downregulation_Homo sapiens_R-HSA-182971	0.00839367	0.0422444	2.60595	12.4572	UBB,HGS,UBC,CLTA,AP2A1,GRB2,RPS27A,EPS15	Reactome_2016	2274	27	8	Alpha	unchanged	up	human
Cell Cycle, Mitotic_Homo sapiens_R-HSA-69278	0.00294103	0.0424507	1.66889	9.72796	CEP57,PSMD14,SMC4,PSMA7,SMC2,PSMB6,PPP1CB,PPP1CC,PSMB4,TUBA1A,XPO1,PSMB3,PRKACA,EMD,CDKN2D,HSP90AA1,CDKN2A,UBE2E1,CSNK1D,DYNLL1,TUBB4B,SMC1A,HIST2H2BE,PSMC6,STAG2,PSMC3,PSMC4,PSMC2,MNAT1,MAPRE1,NUPL2,OPTN,HIST1H2BD	Reactome_2016	856	462	33	Alpha	up	up	human
Switching of origins to a post-replicative state_Homo sapiens_R-HSA-69052	0.00289386	0.0425731	3.00401	17.5589	PSMB6,PSMB4,PSMC6,PSMD14,PSMC3,PSMB3,PSMC4,PSMC2,PSMA7	Reactome_2016	856	70	9	Alpha	up	up	human
Downstream signaling of activated FGFR1_Homo sapiens_R-HSA-5654687	0.00256624	0.0426776	1.57417	9.39044	KLB,GSK3A,AHCYL1,PSMD14,CUL3,ARAF,IRS2,PHB,FOXO3,PSMA7,PSMB10,PPP2CB,PSMB5,UBB,PPP2R1A,PRKAR2B,PSMB3,PPP2R5E,AKT2,ADRBK1,AKT1,PSMD1,SPTBN1,BRAP,BAD,DAB2IP,PPP2R5A,PRKCA,PTPN11,RBX1,PSMA3,PSMC4,AGO1,RASA1,RASA2,IL3RA,RPS6KB2,NF1,TRIB3,RAF1,TNRC6A	Reactome_2016	1569	332	41	Alpha	up	unchanged	mouse
Fatty acid oxidation_Mus musculus_WP2318	0.0018638	0.0428675	6.81431	42.8289	ACADVL,ACAA2,ACADM,HADH	WikiPathways_2016	1174	10	4	Beta	up	up	human
RHO GTPases Activate ROCKs_Homo sapiens_R-HSA-5627117	0.008749	0.0431805	3.10414	14.71	MYL6,PPP1R12A,RHOC,MYH10,RHOA,MYL12B	Reactome_2016	2274	17	6	Alpha	unchanged	up	human
Beta-catenin phosphorylation cascade_Homo sapiens_R-HSA-196299	0.008749	0.0433203	3.10414	14.71	PPP2CA,GSK3B,PPP2CB,CSNK1A1,PPP2R1A,PPP2R5B	Reactome_2016	2274	17	6	Alpha	unchanged	up	human
Insulin Signaling_Homo sapiens_WP481	0.00208427	0.0433727	1.6492	10.1811	PRKAA1,STXBP2,PTEN,IRS2,FOXO3,FOXO1,PTPRF,IGF1R,RPS6KA3,MAPK8,KIF3A,KIF5B,AKT2,MAP3K8,STX4,MAP3K9,MAPK6,EIF4E,MAP4K4,CAP1,MAP3K2,MAP2K4,EGR1,PTPN1,INSR,MYO1C,TBC1D4,RPS6KB2,TRIB3,SOS2,CRK,MAP3K11,VAMP2,RHOQ	WikiPathways_2016	2577	160	34	Beta	unchanged	up	human
Association of TriC/CCT with target proteins during biosynthesis_Homo sapiens_R-HSA-390471	0.00269791	0.0434505	2.94161	17.4004	CCT3,FBXW4,FBXW5,USP11,STAT3,LONP2,FBXO6,SKIV2L,CCT4	Reactome_2016	1569	39	9	Alpha	up	unchanged	mouse
Butyrate Response Factor 1 (BRF1) binds and destabilizes mRNA_Homo sapiens_R-HSA-450385	0.008749	0.0434609	3.10414	14.71	EXOSC7,EXOSC4,YWHAB,DIS3,EXOSC8,ZFP36L1	Reactome_2016	2274	17	6	Alpha	unchanged	up	human
Translesion synthesis by REV1_Homo sapiens_R-HSA-110312	0.00903625	0.0434763	3.05998	14.4018	UBB,RPA3,REV1,REV3L,RPS27A,UBA52	Reactome_2016	2451	16	6	Beta	up	up	mouse
Signaling by WNT in cancer_Homo sapiens_R-HSA-4791275	0.00773041	0.0434835	3.98533	19.3791	PPP2CA,PPP2R5E,CSNK1A1,PPP2R5B,PPP2R5C	Reactome_2016	738	34	5	Beta	up	unchanged	human
S1P4 pathway_Homo sapiens_821b0c12-6195-11e5-8ac5-06603eb7f303	0.00420677	0.0439608	3.49711	19.1329	GNAO1,GNAZ,GNAI3,MAPK1,PLCG1,MAPK3	NCI-Nature_2016	2451	14	6	Beta	up	up	mouse
Regulation of ornithine decarboxylase (ODC)_Homo sapiens_R-HSA-350562	0.00178174	0.0439689	3.9604	25.0699	PSMD10,PSMD12,PSMA2,PSMD13,ODC1,AZIN1,OAZ3	Reactome_2016	707	50	7	Alpha	up	unchanged	human
rRNA modification in the nucleus_Homo sapiens_R-HSA-6790901	0.00313565	0.0440142	3.22269	18.5785	NOP56,RPS9,NOP58,IMP3,DKC1,IMP4,WDR46,NOP10	Reactome_2016	856	58	8	Alpha	up	up	human
FoxO family signaling_Homo sapiens_d06dbbda-6192-11e5-8ac5-06603eb7f303	0.00168853	0.0441128	3.19421	20.3915	MAPK10,RALB,YWHAQ,ZFAND5,AKT1,CTNNB1,SOD2,YWHAZ,YWHAG	NCI-Nature_2016	1174	48	9	Beta	up	up	human
mir-124 predicted interactions with cell cycle and differentiation _Homo sapiens_WP3595	0.00212054	0.0441274	5.82496	35.8589	PTBP1,STK11,PRKAA1,CTDSP1	WikiPathways_2016	2289	6	4	Beta	unchanged	up	mouse
Glycogen breakdown (glycogenolysis)_Homo sapiens_R-HSA-70221	0.00311555	0.0441369	6.23053	35.9586	GAA,PHKB,GYG1,PGM1	Reactome_2016	856	15	4	Alpha	up	up	human
CTLA4 inhibitory signaling_Homo sapiens_R-HSA-389513	0.00791496	0.0441967	4.92732	23.8433	PPP2CA,PPP2R5E,PPP2R5B,PPP2R5C	Reactome_2016	738	22	4	Beta	up	unchanged	human
mTORC1-mediated signalling_Homo sapiens_R-HSA-166208	0.00791496	0.0443586	4.92732	23.8433	RRAGA,RRAGB,EIF4EBP1,LAMTOR2	Reactome_2016	738	22	4	Beta	up	unchanged	human
Transport to the Golgi and subsequent modification_Homo sapiens_R-HSA-948021	0.00276842	0.0445862	1.67198	9.84708	DCTN6,COPB2,NAPB,MCFD2,SEC23A,TMED10,LMAN2L,STX17,DCTN3,AREG,DYNC2LI1,PPP6C,MAN2A2,PPP6R1,MGAT1,YKT6,TMED9,COG4,TRAPPC4,TRAPPC10,COG3,ST8SIA3,COG1,CSNK1D,BET1L,ARCN1,TMEM115,GOLGB1,COPG1,B4GALT6,SEC24C	Reactome_2016	2289	162	31	Beta	unchanged	up	mouse
Cholesterol biosynthesis_Homo sapiens_R-HSA-191273	0.00292192	0.0447053	3.03911	17.7348	FDPS,SQLE,EBP,NSDHL,DHCR24,DHCR7,HSD17B7,LBR	Reactome_2016	2289	23	8	Beta	unchanged	up	mouse
Fatty acid, triacylglycerol, and ketone body metabolism_Homo sapiens_R-HSA-535734	0.00284002	0.0447962	1.57032	9.20829	AGPAT5,ACADVL,CHD9,PEX11A,TECR,LPCAT1,HSD17B12,MED16,AGPAT1,MED15,AGPAT2,MED13,MED30,SIN3A,OXCT1,ME1,HMGCLL1,TEAD1,ACADS,DECR1,ELOVL1,PRKAB2,CPT1A,CREBBP,NCOA6,ACOT13,ACSL3,ELOVL7,MED4,ACSF3,MED13L,MED28,HADHB,MED23,HADHA,CDK8,MED25,TBL1XR1,MED20	Reactome_2016	2289	217	39	Beta	unchanged	up	mouse
EPH-ephrin mediated repulsion of cells_Homo sapiens_R-HSA-3928665	0.0081155	0.0449881	3.38753	16.3075	PSENEN,CLTC,ADAM10,AP2A1,RAC1,AP2B1	Reactome_2016	738	48	6	Beta	up	unchanged	human
Deadenylation of mRNA_Homo sapiens_R-HSA-429947	0.00292192	0.0451569	3.03911	17.7348	CNOT4,EIF4A1,CNOT6,CNOT7,CNOT11,CNOT2,RQCD1,EIF4E	Reactome_2016	2289	23	8	Beta	unchanged	up	mouse
Signaling by Wnt_Homo sapiens_R-HSA-195721	0.00289947	0.0452672	1.48092	8.65336	VPS29,GSK3B,CLTB,CBY1,KAT5,PPP2R1B,PPP2R1A,PSMD5,AKT2,VPS35,BTRC,TMED5,WLS,USP8,H2AFZ,CTNNBIP1,AXIN1,PPP2R5A,SCRIB,CSNK1E,RHOA,PSMA5,PSMA3,PSMA1,PSMA2,CSNK2B,PSMD12,CTBP1,PSMD13,XIAP,NLK,PSMB10,PPP2CA,PSMB7,PPP2CB,PSMB5,PARD6A,PSMB2,TNKS2,GNG4,LEO1,CREBBP,FZD3,CSNK1A1,BCL9,PSMC6,AGO1,GNB2,CTNNB1,TNRC6B	Reactome_2016	2289	295	50	Beta	unchanged	up	mouse
Insulin Signaling_Mus musculus_WP65	0.0020826	0.0455048	1.66306	10.268	PRKAA1,STXBP2,PTEN,FOXO3,FOXO1,PTPRF,IGF1R,RPS6KA3,MAPK8,KIF3A,KIF5B,AKT2,MAP3K8,STX4,MAP3K9,MAPK6,EIF4E,MAP4K4,CAP1,MAP3K2,MAP2K4,EGR1,PTPN1,INSR,MYO1C,TBC1D4,RPS6KB2,TRIB3,SOS2,CRK,MAP3K11,VAMP2,RHOQ	WikiPathways_2016	2577	154	33	Beta	unchanged	up	human
mitochondrial fatty acid beta-oxidation of saturated fatty acids_Homo sapiens_R-HSA-77286	0.00903928	0.045795	6.38842	30.065	ACADVL,ACADM,HADH	Reactome_2016	1174	8	3	Beta	up	up	human
Cori Cycle_Homo sapiens_WP1946	0.00231016	0.0458881	3.39542	20.6117	GPI,G6PD,LDHA,TPI1,SLC2A2,TALDO1,GAPDH	WikiPathways_2016	2577	16	7	Beta	unchanged	up	human
N-cadherin signaling events_Homo sapiens_5fc9c1e1-6194-11e5-8ac5-06603eb7f303	0.00220063	0.0459932	2.99611	18.3332	GRIA2,PTPN1,MAPK8,PIK3CA,CTNNA1,AXIN1,PIP5K1C,MAPRE1,FGFR1	NCI-Nature_2016	1767	34	9	Alpha	up	up	mouse
Removal of licensing factors from origins_Homo sapiens_R-HSA-69300	0.00351155	0.0463161	2.92056	16.5061	PSMB6,PSMB4,PSMC6,PSMD14,PSMC3,PSMB3,PSMC4,PSMC2,PSMA7	Reactome_2016	856	72	9	Alpha	up	up	human
Formation of the HIV-1 Early Elongation Complex_Homo sapiens_R-HSA-167158	0.00950675	0.0463227	2.39866	11.1676	POLR2C,SUPT4H1,POLR2E,POLR2F,GTF2H1,NELFCD,GTF2F1,POLR2K,GTF2H5	Reactome_2016	2274	33	9	Alpha	unchanged	up	human
Post-Elongation Processing of Intron-Containing pre-mRNA_Homo sapiens_R-HSA-112296	0.00922152	0.046411	2.67228	12.5229	FYTTD1,SRSF1,SRSF3,THOC2,SRSF5,SRSF6,SRSF11,SRSF9	Reactome_2016	1174	51	8	Beta	up	up	human
Cell Cycle_Homo sapiens_R-HSA-1640170	0.00194326	0.0464561	1.69931	10.6095	PSMD10,DYNC1I2,PSMD12,SET,ANAPC16,PSMD13,CEP164,RNF8,ANAPC11,CKS1B,PCBP4,RAD21,TPR,CDC27,NUP62,STRA13,MAPK3,RAB2A,ANAPC7,H3F3A,TINF2,RPA2,PPP2R5A,PPP2R5C,CTDNEP1,BRE,PSMA2,CDC16,UBE2V2,ATM,CEP63,LPIN1,UBA52,LPIN2	Reactome_2016	707	566	34	Alpha	up	unchanged	human
Formation of the Early Elongation Complex_Homo sapiens_R-HSA-113418	0.00950675	0.0464707	2.39866	11.1676	POLR2C,SUPT4H1,POLR2E,POLR2F,GTF2H1,NELFCD,GTF2F1,POLR2K,GTF2H5	Reactome_2016	2274	33	9	Alpha	unchanged	up	human
mRNA 3'-end processing_Homo sapiens_R-HSA-72187	0.00922152	0.0465641	2.67228	12.5229	FYTTD1,SRSF1,SRSF3,THOC2,SRSF5,SRSF6,SRSF11,SRSF9	Reactome_2016	1174	51	8	Beta	up	up	human
CD28 dependent Vav1 pathway_Homo sapiens_R-HSA-389359	0.00857759	0.0468704	6.77507	32.2399	CDC42,GRB2,RAC1	Reactome_2016	738	12	3	Beta	up	unchanged	human
N-glycan trimming in the ER and Calnexin/Calreticulin cycle_Homo sapiens_R-HSA-532668	0.000735295	0.0468751	5.04202	36.3794	PDIA3,SEL1L,SYVN1,MLEC,MOGS,MAN1B1	Reactome_2016	1400	17	6	Beta	up	unchanged	mouse
ATF6-alpha activates chaperones_Homo sapiens_R-HSA-381033	0.00857759	0.0470384	6.77507	32.2399	HSPA5,CALR,ATF6	Reactome_2016	738	12	3	Beta	up	unchanged	human
PTK6 Regulates RHO GTPases, RAS GTPase and MAP kinases_Homo sapiens_R-HSA-8849471	0.00314164	0.0471245	3.43188	19.7779	RASA1,RASA2,DAB2IP,NF1,CRK,ARHGAP35,RHOA	Reactome_2016	1569	26	7	Alpha	up	unchanged	mouse
DNA Damage Recognition in GG-NER_Homo sapiens_R-HSA-5696394	0.00200755	0.0472546	4.46661	27.7414	COPS6,PARP1,MCRS1,COPS7A,XPC,UBA52	Reactome_2016	707	38	6	Alpha	up	unchanged	human
Negative regulation of FGFR4 signaling_Homo sapiens_R-HSA-5654733	0.00995155	0.0474326	2.36901	10.9212	UBB,MKNK1,MAPK1,PTPN11,GRB2,CBL,RPS27A,UBA52,MAPK3	Reactome_2016	2451	31	9	Beta	up	up	mouse
Sumoylation by RanBP2 regulates transcriptional repression_Homo sapiens_f70a59a5-6195-11e5-8ac5-06603eb7f303	0.00431277	0.0474405	4.10425	22.3524	HDAC4,XPO1,SUMO1,RAN,PIAS1	NCI-Nature_2016	2216	11	5	Alpha	unchanged	up	mouse
Mitotic Spindle Checkpoint_Homo sapiens_R-HSA-69618	0.0100498	0.0476041	2.71998	12.5125	CDC23,ANAPC16,CDC26,ANAPC4,ANAPC10,ANAPC1,ANAPC11	Reactome_2016	2451	21	7	Beta	up	up	mouse
Endocytosis_Homo sapiens_hsa04144	0.00422986	0.0476673	1.49414	8.16637	ARF1,RAB5C,TFRC,ARPC5L,KIAA1033,SNX12,CLTA,VPS26A,AP2A1,IGF1R,SNX3,RAB11FIP1,PARD6A,CAPZB,ADRBK2,KIF5C,CHMP1B,VPS35,VPS36,EPS15,RAB8A,SH3GLB1,HSPA8,RAB4A,HLA-B,HLA-C,ARPC5,RHOA,IGF2R,DNM1,RAB11B,RNF41,RAB10,ACAP3,RABEP1,ARPC2,HGS,ARPC3,CHMP2B,CHMP4B,CHMP4A,ARF6,HSPA1A,CHMP5	KEGG_2016	2274	259	44	Alpha	unchanged	up	human
Signaling by NOTCH1 HD Domain Mutants in Cancer_Homo sapiens_R-HSA-2691230	0.00957179	0.0477031	4.54287	21.1195	UBB,UBC,NEURL1,MIB2	Reactome_2016	1174	15	4	Beta	up	up	human
TP53 regulates transcription of additional cell cycle genes whose exact role in the p53 pathway remain uncertain_Homo sapiens_R-HSA-6804115	0.0100498	0.047752	2.71998	12.5125	PLK3,NPM1,CNOT6L,CNOT1,CNOT3,CNOT10,CNOT8	Reactome_2016	2451	21	7	Beta	up	up	mouse
tRNA Aminoacylation_Homo sapiens_R-HSA-379724	0.00986381	0.0477583	2.42542	11.2027	VARS,PPA2,QARS,LARS,PPA1,RARS,MARS,EEF1E1,FARSB	Reactome_2016	1767	42	9	Alpha	up	up	mouse
Constitutive Signaling by NOTCH1 HD Domain Mutants_Homo sapiens_R-HSA-2691232	0.00957179	0.047859	4.54287	21.1195	UBB,UBC,NEURL1,MIB2	Reactome_2016	1174	15	4	Beta	up	up	human
Activation of BAD and translocation to mitochondria_Homo sapiens_R-HSA-111447	0.00957179	0.0480159	4.54287	21.1195	YWHAQ,AKT1,YWHAZ,YWHAG	Reactome_2016	1174	15	4	Beta	up	up	human
Formation of tubulin folding intermediates by CCT/TriC_Homo sapiens_R-HSA-389960	0.00369174	0.0482766	4.6729	26.176	TUBA1A,TCP1,CCT8,TUBB4B,CCT5	Reactome_2016	856	25	5	Alpha	up	up	human
Caspase-mediated cleavage of cytoskeletal proteins_Homo sapiens_R-HSA-264870	0.0103585	0.0484665	3.39997	15.5377	GAS2,MAPT,SPTAN1,ADD1,PLEC	Reactome_2016	2451	12	5	Beta	up	up	mouse
TGF-beta receptor signaling activates SMADs_Homo sapiens_R-HSA-2173789	0.00982406	0.0484865	3.19421	14.7666	PPP1R15A,PPP1CB,SMAD2,PPP1CC,UBB,UBC	Reactome_2016	1174	32	6	Beta	up	up	human
TGF-beta receptor signaling in EMT (epithelial to mesenchymal transition)_Homo sapiens_R-HSA-2173791	0.0102121	0.0485231	3.53707	16.2146	FKBP1A,UBC,CGN,PRKCZ,UBA52	Reactome_2016	1767	16	5	Alpha	up	up	mouse
SMAD2/SMAD3:SMAD4 heterotrimer regulates transcription_Homo sapiens_R-HSA-2173796	0.00982406	0.0486434	3.19421	14.7666	SMAD2,CDK8,SNW1,UBB,HDAC1,UBC	Reactome_2016	1174	32	6	Beta	up	up	human
MAP3K8 (TPL2)-dependent MAPK1/3 activation_Homo sapiens_R-HSA-5684264	0.0102121	0.0486743	3.53707	16.2146	MAP2K1,CHUK,UBC,CUL1,UBA52	Reactome_2016	1767	16	5	Alpha	up	up	mouse
Regulation of beta-cell development_Homo sapiens_R-HSA-186712	0.00982406	0.0488013	3.19421	14.7666	NEUROD1,PDX1,AKT1,PAX6,INSM1,NKX6-1	Reactome_2016	1174	32	6	Beta	up	up	human
HuR (ELAVL1) binds and stabilizes mRNA_Homo sapiens_R-HSA-450520	0.0104645	0.048813	4.07997	18.6037	NUP214,XPO1,SET,PRKCA	Reactome_2016	2451	8	4	Beta	up	up	mouse
Spry regulation of FGF signaling_Homo sapiens_R-HSA-1295596	0.0102121	0.0488264	3.53707	16.2146	PPP2CA,UBC,BRAF,GRB2,UBA52	Reactome_2016	1767	16	5	Alpha	up	up	mouse
Mitophagy_Homo sapiens_R-HSA-5205647	0.0102052	0.0489466	3.0869	14.153	PINK1,UBC,MFN1,UBA52,ATG12,ATG5	Reactome_2016	1767	22	6	Alpha	up	up	mouse
Circadian rythm related genes_Homo sapiens_WP3594	0.00291236	0.04895	1.55219	9.06293	KDM5A,DDX5,PRKAA1,KMT2A,PRKDC,ROCK2,BHLHE41,RORC,CREM,PTEN,RBM4B,ADCY1,CIART,MAPK8,DBP,NAGLU,GNA11,SIX3,RPS27A,EGR1,HOMER1,FBXW11,USP2,ARNT,NR1D2,CSNK1E,NR1D1,NR2F6,PPP1CA,SETX,SFPQ,CREB1,PSPC1,ID2,GNAQ,KCNMA1,BHLHE40,ID4,FBXL3,CLOCK	WikiPathways_2016	2577	200	40	Beta	unchanged	up	human
Pink/Parkin Mediated Mitophagy_Homo sapiens_R-HSA-5205685	0.0102052	0.0491005	3.0869	14.153	PINK1,UBC,MFN1,UBA52,ATG12,ATG5	Reactome_2016	1767	22	6	Alpha	up	up	mouse
Resolution of AP sites via the multiple-nucleotide patch replacement pathway_Homo sapiens_R-HSA-110373	0.0102052	0.0492554	3.0869	14.153	RFC3,PCNA,PARG,PARP1,PARP2,RPA2	Reactome_2016	1767	22	6	Alpha	up	up	mouse
Post-translational protein modification_Homo sapiens_R-HSA-597592	0.000908052	0.0496186	1.53551	10.755	ARF3,ARF1,PIGU,PGAP1,NUP188,MAGT1,GOLGA2,GMPPB,C1GALT1C1,SENP5,FPGT,PPP6R3,GMPPA,PGM3,TMED2,TMED7,EIF5A,PDIA3,COG8,COG6,COG2,MOGS,ANK2,SMC1A,ARFGAP3,SUMF2,ARFGAP1,ARFGAP2,NUP93,PIGC,RNF168,DYNC1LI2,MAN1B1,ST6GALNAC5,RAB1A,RPN1,SEL1L,GOSR1,UAP1,NUP160,SCFD1,RAD21,LMAN2,AMDHD2,DPH3,MLEC,DPH7,MGAT2,TRAPPC2,TRAPPC3,SRD5A3,SYVN1,EEF2,STAG2,NUP35,SEC24D	Reactome_2016	1400	521	56	Beta	up	unchanged	mouse
TCF dependent signaling in response to WNT_Homo sapiens_R-HSA-201681	0.00359979	0.0496188	1.58064	8.89408	GSK3B,PSMD12,CTBP1,PSMD13,CBY1,XIAP,PSMB10,PPP2CA,PSMB7,PPP2CB,PSMB5,KAT5,PPP2R1B,PSMB2,TNKS2,PPP2R1A,PSMD5,AKT2,LEO1,BTRC,USP8,CREBBP,CSNK1A1,H2AFZ,CTNNBIP1,AXIN1,PPP2R5A,CSNK1E,PSMA5,BCL9,PSMA3,PSMC6,PSMA1,PSMA2,CSNK2B,CTNNB1	Reactome_2016	2289	199	36	Beta	unchanged	up	mouse
Programmed Cell Death_Homo sapiens_R-HSA-5357801	0.0024666	0.0496566	1.6862	10.1255	PSMD12,PSMD11,ROCK1,YWHAB,HMGB1,ADD1,BBC3,PSMB6,PSMD7,PSMD5,CASP6,PSMD3,RIPK1,RPS27A,PAK2,HIST1H1C,DFFA,CFLAR,YWHAZ,H1F0,PSMA4,APC,PSMA2,PSME1,PSME2,CYCS,CTNNB1,KPNB1,BCL2L1,PLEC,TJP2	Reactome_2016	2216	166	31	Alpha	unchanged	up	mouse
Vesicle-mediated transport_Homo sapiens_R-HSA-5653656	0.00258811	0.0501242	1.37642	8.19912	APP,SCARB1,MCFD2,C2CD5,YWHAB,CTSZ,PRKAG1,CLTA,USE1,PPP6C,AP1G1,FTH1,PPP6R3,AP1S1,RAC1,TMED7,TPD52,NSF,PRKAB2,COG7,TRAPPC2L,COG6,EXOC7,RALGAPA2,COPZ2,VPS37D,OCRL,ANK3,YWHAZ,RAB33B,DNM2,RALGAPB,CHMP4C,EXOC3,CHMP4B,NAA35,EXOC6,PREB,SEC22B,SEC22A,VAMP2,VAMP3,CHMP5,COPA,TSG101,STXBP3,LMAN2L,STX16,DCTN1,COPB1,GOSR2,PLA2G6,BLOC1S4,LMAN1,CYTH2,VPS51,KIF3B,MAN2A2,LMAN2,MAN1C1,RPS27A,YKT6,HSPA8,SNAPIN,AMBP…	Reactome_2016	2216	492	75	Alpha	unchanged	up	mouse
Pyruvate metabolism_Homo sapiens_hsa00620	0.00325334	0.0501699	4.06504	23.2849	MDH1,GLO1,ACYP2,PDHB,HAGH,ACAT1	KEGG_2016	738	40	6	Beta	up	unchanged	human
AKT phosphorylates targets in the nucleus_Homo sapiens_R-HSA-198693	0.0034483	0.0502467	5.66532	32.1217	AKT2,RPS6KB2,AKT1,FOXO3	Reactome_2016	1569	9	4	Alpha	up	unchanged	mouse
Regulation of HSF1-mediated heat shock response_Homo sapiens_R-HSA-3371453	0.00926668	0.0502767	2.71003	12.6865	YWHAE,DNAJC2,BAG2,HSPA5,RPA3,NUP62,FKBP4,HSPA13	Reactome_2016	738	80	8	Beta	up	unchanged	human
Regulation of gene expression in beta cells_Homo sapiens_R-HSA-210745	0.00342581	0.0503989	3.82409	21.7071	AKT2,PDX1,AKT1,NKX6-1,GCK,FOXA3	Reactome_2016	1569	20	6	Alpha	up	unchanged	mouse
Posttranslational regulation of adherens junction stability and dissassembly_Homo sapiens_ebb21a59-6194-11e5-8ac5-06603eb7f303	0.00168853	0.0504146	3.19421	20.3915	DSP,MMP7,CTNNA1,IGF2,CTNNB1,IQGAP1,RIN2,RAB5A,NME1	NCI-Nature_2016	1174	48	9	Beta	up	up	human
Disease_Homo sapiens_R-HSA-1643685	0.00217477	0.0504152	1.59977	9.80789	PSMD10,PSMD12,PSMD13,SEL1L,NEDD4L,IRS2,RPL8,TTF1,RPS14,ZMYM2,POLR2A,CUX1,TPR,NUP62,AP2S1,RPL35,CD36,TAF9B,RPS11,HRAS,PAK2,NELFE,RPS12,MAP2K1,CPSF6,NCBP2,TXNRD1,PPP2R5A,RPL23A,PPP2R5C,FDX1L,DNAJC3,RPS26,NR4A1,PSMA2,TBL1XR1,CALM1,GRSF1,UBA52,MMADHC,STX1A	Reactome_2016	707	725	41	Alpha	up	unchanged	human
mRNA Splicing - Minor Pathway_Homo sapiens_R-HSA-72165	0.0022457	0.0505283	3.80807	23.2244	SF3B4,POLR2A,PDCD7,NCBP2,SNRPD3,SRSF6,SNRNP200	Reactome_2016	707	52	7	Alpha	up	unchanged	human
Formation of ATP by chemiosmotic coupling_Homo sapiens_R-HSA-163210	0.00401478	0.0507654	5.84112	32.23	ATP5A1,ATP5D,ATP5I,ATP5G3	Reactome_2016	856	16	4	Alpha	up	up	human
Interleukin-3, 5 and GM-CSF signaling_Homo sapiens_R-HSA-512988	0.0111135	0.0510619	1.40689	6.33042	RET,CAMK2B,SPTBN4,PSMD11,YWHAB,PDGFA,PIK3R3,PIK3R1,ARRB2,CBL,PSMD9,SPRED2,NRAS,DUSP10,UBB,PSMB3,PSMB1,MAPK1,NRTN,RPS27A,SPTAN1,SPTBN1,MAPK3,STAT5B,YES1,PTPN11,KSR2,DUSP8,PSMB8,DUSP7,GRIN1,PSMA6,PSMA4,PSMC3,PSMC1,AKAP9,PSME4,PSMC2,RASA2,IL3RA,PSME2,GRB2,KBTBD7,SOS1,UBA52	Reactome_2016	2451	261	45	Beta	up	up	mouse
Rac1/Pak1/p38/MMP-2 pathway_Homo sapiens_WP3303	0.00316046	0.0511526	3.23585	18.6289	ITGB1,TNIP1,STAT3,EIF4EBP1,GRB2,RAC1,HRAS,NCK1	WikiPathways_2016	738	67	8	Beta	up	unchanged	human
M Phase_Homo sapiens_R-HSA-68886	0.00372211	0.0513048	1.61715	9.04549	RAB1A,POM121,AHCTF1,SET,SEH1L,PSMD14,ANAPC10,PSMA7,PSMB10,ANAPC11,PPP2CB,NIPBL,PSMB5,UBB,PPP2R1A,PSMB3,PPP2R5E,CDC26,CDC27,NUP62,PSMD1,NDEL1,H3F3A,PPP2R5A,PRKCA,STAG1,PSMA3,CLIP1,PSMC4,GORASP2,NUP54,B9D2,LPIN2,ANAPC2	Reactome_2016	1569	268	34	Alpha	up	unchanged	mouse
Transport to the Golgi and subsequent modification_Homo sapiens_R-HSA-948021	0.00258265	0.0513176	1.62884	9.70618	SPTBN4,B4GALT3,ARF4,STX17,DCTN4,CTSZ,GOSR1,DYNC2LI1,PPP6R1,LMAN2,PPP6R3,TMED3,MGAT2,YKT6,NSF,TRAPPC2,CHST8,TRAPPC3,COG8,TMED9,TRAPPC4,SEC16A,COG2,SPTB,DYNLL2,ARFGAP2,ARCN1,TRAPPC6A,CNIH1,CTAGE5,TRAPPC6B,CNIH2,SEC24D,ARF5	Reactome_2016	2577	162	34	Beta	unchanged	up	human
Tat-mediated HIV elongation arrest and recovery_Homo sapiens_R-HSA-167243	0.00104143	0.0513998	3.68664	25.3167	ELL,CCNT1,TAT,TCEA1,TCEB1,NELFB,POLR2H,POLR2J	Reactome_2016	1400	31	8	Beta	up	unchanged	mouse
IRS-related events triggered by IGF1R_Homo sapiens_R-HSA-2428928	0.00370515	0.0515353	1.59337	8.91974	KLB,PSMD14,CUL3,ARAF,PRKAG2,IRS2,PHB,PSMA7,PSMB10,IGF1R,PPP2CB,PSMB5,UBB,PPP2R1A,PSMB3,PPP2R5E,AKT2,EIF4EBP1,AKT1,PSMD1,SPTBN1,BRAP,RPS6,DAB2IP,PPP2R5A,PTPN11,RBX1,PSMA3,PSMC4,RASA1,RASA2,IL3RA,NF1,TRIB3,LAMTOR4,RAF1	Reactome_2016	1569	288	36	Alpha	up	unchanged	mouse
Pentose phosphate pathway_Homo sapiens_hsa00030	0.00123181	0.0515598	4.83403	32.3845	IDNK,PGLS,PGD,TKT,PGM1,PFKP	KEGG_2016	856	29	6	Alpha	up	up	human
DARPP-32 events_Homo sapiens_R-HSA-180024	0.00394877	0.0516377	2.91248	16.1187	PPP2CA,PPP2CB,PRKAR1B,CDK5,PPP2R1B,PPP2R1A,PRKACA,PPP1CA	Reactome_2016	2289	24	8	Beta	unchanged	up	mouse
Signaling by Type 1 Insulin-like Growth Factor 1 Receptor (IGF1R)_Homo sapiens_R-HSA-2404192	0.00370515	0.0520081	1.59337	8.91974	KLB,PSMD14,CUL3,ARAF,PRKAG2,IRS2,PHB,PSMA7,PSMB10,IGF1R,PPP2CB,PSMB5,UBB,PPP2R1A,PSMB3,PPP2R5E,AKT2,EIF4EBP1,AKT1,PSMD1,SPTBN1,BRAP,RPS6,DAB2IP,PPP2R5A,PTPN11,RBX1,PSMA3,PSMC4,RASA1,RASA2,IL3RA,NF1,TRIB3,LAMTOR4,RAF1	Reactome_2016	1569	288	36	Alpha	up	unchanged	mouse
Cell Cycle, Mitotic_Homo sapiens_R-HSA-69278	0.00401258	0.0520275	1.36168	7.51418	YWHAE,AHCTF1,CDKN1B,NUMA1,CEP164,UBE2D1,SMC3,PHF8,CKS1B,NIPBL,ACTR1A,CCND3,PPP2R1B,CCND1,PSMD5,PPP2R1A,CDC27,NUP62,TK2,PRKACA,BTRC,TMPO,OFD1,ANAPC7,RFC1,H2AFZ,DYRK1A,UBE2E1,PPP2R5A,CSNK1D,CSNK1E,LEMD2,TUBA4A,PSMA5,CTDNEP1,PSMA3,PSMA1,PSMA2,CNEP1R1,CSNK2B,ANAPC5,NUP54,CEP63,ITGB3BP,SDCCAG8,PSMD12,ANAPC15,LIN37,PSMD13,DCTN3,PDS5B,PSMB10,PPP2CA,PSMB7,ORC4,PPP2CB,PSMB5,PSMB2,CEP70,E2F4,E2F5,NEK9,CDKN…	Reactome_2016	2289	462	72	Beta	unchanged	up	mouse
G2/M Transition_Homo sapiens_R-HSA-69275	0.00412214	0.052123	1.61617	8.87503	YWHAE,PSMD12,NUMA1,LIN37,PSMD13,CEP164,DCTN3,PSMB10,PPP2CA,PSMB7,PPP2CB,ACTR1A,PSMB5,PPP2R1B,PSMB2,PPP2R1A,PSMD5,CEP70,BTRC,PRKACA,OFD1,CSNK1D,CSNK1E,TUBA4A,PSMA5,PSMA3,PSMC6,PSMA1,PSMA2,CEP63,MNAT1,SDCCAG8	Reactome_2016	2289	173	32	Beta	unchanged	up	mouse
p38MAPK events_Homo sapiens_R-HSA-171007	0.0111027	0.0524296	3.38272	15.2241	RALA,NRAS,KRAS,RALGDS,MAPK13	Reactome_2016	2274	13	5	Alpha	unchanged	up	human
IGF1R signaling cascade_Homo sapiens_R-HSA-2428924	0.00370515	0.0524897	1.59337	8.91974	KLB,PSMD14,CUL3,ARAF,PRKAG2,IRS2,PHB,PSMA7,PSMB10,IGF1R,PPP2CB,PSMB5,UBB,PPP2R1A,PSMB3,PPP2R5E,AKT2,EIF4EBP1,AKT1,PSMD1,SPTBN1,BRAP,RPS6,DAB2IP,PPP2R5A,PTPN11,RBX1,PSMA3,PSMC4,RASA1,RASA2,IL3RA,NF1,TRIB3,LAMTOR4,RAF1	Reactome_2016	1569	288	36	Alpha	up	unchanged	mouse
Mitotic Anaphase_Homo sapiens_R-HSA-68882	0.00412214	0.0525573	1.61617	8.87503	PSMD12,AHCTF1,ANAPC15,PSMD13,UBE2D1,PDS5B,SMC3,PSMB10,PPP2CA,PSMB7,PPP2CB,PSMB5,PPP2R1B,PSMB2,PPP2R1A,PSMD5,CDC27,TMPO,ANAPC7,UBE2E1,PPP2R5A,LEMD2,ZWINT,PSMA5,STAG1,PSMA3,PSMC6,PSMA1,PSMA2,TAOK1,ANAPC5,ITGB3BP	Reactome_2016	2289	173	32	Beta	unchanged	up	mouse
Vesicle-mediated transport_Homo sapiens_R-HSA-5653656	0.0011692	0.0526142	1.53891	10.3898	ARF3,SCARB1,ARF1,CLTC,BICD2,GOLGA2,PPP6R3,TMED2,TMED7,SH3D19,YWHAH,COG8,COG6,AP1B1,COG2,ANK2,ARFGAP3,PRKAB1,YWHAZ,ARFGAP1,ARFGAP2,RINT1,TBC1D1,DYNC1LI2,KIF2A,DNAJC6,NAA38,EXOC5,PAFAH1B2,RAB1A,GOSR1,ARL1,HSP90B1,KLC4,KLC3,SCFD1,CUX1,BLOC1S1,LMAN2,UBC,CYTH1,TRAPPC2,TRAPPC3,AMBP,VTA1,HIP1R,DTNBP1,SNF8,RAB10,CPD,HYOU1,SEC24D,CALM1	Reactome_2016	1400	492	53	Beta	up	unchanged	mouse
Nongenotropic Androgen signaling_Homo sapiens_843e2f77-6194-11e5-8ac5-06603eb7f303	0.00404005	0.0527731	2.7088	14.9296	GNAO1,CREB1,GNB1,MAPK1,PIK3R1,RAC1,FOS,GNAI1,MAPK3	NCI-Nature_2016	2216	30	9	Alpha	unchanged	up	mouse
Formation of HIV-1 elongation complex containing HIV-1 Tat_Homo sapiens_R-HSA-167200	0.0115211	0.0527762	2.36901	10.5743	POLR2B,TCEB2,POLR2G,GTF2H1,NELFCD,POLR2I,GTF2H3,MNAT1,POLR2L	Reactome_2016	1767	43	9	Alpha	up	up	mouse
mRNA Capping_Homo sapiens_R-HSA-72086	0.0114308	0.0528372	2.73208	12.2163	POLR2B,POLR2G,GTF2H1,POLR2I,GTF2H3,MNAT1,POLR2L	Reactome_2016	1767	29	7	Alpha	up	up	mouse
Tat-mediated elongation of the HIV-1 transcript_Homo sapiens_R-HSA-167246	0.0115211	0.0529347	2.36901	10.5743	POLR2B,TCEB2,POLR2G,GTF2H1,NELFCD,POLR2I,GTF2H3,MNAT1,POLR2L	Reactome_2016	1767	43	9	Alpha	up	up	mouse
RNA Polymerase III Transcription Initiation_Homo sapiens_R-HSA-76046	0.00986063	0.052936	3.76393	17.3864	SNAPC5,GTF3C6,POLR3H,POLR3K,POLR2L	Reactome_2016	738	36	5	Beta	up	unchanged	human
Small interfering RNA (siRNA) biogenesis_Homo sapiens_R-HSA-426486	0.00284067	0.0530028	4.31165	25.2823	TSNAX,AGO3,PRKRA,AGO1,TARBP2	Reactome_2016	2577	9	5	Beta	unchanged	up	human
HIV Transcription Elongation_Homo sapiens_R-HSA-167169	0.0115211	0.0530941	2.36901	10.5743	POLR2B,TCEB2,POLR2G,GTF2H1,NELFCD,POLR2I,GTF2H3,MNAT1,POLR2L	Reactome_2016	1767	43	9	Alpha	up	up	mouse
Pausing and recovery of Tat-mediated HIV elongation_Homo sapiens_R-HSA-167238	0.00104143	0.0531131	3.68664	25.3167	ELL,CCNT1,TAT,TCEA1,TCEB1,NELFB,POLR2H,POLR2J	Reactome_2016	1400	31	8	Beta	up	unchanged	mouse
Cellular response to hypoxia_Homo sapiens_R-HSA-2262749	0.00441214	0.0531541	4.49317	24.3682	EGLN1,EGLN2,CITED2,UBE2D2,VEGFA	Reactome_2016	856	26	5	Alpha	up	up	human
Global Genome Nucleotide Excision Repair (GG-NER)_Homo sapiens_R-HSA-5696399	0.00240341	0.0532929	3.10484	18.7249	COPS6,PARP1,MCRS1,SUMO2,UBE2V2,RPA2,COPS7A,XPC,UBA52	Reactome_2016	707	82	9	Alpha	up	unchanged	human
Mitotic Metaphase and Anaphase_Homo sapiens_R-HSA-2555396	0.00451009	0.0534917	1.60689	8.67949	PSMD12,AHCTF1,ANAPC15,PSMD13,UBE2D1,PDS5B,SMC3,PSMB10,PPP2CA,PSMB7,PPP2CB,PSMB5,PPP2R1B,PSMB2,PPP2R1A,PSMD5,CDC27,TMPO,ANAPC7,UBE2E1,PPP2R5A,LEMD2,ZWINT,PSMA5,STAG1,PSMA3,PSMC6,PSMA1,PSMA2,TAOK1,ANAPC5,ITGB3BP	Reactome_2016	2289	174	32	Beta	unchanged	up	mouse
Regulation of Hypoxia-inducible Factor (HIF) by oxygen_Homo sapiens_R-HSA-1234174	0.00441214	0.0535759	4.49317	24.3682	EGLN1,EGLN2,CITED2,UBE2D2,VEGFA	Reactome_2016	856	26	5	Alpha	up	up	human
Cohesin Loading onto Chromatin_Homo sapiens_R-HSA-2470946	0.00284067	0.0536572	4.31165	25.2823	MAU2,STAG2,PDS5B,PDS5A,SMC1A	Reactome_2016	2577	9	5	Beta	unchanged	up	human
Cholesterol biosynthesis_Homo sapiens_R-HSA-191273	0.0115038	0.0536609	2.67676	11.952	SQLE,EBP,HMGCS1,HMGCR,DHCR7,TM7SF2,FDFT1	Reactome_2016	2274	23	7	Alpha	unchanged	up	human
PP2A-mediated dephosphorylation of key metabolic factors_Homo sapiens_R-HSA-163767	0.00449941	0.053782	4.99282	26.9803	PPP2CA,PPP2CB,PPP2R1B,PPP2R1A	Reactome_2016	2289	7	4	Beta	unchanged	up	mouse
mRNA decay by 5' to 3' exoribonuclease_Homo sapiens_R-HSA-430039	0.00446603	0.0538034	3.49498	18.9122	LSM7,LSM6,LSM1,LSM4,DCP2,DCP1B	Reactome_2016	2289	15	6	Beta	unchanged	up	mouse
Abortive elongation of HIV-1 transcript in the absence of Tat_Homo sapiens_R-HSA-167242	0.0115038	0.053825	2.67676	11.952	POLR2C,SUPT4H1,POLR2E,POLR2F,NELFCD,GTF2F1,POLR2K	Reactome_2016	2274	23	7	Alpha	unchanged	up	human
Mitotic G2-G2/M phases_Homo sapiens_R-HSA-453274	0.00492839	0.0538603	1.5977	8.48819	YWHAE,PSMD12,NUMA1,LIN37,PSMD13,CEP164,DCTN3,PSMB10,PPP2CA,PSMB7,PPP2CB,ACTR1A,PSMB5,PPP2R1B,PSMB2,PPP2R1A,PSMD5,CEP70,BTRC,PRKACA,OFD1,CSNK1D,CSNK1E,TUBA4A,PSMA5,PSMA3,PSMC6,PSMA1,PSMA2,CEP63,MNAT1,SDCCAG8	Reactome_2016	2289	175	32	Beta	unchanged	up	mouse
RNA Polymerase III Transcription Termination_Homo sapiens_R-HSA-73980	0.0115038	0.0539901	2.67676	11.952	POLR3GL,POLR3D,NFIC,POLR2E,POLR2F,POLR3K,POLR2K	Reactome_2016	2274	23	7	Alpha	unchanged	up	human
Constitutive Signaling by AKT1 E17K in Cancer_Homo sapiens_R-HSA-5674400	0.00282851	0.0540953	2.79395	16.3949	CDKN1B,CREB1,BAD,AKT2,AKT3,RPS6KB2,RICTOR,FOXO3,FOXO1	Reactome_2016	2577	25	9	Beta	unchanged	up	human
Regulation of TP53 Activity through Acetylation_Homo sapiens_R-HSA-6804758	0.0115038	0.0541562	2.67676	11.952	HDAC2,MEAF6,HDAC1,EP300,CHD4,CHD3,BRD7	Reactome_2016	2274	23	7	Alpha	unchanged	up	human
Negative regulators of RIG-I/MDA5 signaling_Homo sapiens_R-HSA-936440	0.0116537	0.0541952	2.32811	10.365	CYLD,RNF216,UBB,UBE2D3,UBC,PCBP2,TAX1BP1,RPS27A,ATG5	Reactome_2016	2274	34	9	Alpha	unchanged	up	human
Insulin Signaling_Homo sapiens_WP481	0.00397406	0.0542708	1.64908	9.11604	SNAP25,GSK3B,ARF1,PRKAA1,STXBP2,PIK3C2A,PTPRF,IGF1R,RPS6KA3,KIF3A,RAC1,MAPK6,MAP4K5,MAP4K4,MAP2K3,CAP1,MAP3K2,EGR1,RAB4A,MAP2K2,TSC2,MAPK13,MAPK10,MYO1C,TRIB3,GRB2,CRK,MAP3K11,VAMP2,ARF6	WikiPathways_2016	2274	160	30	Alpha	unchanged	up	human
Signaling by FGFR2_Homo sapiens_R-HSA-5654738	0.00480106	0.0544121	1.4038	7.49477	GSK3B,CDKN1B,RASGRF1,PTEN,PTBP1,PPP2R1B,FGF9,PPP2R1A,PSMD5,AKT2,PRKACA,JAK2,JAK1,MAP2K1,RBFOX2,NCBP1,CHUK,PDPK1,PRKCE,PPP2R5A,GTF2F2,PSMA5,PSMA3,CREB1,PRKAR1B,PSMA1,PIK3CA,PSMA2,PHLPP2,PSMD12,SHC2,PSMD13,PIK3R2,PHB,FOXO3,CSF2RA,PSMB10,PPP2CA,PSMB7,PPP2CB,PSMB5,PSMB2,POLR2C,RICTOR,NCAM1,CSK,MARK3,INSR,HNRNPM,NR4A1,PPP5C,PSMC6,PTPRA,DLG4,AGO1,NF1,LAMTOR2,TNRC6B	Reactome_2016	2289	361	58	Beta	unchanged	up	mouse
Osteopontin-mediated events_Homo sapiens_94bf7f2a-6194-11e5-8ac5-06603eb7f303	0.00104143	0.0544149	3.68664	25.3167	GSN,MAP3K1,SPP1,ILK,ITGAV,FOS,NFKB1,BCAR1	NCI-Nature_2016	1400	31	8	Beta	up	unchanged	mouse
Recruitment of NuMA to mitotic centrosomes_Homo sapiens_R-HSA-380320	0.0120737	0.0548155	4.11586	18.1786	NUMA1,TUBGCP5,TUBGCP4,TUBG2	Reactome_2016	1767	11	4	Alpha	up	up	mouse
Synthesis And Processing Of GAG, GAGPOL Polyproteins_Homo sapiens_R-HSA-174495	0.0120737	0.0549786	4.11586	18.1786	UBC,VPS37C,VPS37B,UBA52	Reactome_2016	1767	11	4	Alpha	up	up	mouse
RNA Polymerase III Chain Elongation_Homo sapiens_R-HSA-73780	0.0118817	0.0550878	2.93169	12.9955	POLR3GL,POLR3D,POLR2E,POLR2F,POLR3K,POLR2K	Reactome_2016	2274	18	6	Alpha	unchanged	up	human
IGF1 pathway_Homo sapiens_5e904cd6-6193-11e5-8ac5-06603eb7f303	0.00105482	0.0551144	3.64199	24.9636	YWHAE,BAD,AKT1,IRS2,PTPN11,RAF1,CRK,IGF1R	NCI-Nature_2016	1569	28	8	Alpha	up	unchanged	mouse
Membrane binding and targetting of GAG proteins_Homo sapiens_R-HSA-174490	0.0120737	0.0551427	4.11586	18.1786	UBC,VPS37C,VPS37B,UBA52	Reactome_2016	1767	11	4	Alpha	up	up	mouse
Regulation of DNA replication_Homo sapiens_R-HSA-69304	0.00462691	0.055306	2.80374	15.0725	PSMB6,PSMB4,PSMC6,PSMD14,PSMC3,PSMB3,PSMC4,PSMC2,PSMA7	Reactome_2016	856	75	9	Alpha	up	up	human
cGMP-PKG signaling pathway_Homo sapiens_hsa04022	0.00661067	0.0553407	1.56358	7.84772	ATF2,ROCK1,ATF6B,SRF,ITPR1,GNAI3,ITPR2,PIK3R3,ITPR3,PIK3R1,CACNA1C,ADCY6,PPP1CB,PPP3CA,PPP3R1,CREB3L2,AKT3,KCNMB2,ADORA1,MAPK1,MEF2D,MAPK3,PPP1R12A,BAD,NFATC3,ATP2B4,NFATC2,ATP2B2,ADRA2A,ADCY9,PLCB1,ATF4	KEGG_2016	2451	167	32	Beta	up	up	mouse
Ras activation uopn Ca2+ infux through NMDA receptor_Homo sapiens_R-HSA-442982	0.00255074	0.0557518	6.65613	39.7462	RASGRF1,CALM1,HRAS,CAMK2G	Reactome_2016	707	17	4	Alpha	up	unchanged	human
Cell Cycle_Homo sapiens_R-HSA-1640170	0.00528729	0.05579	1.31216	6.87893	YWHAE,AHCTF1,CDKN1B,NUMA1,CEP164,UBE2D1,RSF1,SMC3,PHF8,CKS1B,NIPBL,ACTR1A,CCND3,SUMO1,KAT5,PPP2R1B,CCND1,PSMD5,PPP2R1A,CDC27,NUP62,TK2,PRKACA,BTRC,TMPO,OFD1,ANAPC7,RFC1,H2AFZ,DYRK1A,UBE2E1,PPP2R5A,CSNK1D,CSNK1E,TERF2,LEMD2,TUBA4A,PSMA5,CTDNEP1,PSMA3,PSMA1,PSMA2,CNEP1R1,CSNK2B,ANAPC5,NUP54,CEP63,ITGB3BP,SDCCAG8,PSMD12,ANAPC15,LIN37,PSMD13,DCTN3,RNF8,PDS5B,PSMB10,PPP2CA,PSMB7,ORC4,PPP2CB,PSMB5,PSMB…	Reactome_2016	2289	566	85	Beta	unchanged	up	mouse
Insulin processing_Homo sapiens_R-HSA-264876	0.0115271	0.0558116	3.54912	15.8399	PCSK2,KIF5C,SLC30A5,RAB27A,CPE	Reactome_2016	1174	24	5	Beta	up	up	human
Detoxification of Reactive Oxygen Species_Homo sapiens_R-HSA-3299685	0.0114247	0.0558461	3.09741	13.8516	GPX2,GPX1,GSTP1,TXN,SOD2,ATOX1	Reactome_2016	1174	33	6	Beta	up	up	human
Huntington's disease_Homo sapiens_hsa05016	0.00648588	0.055893	1.52206	7.66834	HIP1,NDUFA12,NDUFB11,HDAC1,ITPR1,CLTA,HTT,AP2A1,UQCR10,AP2A2,COX5A,COX6A2,ATP5G1,POLR2A,POLR2B,ATP5E,CREB3L2,POLR2D,AP2S1,EP300,POLR2F,POLR2G,POLR2I,POLR2L,NDUFA4,NDUFA1,AP2B1,SDHA,GRIN1,SOD1,UQCRQ,NDUFAB1,UQCRC1,BAX,NDUFS1,PLCB1	KEGG_2016	2451	193	36	Beta	up	up	mouse
Separation of Sister Chromatids_Homo sapiens_R-HSA-2467813	0.00526137	0.0559021	1.61804	8.49047	PSMD12,AHCTF1,ANAPC15,PSMD13,UBE2D1,PDS5B,SMC3,PSMB10,PPP2CA,PSMB7,PPP2CB,PSMB5,PPP2R1B,PSMB2,PPP2R1A,PSMD5,CDC27,ANAPC7,UBE2E1,PPP2R5A,ZWINT,PSMA5,STAG1,PSMA3,PSMC6,PSMA1,PSMA2,TAOK1,ANAPC5,ITGB3BP	Reactome_2016	2289	162	30	Beta	unchanged	up	mouse
Processing of Capped Intronless Pre-mRNA_Homo sapiens_R-HSA-75067	0.0115271	0.0559888	3.54912	15.8399	LSM10,SNRPG,SNRPE,SNRPD3,SNRPF	Reactome_2016	1174	24	5	Beta	up	up	human
Smooth Muscle Contraction_Homo sapiens_R-HSA-445355	0.0114247	0.0560251	3.09741	13.8516	MYL6,ANXA2,CALD1,ANXA6,CALM1,MYL12A	Reactome_2016	1174	33	6	Beta	up	up	human
Post-Elongation Processing of Intronless pre-mRNA_Homo sapiens_R-HSA-112297	0.0115271	0.0561671	3.54912	15.8399	LSM10,SNRPG,SNRPE,SNRPD3,SNRPF	Reactome_2016	1174	24	5	Beta	up	up	human
Translesion synthesis by POLI_Homo sapiens_R-HSA-5656121	0.01254	0.0562647	2.87998	12.6109	UBB,RPA3,REV1,REV3L,RPS27A,UBA52	Reactome_2016	2451	17	6	Beta	up	up	mouse
Negative regulation of FGFR1 signaling_Homo sapiens_R-HSA-5654726	0.0123729	0.056341	2.29498	10.0801	UBB,MKNK1,MAPK1,PTPN11,GRB2,CBL,RPS27A,UBA52,MAPK3	Reactome_2016	2451	32	9	Beta	up	up	mouse
Translesion synthesis by POLK_Homo sapiens_R-HSA-5655862	0.01254	0.0564302	2.87998	12.6109	UBB,RPA3,REV1,REV3L,RPS27A,UBA52	Reactome_2016	2451	17	6	Beta	up	up	mouse
Circadian rhythm pathway_Homo sapiens_ffb11b85-6190-11e5-8ac5-06603eb7f303	0.0037812	0.0564479	3.61174	20.1452	NONO,BHLHE40,CRY2,WDR5,CRY1,CLOCK	NCI-Nature_2016	2216	15	6	Alpha	unchanged	up	mouse
Cell Cycle Checkpoints_Homo sapiens_R-HSA-69620	0.00298928	0.0564643	1.63719	9.51652	PSMD12,CDKN1A,ANAPC15,PSMD11,YWHAB,UBE2D1,PSMB6,PSMD7,HERC2,ORC6,SUMO1,PSMD5,PSMD3,WHSC1,RPS27A,RFC4,RMI1,H2AFX,UBE2E1,RPA1,MRE11A,YWHAZ,RAD50,WEE1,PSMA4,BRE,PSMA2,PSME1,UBE2V2,PSME2,ATM,RAD1,HIST1H2BC	Reactome_2016	2216	182	33	Alpha	unchanged	up	mouse
Signaling by MST1_Homo sapiens_R-HSA-8852405	0.012294	0.056486	5.27704	23.2118	SPINT1,HPN,SPINT2	Reactome_2016	2274	5	3	Alpha	unchanged	up	human
PluriNetWork_Mus musculus_WP1763	0.00323278	0.056509	1.49429	8.56889	HDAC4,CDKN1A,KDM5C,BMPR2,RIF1,ROCK1,GATA6,JADE1,PTEN,NEDD4L,RELA,CCND1,SUMO1,DPYSL2,TRIM24,MAPK1,PIM3,RBBP7,MTA2,LYAR,MAPK3,NCOA1,LEFTY1,DFFA,SMAD4,YIPF2,GADD45A,INSR,SMARCA5,FOS,SSRP1,KLF4,GATAD2B,THAP11,AES,SMAD7,CREB1,APC,SP1,MTF2,SP3,CTNNB1,ERCC5,GRSF1,SOS1,OGT,KPNB1	WikiPathways_2016	2216	284	47	Alpha	unchanged	up	mouse
TCA Cycle_Homo sapiens_WP78	0.00349409	0.0565525	3.19569	18.077	CS,FH,IDH3B,SUCLG1,SDHD,SDHA,IDH3A	WikiPathways_2016	2577	17	7	Beta	unchanged	up	human
N-glycan trimming in the ER and Calnexin/Calreticulin cycle_Homo sapiens_R-HSA-532668	0.01254	0.0565966	2.87998	12.6109	EDEM3,PRKCSH,EDEM1,EDEM2,CALR,UGGT2	Reactome_2016	2451	17	6	Beta	up	up	mouse
RNA degradation_Homo sapiens_hsa03018	0.00154595	0.0566205	3.30645	21.3997	CNOT4,EXOSC6,CNOT7,CNOT2,C1D,RQCD1,LSM5,EXOSC1,MPHOSPH6	KEGG_2016	707	77	9	Alpha	up	unchanged	human
N-glycan trimming and elongation in the cis-Golgi_Homo sapiens_R-HSA-964739	0.012294	0.0566562	5.27704	23.2118	MAN1A2,MAN1C1,MGAT1	Reactome_2016	2274	5	3	Alpha	unchanged	up	human
Post-translational protein modification_Homo sapiens_R-HSA-597592	0.00548296	0.0566819	1.32487	6.89742	POMT2,MCFD2,TUSC3,SMC5,SMC3,AREG,PIGX,PPP6C,SUMO1,PPP6R1,SUMO2,NUP62,NUDT14,TMED9,RING1,COG4,NSMCE2,SLC35C1,ALG5,COG3,COG1,CSNK1D,ALG1,BET1L,SENP1,DPM3,NSMCE4A,NUP54,B4GALT6,PIGF,GNE,DCTN6,TSTA3,NAPB,COPB2,SEC23A,L3MBTL2,TMED10,RPN2,LMAN2L,STX17,DCTN3,XPC,RNF2,DYNC2LI1,MAN2A2,NDNL2,NEU1,SLC17A5,ST3GAL5,DPH5,MGAT1,YKT6,UGGT1,MPDU1,FN3K,CTSA,SLC35A1,PHC1,ICMT,UBE2I,CBX4,TRAPPC10,TRAPPC4,ST8SIA3,C1G…	Reactome_2016	2289	521	79	Beta	unchanged	up	mouse
Metabolism of lipids and lipoproteins_Homo sapiens_R-HSA-556833	0.0054645	0.0568754	1.28609	6.69985	GLTP,GDE1,INPPL1,NSDHL,SCP2,CPNE3,MLYCD,PRKACA,PRKAB2,CPT1A,PHYH,ACOT13,ACSL3,MED4,PISD,PLA2G16,TBL1XR1,MAPKAPK2,ALDH7A1,ABCG1,MTMR1,MTMR3,PEX11A,PIK3R2,PLA2G6,PGS1,PTDSS2,EBP,MED30,PSAP,NEU1,INPP5K,APOE,HMGCLL1,DECR1,CTSA,FDPS,CREBBP,IDH1,EPT1,DHCR24,ACSF3,COQ7,MED13L,COQ5,SQLE,CDK8,PEMT,DHCR7,PI4KB,ACADVL,CHD9,TECR,LPCAT1,PTEN,MED16,TAZ,MED15,MED13,GM2A,SIN3A,ME1,TEAD1,LBR,ACADS,ELOVL1,CERS4,CB…	Reactome_2016	2289	659	97	Beta	unchanged	up	mouse
M Phase_Homo sapiens_R-HSA-68886	0.0125551	0.0571704	1.41115	6.17749	RB1,ANKLE2,POM121,ANAPC15,RAB1B,PDS5B,PDS5A,PMF1,CENPC,PSMD8,GOLGA2,PPP2CA,PSMB7,PPP2CB,PSMD6,NIPBL,PSMB2,UBB,PPP2R1A,PSMD2,PSMD3,LMNA,UBC,PSMD1,PSMF1,BUB3,RPS27A,HIST1H2AC,NUDC,CSNK2A1,PPP2R5B,RANGAP1,PSMB8,PSMB9,PSMA3,PSMC5,CLIP1,PSMA4,APITD1,KIF2A,PSME1,PSME2,ANAPC5	Reactome_2016	2274	268	43	Alpha	unchanged	up	human
Cell Cycle_Homo sapiens_R-HSA-1640170	0.0125178	0.0571707	1.2742	5.58176	RB1,ANKLE2,CDKN1A,HSP90AB1,NUMA1,YWHAB,CETN2,RSF1,SYNE2,PSMD8,GOLGA2,PSMD6,NIPBL,ACTR1A,CCND2,KAT5,PPP2R1A,PSMD2,PSMD3,PSMD1,EP300,RAB8A,HIST1H2AC,YWHAG,YWHAH,NUDC,PPP1R12A,CSNK2A1,FBXW11,TUBB,PPP2R5B,HUS1,TERF1,RANGAP1,TUBG1,YWHAZ,TUBA4A,RBL2,PSMA3,CLIP1,PSMA4,KIF2A,AKAP9,PSME1,PSME2,TERF2IP,ANAPC5,RHNO1,POM121,ANAPC15,DCTN2,TUBGCP2,HDAC1,RAB1B,SSNA1,PDS5B,PDS5A,PMF1,CENPC,PPP2CA,PSMB7,PPP2CB,PS…	Reactome_2016	2274	566	82	Alpha	unchanged	up	human
WNT5A-dependent internalization of FZD2, FZD5 and ROR2_Homo sapiens_R-HSA-5140745	0.0108487	0.0572364	6.25391	28.2908	CLTC,AP2A1,AP2B1	Reactome_2016	738	13	3	Beta	up	unchanged	human
APC/C:Cdc20 mediated degradation of Cyclin B_Homo sapiens_R-HSA-174048	0.0127958	0.0572443	2.95268	12.8697	CDC23,ANAPC16,ANAPC7,UBC,UBA52,ANAPC1	Reactome_2016	1767	23	6	Alpha	up	up	mouse
Signaling by Insulin receptor_Homo sapiens_R-HSA-74752	0.00430657	0.0572962	1.55751	8.4847	KLB,ATP6V1A,PSMD14,CUL3,ARAF,PRKAG2,IRS2,PHB,PSMA7,PSMB10,PPP2CB,PSMB5,UBB,PPP2R1A,PSMB3,PPP2R5E,AKT2,EIF4EBP1,AKT1,PSMD1,ATP6V1D,SPTBN1,ATP6V1F,BRAP,RPS6,DAB2IP,PPP2R5A,PTPN11,RBX1,PSMA3,PSMC4,RASA1,RASA2,IL3RA,NF1,TRIB3,LAMTOR4,RAF1	Reactome_2016	1569	311	38	Alpha	up	unchanged	mouse
ERCC6 (CSB) and EHMT2 (G9a) positively regulate rRNA expression_Homo sapiens_R-HSA-427389	0.0118864	0.0573695	2.77327	12.2921	RBBP4,HDAC1,EHMT2,CHD4,CHD3,RBBP7,HIST1H2BD	Reactome_2016	1174	43	7	Beta	up	up	human
RAF-independent MAPK1/3 activation_Homo sapiens_R-HSA-112409	0.0127958	0.0574121	2.95268	12.8697	MAP2K1,DUSP10,DUSP1,DUSP8,DUSP16,JAK1	Reactome_2016	1767	23	6	Alpha	up	up	mouse
Sema4D induced cell migration and growth-cone collapse_Homo sapiens_R-HSA-416572	0.0108479	0.05743	4.51671	20.4326	CDC42,RAC1,RHOC,RHOA	Reactome_2016	738	24	4	Beta	up	unchanged	human
One Carbon Metabolism_Mus musculus_WP435	0.00105482	0.0576196	3.64199	24.9636	DNMT1,ATIC,TCN2,SHMT2,AMT,EHMT1,MTHFS,MAT2B	WikiPathways_2016	1569	28	8	Alpha	up	unchanged	mouse
DARPP-32 events_Homo sapiens_R-HSA-180024	0.0108479	0.0576294	4.51671	20.4326	PPP2CA,PRKAR1B,CDK5,PRKAR1A	Reactome_2016	738	24	4	Beta	up	unchanged	human
Processing of Capped Intronless Pre-mRNA_Homo sapiens_R-HSA-75067	0.0108479	0.0578302	4.51671	20.4326	FIP1L1,NCBP2,PCF11,SNRPB	Reactome_2016	738	24	4	Beta	up	unchanged	human
Integrated Pancreatic Cancer Pathway_Homo sapiens_WP2377	0.00596181	0.0578958	1.52999	7.83718	APP,CDKN1A,HSP90AB1,PDGFA,HPGDS,MAPK8,RB1CC1,DAG1,ABL1,EP300,MAPK1,MAP3K4,MAP3K5,PDK1,MAPK3,LEFTY1,DFFA,CDKN2B,BRF1,IL1R1,BAD,STAT1,EIF2AK2,PRKCA,MYT1,TGFBR1,PIAS1,RAD50,APC,FKBP1B,BAX,IAPP,GRB2,MAPT,TOP1,SOS1	WikiPathways_2016	2451	192	36	Beta	up	up	mouse
DDX1 as a regulatory component of the Drosha microprocessor_Homo sapiens_WP2942	0.00398317	0.0580215	5.15963	28.5104	RAD50,MRE11A,DROSHA,ATM	WikiPathways_2016	2216	7	4	Alpha	unchanged	up	mouse
Post-Elongation Processing of Intronless pre-mRNA_Homo sapiens_R-HSA-112297	0.0108479	0.0580324	4.51671	20.4326	FIP1L1,NCBP2,PCF11,SNRPB	Reactome_2016	738	24	4	Beta	up	unchanged	human
Antigen processing: Ubiquitination & Proteasome degradation_Homo sapiens_R-HSA-983168	0.00133168	0.0582134	1.75824	11.6419	CUL7,PSMD14,UBA5,CUL2,LTN1,UBR2,RNF6,UBR1,PSMD8,RNF115,PSMB4,FZR1,RNF138,PSMD2,UBC,TCEB1,AREL1,SMURF2,DTX3L,KLHL21,RBX1,KLHL9,UBE2W,PSMC5,ASB8,RLIM,UBE2V2,LNX1,TPP2,UBE2K,DZIP3,ANAPC2	Reactome_2016	1400	260	32	Beta	up	unchanged	mouse
Post-chaperonin tubulin folding pathway_Homo sapiens_R-HSA-389977	0.0132101	0.0584145	2.59634	11.2338	TUBA1B,TUBB2A,TUBA1A,ARL2,TBCC,TBCB,TUBB4B	Reactome_2016	2451	22	7	Beta	up	up	mouse
tRNA Aminoacylation_Homo sapiens_R-HSA-379724	0.00459046	0.0585284	2.73149	14.7057	CARS,DARS,AIMP2,TARS,IARS2,EPRS,FARSA,FARS2,WARS2	Reactome_2016	1569	42	9	Alpha	up	unchanged	mouse
Mitophagy_Homo sapiens_R-HSA-5205647	0.0132101	0.0585838	2.59634	11.2338	UBB,RPS27A,TOMM20,UBA52,SQSTM1,TOMM5,ATG5	Reactome_2016	2451	22	7	Beta	up	up	mouse
Translesion synthesis by REV1_Homo sapiens_R-HSA-110312	0.0121789	0.0585966	4.25894	18.7736	UBB,UBC,REV3L,RPA2	Reactome_2016	1174	16	4	Beta	up	up	human
Fatty acid, triacylglycerol, and ketone body metabolism_Homo sapiens_R-HSA-535734	0.0129089	0.0586073	1.45909	6.3468	SLC25A1,ACADVL,HDAC3,CHD9,TECR,LPCAT1,PRKAG2,HMGCR,HSD17B12,LCLAT1,HMGCL,RXRA,MED10,MED31,EP300,TBL1X,DECR2,HADH,FADS1,FDFT1,DECR1,ESRRA,ELOVL1,SREBF1,ACOT8,ACOT7,HMGCS1,MED8,ACOT13,ACSL3,HADHA,MED25,SCD,PPT1,TRIB3,CLOCK	Reactome_2016	2274	217	36	Alpha	unchanged	up	human
Separation of Sister Chromatids_Homo sapiens_R-HSA-2467813	0.0133888	0.0586961	1.5111	6.51787	PSMD11,ANAPC16,ANAPC10,ANAPC11,PSMD9,CDC23,XPO1,UBB,PSMB3,CDC26,PSMB1,RPS27A,CLASP2,RANBP2,NUDC,SEC13,NUP133,CKAP5,PSMB8,PSMA6,PSMA4,PSMC3,PSMC1,PSME4,PSMC2,PSME2,ANAPC4,UBA52,ANAPC1,SPC25	Reactome_2016	2451	162	30	Beta	up	up	mouse
Pink/Parkin Mediated Mitophagy_Homo sapiens_R-HSA-5205685	0.0132101	0.0587541	2.59634	11.2338	UBB,RPS27A,TOMM20,UBA52,SQSTM1,TOMM5,ATG5	Reactome_2016	2451	22	7	Beta	up	up	mouse
RHO GTPases Activate Rhotekin and Rhophilins_Homo sapiens_R-HSA-5666185	0.013106	0.0589769	3.90892	16.944	RTKN,RHOC,LIN7B,RHOA	Reactome_2016	2274	9	4	Alpha	unchanged	up	human
SHC-related events triggered by IGF1R_Homo sapiens_R-HSA-2428933	0.013106	0.0591509	3.90892	16.944	NRAS,KRAS,GRB2,IGF1R	Reactome_2016	2274	9	4	Alpha	unchanged	up	human
Formation of RNA Pol II elongation complex_Homo sapiens_R-HSA-112382	0.0133778	0.0591562	2.31517	9.98802	POLR2B,TCEB2,POLR2G,GTF2H1,NELFCD,POLR2I,GTF2H3,MNAT1,POLR2L	Reactome_2016	1767	44	9	Alpha	up	up	mouse
Insulin processing_Homo sapiens_R-HSA-264876	0.00321255	0.0592193	3.00978	17.2782	SLC30A7,PCSK1,SLC30A8,EXOC7,EXOC3,EXOC6,VAMP2,STX1A	Reactome_2016	2216	24	8	Alpha	unchanged	up	mouse
RHO GTPases Activate ROCKs_Homo sapiens_R-HSA-5627117	0.0134328	0.0592283	3.32901	14.3482	PPP1CB,PPP1R12A,MYH9,RHOC,MYL12B	Reactome_2016	1767	17	5	Alpha	up	up	mouse
Transport of nucleotide sugars_Homo sapiens_R-HSA-727802	0.013106	0.0593259	3.90892	16.944	SLC35B3,SLC35B2,SLC35C1,SLC35D2	Reactome_2016	2274	9	4	Alpha	unchanged	up	human
RNA Polymerase II Transcription Elongation_Homo sapiens_R-HSA-75955	0.0133778	0.0593276	2.31517	9.98802	POLR2B,TCEB2,POLR2G,GTF2H1,NELFCD,POLR2I,GTF2H3,MNAT1,POLR2L	Reactome_2016	1767	44	9	Alpha	up	up	mouse
Formation of HIV elongation complex in the absence of HIV Tat_Homo sapiens_R-HSA-167152	0.0133778	0.0595001	2.31517	9.98802	POLR2B,TCEB2,POLR2G,GTF2H1,NELFCD,POLR2I,GTF2H3,MNAT1,POLR2L	Reactome_2016	1767	44	9	Alpha	up	up	mouse
Class I PI3K signaling events mediated by Akt_Homo sapiens_046a84e6-6191-11e5-8ac5-06603eb7f303	0.00313602	0.0595844	3.50737	20.2193	CDKN1A,YWHAQ,MLST8,AKT1,RAF1,YWHAZ,YWHAG	NCI-Nature_2016	1174	34	7	Beta	up	up	human
E-cadherin signaling in the nascent adherens junction_Homo sapiens_aef0d8c2-6191-11e5-8ac5-06603eb7f303	0.00285278	0.0596231	4.16927	24.4297	CDC42,CSNK2A1,RAC1,WASF2,RHOA,ARF6	NCI-Nature_2016	738	39	6	Beta	up	unchanged	human
Intra-Golgi traffic_Homo sapiens_R-HSA-6811438	0.0133778	0.0596736	2.31517	9.98802	ARF1,GOLGA5,RIC1,RAB36,MAN1A2,STX6,COG1,VPS45,NAPG	Reactome_2016	1767	44	9	Alpha	up	up	mouse
Endocytosis_Homo sapiens_hsa04144	0.0024471	0.0597499	1.61695	9.72246	ARF3,VPS29,ARF1,RAB5C,ARPC1B,VPS4B,VPS4A,AGAP1,ARRB2,PRKCZ,SNX3,GRK6,PIP5K1A,PIP5K1B,PIP5K1C,VPS36,SNX6,SH3GLB2,VPS37C,ARPC4,VPS37B,ARAP1,RAB11A,EPN1,RAB11B,EHD1,RAB10,ACAP3,ITCH,HGS,CAPZA2,RAB35,CHMP2A,MDM2,VPS45,CHMP7,ARF5	KEGG_2016	1767	259	37	Alpha	up	up	mouse
Termination of translesion DNA synthesis_Homo sapiens_R-HSA-5656169	0.0137992	0.0599795	2.64101	11.3118	RFC3,PCNA,UBC,REV1,TRIM25,RPA2,UBA52	Reactome_2016	1767	30	7	Alpha	up	up	mouse
Translesion synthesis by Y family DNA polymerases bypasses lesions on DNA template_Homo sapiens_R-HSA-110313	0.0138579	0.060064	2.44727	10.4716	MAD2L2,RFC3,PCNA,UBC,REV1,TRIM25,RPA2,UBA52	Reactome_2016	1767	37	8	Alpha	up	up	mouse
RNA Polymerase I Promoter Escape_Homo sapiens_R-HSA-73772	0.0137992	0.0601504	2.64101	11.3118	ZNRD1,POLR1C,UBTF,GTF2H1,GTF2H3,MNAT1,POLR2L	Reactome_2016	1767	30	7	Alpha	up	up	mouse
Semaphorin interactions_Homo sapiens_R-HSA-373755	0.0115653	0.060392	2.83137	12.6272	ITGB1,CDC42,HSP90AA1,CDK5,RAC1,RHOC,RHOA	Reactome_2016	738	67	7	Beta	up	unchanged	human
DAP12 signaling_Homo sapiens_R-HSA-2424491	0.00482382	0.0609954	1.51926	8.10403	KLB,GSK3A,AHCYL1,PSMD14,CUL3,ARAF,IRS2,PHB,FOXO3,PSMA7,PSMB10,PPP2CB,PSMB5,UBB,PPP2R1A,PRKAR2B,PSMB3,PPP2R5E,AKT2,ADRBK1,AKT1,PSMD1,SPTBN1,BRAP,BAD,DAB2IP,PPP2R5A,PRKCA,PTPN11,RBX1,PSMA3,PSMC4,AGO1,RASA1,RASA2,IL3RA,RPS6KB2,NF1,TRIB3,RAF1,TNRC6A	Reactome_2016	1569	344	41	Alpha	up	unchanged	mouse
Formation of the ternary complex, and subsequently, the 43S complex_Homo sapiens_R-HSA-72695	0.00514973	0.0610782	3.27103	17.2344	RPS9,EIF3M,RPS19,EIF3J,RPS3,EIF3G,EIF3A	Reactome_2016	856	50	7	Alpha	up	up	human
Circadian rhythm_Homo sapiens_hsa04710	0.00503793	0.0615047	2.62123	13.8683	PRKAA1,PRKAB2,CREB1,CRY2,PRKAG1,CRY1,CSNK1D,CSNK1E,BTRC	KEGG_2016	2289	30	9	Beta	unchanged	up	mouse
[truncated: 9,793 more rows]
