# Supplementary material for: Single-cell RNA-seq with spike-in cells enables accurate quantification of cell-specific drug effects in pancreatic islets
Source: Genome Biol. 2020 May 6;21:106. doi: 10.1186/s13059-020-02006-2 (PMC7201533; doi:10.1186/s13059-020-02006-2)
Supplement: Supplementary file 7 — Additional file 7: Table S6. Significance values for proportion of alpha cells with insulin expression as shown in Fig. 4A. [file 13059_2020_2006_MOESM7_ESM.xlsx]

## Sheet: TableS6
gene	organism	treatment	replicate	pvalue	oddsRatio	celltype
INS	human	FoxOi	II	0.00670621	1.85327	Alpha
INS	human	FoxOi	I	0.183746	0.721236	Alpha
INS	human	FoxOi	All	0.343968	1.1742	Alpha
INS	human	Artemether	II	1.8216e-10	4.94015	Alpha
INS	human	Artemether	I	0.000463272	1.99376	Alpha
INS	human	Artemether	All	1.25341e-17	3.61656	Alpha
Ins1	mouse	Artemether	I	0.0644634	2.23163	Alpha
Ins1	mouse	Artemether	II	2.2332e-05	3.35824	Alpha
Ins1	mouse	Artemether	III	0.330855	2.09338	Alpha
Ins1	mouse	Artemether	All	1.43356e-07	2.98888	Alpha
Ins1	mouse	FoxOi	I	0.813332	1.15476	Alpha
Ins1	mouse	FoxOi	II	0.369743	1.41236	Alpha
Ins1	mouse	FoxOi	III	0.479431	1.67932	Alpha
Ins1	mouse	FoxOi	All	0.286501	1.3609	Alpha
Ins2	mouse	Artemether	I	0.759422	1.15449	Alpha
Ins2	mouse	Artemether	II	0.0192539	2.75522	Alpha
Ins2	mouse	Artemether	III	0.00513944	11.5985	Alpha
Ins2	mouse	Artemether	All	0.0015966	2.53757	Alpha
Ins2	mouse	FoxOi	I	1	0.855876	Alpha
Ins2	mouse	FoxOi	II	0.0625778	0.156109	Alpha
Ins2	mouse	FoxOi	III	0.151899	5.06231	Alpha
Ins2	mouse	FoxOi	All	0.402038	0.664141	Alpha
INS	human3	Artemether	III1_72	6.30182e-07	1.45112	Alpha
INS	human3	Artemether	III1_36	0.00117063	0.75947	Alpha
INS	human3	Artemether	III2_72	3.37045e-05	1.38734	Alpha
INS	human3	Artemether	III2_36	1.29854e-22	0.418165	Alpha
INS	human3	Artemether	III3_72	5.44321e-10	1.59514	Alpha
	human3	Artemether	All	0.508622	1.02767	Alpha
