# Supplementary material for: Single-cell RNA-seq with spike-in cells enables accurate quantification of cell-specific drug effects in pancreatic islets
Source: Genome Biol. 2020 May 6;21:106. doi: 10.1186/s13059-020-02006-2 (PMC7201533; doi:10.1186/s13059-020-02006-2)
Supplement: Supplementary file 8 — Additional file 8: Table S7. Differential gene expression in alpha insulin+ cells as shown in Fig. 5B. [file 13059_2020_2006_MOESM8_ESM.xlsx]

## Sheet: TableS7
gene_human_name	qval	logFC	group	celltype	organism
SEPT3	0.00129803	0.380715	AlphaIns+	AlphaIns+	Mouse
MARCH4	1.42e-05	0.539601	AlphaIns+	AlphaIns+	Mouse
MARCH5	0.00213548	0.356305	AlphaIns+	AlphaIns+	Mouse
MARCH6	3.66e-05	0.519596	AlphaIns+	AlphaIns+	Mouse
SEPT7	0.0192986	-0.267918	AlphaIns+	AlphaIns+	Mouse
MARCH8	0.00013785	0.465352	AlphaIns+	AlphaIns+	Mouse
MARCH9	0.00148401	0.373594	AlphaIns+	AlphaIns+	Mouse
SEPT9	0.0123609	0.272682	AlphaIns+	AlphaIns+	Mouse
SEPT11	3.45e-05	0.521441	AlphaIns+	AlphaIns+	Mouse
SEPT11	0.000378101	-0.301887	AlphaIns+	AlphaIns+	Human
AAK1	0.013677	0.264331	AlphaIns+	AlphaIns+	Mouse
AAMP	0.0353546	-0.453673	AlphaIns+	AlphaIns+	Mouse
AARD	0.0230197	-0.311247	AlphaIns+	AlphaIns+	Mouse
AARS	0.00469885	0.320271	AlphaIns+	AlphaIns+	Mouse
AARS	0.00603228	-0.349179	AlphaIns+	AlphaIns+	Human
ABCA1	6.08e-09	0.724527	AlphaIns+	AlphaIns+	Mouse
ABCA2	5.45e-05	0.499469	AlphaIns+	AlphaIns+	Mouse
ABCA3	1.64e-06	0.602312	AlphaIns+	AlphaIns+	Mouse
ABCA5	0.015741	0.255602	AlphaIns+	AlphaIns+	Mouse
ABCA7	0.00191279	0.361102	AlphaIns+	AlphaIns+	Mouse
ABCB1	0.000759891	-0.367212	AlphaIns+	AlphaIns+	Human
ABCB9	0.012152	0.274216	AlphaIns+	AlphaIns+	Mouse
ABCC1	0.0541286	0.279345	AlphaIns+	AlphaIns+	Mouse
ABCC8	0.000138548	0.464826	AlphaIns+	AlphaIns+	Mouse
ABCC8	4.49e-30	0.413066	AlphaIns+	AlphaIns+	Human
ABCD3	0.00836015	0.29562	AlphaIns+	AlphaIns+	Mouse
ABCF1	0.00921963	0.28963	AlphaIns+	AlphaIns+	Mouse
ABCG1	9.14e-05	0.266291	AlphaIns+	AlphaIns+	Human
ABHD10	0.000935404	0.393577	AlphaIns+	AlphaIns+	Mouse
ABHD13	0.00239306	0.35001	AlphaIns+	AlphaIns+	Mouse
ABHD14A	0.0201643	-0.277813	AlphaIns+	AlphaIns+	Mouse
ABHD17A	0.00804908	-0.275079	AlphaIns+	AlphaIns+	Human
ABHD17C	2.19e-10	0.808127	AlphaIns+	AlphaIns+	Mouse
ABHD4	0.000634148	0.409589	AlphaIns+	AlphaIns+	Mouse
ABL1	3.59e-09	0.732233	AlphaIns+	AlphaIns+	Mouse
ABL2	0.0140132	0.263229	AlphaIns+	AlphaIns+	Mouse
ABLIM1	4.45e-14	1.03827	AlphaIns+	AlphaIns+	Mouse
ABRACL	0.00762412	0.301123	AlphaIns+	AlphaIns+	Mouse
AC004556.1	4.21e-09	0.424557	AlphaIns+	AlphaIns+	Human
AC013275.2	2.22e-15	0.541508	AlphaIns+	AlphaIns+	Human
AC073283.4	1.99e-09	0.470439	AlphaIns+	AlphaIns+	Human
AC245100.1	0.00866656	-0.292059	AlphaIns+	AlphaIns+	Human
ACAD9	1.25e-05	0.54233	AlphaIns+	AlphaIns+	Mouse
ACADM	0.0402456	-0.5045	AlphaIns+	AlphaIns+	Mouse
ACADSB	0.00385029	0.327934	AlphaIns+	AlphaIns+	Mouse
ACADVL	7.46e-08	-0.296427	AlphaIns+	AlphaIns+	Human
ACAT1	0.0306431	-0.404456	AlphaIns+	AlphaIns+	Mouse
ACAT2	0.000424218	-0.255466	AlphaIns+	AlphaIns+	Human
ACBD5	0.00189282	0.361194	AlphaIns+	AlphaIns+	Mouse
ACD	0.00466235	0.320336	AlphaIns+	AlphaIns+	Mouse
ACIN1	0.000498496	-0.41387	AlphaIns+	AlphaIns+	Human
ACLY	3.77e-15	1.09571	AlphaIns+	AlphaIns+	Mouse
ACOT13	6.08e-11	-0.329189	AlphaIns+	AlphaIns+	Human
ACOT7	2.36e-05	-0.42177	AlphaIns+	AlphaIns+	Human
ACTB	1.22e-11	-0.274948	AlphaIns+	AlphaIns+	Human
ACTG1	1.44e-15	-0.294341	AlphaIns+	AlphaIns+	Human
ACTL6A	0.0312325	-0.411496	AlphaIns+	AlphaIns+	Mouse
ACTN1	0.00589534	0.313438	AlphaIns+	AlphaIns+	Mouse
ACTN4	8.17e-06	0.55911	AlphaIns+	AlphaIns+	Mouse
ACTR1A	0.000713062	-0.319454	AlphaIns+	AlphaIns+	Human
ACVR2A	1.67e-08	0.703577	AlphaIns+	AlphaIns+	Mouse
ADAM17	0.00162817	0.367862	AlphaIns+	AlphaIns+	Mouse
ADAM9	2.55e-11	0.862721	AlphaIns+	AlphaIns+	Mouse
ADAMTSL2	0.00388516	-0.285751	AlphaIns+	AlphaIns+	Human
ADARB1	6.99e-12	0.884952	AlphaIns+	AlphaIns+	Mouse
ADCK2	0.0791806	0.329884	AlphaIns+	AlphaIns+	Mouse
ADCY9	3.07e-08	0.691046	AlphaIns+	AlphaIns+	Mouse
ADCYAP1	4.72e-11	0.686468	AlphaIns+	AlphaIns+	Human
ADH1C	2.69e-05	0.526445	AlphaIns+	AlphaIns+	Mouse
ADH5	0.0209219	-0.288558	AlphaIns+	AlphaIns+	Mouse
ADI1	1.8e-07	0.640632	AlphaIns+	AlphaIns+	Mouse
ADK	0.0310501	-0.409847	AlphaIns+	AlphaIns+	Mouse
ADK	0.0460686	-0.260869	AlphaIns+	AlphaIns+	Human
ADM	0.0128002	-0.535807	AlphaIns+	AlphaIns+	Human
ADM2	1.92e-07	0.64042	AlphaIns+	AlphaIns+	Mouse
ADRA2A	3.79e-15	1.09319	AlphaIns+	AlphaIns+	Mouse
ADRBK2	0.0001224	0.469608	AlphaIns+	AlphaIns+	Mouse
AEBP2	0.0524507	0.260173	AlphaIns+	AlphaIns+	Mouse
AES	0.000588595	0.414758	AlphaIns+	AlphaIns+	Mouse
AFF1	1.7e-07	0.642203	AlphaIns+	AlphaIns+	Mouse
AFTPH	0.00148684	0.372478	AlphaIns+	AlphaIns+	Mouse
AGAP1	1.15e-09	0.761046	AlphaIns+	AlphaIns+	Mouse
AGAP3	0.00106172	0.389926	AlphaIns+	AlphaIns+	Mouse
AGBL3	1.14e-06	0.609941	AlphaIns+	AlphaIns+	Mouse
AGFG1	0.000173819	0.456949	AlphaIns+	AlphaIns+	Mouse
AGO1	4.22e-13	0.935582	AlphaIns+	AlphaIns+	Mouse
AGO2	0.00681178	0.304524	AlphaIns+	AlphaIns+	Mouse
AGPAT1	5.91e-05	0.496276	AlphaIns+	AlphaIns+	Mouse
AGPAT3	3.29e-08	0.689577	AlphaIns+	AlphaIns+	Mouse
AGPAT5	7.96e-05	0.487652	AlphaIns+	AlphaIns+	Mouse
AGT	0.0339098	-0.428907	AlphaIns+	AlphaIns+	Mouse
AGTRAP	4.53e-07	-0.357236	AlphaIns+	AlphaIns+	Human
AHSA1	0.00429967	-0.351503	AlphaIns+	AlphaIns+	Human
AIDA	0.00290862	0.34128	AlphaIns+	AlphaIns+	Mouse
AKAP11	0.0171203	0.25254	AlphaIns+	AlphaIns+	Mouse
AKAP7	0.065323	0.281665	AlphaIns+	AlphaIns+	Mouse
AKAP8	0.0140634	0.263188	AlphaIns+	AlphaIns+	Mouse
AKIP1	0.00747204	0.301708	AlphaIns+	AlphaIns+	Mouse
AKIRIN1	2e-05	-0.272326	AlphaIns+	AlphaIns+	Human
AKR1A1	4.73e-10	-0.310684	AlphaIns+	AlphaIns+	Human
AKT1	4.84e-08	0.680044	AlphaIns+	AlphaIns+	Mouse
AKT3	0.00019788	0.451218	AlphaIns+	AlphaIns+	Mouse
ALDH1L2	1.18e-07	0.647906	AlphaIns+	AlphaIns+	Mouse
ALDH2	0.021253	-0.293951	AlphaIns+	AlphaIns+	Mouse
ALDH2	0.000199823	-0.274662	AlphaIns+	AlphaIns+	Human
ALDH3A2	2.61e-06	0.586582	AlphaIns+	AlphaIns+	Mouse
ALDH3B1	0.000237607	0.446107	AlphaIns+	AlphaIns+	Mouse
ALDH4A1	1.13e-05	0.547532	AlphaIns+	AlphaIns+	Mouse
ALDH5A1	0.00114158	0.385126	AlphaIns+	AlphaIns+	Mouse
ALDH9A1	0.000486829	0.421833	AlphaIns+	AlphaIns+	Mouse
ALDOA	0.0210633	-0.288727	AlphaIns+	AlphaIns+	Mouse
ALDOA	1.22e-10	-0.284683	AlphaIns+	AlphaIns+	Human
ALG11	1.39e-05	0.540017	AlphaIns+	AlphaIns+	Mouse
ALG2	0.000902718	0.395057	AlphaIns+	AlphaIns+	Mouse
ALG3	0.0882176	-0.281754	AlphaIns+	AlphaIns+	Mouse
ALKBH7	0.0426547	-0.561519	AlphaIns+	AlphaIns+	Mouse
ALOX5AP	6.76e-05	0.492444	AlphaIns+	AlphaIns+	Mouse
AMDHD2	0.00019899	0.450339	AlphaIns+	AlphaIns+	Mouse
AMDHD2	0.00757217	-0.308546	AlphaIns+	AlphaIns+	Human
AMFR	0.00603541	0.311684	AlphaIns+	AlphaIns+	Mouse
AMIGO1	0.00113628	0.385738	AlphaIns+	AlphaIns+	Mouse
AMZ2	0.0121081	0.274931	AlphaIns+	AlphaIns+	Mouse
ANAPC2	0.0196289	-0.272228	AlphaIns+	AlphaIns+	Mouse
ANAPC7	0.00444169	0.321132	AlphaIns+	AlphaIns+	Mouse
ANGEL2	0.00123672	0.381892	AlphaIns+	AlphaIns+	Mouse
ANGPTL6	6.48e-10	0.782384	AlphaIns+	AlphaIns+	Mouse
ANK2	2.33e-06	-0.300132	AlphaIns+	AlphaIns+	Human
ANKLE2	2.09e-05	0.529978	AlphaIns+	AlphaIns+	Mouse
ANKMY2	0.000194933	0.451854	AlphaIns+	AlphaIns+	Mouse
ANKRD11	5.81e-05	0.498066	AlphaIns+	AlphaIns+	Mouse
ANKRD13C	0.00844105	0.295388	AlphaIns+	AlphaIns+	Mouse
ANKRD13D	0.000484329	-0.324554	AlphaIns+	AlphaIns+	Human
ANKRD26	0.000774712	0.400594	AlphaIns+	AlphaIns+	Mouse
ANKRD40	6.23e-05	0.495238	AlphaIns+	AlphaIns+	Mouse
ANKRD44	1.54e-06	0.60571	AlphaIns+	AlphaIns+	Mouse
ANKRD54	0.00388661	0.327631	AlphaIns+	AlphaIns+	Mouse
ANKS1A	1.09e-12	0.906653	AlphaIns+	AlphaIns+	Mouse
ANKS3	0.00915357	0.289792	AlphaIns+	AlphaIns+	Mouse
ANKS4B	3.21e-06	0.582001	AlphaIns+	AlphaIns+	Mouse
ANO10	0.0585919	-0.347725	AlphaIns+	AlphaIns+	Human
ANPEP	1.61e-05	0.536865	AlphaIns+	AlphaIns+	Mouse
ANXA11	1.86e-11	-0.28105	AlphaIns+	AlphaIns+	Human
ANXA2	3.64e-14	-0.33583	AlphaIns+	AlphaIns+	Human
AP1B1	0.000109816	0.473206	AlphaIns+	AlphaIns+	Mouse
AP1S2	2.95e-08	-0.402968	AlphaIns+	AlphaIns+	Human
AP1S3	6.7e-11	0.839313	AlphaIns+	AlphaIns+	Mouse
AP2A2	0.00823599	0.296968	AlphaIns+	AlphaIns+	Mouse
AP2M1	0.0200244	-0.275869	AlphaIns+	AlphaIns+	Mouse
AP3B2	0.00619867	0.310074	AlphaIns+	AlphaIns+	Mouse
AP3D1	0.000632345	0.409893	AlphaIns+	AlphaIns+	Mouse
AP4E1	5.15e-08	0.676305	AlphaIns+	AlphaIns+	Mouse
APBA3	1.05e-06	0.611998	AlphaIns+	AlphaIns+	Mouse
APBB2	0.0069422	0.303765	AlphaIns+	AlphaIns+	Mouse
APH1A	0.0167219	0.254191	AlphaIns+	AlphaIns+	Mouse
API5	0.00118064	0.384241	AlphaIns+	AlphaIns+	Mouse
APOA1BP	0.0362971	-0.46581	AlphaIns+	AlphaIns+	Mouse
APOPT1	0.0122377	0.273541	AlphaIns+	AlphaIns+	Mouse
APPL1	0.0191149	-0.266082	AlphaIns+	AlphaIns+	Mouse
APPL2	0.00176124	0.364278	AlphaIns+	AlphaIns+	Mouse
AQP3	4.15e-10	-0.588936	AlphaIns+	AlphaIns+	Human
ARAP1	9.29e-05	0.481424	AlphaIns+	AlphaIns+	Mouse
AREL1	8.36e-08	0.655165	AlphaIns+	AlphaIns+	Mouse
ARF1	1.07e-22	-0.335271	AlphaIns+	AlphaIns+	Human
ARF4	0.0243225	-0.323963	AlphaIns+	AlphaIns+	Mouse
ARF4	9.78e-07	-0.312475	AlphaIns+	AlphaIns+	Human
ARFGAP1	0.0290215	-0.3901	AlphaIns+	AlphaIns+	Mouse
ARFGEF1	0.00952915	0.287367	AlphaIns+	AlphaIns+	Mouse
ARFGEF2	2.29e-06	0.588503	AlphaIns+	AlphaIns+	Mouse
ARHGAP1	0.0163471	0.254691	AlphaIns+	AlphaIns+	Mouse
ARHGAP12	4.39e-06	0.571329	AlphaIns+	AlphaIns+	Mouse
ARHGAP17	0.00401357	0.32575	AlphaIns+	AlphaIns+	Mouse
ARHGAP21	0.00260743	0.345924	AlphaIns+	AlphaIns+	Mouse
ARHGAP24	0.00432367	0.3224	AlphaIns+	AlphaIns+	Mouse
ARHGDIA	0.0132754	0.266911	AlphaIns+	AlphaIns+	Mouse
ARHGDIA	2.78e-07	-0.291071	AlphaIns+	AlphaIns+	Human
ARHGDIG	3.86e-07	0.62947	AlphaIns+	AlphaIns+	Mouse
ARHGEF12	0.000540059	0.418054	AlphaIns+	AlphaIns+	Mouse
ARHGEF16	0.0102809	0.283172	AlphaIns+	AlphaIns+	Mouse
ARHGEF17	0.00107879	0.38832	AlphaIns+	AlphaIns+	Mouse
ARHGEF2	1.13e-05	0.548182	AlphaIns+	AlphaIns+	Mouse
ARHGEF3	5.85e-10	0.518656	AlphaIns+	AlphaIns+	Human
ARHGEF5	3.6e-09	0.731627	AlphaIns+	AlphaIns+	Mouse
ARHGEF9	0.0282031	-0.371639	AlphaIns+	AlphaIns+	Mouse
ARID1A	0.00343917	0.334033	AlphaIns+	AlphaIns+	Mouse
ARID1A	0.00504892	-0.291284	AlphaIns+	AlphaIns+	Human
ARID5A	3.1e-05	-0.572342	AlphaIns+	AlphaIns+	Human
ARID5B	0.0453258	-0.637527	AlphaIns+	AlphaIns+	Mouse
ARIH2	1.34e-05	0.540368	AlphaIns+	AlphaIns+	Mouse
ARL2	0.0152766	0.257571	AlphaIns+	AlphaIns+	Mouse
ARL5B	1.09e-14	1.0743	AlphaIns+	AlphaIns+	Mouse
ARMC5	0.0140937	0.263134	AlphaIns+	AlphaIns+	Mouse
ARMCX4	0.0700308	0.268157	AlphaIns+	AlphaIns+	Mouse
ARNT	0.00607342	0.311068	AlphaIns+	AlphaIns+	Mouse
ARPC1B	1.69e-08	-0.288525	AlphaIns+	AlphaIns+	Human
ARPC3	0.0353243	-0.452041	AlphaIns+	AlphaIns+	Mouse
ARPC5L	0.00040177	0.429136	AlphaIns+	AlphaIns+	Mouse
ARPP19	0.00578067	0.31397	AlphaIns+	AlphaIns+	Mouse
ARSA	0.0707767	0.424387	AlphaIns+	AlphaIns+	Mouse
AS3MT	0.0207559	-0.283794	AlphaIns+	AlphaIns+	Mouse
ASAH1	0.000255141	0.443503	AlphaIns+	AlphaIns+	Mouse
ASAP1	0.00152509	0.370814	AlphaIns+	AlphaIns+	Mouse
ASB1	3.23e-06	0.581938	AlphaIns+	AlphaIns+	Mouse
ASB7	2.2e-07	0.637405	AlphaIns+	AlphaIns+	Mouse
ASB9	1.42e-16	0.93185	AlphaIns+	AlphaIns+	Human
ASCC2	1.42e-09	0.756549	AlphaIns+	AlphaIns+	Mouse
ASCL2	2.6e-19	0.682243	AlphaIns+	AlphaIns+	Human
ASNA1	5.43e-10	-0.330827	AlphaIns+	AlphaIns+	Human
ASNSD1	0.00815032	0.29756	AlphaIns+	AlphaIns+	Mouse
ASPDH	5.05e-05	0.396271	AlphaIns+	AlphaIns+	Human
ASPSCR1	2.07e-05	-0.308877	AlphaIns+	AlphaIns+	Human
ASRGL1	0.0144118	-0.307975	AlphaIns+	AlphaIns+	Human
ATE1	0.00305914	0.33927	AlphaIns+	AlphaIns+	Mouse
ATF3	1.34e-05	-0.63839	AlphaIns+	AlphaIns+	Human
ATF4	0.012385	0.272557	AlphaIns+	AlphaIns+	Mouse
ATF5	2.75e-11	0.851835	AlphaIns+	AlphaIns+	Mouse
ATF6	6.2e-05	0.49549	AlphaIns+	AlphaIns+	Mouse
ATG12	2.47e-05	0.529069	AlphaIns+	AlphaIns+	Mouse
ATG12	0.0550053	-0.2792	AlphaIns+	AlphaIns+	Human
ATG13	0.000107281	0.473691	AlphaIns+	AlphaIns+	Mouse
ATG16L1	1.76e-05	0.535187	AlphaIns+	AlphaIns+	Mouse
ATG2B	0.00317191	0.338478	AlphaIns+	AlphaIns+	Mouse
ATG4B	0.00782992	0.300379	AlphaIns+	AlphaIns+	Mouse
ATOX1	0.00260719	0.346646	AlphaIns+	AlphaIns+	Mouse
ATP11A	0.00104533	0.390588	AlphaIns+	AlphaIns+	Mouse
ATP13A1	0.0257878	-0.254238	AlphaIns+	AlphaIns+	Human
ATP13A3	0.00604761	0.311372	AlphaIns+	AlphaIns+	Mouse
ATP1B3	0.000363118	0.433396	AlphaIns+	AlphaIns+	Mouse
ATP2A2	2.44e-13	0.96508	AlphaIns+	AlphaIns+	Mouse
ATP2C1	3.1e-07	0.632476	AlphaIns+	AlphaIns+	Mouse
ATP5B	6.16e-10	-0.294757	AlphaIns+	AlphaIns+	Human
ATP5C1	1.21e-08	-0.258291	AlphaIns+	AlphaIns+	Human
ATP5G1	2.73e-22	-0.350414	AlphaIns+	AlphaIns+	Human
ATP6V0A2	0.000391925	0.430013	AlphaIns+	AlphaIns+	Mouse
ATP6V0D1	0.0174946	0.250768	AlphaIns+	AlphaIns+	Mouse
ATP6V0E1	0.00038921	0.430383	AlphaIns+	AlphaIns+	Mouse
ATP6V1A	1.47e-08	0.705776	AlphaIns+	AlphaIns+	Mouse
ATP6V1C1	0.00548798	0.316298	AlphaIns+	AlphaIns+	Mouse
ATP6V1E1	6.91e-05	0.491903	AlphaIns+	AlphaIns+	Mouse
ATP8A1	6.97e-09	0.722281	AlphaIns+	AlphaIns+	Mouse
ATP8A1	5.07e-08	0.517582	AlphaIns+	AlphaIns+	Human
ATP8B1	0.000307805	0.438928	AlphaIns+	AlphaIns+	Mouse
ATRAID	0.0202191	-0.28077	AlphaIns+	AlphaIns+	Mouse
ATRX	0.0359001	-0.465097	AlphaIns+	AlphaIns+	Mouse
ATXN1	0.00228233	0.352123	AlphaIns+	AlphaIns+	Mouse
ATXN2L	0.000937297	0.278437	AlphaIns+	AlphaIns+	Human
ATXN7L3B	0.00165993	-0.310796	AlphaIns+	AlphaIns+	Human
AUP1	7.79e-09	-0.381982	AlphaIns+	AlphaIns+	Human
AURKAIP1	7.17e-05	0.490866	AlphaIns+	AlphaIns+	Mouse
AVEN	1.59e-08	0.704017	AlphaIns+	AlphaIns+	Mouse
AVL9	4.46e-05	0.512969	AlphaIns+	AlphaIns+	Mouse
AVPI1	9.07e-14	1.02326	AlphaIns+	AlphaIns+	Mouse
AXIN1	2.57e-13	0.96119	AlphaIns+	AlphaIns+	Mouse
AZI2	0.000375947	0.432234	AlphaIns+	AlphaIns+	Mouse
B3GALNT2	3.2e-05	0.52319	AlphaIns+	AlphaIns+	Mouse
B3GAT3	0.00727802	0.302626	AlphaIns+	AlphaIns+	Mouse
B3GNT8	0.0568076	-0.31246	AlphaIns+	AlphaIns+	Human
B4GALT6	0.00192657	0.360965	AlphaIns+	AlphaIns+	Mouse
B4GALT7	0.0088348	0.292929	AlphaIns+	AlphaIns+	Mouse
BACE2	1.19e-07	-0.526515	AlphaIns+	AlphaIns+	Human
BACE2	1.64e-20	1.42402	AlphaIns+	AlphaIns+	Mouse
BAG3	3.34e-06	0.58048	AlphaIns+	AlphaIns+	Mouse
BAG6	0.015978	-0.261342	AlphaIns+	AlphaIns+	Human
BAIAP3	0.0145025	0.262295	AlphaIns+	AlphaIns+	Mouse
BAK1	0.000105916	0.474692	AlphaIns+	AlphaIns+	Mouse
BANP	0.00663374	0.307052	AlphaIns+	AlphaIns+	Mouse
BAP1	0.052362	0.274382	AlphaIns+	AlphaIns+	Mouse
BAX	5.03e-09	-0.35217	AlphaIns+	AlphaIns+	Human
BBS2	0.00881334	0.293548	AlphaIns+	AlphaIns+	Mouse
BBS9	0.00203023	0.358943	AlphaIns+	AlphaIns+	Mouse
BCKDK	0.0154489	0.257024	AlphaIns+	AlphaIns+	Mouse
BCL10	0.000477272	0.421841	AlphaIns+	AlphaIns+	Mouse
BCL2L2	7.47e-05	0.488727	AlphaIns+	AlphaIns+	Mouse
BCL3	0.0804702	0.371307	AlphaIns+	AlphaIns+	Mouse
BCL7B	0.0139939	0.263362	AlphaIns+	AlphaIns+	Mouse
BCL9L	0.000203358	0.450217	AlphaIns+	AlphaIns+	Mouse
BCORL1	1.66e-05	0.536423	AlphaIns+	AlphaIns+	Mouse
BCR	8.69e-06	0.557476	AlphaIns+	AlphaIns+	Mouse
BECN1	0.0304788	-0.402812	AlphaIns+	AlphaIns+	Mouse
BEX1	0.00723916	0.30333	AlphaIns+	AlphaIns+	Mouse
BHLHE40	1.34e-05	0.54175	AlphaIns+	AlphaIns+	Mouse
BIN1	0.000929155	0.393999	AlphaIns+	AlphaIns+	Mouse
BIVM	0.00059415	0.413362	AlphaIns+	AlphaIns+	Mouse
BLCAP	5.6e-08	0.674952	AlphaIns+	AlphaIns+	Mouse
BLOC1S1	1.85e-08	0.700501	AlphaIns+	AlphaIns+	Mouse
BLOC1S4	0.0681984	0.308972	AlphaIns+	AlphaIns+	Mouse
BLOC1S6	1.84e-05	0.53227	AlphaIns+	AlphaIns+	Mouse
BLVRB	0.000309096	-0.265762	AlphaIns+	AlphaIns+	Human
BMP1	1.99e-08	0.698225	AlphaIns+	AlphaIns+	Mouse
BMP5	5.14e-21	1.09345	AlphaIns+	AlphaIns+	Human
BMPR2	7.32e-05	0.489914	AlphaIns+	AlphaIns+	Mouse
BNIP1	0.000882215	0.396913	AlphaIns+	AlphaIns+	Mouse
BOD1	0.0112516	0.278647	AlphaIns+	AlphaIns+	Mouse
BRAF	0.000834822	0.399758	AlphaIns+	AlphaIns+	Mouse
BRD1	0.000305988	0.438977	AlphaIns+	AlphaIns+	Mouse
BRD3	0.0007679	0.400991	AlphaIns+	AlphaIns+	Mouse
BRD8	0.0214464	-0.294286	AlphaIns+	AlphaIns+	Mouse
BRE	0.0339178	-0.280664	AlphaIns+	AlphaIns+	Human
BRI3	0.000748781	0.402078	AlphaIns+	AlphaIns+	Mouse
BRIX1	0.026264	-0.354882	AlphaIns+	AlphaIns+	Mouse
BRIX1	0.0115884	-0.316516	AlphaIns+	AlphaIns+	Human
BRMS1L	4.02e-05	0.516852	AlphaIns+	AlphaIns+	Mouse
BSCL2	0.0104674	0.281725	AlphaIns+	AlphaIns+	Mouse
BSDC1	0.00957361	0.287098	AlphaIns+	AlphaIns+	Mouse
BSG	0.0236014	-0.318469	AlphaIns+	AlphaIns+	Mouse
BSPRY	4.24e-09	0.73026	AlphaIns+	AlphaIns+	Mouse
BTBD3	1.73e-06	0.30802	AlphaIns+	AlphaIns+	Human
BTBD6	1.78e-05	0.535118	AlphaIns+	AlphaIns+	Mouse
BTBD7	0.000108652	0.473681	AlphaIns+	AlphaIns+	Mouse
BUB3	0.0381817	-0.483459	AlphaIns+	AlphaIns+	Mouse
BZW1	2.64e-05	-0.307425	AlphaIns+	AlphaIns+	Human
C10orf2	3.07e-07	0.632499	AlphaIns+	AlphaIns+	Mouse
C11orf73	0.0409234	-0.508923	AlphaIns+	AlphaIns+	Mouse
C11orf74	0.000130609	0.276126	AlphaIns+	AlphaIns+	Human
C11orf95	0.000164734	0.457616	AlphaIns+	AlphaIns+	Mouse
C12orf49	0.0680395	0.325143	AlphaIns+	AlphaIns+	Mouse
C12orf57	0.0558935	-0.341277	AlphaIns+	AlphaIns+	Mouse
C12orf60	0.0392496	-0.492519	AlphaIns+	AlphaIns+	Mouse
C12orf65	0.0719845	0.417795	AlphaIns+	AlphaIns+	Mouse
C14orf132	3.84e-09	0.29829	AlphaIns+	AlphaIns+	Human
C15orf40	0.0847575	-0.369083	AlphaIns+	AlphaIns+	Mouse
C15orf52	0.0817011	0.340189	AlphaIns+	AlphaIns+	Mouse
C16orf52	4.56e-07	0.629102	AlphaIns+	AlphaIns+	Mouse
C16orf72	0.00886571	0.29216	AlphaIns+	AlphaIns+	Mouse
C16orf90	6.28e-05	0.495075	AlphaIns+	AlphaIns+	Mouse
C17orf89	0.00286599	0.342558	AlphaIns+	AlphaIns+	Mouse
C18orf42	3.08e-19	1.37055	AlphaIns+	AlphaIns+	Mouse
C19orf24	0.0053325	0.316631	AlphaIns+	AlphaIns+	Mouse
C19orf53	0.00151051	0.371952	AlphaIns+	AlphaIns+	Mouse
C19orf66	3.79e-05	0.518205	AlphaIns+	AlphaIns+	Mouse
C1orf127	2.99e-30	1.24811	AlphaIns+	AlphaIns+	Human
C1orf198	0.0121869	0.274135	AlphaIns+	AlphaIns+	Mouse
C1orf35	0.00145	-0.371738	AlphaIns+	AlphaIns+	Human
C1QA	0.0675769	-0.306256	AlphaIns+	AlphaIns+	Mouse
C1QBP	0.00743801	0.301724	AlphaIns+	AlphaIns+	Mouse
C1QL1	4.79e-15	0.643798	AlphaIns+	AlphaIns+	Human
C20orf194	0.00206555	0.358257	AlphaIns+	AlphaIns+	Mouse
C2CD4B	3.87e-06	0.574324	AlphaIns+	AlphaIns+	Mouse
C2orf68	0.000592073	0.413684	AlphaIns+	AlphaIns+	Mouse
C2orf88	4.48e-06	0.570623	AlphaIns+	AlphaIns+	Mouse
C3orf38	5.64e-09	0.728387	AlphaIns+	AlphaIns+	Mouse
C5orf24	9.61e-06	-0.262882	AlphaIns+	AlphaIns+	Human
C5orf30	0.0603318	-0.604069	AlphaIns+	AlphaIns+	Mouse
C5orf34	0.0728191	-0.479333	AlphaIns+	AlphaIns+	Mouse
C5orf51	5.11e-06	0.567448	AlphaIns+	AlphaIns+	Mouse
C6orf106	0.0057907	0.313605	AlphaIns+	AlphaIns+	Mouse
C6orf136	0.0101502	0.283344	AlphaIns+	AlphaIns+	Mouse
C6orf89	0.0015682	-0.253725	AlphaIns+	AlphaIns+	Human
C7orf60	0.00429238	0.32242	AlphaIns+	AlphaIns+	Mouse
C8B	0.0295346	-0.398712	AlphaIns+	AlphaIns+	Mouse
C9orf3	0.0106741	0.280026	AlphaIns+	AlphaIns+	Mouse
C9orf64	0.0017348	0.365487	AlphaIns+	AlphaIns+	Mouse
C9orf72	2.47e-05	0.528945	AlphaIns+	AlphaIns+	Mouse
CA10	2.04e-39	1.86209	AlphaIns+	AlphaIns+	Mouse
CAB39L	0.0818459	0.532863	AlphaIns+	AlphaIns+	Mouse
CABIN1	0.0110017	0.279116	AlphaIns+	AlphaIns+	Mouse
CACNA1A	6.04e-05	0.496094	AlphaIns+	AlphaIns+	Mouse
CACNA1B	2.69e-06	0.585558	AlphaIns+	AlphaIns+	Mouse
CACNA1D	5.4e-11	0.843575	AlphaIns+	AlphaIns+	Mouse
CACNA2D1	3.55e-05	0.520218	AlphaIns+	AlphaIns+	Mouse
CACTIN	0.000357476	0.433876	AlphaIns+	AlphaIns+	Mouse
CACUL1	4.97e-05	0.504532	AlphaIns+	AlphaIns+	Mouse
CACYBP	0.0284753	-0.376083	AlphaIns+	AlphaIns+	Mouse
CADM1	1.07e-10	0.26623	AlphaIns+	AlphaIns+	Human
CADPS	0.000251601	0.443913	AlphaIns+	AlphaIns+	Mouse
CADPS2	7.13e-05	0.49121	AlphaIns+	AlphaIns+	Mouse
CALB1	0.044443	-0.59224	AlphaIns+	AlphaIns+	Mouse
CALM1	1.26e-41	-0.279032	AlphaIns+	AlphaIns+	Human
CALR	2.12e-14	-0.336617	AlphaIns+	AlphaIns+	Human
CAMK1	0.000119801	-0.337033	AlphaIns+	AlphaIns+	Human
CAMK2D	0.000641852	0.4089	AlphaIns+	AlphaIns+	Mouse
CAMK2N1	8.52e-12	0.883296	AlphaIns+	AlphaIns+	Mouse
CAMKK2	1.18e-09	0.76095	AlphaIns+	AlphaIns+	Mouse
CAMSAP2	0.0115549	0.276	AlphaIns+	AlphaIns+	Mouse
CAMTA2	1.1e-05	0.549484	AlphaIns+	AlphaIns+	Mouse
CANT1	0.0106661	0.28017	AlphaIns+	AlphaIns+	Mouse
CAP1	0.000223012	-0.293139	AlphaIns+	AlphaIns+	Human
CAPN15	0.00385955	0.32792	AlphaIns+	AlphaIns+	Mouse
CAPN5	1.94e-07	0.640061	AlphaIns+	AlphaIns+	Mouse
CARD19	0.00260392	-0.265521	AlphaIns+	AlphaIns+	Human
CASC4	0.00997284	0.285152	AlphaIns+	AlphaIns+	Mouse
CASD1	0.000339062	0.325393	AlphaIns+	AlphaIns+	Human
CASP4	0.000777643	-0.533634	AlphaIns+	AlphaIns+	Human
CASP8AP2	7.13e-05	0.491399	AlphaIns+	AlphaIns+	Mouse
CASZ1	0.00158459	0.369194	AlphaIns+	AlphaIns+	Mouse
CBFA2T3	0.00109483	0.387001	AlphaIns+	AlphaIns+	Mouse
CBLL1	0.000462182	0.423015	AlphaIns+	AlphaIns+	Mouse
CBX5	0.0274394	-0.362877	AlphaIns+	AlphaIns+	Mouse
CBX8	0.0544719	-0.356663	AlphaIns+	AlphaIns+	Mouse
CCBL1	1.91e-09	0.747372	AlphaIns+	AlphaIns+	Mouse
CCDC117	0.00163401	0.367718	AlphaIns+	AlphaIns+	Mouse
CCDC122	0.00203601	0.358889	AlphaIns+	AlphaIns+	Mouse
CCDC122	0.00260498	0.259226	AlphaIns+	AlphaIns+	Human
CCDC136	0.0027082	0.34401	AlphaIns+	AlphaIns+	Mouse
CCDC137	0.00439284	0.321589	AlphaIns+	AlphaIns+	Mouse
CCDC149	8.71e-09	0.718912	AlphaIns+	AlphaIns+	Mouse
CCDC181	0.00038771	0.431156	AlphaIns+	AlphaIns+	Mouse
CCDC47	0.00314351	-0.30338	AlphaIns+	AlphaIns+	Human
CCDC59	0.0128107	0.268682	AlphaIns+	AlphaIns+	Mouse
CCDC6	0.00990851	0.285891	AlphaIns+	AlphaIns+	Mouse
CCDC71L	6.71e-05	0.492475	AlphaIns+	AlphaIns+	Mouse
CCDC82	0.0556265	-0.27941	AlphaIns+	AlphaIns+	Human
CCDC86	0.000765625	-0.285342	AlphaIns+	AlphaIns+	Human
CCDC88A	0.0203582	-0.303525	AlphaIns+	AlphaIns+	Human
CCDC9	0.00350882	0.331289	AlphaIns+	AlphaIns+	Mouse
CCDC97	0.000463464	0.422864	AlphaIns+	AlphaIns+	Mouse
CCND1	0.00169192	0.366854	AlphaIns+	AlphaIns+	Mouse
CCNL2	0.00644559	-0.317806	AlphaIns+	AlphaIns+	Human
CCNT1	0.00686242	0.304389	AlphaIns+	AlphaIns+	Mouse
CCNY	0.0147278	0.259885	AlphaIns+	AlphaIns+	Mouse
CCT3	0.0424226	-0.547725	AlphaIns+	AlphaIns+	Mouse
CCT4	0.0309892	-0.407248	AlphaIns+	AlphaIns+	Mouse
CCT5	0.0195127	-0.270198	AlphaIns+	AlphaIns+	Mouse
CCT5	0.000215595	-0.275473	AlphaIns+	AlphaIns+	Human
CCT7	3.01e-05	-0.262176	AlphaIns+	AlphaIns+	Human
CCT8	0.0189512	-0.26508	AlphaIns+	AlphaIns+	Mouse
CCZ1	0.0287225	-0.259298	AlphaIns+	AlphaIns+	Human
CD151	1.4e-24	-0.420301	AlphaIns+	AlphaIns+	Human
CD164	2.37e-05	0.529301	AlphaIns+	AlphaIns+	Mouse
CD3D	0.000429813	-0.432845	AlphaIns+	AlphaIns+	Human
CD74	1.15e-06	-0.454505	AlphaIns+	AlphaIns+	Human
CD74	4.3e-19	1.35325	AlphaIns+	AlphaIns+	Mouse
CD79A	1.66e-24	1.56486	AlphaIns+	AlphaIns+	Mouse
CD81	0.0215291	-0.299757	AlphaIns+	AlphaIns+	Mouse
CD9	0.0325797	-0.424962	AlphaIns+	AlphaIns+	Mouse
CDA	1.05e-11	0.881387	AlphaIns+	AlphaIns+	Mouse
CDADC1	0.0789427	-0.550444	AlphaIns+	AlphaIns+	Mouse
CDC14B	0.00398525	0.326223	AlphaIns+	AlphaIns+	Mouse
CDC25A	3.8e-05	0.518049	AlphaIns+	AlphaIns+	Mouse
CDC34	0.00113707	0.385463	AlphaIns+	AlphaIns+	Mouse
CDC34	0.00829054	-0.371291	AlphaIns+	AlphaIns+	Human
CDC37L1	0.0150905	0.258132	AlphaIns+	AlphaIns+	Mouse
CDC42	6.09e-05	-0.264147	AlphaIns+	AlphaIns+	Human
CDC42BPB	0.00306076	0.339058	AlphaIns+	AlphaIns+	Mouse
CDC42BPG	0.00080266	0.399988	AlphaIns+	AlphaIns+	Mouse
CDC42SE2	0.00295044	0.340031	AlphaIns+	AlphaIns+	Mouse
CDC5L	0.031507	-0.415177	AlphaIns+	AlphaIns+	Mouse
CDH1	0.00252008	0.347731	AlphaIns+	AlphaIns+	Mouse
CDIPT	0.000105993	0.474506	AlphaIns+	AlphaIns+	Mouse
CDK11B	0.0704065	-0.261157	AlphaIns+	AlphaIns+	Human
CDK14	0.000234488	0.446363	AlphaIns+	AlphaIns+	Mouse
CDK2AP1	1.22e-08	0.711456	AlphaIns+	AlphaIns+	Mouse
CDK5	0.0438159	-0.585904	AlphaIns+	AlphaIns+	Mouse
CDK5RAP1	1.95e-05	-0.418805	AlphaIns+	AlphaIns+	Human
CDK9	0.00872541	0.293905	AlphaIns+	AlphaIns+	Mouse
CDKL5	6.82e-07	0.620202	AlphaIns+	AlphaIns+	Mouse
CDKN1C	9e-07	0.251143	AlphaIns+	AlphaIns+	Human
CDKN2AIPNL	4.66e-05	0.511704	AlphaIns+	AlphaIns+	Mouse
CDO1	0.0345937	-0.442485	AlphaIns+	AlphaIns+	Mouse
CDR2	0.002287	0.351744	AlphaIns+	AlphaIns+	Mouse
CDS1	1.04e-13	1.01818	AlphaIns+	AlphaIns+	Mouse
CEACAM1	0.027032	-0.284008	AlphaIns+	AlphaIns+	Human
CEBPB	6.33e-05	0.494764	AlphaIns+	AlphaIns+	Mouse
CEBPD	0.0429508	-0.345342	AlphaIns+	AlphaIns+	Human
CEBPG	2.84e-09	0.736673	AlphaIns+	AlphaIns+	Mouse
CECR5	0.0610932	0.25323	AlphaIns+	AlphaIns+	Mouse
CELF3	0.0136095	0.26488	AlphaIns+	AlphaIns+	Mouse
CELSR3	0.000995853	0.391462	AlphaIns+	AlphaIns+	Mouse
CENPB	5.45e-07	0.624737	AlphaIns+	AlphaIns+	Mouse
CEP104	0.00356921	0.330274	AlphaIns+	AlphaIns+	Mouse
CEP120	2.34e-11	0.867179	AlphaIns+	AlphaIns+	Mouse
CEP170B	2.02e-05	0.530843	AlphaIns+	AlphaIns+	Mouse
CEP57L1	0.000446719	0.42554	AlphaIns+	AlphaIns+	Mouse
CEP85	0.000121665	0.469668	AlphaIns+	AlphaIns+	Mouse
CEPT1	0.000611799	0.410489	AlphaIns+	AlphaIns+	Mouse
CERK	0.000308432	0.438879	AlphaIns+	AlphaIns+	Mouse
CERS6	0.00361966	0.330266	AlphaIns+	AlphaIns+	Mouse
CHAC1	9.02e-06	0.554489	AlphaIns+	AlphaIns+	Mouse
CHCHD10	6.44e-11	0.840084	AlphaIns+	AlphaIns+	Mouse
CHCHD3	0.0741024	-0.281272	AlphaIns+	AlphaIns+	Mouse
CHCHD5	9.3e-05	0.480094	AlphaIns+	AlphaIns+	Mouse
CHCHD6	0.00673758	0.3062	AlphaIns+	AlphaIns+	Mouse
CHD3	0.000334777	0.434526	AlphaIns+	AlphaIns+	Mouse
CHERP	1.2e-07	0.647787	AlphaIns+	AlphaIns+	Mouse
CHGB	0.0113694	0.278106	AlphaIns+	AlphaIns+	Mouse
CHIC2	0.0507456	-0.331087	AlphaIns+	AlphaIns+	Mouse
CHKA	0.00144281	0.374024	AlphaIns+	AlphaIns+	Mouse
CHMP3	0.00909499	0.290261	AlphaIns+	AlphaIns+	Mouse
CHMP4C	3.84e-07	0.630077	AlphaIns+	AlphaIns+	Mouse
CHMP6	0.00917205	0.289724	AlphaIns+	AlphaIns+	Mouse
CHN1	2.18e-06	0.594124	AlphaIns+	AlphaIns+	Mouse
CHPF2	3.42e-05	-0.344648	AlphaIns+	AlphaIns+	Human
CHPT1	0.0355541	-0.456319	AlphaIns+	AlphaIns+	Mouse
CHRNB2	1.69e-07	0.642324	AlphaIns+	AlphaIns+	Mouse
CHUK	0.00194801	0.360652	AlphaIns+	AlphaIns+	Mouse
CIAPIN1	0.00209034	0.357955	AlphaIns+	AlphaIns+	Mouse
CIART	1.76e-05	0.53521	AlphaIns+	AlphaIns+	Mouse
CIB2	9.51e-08	0.651873	AlphaIns+	AlphaIns+	Mouse
CIT	0.0698123	-0.37592	AlphaIns+	AlphaIns+	Mouse
CITED2	1.01e-09	-0.401183	AlphaIns+	AlphaIns+	Human
CKMT1B	0.00258776	-0.272573	AlphaIns+	AlphaIns+	Human
CLCN5	0.00406608	0.3254	AlphaIns+	AlphaIns+	Mouse
CLCN7	1.36e-10	0.812392	AlphaIns+	AlphaIns+	Mouse
CLDN3	5.31e-06	-0.286067	AlphaIns+	AlphaIns+	Human
CLDN4	0.00199932	-0.380652	AlphaIns+	AlphaIns+	Human
CLDN6	0.0208922	-0.285841	AlphaIns+	AlphaIns+	Mouse
CLIC4	0.00185793	0.361677	AlphaIns+	AlphaIns+	Mouse
CLIP1	0.0143249	0.262303	AlphaIns+	AlphaIns+	Mouse
CLK3	0.0110462	-0.351959	AlphaIns+	AlphaIns+	Human
CLN3	0.00495537	0.319134	AlphaIns+	AlphaIns+	Mouse
CLN5	0.00211036	0.356594	AlphaIns+	AlphaIns+	Mouse
CLN6	5.44e-09	0.729035	AlphaIns+	AlphaIns+	Mouse
CLPTM1	6.06e-05	-0.275544	AlphaIns+	AlphaIns+	Human
CLPTM1L	0.0292291	-0.26902	AlphaIns+	AlphaIns+	Human
CLPX	0.0838824	0.389802	AlphaIns+	AlphaIns+	Mouse
CLSTN1	0.00123806	0.381648	AlphaIns+	AlphaIns+	Mouse
CLUH	0.000866239	0.397409	AlphaIns+	AlphaIns+	Mouse
CMIP	1.41e-05	0.539885	AlphaIns+	AlphaIns+	Mouse
CMTM4	1.1e-06	0.610823	AlphaIns+	AlphaIns+	Mouse
CNNM3	1.05e-07	0.650639	AlphaIns+	AlphaIns+	Mouse
CNOT2	0.0254558	-0.339324	AlphaIns+	AlphaIns+	Mouse
CNOT7	0.0186345	-0.259871	AlphaIns+	AlphaIns+	Mouse
CNPY2	0.0240319	-0.320005	AlphaIns+	AlphaIns+	Mouse
CNTFR	1.84e-19	1.40305	AlphaIns+	AlphaIns+	Mouse
COA4	0.0608374	0.66317	AlphaIns+	AlphaIns+	Mouse
COA5	5.84e-05	0.497388	AlphaIns+	AlphaIns+	Mouse
COA7	0.0097995	0.286276	AlphaIns+	AlphaIns+	Mouse
COBLL1	0.00889308	0.292098	AlphaIns+	AlphaIns+	Mouse
COG2	0.00229141	0.351619	AlphaIns+	AlphaIns+	Mouse
COG7	0.00352042	0.330943	AlphaIns+	AlphaIns+	Mouse
COIL	5.95e-05	0.496211	AlphaIns+	AlphaIns+	Mouse
COL1A1	1.03e-06	-0.447619	AlphaIns+	AlphaIns+	Human
COL1A2	0.000898379	-0.354266	AlphaIns+	AlphaIns+	Human
COL3A1	6.62e-07	-0.516698	AlphaIns+	AlphaIns+	Human
COL6A1	0.000670276	-0.371103	AlphaIns+	AlphaIns+	Human
COL6A2	0.00118281	-0.426425	AlphaIns+	AlphaIns+	Human
COMMD2	5.1e-05	0.503046	AlphaIns+	AlphaIns+	Mouse
COMMD3-BMI1	1.85e-06	0.599164	AlphaIns+	AlphaIns+	Mouse
COMMD4	0.000540882	-0.319637	AlphaIns+	AlphaIns+	Human
COMTD1	0.0588586	-0.577305	AlphaIns+	AlphaIns+	Mouse
COPE	2.64e-19	-0.297231	AlphaIns+	AlphaIns+	Human
COPRS	0.00277211	0.343487	AlphaIns+	AlphaIns+	Mouse
COPS4	0.0188257	-0.260673	AlphaIns+	AlphaIns+	Mouse
COPS5	0.0274524	-0.363108	AlphaIns+	AlphaIns+	Mouse
COPS5	0.0237462	-0.252383	AlphaIns+	AlphaIns+	Human
COPS6	0.0203688	-0.283111	AlphaIns+	AlphaIns+	Mouse
COPS6	1.81e-11	-0.365463	AlphaIns+	AlphaIns+	Human
COPS8	0.0122159	0.273769	AlphaIns+	AlphaIns+	Mouse
COQ10A	0.00324404	0.337331	AlphaIns+	AlphaIns+	Mouse
CORO2B	0.00622721	0.309768	AlphaIns+	AlphaIns+	Mouse
CORO7	0.000178657	-0.336812	AlphaIns+	AlphaIns+	Human
COTL1	1.32e-43	-0.507927	AlphaIns+	AlphaIns+	Human
COX10	0.000123242	0.469323	AlphaIns+	AlphaIns+	Mouse
COX5A	1.43e-05	-0.29583	AlphaIns+	AlphaIns+	Human
COX6A2	4.35e-21	1.43373	AlphaIns+	AlphaIns+	Mouse
COX7A2L	0.00154363	0.369964	AlphaIns+	AlphaIns+	Mouse
CPD	6.22e-06	0.562835	AlphaIns+	AlphaIns+	Mouse
CPEB1	5.04e-07	0.62627	AlphaIns+	AlphaIns+	Mouse
CPEB3	7.8e-05	0.488027	AlphaIns+	AlphaIns+	Mouse
CPEB4	0.00023413	0.446983	AlphaIns+	AlphaIns+	Mouse
CPM	3.12e-15	1.11227	AlphaIns+	AlphaIns+	Mouse
CPPED1	3.88e-05	0.517891	AlphaIns+	AlphaIns+	Mouse
CPQ	0.0261916	-0.353126	AlphaIns+	AlphaIns+	Mouse
CPSF2	0.0136111	0.264568	AlphaIns+	AlphaIns+	Mouse
CPSF3	0.0463944	-0.746763	AlphaIns+	AlphaIns+	Mouse
CPT1A	0.00943573	0.288163	AlphaIns+	AlphaIns+	Mouse
CRAMP1L	0.0464582	-0.751862	AlphaIns+	AlphaIns+	Mouse
CRBN	6.59e-09	0.29568	AlphaIns+	AlphaIns+	Human
CREB3L1	6.6e-15	1.08023	AlphaIns+	AlphaIns+	Mouse
CREB3L2	0.00322119	0.337671	AlphaIns+	AlphaIns+	Mouse
CREBL2	5.85e-05	0.497343	AlphaIns+	AlphaIns+	Mouse
CREBRF	0.000110077	0.472518	AlphaIns+	AlphaIns+	Mouse
CREG1	3.36e-11	0.847688	AlphaIns+	AlphaIns+	Mouse
CRIP1	0.0367095	-0.467273	AlphaIns+	AlphaIns+	Mouse
CRK	0.00362829	-0.281944	AlphaIns+	AlphaIns+	Human
CRNKL1	0.0416733	-0.535221	AlphaIns+	AlphaIns+	Mouse
CROCC	6.99e-06	0.560508	AlphaIns+	AlphaIns+	Mouse
CRTC2	0.000183987	0.453481	AlphaIns+	AlphaIns+	Mouse
CRY1	0.0154722	0.2569	AlphaIns+	AlphaIns+	Mouse
CRYL1	0.000305898	0.439243	AlphaIns+	AlphaIns+	Mouse
CSE1L	0.00879	-0.294996	AlphaIns+	AlphaIns+	Human
CSF2RA	0.000125055	0.467736	AlphaIns+	AlphaIns+	Mouse
CSNK1D	0.00326186	0.336674	AlphaIns+	AlphaIns+	Mouse
CSNK1G2	0.00201764	0.360106	AlphaIns+	AlphaIns+	Mouse
CSRP1	0.00145313	-0.318706	AlphaIns+	AlphaIns+	Human
CSRP2BP	0.000513916	0.420568	AlphaIns+	AlphaIns+	Mouse
CST3	0.0185409	-0.254484	AlphaIns+	AlphaIns+	Mouse
CST6	0.00198478	0.360541	AlphaIns+	AlphaIns+	Mouse
CSTF2	7.05e-05	0.491531	AlphaIns+	AlphaIns+	Mouse
CSTF3	0.044731	-0.59586	AlphaIns+	AlphaIns+	Mouse
CTAGE5	0.00397211	0.326627	AlphaIns+	AlphaIns+	Mouse
CTC1	6.3e-05	0.494784	AlphaIns+	AlphaIns+	Mouse
CTDSP2	0.00175129	0.364405	AlphaIns+	AlphaIns+	Mouse
CTDSPL	0.00228766	0.351729	AlphaIns+	AlphaIns+	Mouse
CTNNB1	0.000118268	0.469921	AlphaIns+	AlphaIns+	Mouse
CTNND1	0.000865583	0.398259	AlphaIns+	AlphaIns+	Mouse
CTNND2	0.000757311	0.40159	AlphaIns+	AlphaIns+	Mouse
CTR9	0.00289532	-0.285265	AlphaIns+	AlphaIns+	Human
CTSA	9.96e-11	-0.350843	AlphaIns+	AlphaIns+	Human
CTSL	0.00925965	-0.267337	AlphaIns+	AlphaIns+	Human
CTSZ	0.0224505	-0.308532	AlphaIns+	AlphaIns+	Mouse
CTTNBP2	4.46e-22	1.47809	AlphaIns+	AlphaIns+	Mouse
CUEDC2	0.0488631	-0.918755	AlphaIns+	AlphaIns+	Mouse
CUL2	0.00216645	0.355214	AlphaIns+	AlphaIns+	Mouse
CUL9	0.0164024	0.254593	AlphaIns+	AlphaIns+	Mouse
CXCL16	2.31e-13	0.968215	AlphaIns+	AlphaIns+	Mouse
CXorf23	0.0692831	-0.456939	AlphaIns+	AlphaIns+	Mouse
CXXC4	8.76e-07	0.615908	AlphaIns+	AlphaIns+	Mouse
CYB561D2	0.00710599	-0.264348	AlphaIns+	AlphaIns+	Human
CYB5B	0.000131004	0.466558	AlphaIns+	AlphaIns+	Mouse
CYB5R1	0.0164282	-0.298209	AlphaIns+	AlphaIns+	Human
CYB5R1	5.84e-16	1.14627	AlphaIns+	AlphaIns+	Mouse
CYB5R4	0.000921634	0.394206	AlphaIns+	AlphaIns+	Mouse
CYB5RL	0.0541954	-0.57437	AlphaIns+	AlphaIns+	Mouse
CYC1	1.7e-11	-0.309368	AlphaIns+	AlphaIns+	Human
CYFIP2	4.81e-06	0.567861	AlphaIns+	AlphaIns+	Mouse
CYP39A1	1.09e-12	0.904858	AlphaIns+	AlphaIns+	Mouse
CYTH3	0.000387355	0.431367	AlphaIns+	AlphaIns+	Mouse
DACH1	0.00136575	0.377627	AlphaIns+	AlphaIns+	Mouse
DAND5	7.1e-06	0.559811	AlphaIns+	AlphaIns+	Mouse
DAPK3	2.35e-05	-0.327382	AlphaIns+	AlphaIns+	Human
DAPL1	0.0422846	-0.541565	AlphaIns+	AlphaIns+	Mouse
DBI	0.00414982	0.324024	AlphaIns+	AlphaIns+	Mouse
DBP	0.00107284	0.389129	AlphaIns+	AlphaIns+	Mouse
DCAF12	0.000499949	0.421213	AlphaIns+	AlphaIns+	Mouse
DCAF15	0.00245178	0.348919	AlphaIns+	AlphaIns+	Mouse
DCAF16	0.000489702	0.409408	AlphaIns+	AlphaIns+	Human
DCAF5	7.73e-09	0.720538	AlphaIns+	AlphaIns+	Mouse
DCBLD1	0.0881307	0.428729	AlphaIns+	AlphaIns+	Mouse
DCDC2	2.04e-22	1.49846	AlphaIns+	AlphaIns+	Mouse
DCK	5.05e-07	0.382954	AlphaIns+	AlphaIns+	Human
DCP1B	0.000717163	0.40514	AlphaIns+	AlphaIns+	Mouse
DCPS	0.0250182	-0.331876	AlphaIns+	AlphaIns+	Mouse
DCTN2	0.000212184	-0.250876	AlphaIns+	AlphaIns+	Human
DCTN3	0.019262	-0.266676	AlphaIns+	AlphaIns+	Mouse
DCTN4	0.0686307	0.277562	AlphaIns+	AlphaIns+	Mouse
DCUN1D2	0.00184722	0.361784	AlphaIns+	AlphaIns+	Mouse
DCUN1D3	5.68e-05	0.498479	AlphaIns+	AlphaIns+	Mouse
DDB1	0.00963422	0.286884	AlphaIns+	AlphaIns+	Mouse
DDC	1.14e-05	0.547432	AlphaIns+	AlphaIns+	Mouse
DDHD2	0.00158056	0.369717	AlphaIns+	AlphaIns+	Mouse
DDI2	0.00331354	0.335903	AlphaIns+	AlphaIns+	Mouse
DDI2	0.00340132	0.263213	AlphaIns+	AlphaIns+	Human
DDIT3	1.46e-16	1.21625	AlphaIns+	AlphaIns+	Mouse
DDIT4	9.2e-05	0.483636	AlphaIns+	AlphaIns+	Mouse
DDOST	0.0411235	-0.516141	AlphaIns+	AlphaIns+	Mouse
DDRGK1	0.000146786	-0.300076	AlphaIns+	AlphaIns+	Human
DDX1	0.000520728	-0.256553	AlphaIns+	AlphaIns+	Human
DDX21	0.000949458	0.39306	AlphaIns+	AlphaIns+	Mouse
DDX25	6.36e-05	0.494566	AlphaIns+	AlphaIns+	Mouse
DDX31	0.000386163	0.431537	AlphaIns+	AlphaIns+	Mouse
DDX39A	0.0400369	-0.49889	AlphaIns+	AlphaIns+	Mouse
DDX39A	2.29e-05	-0.419841	AlphaIns+	AlphaIns+	Human
DDX3X	5.47e-05	-0.258214	AlphaIns+	AlphaIns+	Human
DDX42	0.00070014	-0.42322	AlphaIns+	AlphaIns+	Human
DDX54	0.00059116	-0.342394	AlphaIns+	AlphaIns+	Human
DEGS1	0.0011924	0.383536	AlphaIns+	AlphaIns+	Mouse
DEGS1	0.0191196	-0.320494	AlphaIns+	AlphaIns+	Human
DENND1B	1.77e-06	0.599313	AlphaIns+	AlphaIns+	Mouse
DENND2D	3.27e-07	0.631669	AlphaIns+	AlphaIns+	Mouse
DENND4C	8.48e-05	0.486025	AlphaIns+	AlphaIns+	Mouse
DENND5A	0.000474042	0.422372	AlphaIns+	AlphaIns+	Mouse
DEPDC5	0.00132979	0.379424	AlphaIns+	AlphaIns+	Mouse
DEPTOR	4.75e-05	0.51014	AlphaIns+	AlphaIns+	Mouse
DERL1	4.71e-05	0.511211	AlphaIns+	AlphaIns+	Mouse
DERL1	0.0335457	-0.28755	AlphaIns+	AlphaIns+	Human
DERL2	0.00270467	-0.255497	AlphaIns+	AlphaIns+	Human
DET1	0.000314203	0.437039	AlphaIns+	AlphaIns+	Mouse
DFFA	3.17e-05	0.523917	AlphaIns+	AlphaIns+	Mouse
DFNB31	5.89e-06	0.564488	AlphaIns+	AlphaIns+	Mouse
DGKD	5.79e-05	0.498129	AlphaIns+	AlphaIns+	Mouse
DHCR7	0.0010514	-0.289741	AlphaIns+	AlphaIns+	Human
DHX15	0.00696638	-0.274277	AlphaIns+	AlphaIns+	Human
DHX34	2.61e-06	0.585972	AlphaIns+	AlphaIns+	Mouse
DHX36	0.0329166	-0.425712	AlphaIns+	AlphaIns+	Mouse
DHX9	0.0598299	0.289116	AlphaIns+	AlphaIns+	Mouse
DIAPH1	0.0529775	-0.270414	AlphaIns+	AlphaIns+	Human
DIO1	7.87e-08	0.656213	AlphaIns+	AlphaIns+	Mouse
DIP2C	0.00561707	0.315235	AlphaIns+	AlphaIns+	Mouse
DIRC2	4.29e-05	0.515193	AlphaIns+	AlphaIns+	Mouse
DISP2	3.19e-05	0.523279	AlphaIns+	AlphaIns+	Mouse
DIXDC1	0.00530066	0.314538	AlphaIns+	AlphaIns+	Human
DLG5	0.0648211	0.361556	AlphaIns+	AlphaIns+	Mouse
DLK1	3.33e-44	1.03424	AlphaIns+	AlphaIns+	Human
DLST	0.00151558	0.371092	AlphaIns+	AlphaIns+	Mouse
DMPK	1.71e-11	0.869273	AlphaIns+	AlphaIns+	Mouse
DMWD	2.85e-08	0.693446	AlphaIns+	AlphaIns+	Mouse
DMXL2	0.00227875	0.352235	AlphaIns+	AlphaIns+	Mouse
DNAJA2	0.000449888	-0.361333	AlphaIns+	AlphaIns+	Human
DNAJA4	0.000157347	0.45964	AlphaIns+	AlphaIns+	Mouse
DNAJB1	0.0295613	-0.271677	AlphaIns+	AlphaIns+	Human
DNAJB2	0.00248577	0.348608	AlphaIns+	AlphaIns+	Mouse
DNAJB9	1.7e-12	0.259368	AlphaIns+	AlphaIns+	Human
DNAJC12	0.0228525	-0.311154	AlphaIns+	AlphaIns+	Mouse
DNAJC18	0.0176595	0.250287	AlphaIns+	AlphaIns+	Mouse
DNAJC2	0.00218579	-0.417858	AlphaIns+	AlphaIns+	Human
DNAJC24	0.00717031	0.303389	AlphaIns+	AlphaIns+	Mouse
DNAJC3-AS1	4.31e-06	0.399824	AlphaIns+	AlphaIns+	Human
DNAJC5	0.000616925	0.410245	AlphaIns+	AlphaIns+	Mouse
DNAJC6	9.13e-07	0.61378	AlphaIns+	AlphaIns+	Mouse
DNAJC9	0.0442159	-0.591377	AlphaIns+	AlphaIns+	Mouse
DNAJC9	0.0049473	-0.359944	AlphaIns+	AlphaIns+	Human
DNER	0.0526179	0.363667	AlphaIns+	AlphaIns+	Mouse
DNMT1	2.69e-05	-0.323236	AlphaIns+	AlphaIns+	Human
DNPEP	0.028483	-0.382871	AlphaIns+	AlphaIns+	Mouse
DNPEP	0.00532377	-0.286308	AlphaIns+	AlphaIns+	Human
DOCK11	0.0189499	-0.263073	AlphaIns+	AlphaIns+	Mouse
DOCK5	6e-10	0.792393	AlphaIns+	AlphaIns+	Mouse
DOCK9	1.23e-05	0.544177	AlphaIns+	AlphaIns+	Mouse
DONSON	1.69e-06	0.264369	AlphaIns+	AlphaIns+	Human
DOT1L	2.87e-06	0.585031	AlphaIns+	AlphaIns+	Mouse
DPH6	0.00334455	0.33561	AlphaIns+	AlphaIns+	Mouse
DPP4	0.00222343	0.353262	AlphaIns+	AlphaIns+	Mouse
DPY19L4	0.0015302	0.37052	AlphaIns+	AlphaIns+	Mouse
DRG1	0.0377097	-0.476625	AlphaIns+	AlphaIns+	Mouse
DRG2	0.0274207	-0.362322	AlphaIns+	AlphaIns+	Mouse
DSC2	0.00599045	-0.350948	AlphaIns+	AlphaIns+	Human
DSG2	0.0127742	0.269925	AlphaIns+	AlphaIns+	Mouse
DSP	1.58e-14	1.05284	AlphaIns+	AlphaIns+	Mouse
DSTYK	0.000112614	0.470642	AlphaIns+	AlphaIns+	Mouse
DSTYK	1.39e-05	0.300444	AlphaIns+	AlphaIns+	Human
DTNB	0.000988443	0.391854	AlphaIns+	AlphaIns+	Mouse
DTNBP1	5.01e-05	0.504232	AlphaIns+	AlphaIns+	Mouse
DTX3L	0.052563	0.591997	AlphaIns+	AlphaIns+	Mouse
DUSP10	0.0800922	0.295489	AlphaIns+	AlphaIns+	Mouse
DUSP18	6.76e-10	0.779368	AlphaIns+	AlphaIns+	Mouse
DUSP23	1.53e-08	0.704923	AlphaIns+	AlphaIns+	Mouse
DUSP7	1.14e-07	0.649843	AlphaIns+	AlphaIns+	Mouse
DVL1	6.92e-09	0.723498	AlphaIns+	AlphaIns+	Mouse
DYNC1I1	0.0762818	-0.326441	AlphaIns+	AlphaIns+	Mouse
DYNC2LI1	0.0156229	0.256161	AlphaIns+	AlphaIns+	Mouse
DYNLL2	0.0043603	0.321806	AlphaIns+	AlphaIns+	Mouse
DYNLRB2	0.0655097	0.261269	AlphaIns+	AlphaIns+	Mouse
DYRK1A	0.0473584	-0.815464	AlphaIns+	AlphaIns+	Mouse
E2F5	2.64e-07	0.635648	AlphaIns+	AlphaIns+	Mouse
E4F1	0.00272616	0.343842	AlphaIns+	AlphaIns+	Mouse
EAF1	2.7e-05	0.526002	AlphaIns+	AlphaIns+	Mouse
ECE1	0.00403221	0.325742	AlphaIns+	AlphaIns+	Mouse
EEA1	0.00274891	0.343535	AlphaIns+	AlphaIns+	Mouse
EED	0.04599	-0.667771	AlphaIns+	AlphaIns+	Mouse
EFCAB2	0.00890237	0.291519	AlphaIns+	AlphaIns+	Mouse
EFHD2	0.0210594	-0.288604	AlphaIns+	AlphaIns+	Mouse
EFHD2	0.00332258	-0.266302	AlphaIns+	AlphaIns+	Human
EGLN1	8.76e-06	0.556853	AlphaIns+	AlphaIns+	Mouse
EID2	0.000496364	0.421641	AlphaIns+	AlphaIns+	Mouse
EID2B	0.000728537	0.264458	AlphaIns+	AlphaIns+	Human
EIF1AD	0.000746921	0.4027	AlphaIns+	AlphaIns+	Mouse
EIF2A	0.023942	-0.319784	AlphaIns+	AlphaIns+	Mouse
EIF2AK3	2.59e-11	0.861322	AlphaIns+	AlphaIns+	Mouse
EIF2B5	0.00144151	0.374243	AlphaIns+	AlphaIns+	Mouse
EIF3B	0.000419345	-0.319459	AlphaIns+	AlphaIns+	Human
EIF3C	7.13e-05	0.491289	AlphaIns+	AlphaIns+	Mouse
EIF3I	3.49e-05	-0.255394	AlphaIns+	AlphaIns+	Human
EIF3L	0.0343561	-0.43662	AlphaIns+	AlphaIns+	Mouse
EIF4A1	0.0217537	-0.304429	AlphaIns+	AlphaIns+	Mouse
EIF4A1	3.03e-10	-0.301059	AlphaIns+	AlphaIns+	Human
EIF4A2	0.0230912	-0.311833	AlphaIns+	AlphaIns+	Mouse
EIF4A2	4.76e-46	0.340595	AlphaIns+	AlphaIns+	Human
EIF4A3	0.0125238	-0.365708	AlphaIns+	AlphaIns+	Human
EIF4B	0.0422118	-0.540713	AlphaIns+	AlphaIns+	Mouse
EIF4E	0.0222985	-0.307483	AlphaIns+	AlphaIns+	Mouse
EIF4E2	1.6e-05	-0.37198	AlphaIns+	AlphaIns+	Human
EIF4EBP1	0.00120873	0.383435	AlphaIns+	AlphaIns+	Mouse
EIF4EBP2	0.000856733	0.398665	AlphaIns+	AlphaIns+	Mouse
EIF4ENIF1	0.000357571	0.433621	AlphaIns+	AlphaIns+	Mouse
EIF4G1	1.07e-07	-0.381844	AlphaIns+	AlphaIns+	Human
EIF5	0.00762103	0.301438	AlphaIns+	AlphaIns+	Mouse
EIF5	2.7e-10	-0.338092	AlphaIns+	AlphaIns+	Human
EIF5A	1.1e-11	-0.305854	AlphaIns+	AlphaIns+	Human
EIF5B	0.0647566	0.260786	AlphaIns+	AlphaIns+	Mouse
ELAC2	7.89e-06	0.559555	AlphaIns+	AlphaIns+	Mouse
ELAVL1	0.0933192	-0.299472	AlphaIns+	AlphaIns+	Mouse
ELAVL4	6.74e-06	0.562314	AlphaIns+	AlphaIns+	Mouse
ELF3	2.62e-06	-0.399371	AlphaIns+	AlphaIns+	Human
ELL2	0.00530029	0.316685	AlphaIns+	AlphaIns+	Mouse
ELMO1	0.00185292	0.315205	AlphaIns+	AlphaIns+	Human
ELOVL1	0.00036501	-0.34249	AlphaIns+	AlphaIns+	Human
ELOVL7	0.000252526	0.443731	AlphaIns+	AlphaIns+	Mouse
ELP6	0.00210471	0.357461	AlphaIns+	AlphaIns+	Mouse
EMC3	0.0145891	-0.256574	AlphaIns+	AlphaIns+	Human
EMD	0.0610287	0.735068	AlphaIns+	AlphaIns+	Mouse
EMP3	0.000378851	-0.619692	AlphaIns+	AlphaIns+	Human
ENC1	1.18e-18	1.34526	AlphaIns+	AlphaIns+	Mouse
ENDOD1	7.29e-09	0.721719	AlphaIns+	AlphaIns+	Mouse
ENHO	3.58e-41	1.92818	AlphaIns+	AlphaIns+	Mouse
ENO1	4.25e-07	-0.338811	AlphaIns+	AlphaIns+	Human
ENO2	1.35e-13	1.00546	AlphaIns+	AlphaIns+	Mouse
ENPP1	0.0246543	-0.269659	AlphaIns+	AlphaIns+	Human
ENPP2	1.89e-05	0.531109	AlphaIns+	AlphaIns+	Mouse
ENTPD2	1.41e-23	1.5604	AlphaIns+	AlphaIns+	Mouse
ENTPD3	1.24e-08	0.653058	AlphaIns+	AlphaIns+	Human
ENTPD3	5.23e-16	1.15028	AlphaIns+	AlphaIns+	Mouse
ENTPD5	2.18e-05	0.529954	AlphaIns+	AlphaIns+	Mouse
ENY2	0.0178855	-0.251299	AlphaIns+	AlphaIns+	Mouse
EPG5	8.82e-06	0.55575	AlphaIns+	AlphaIns+	Mouse
EPHX1	0.0402086	-0.265181	AlphaIns+	AlphaIns+	Human
EPN1	0.000764216	0.401028	AlphaIns+	AlphaIns+	Mouse
EPS8	1.79e-15	1.12013	AlphaIns+	AlphaIns+	Mouse
EPSTI1	0.00602499	-0.311756	AlphaIns+	AlphaIns+	Human
ERCC6	0.0846667	0.457234	AlphaIns+	AlphaIns+	Mouse
ERCC6L2	6.46e-05	0.4934	AlphaIns+	AlphaIns+	Mouse
ERGIC1	0.00768646	0.301073	AlphaIns+	AlphaIns+	Mouse
ERI1	0.0153971	0.257544	AlphaIns+	AlphaIns+	Mouse
ERI3	0.0451278	-0.607902	AlphaIns+	AlphaIns+	Mouse
ERLIN1	0.000183346	0.454439	AlphaIns+	AlphaIns+	Mouse
ERLIN2	0.0019879	0.360411	AlphaIns+	AlphaIns+	Mouse
ERMP1	1.65e-05	0.536581	AlphaIns+	AlphaIns+	Mouse
ERN1	1.71e-09	0.753723	AlphaIns+	AlphaIns+	Mouse
ERO1L	2.92e-09	0.736636	AlphaIns+	AlphaIns+	Mouse
ERO1LB	6.57e-13	0.920117	AlphaIns+	AlphaIns+	Mouse
ERP29	0.00254922	0.347325	AlphaIns+	AlphaIns+	Mouse
ERP44	0.0369955	-0.468806	AlphaIns+	AlphaIns+	Mouse
ERRFI1	0.0101376	0.283612	AlphaIns+	AlphaIns+	Mouse
ESRP1	0.000690517	0.40592	AlphaIns+	AlphaIns+	Mouse
ESRRA	0.0994098	-0.288321	AlphaIns+	AlphaIns+	Human
ETF1	0.00592885	-0.357425	AlphaIns+	AlphaIns+	Human
ETFB	2.98e-19	-0.349558	AlphaIns+	AlphaIns+	Human
ETNK1	0.00103265	0.39063	AlphaIns+	AlphaIns+	Mouse
ETS2	4.74e-12	0.894303	AlphaIns+	AlphaIns+	Mouse
ETV3	0.00447799	0.320808	AlphaIns+	AlphaIns+	Mouse
EXOSC7	0.057449	-0.60602	AlphaIns+	AlphaIns+	Mouse
EXPH5	5.05e-05	0.503723	AlphaIns+	AlphaIns+	Mouse
EXT1	8.94e-07	0.614124	AlphaIns+	AlphaIns+	Mouse
EXTL3	2.95e-07	0.632638	AlphaIns+	AlphaIns+	Mouse
EZR	2.12e-13	-0.414932	AlphaIns+	AlphaIns+	Human
F10	2.3e-12	-0.325556	AlphaIns+	AlphaIns+	Human
FABP5	0.0783318	0.264359	AlphaIns+	AlphaIns+	Mouse
FADS6	0.000712266	0.405291	AlphaIns+	AlphaIns+	Mouse
FAF1	0.0534869	0.811331	AlphaIns+	AlphaIns+	Mouse
FAHD1	0.00760401	-0.253735	AlphaIns+	AlphaIns+	Human
FAIM	9.6e-05	0.475704	AlphaIns+	AlphaIns+	Mouse
FAM102A	4.94e-08	0.678448	AlphaIns+	AlphaIns+	Mouse
FAM104A	0.0150704	0.258428	AlphaIns+	AlphaIns+	Mouse
FAM105A	2.24e-10	0.336544	AlphaIns+	AlphaIns+	Human
FAM117B	2.46e-05	0.529159	AlphaIns+	AlphaIns+	Mouse
FAM122A	0.000374065	0.432907	AlphaIns+	AlphaIns+	Mouse
FAM126B	0.00132026	0.37943	AlphaIns+	AlphaIns+	Mouse
FAM129A	7.31e-38	1.85971	AlphaIns+	AlphaIns+	Mouse
FAM134B	0.000181299	0.454475	AlphaIns+	AlphaIns+	Mouse
FAM134B	0.0171929	-0.253748	AlphaIns+	AlphaIns+	Human
FAM134C	0.00175183	0.364353	AlphaIns+	AlphaIns+	Mouse
FAM135A	0.00117307	0.384522	AlphaIns+	AlphaIns+	Mouse
FAM136A	0.0460791	-0.701281	AlphaIns+	AlphaIns+	Mouse
FAM149B1	0.0600214	0.290671	AlphaIns+	AlphaIns+	Mouse
FAM151A	5.01e-20	1.40769	AlphaIns+	AlphaIns+	Mouse
FAM155A	0.000262743	0.442322	AlphaIns+	AlphaIns+	Mouse
FAM155B	0.000442432	0.427228	AlphaIns+	AlphaIns+	Mouse
FAM159B	1.55e-19	0.491266	AlphaIns+	AlphaIns+	Human
FAM159B	1.73e-17	1.3026	AlphaIns+	AlphaIns+	Mouse
FAM160A2	0.00228882	0.35165	AlphaIns+	AlphaIns+	Mouse
FAM160B1	0.0106613	0.280271	AlphaIns+	AlphaIns+	Mouse
FAM171A1	0.00150843	0.371991	AlphaIns+	AlphaIns+	Mouse
FAM171B	0.0036745	0.329361	AlphaIns+	AlphaIns+	Mouse
FAM173B	8.18e-06	0.558694	AlphaIns+	AlphaIns+	Mouse
FAM179B	3.9e-05	0.517642	AlphaIns+	AlphaIns+	Mouse
FAM184A	1.52e-07	0.645585	AlphaIns+	AlphaIns+	Mouse
FAM189B	0.0432902	-0.56795	AlphaIns+	AlphaIns+	Mouse
FAM193A	0.0053801	0.316439	AlphaIns+	AlphaIns+	Mouse
FAM195B	0.00900373	0.290611	AlphaIns+	AlphaIns+	Mouse
FAM199X	3.45e-08	0.689448	AlphaIns+	AlphaIns+	Mouse
FAM19A5	8.51e-10	0.770036	AlphaIns+	AlphaIns+	Mouse
FAM20B	0.000617887	0.410112	AlphaIns+	AlphaIns+	Mouse
FAM210B	3.67e-05	0.519121	AlphaIns+	AlphaIns+	Mouse
FAM214A	1.57e-07	0.644137	AlphaIns+	AlphaIns+	Mouse
FAM219A	3.84e-09	0.731599	AlphaIns+	AlphaIns+	Mouse
FAM221A	0.00244975	0.349041	AlphaIns+	AlphaIns+	Mouse
FAM222B	0.0127296	0.270128	AlphaIns+	AlphaIns+	Mouse
FAM234A	6.63e-07	-0.357843	AlphaIns+	AlphaIns+	Human
FAM50A	1.39e-09	-0.418833	AlphaIns+	AlphaIns+	Human
FAM63A	1.76e-08	0.702641	AlphaIns+	AlphaIns+	Mouse
FAM63B	0.00181079	0.362811	AlphaIns+	AlphaIns+	Mouse
FAM71E1	0.00481364	0.319326	AlphaIns+	AlphaIns+	Mouse
FAM73A	8.99e-05	0.484158	AlphaIns+	AlphaIns+	Mouse
FAM76A	0.00613336	0.31033	AlphaIns+	AlphaIns+	Mouse
FAM76B	0.0251566	-0.333475	AlphaIns+	AlphaIns+	Mouse
FAM83G	3.07e-09	0.733928	AlphaIns+	AlphaIns+	Mouse
FAM84A	1.5e-07	-0.358533	AlphaIns+	AlphaIns+	Human
FAM84B	4.65e-09	0.730037	AlphaIns+	AlphaIns+	Mouse
FAM91A1	0.000312931	0.438242	AlphaIns+	AlphaIns+	Mouse
FAM96B	0.0521777	-0.3349	AlphaIns+	AlphaIns+	Mouse
FAM98A	0.0524816	0.322901	AlphaIns+	AlphaIns+	Mouse
FANCE	0.0553845	0.280081	AlphaIns+	AlphaIns+	Mouse
FARP1	6.07e-06	0.563828	AlphaIns+	AlphaIns+	Mouse
FARSA	0.00046311	-0.357296	AlphaIns+	AlphaIns+	Human
FARSB	0.0349633	-0.447514	AlphaIns+	AlphaIns+	Mouse
FASN	2.9e-05	0.52434	AlphaIns+	AlphaIns+	Mouse
FBL	0.0543995	-0.367738	AlphaIns+	AlphaIns+	Mouse
FBRSL1	1.1e-07	0.650516	AlphaIns+	AlphaIns+	Mouse
FBXL12	0.0529006	0.384445	AlphaIns+	AlphaIns+	Mouse
FBXL17	1.91e-05	0.530997	AlphaIns+	AlphaIns+	Mouse
FBXL17	0.00464713	0.257285	AlphaIns+	AlphaIns+	Human
FBXL2	1.18e-05	0.546542	AlphaIns+	AlphaIns+	Mouse
FBXL3	0.0577362	0.368451	AlphaIns+	AlphaIns+	Mouse
FBXL4	1.93e-06	0.597423	AlphaIns+	AlphaIns+	Mouse
FBXL5	0.00222397	0.353249	AlphaIns+	AlphaIns+	Mouse
FBXO2	0.00673562	0.306272	AlphaIns+	AlphaIns+	Mouse
FBXO22	0.0924757	-0.439586	AlphaIns+	AlphaIns+	Mouse
FBXO32	7.41e-08	0.657392	AlphaIns+	AlphaIns+	Mouse
FBXO6	1.48e-05	0.538892	AlphaIns+	AlphaIns+	Mouse
FBXW4	0.00804026	0.299335	AlphaIns+	AlphaIns+	Mouse
FBXW8	0.010376	0.282214	AlphaIns+	AlphaIns+	Mouse
FCGR2A	0.00213912	-0.355252	AlphaIns+	AlphaIns+	Human
FDX1L	0.000154835	0.46073	AlphaIns+	AlphaIns+	Mouse
FEM1B	0.00187063	0.361565	AlphaIns+	AlphaIns+	Mouse
FFAR1	3.76e-15	1.103	AlphaIns+	AlphaIns+	Mouse
FFAR4	0.0337486	-0.428179	AlphaIns+	AlphaIns+	Mouse
FGFR1OP2	0.00664453	0.306815	AlphaIns+	AlphaIns+	Mouse
FGL2	0.0236543	-0.318525	AlphaIns+	AlphaIns+	Mouse
FH	8.79e-05	-0.340715	AlphaIns+	AlphaIns+	Human
FHOD3	0.0904119	0.421029	AlphaIns+	AlphaIns+	Mouse
FILIP1	3.81e-13	0.938438	AlphaIns+	AlphaIns+	Mouse
FITM2	2.04e-07	0.638826	AlphaIns+	AlphaIns+	Mouse
FKBP11	0.0468196	-0.768688	AlphaIns+	AlphaIns+	Mouse
FKBP1B	1.86e-15	1.11825	AlphaIns+	AlphaIns+	Mouse
FKBP4	0.00204784	-0.280764	AlphaIns+	AlphaIns+	Human
FKBP5	0.000773079	0.400826	AlphaIns+	AlphaIns+	Mouse
FLCN	0.072217	0.349536	AlphaIns+	AlphaIns+	Mouse
FLII	0.0287162	-0.307352	AlphaIns+	AlphaIns+	Human
FLOT1	0.0340422	-0.432614	AlphaIns+	AlphaIns+	Mouse
FLRT1	1.43e-41	1.95458	AlphaIns+	AlphaIns+	Mouse
FLT3LG	0.0014282	0.37668	AlphaIns+	AlphaIns+	Mouse
FLVCR1	0.000341653	0.43401	AlphaIns+	AlphaIns+	Mouse
FLYWCH1	0.00100062	0.39128	AlphaIns+	AlphaIns+	Mouse
FLYWCH2	0.070003	0.321192	AlphaIns+	AlphaIns+	Mouse
FMNL2	0.000401213	0.429358	AlphaIns+	AlphaIns+	Mouse
FMR1	0.0432512	-0.566806	AlphaIns+	AlphaIns+	Mouse
FN1	0.0195445	-0.406628	AlphaIns+	AlphaIns+	Human
FNDC3B	0.00580824	0.313599	AlphaIns+	AlphaIns+	Mouse
FNIP1	9.28e-05	0.481472	AlphaIns+	AlphaIns+	Mouse
FNIP2	6.18e-13	0.920387	AlphaIns+	AlphaIns+	Mouse
FOLR1	0.0356835	-0.456971	AlphaIns+	AlphaIns+	Mouse
FOS	0.0214704	-0.297796	AlphaIns+	AlphaIns+	Mouse
FOXA2	0.00528502	0.316802	AlphaIns+	AlphaIns+	Mouse
FOXJ2	7.2e-05	0.490653	AlphaIns+	AlphaIns+	Mouse
FOXK2	0.00341407	0.334839	AlphaIns+	AlphaIns+	Mouse
FOXN2	0.00095084	-0.387022	AlphaIns+	AlphaIns+	Human
FOXO1	0.0018116	0.362489	AlphaIns+	AlphaIns+	Mouse
FOXRED1	0.000517905	0.420215	AlphaIns+	AlphaIns+	Mouse
FRG1	0.0254841	-0.339892	AlphaIns+	AlphaIns+	Mouse
FRMD4B	1.84e-07	-0.416495	AlphaIns+	AlphaIns+	Human
FRRS1	7.55e-07	0.618651	AlphaIns+	AlphaIns+	Mouse
FRZB	3.61e-33	1.70921	AlphaIns+	AlphaIns+	Mouse
FSTL5	7.57e-07	-0.310313	AlphaIns+	AlphaIns+	Human
FUBP1	0.0293753	-0.394014	AlphaIns+	AlphaIns+	Mouse
FUOM	0.000627388	0.410005	AlphaIns+	AlphaIns+	Mouse
FXYD5	3.65e-13	-0.265077	AlphaIns+	AlphaIns+	Human
FXYD6	0.0128371	0.26847	AlphaIns+	AlphaIns+	Mouse
FYCO1	9.12e-05	0.483961	AlphaIns+	AlphaIns+	Mouse
G3BP2	4.83e-07	-0.272652	AlphaIns+	AlphaIns+	Human
G6PC2	2.27e-16	1.18871	AlphaIns+	AlphaIns+	Mouse
GABPA	1.18e-06	0.608372	AlphaIns+	AlphaIns+	Mouse
GABPB2	0.000594282	0.41271	AlphaIns+	AlphaIns+	Mouse
GAD1	1.03e-17	1.31399	AlphaIns+	AlphaIns+	Mouse
GAD2	1.62e-17	0.286895	AlphaIns+	AlphaIns+	Human
GADD45G	1.58e-05	-0.336934	AlphaIns+	AlphaIns+	Human
GAK	0.00386101	0.327867	AlphaIns+	AlphaIns+	Mouse
GALC	4.86e-07	0.626966	AlphaIns+	AlphaIns+	Mouse
GALNS	0.0514068	-0.337396	AlphaIns+	AlphaIns+	Mouse
GALNT10	2.96e-09	0.733937	AlphaIns+	AlphaIns+	Mouse
GALNT14	8.32e-23	1.55602	AlphaIns+	AlphaIns+	Mouse
GANAB	0.00100926	0.391273	AlphaIns+	AlphaIns+	Mouse
GANC	0.000198582	0.450949	AlphaIns+	AlphaIns+	Mouse
GAPVD1	0.0109939	0.279413	AlphaIns+	AlphaIns+	Mouse
GATAD2B	0.0836086	-0.283908	AlphaIns+	AlphaIns+	Human
GATM	0.0991476	0.331087	AlphaIns+	AlphaIns+	Mouse
GBP7	0.0523257	0.39079	AlphaIns+	AlphaIns+	Mouse
GC	0.0288136	-0.389754	AlphaIns+	AlphaIns+	Mouse
GCC1	2.15e-06	0.594274	AlphaIns+	AlphaIns+	Mouse
GCG	0.0255995	-0.345216	AlphaIns+	AlphaIns+	Mouse
GCGR	1.03e-22	1.50882	AlphaIns+	AlphaIns+	Mouse
GCH1	3.26e-06	0.581423	AlphaIns+	AlphaIns+	Mouse
GCLC	0.05941	0.400141	AlphaIns+	AlphaIns+	Mouse
GDAP1	0.000961128	0.392305	AlphaIns+	AlphaIns+	Mouse
GET4	0.0145902	0.261291	AlphaIns+	AlphaIns+	Mouse
GFM2	0.000217222	0.448405	AlphaIns+	AlphaIns+	Mouse
GGA2	8.33e-05	0.486511	AlphaIns+	AlphaIns+	Mouse
GGA3	1.12e-09	0.764474	AlphaIns+	AlphaIns+	Mouse
GGCX	0.00900853	-0.299321	AlphaIns+	AlphaIns+	Human
GGH	0.0654647	-0.250353	AlphaIns+	AlphaIns+	Mouse
GGNBP2	0.0235247	-0.318368	AlphaIns+	AlphaIns+	Mouse
GHDC	1.1e-05	0.549016	AlphaIns+	AlphaIns+	Mouse
GHDC	0.00701164	-0.284784	AlphaIns+	AlphaIns+	Human
GHITM	1.57e-06	0.604338	AlphaIns+	AlphaIns+	Mouse
GHR	2.13e-07	0.637933	AlphaIns+	AlphaIns+	Mouse
GHRL	7.14e-20	-2.19317	AlphaIns+	AlphaIns+	Human
GID8	0.00936567	0.288494	AlphaIns+	AlphaIns+	Mouse
GIGYF1	0.00795761	0.299947	AlphaIns+	AlphaIns+	Mouse
GINS4	0.0923061	-0.339723	AlphaIns+	AlphaIns+	Mouse
GIPR	0.000174619	0.455643	AlphaIns+	AlphaIns+	Mouse
GIT1	0.0107306	0.279965	AlphaIns+	AlphaIns+	Mouse
GIT2	0.00714912	0.303621	AlphaIns+	AlphaIns+	Mouse
GJD2	2.68e-06	0.395225	AlphaIns+	AlphaIns+	Human
GJD2	1.35e-11	0.874469	AlphaIns+	AlphaIns+	Mouse
GKAP1	2.08e-07	0.638818	AlphaIns+	AlphaIns+	Mouse
GLB1	8.81e-07	-0.322083	AlphaIns+	AlphaIns+	Human
GLB1L2	0.0842517	0.314448	AlphaIns+	AlphaIns+	Mouse
GLCE	5.18e-11	0.844135	AlphaIns+	AlphaIns+	Mouse
GLG1	0.0132146	0.267164	AlphaIns+	AlphaIns+	Mouse
GLIS3	3.56e-10	0.796604	AlphaIns+	AlphaIns+	Mouse
GLIS3	3.7e-12	0.620741	AlphaIns+	AlphaIns+	Human
GLO1	0.0211719	-0.290911	AlphaIns+	AlphaIns+	Mouse
GLRX3	7.65e-05	-0.342161	AlphaIns+	AlphaIns+	Human
GLTSCR1L	0.0107313	0.279906	AlphaIns+	AlphaIns+	Mouse
GLUL	0.00344689	0.334013	AlphaIns+	AlphaIns+	Mouse
GMPS	0.0247748	-0.328336	AlphaIns+	AlphaIns+	Mouse
GNA12	0.059859	0.338242	AlphaIns+	AlphaIns+	Mouse
GNA13	5.82e-08	0.673729	AlphaIns+	AlphaIns+	Mouse
GNAI2	1.47e-14	1.05836	AlphaIns+	AlphaIns+	Mouse
GNAO1	0.0136828	0.263962	AlphaIns+	AlphaIns+	Mouse
GNB2L1	0.0161818	0.254694	AlphaIns+	AlphaIns+	Mouse
GNG12	1.55e-14	1.05565	AlphaIns+	AlphaIns+	Mouse
GNG4	4.1e-12	0.896705	AlphaIns+	AlphaIns+	Mouse
GNL1	0.069953	-0.433756	AlphaIns+	AlphaIns+	Mouse
GNL3L	0.000797259	0.400231	AlphaIns+	AlphaIns+	Mouse
GNPDA1	2.84e-05	0.524502	AlphaIns+	AlphaIns+	Mouse
GNS	2.89e-10	0.798499	AlphaIns+	AlphaIns+	Mouse
GOLGA3	0.00599219	0.312038	AlphaIns+	AlphaIns+	Mouse
GOLGA3	0.000664039	-0.304164	AlphaIns+	AlphaIns+	Human
GOLGA4	1.02e-07	0.65099	AlphaIns+	AlphaIns+	Mouse
GOLIM4	0.000238903	-0.376177	AlphaIns+	AlphaIns+	Human
GOLIM4	1.66e-05	0.536374	AlphaIns+	AlphaIns+	Mouse
GOLT1A	0.00228545	-0.287085	AlphaIns+	AlphaIns+	Human
GOT1	0.000317317	0.436785	AlphaIns+	AlphaIns+	Mouse
GOT1	0.000651944	-0.319415	AlphaIns+	AlphaIns+	Human
GPAA1	0.0420267	-0.538694	AlphaIns+	AlphaIns+	Mouse
GPATCH2	0.00176789	0.363881	AlphaIns+	AlphaIns+	Mouse
GPATCH8	0.0452356	-0.627644	AlphaIns+	AlphaIns+	Mouse
GPBP1	0.0342192	-0.434369	AlphaIns+	AlphaIns+	Mouse
GPKOW	7.46e-09	0.721041	AlphaIns+	AlphaIns+	Mouse
GPN2	0.069542	0.521654	AlphaIns+	AlphaIns+	Mouse
GPN3	0.0374951	-0.473275	AlphaIns+	AlphaIns+	Mouse
GPR108	0.0564919	-0.258707	AlphaIns+	AlphaIns+	Human
GPR137B	0.0684591	-0.255045	AlphaIns+	AlphaIns+	Mouse
GPR45	2.81e-16	1.17871	AlphaIns+	AlphaIns+	Mouse
GPSM1	1.15e-17	1.00569	AlphaIns+	AlphaIns+	Human
GPX2	1.48e-05	0.53774	AlphaIns+	AlphaIns+	Mouse
GPX2	4.19e-12	0.357427	AlphaIns+	AlphaIns+	Human
GPX3	0.0254202	-0.338792	AlphaIns+	AlphaIns+	Mouse
GRB14	0.019734	-0.27334	AlphaIns+	AlphaIns+	Mouse
GRHPR	0.0282418	-0.37173	AlphaIns+	AlphaIns+	Mouse
GRINA	0.00253752	0.347713	AlphaIns+	AlphaIns+	Mouse
GRN	6.26e-08	0.661695	AlphaIns+	AlphaIns+	Mouse
GSAP	1.19e-05	0.546154	AlphaIns+	AlphaIns+	Mouse
GSDMA	3.39e-17	1.28576	AlphaIns+	AlphaIns+	Mouse
GSK3A	0.00097644	0.39201	AlphaIns+	AlphaIns+	Mouse
GSKIP	0.000255586	0.442894	AlphaIns+	AlphaIns+	Mouse
GSN	0.00352481	0.330804	AlphaIns+	AlphaIns+	Mouse
GSTA1	5.25e-10	0.454833	AlphaIns+	AlphaIns+	Human
GSTK1	1.97e-05	-0.262336	AlphaIns+	AlphaIns+	Human
GSTM3	0.0227173	-0.310767	AlphaIns+	AlphaIns+	Mouse
GSTM4	0.071261	-0.478139	AlphaIns+	AlphaIns+	Mouse
GSTM5	3.67e-05	0.518845	AlphaIns+	AlphaIns+	Mouse
GSTO1	2.53e-11	-0.268285	AlphaIns+	AlphaIns+	Human
GSTO1	1.42e-11	0.872942	AlphaIns+	AlphaIns+	Mouse
GTF2A2	0.0271721	-0.360366	AlphaIns+	AlphaIns+	Mouse
GTF2E1	0.000265791	0.442246	AlphaIns+	AlphaIns+	Mouse
GTF2IRD1	0.0543054	0.312164	AlphaIns+	AlphaIns+	Mouse
GTF3C1	0.00058037	0.415586	AlphaIns+	AlphaIns+	Mouse
GTF3C4	1.89e-06	0.598366	AlphaIns+	AlphaIns+	Mouse
GTPBP1	8.45e-13	0.911772	AlphaIns+	AlphaIns+	Mouse
GTPBP2	1.69e-10	0.810282	AlphaIns+	AlphaIns+	Mouse
GUCD1	0.00255301	0.346899	AlphaIns+	AlphaIns+	Mouse
H2AFV	0.0256144	-0.345252	AlphaIns+	AlphaIns+	Mouse
H2AFX	0.0453951	-0.288336	AlphaIns+	AlphaIns+	Human
HABP4	0.0121383	0.274587	AlphaIns+	AlphaIns+	Mouse
HADH	1.01e-16	1.27002	AlphaIns+	AlphaIns+	Mouse
HADH	2.2e-79	1.31939	AlphaIns+	AlphaIns+	Human
HADHA	0.0582844	-0.274883	AlphaIns+	AlphaIns+	Mouse
HAP1	0.00153012	0.370791	AlphaIns+	AlphaIns+	Mouse
HAPLN1	0.0358485	-0.45834	AlphaIns+	AlphaIns+	Mouse
HARS	0.00384773	-0.344177	AlphaIns+	AlphaIns+	Human
HBEGF	0.0185472	-0.254721	AlphaIns+	AlphaIns+	Mouse
HCN2	3.8e-08	0.688796	AlphaIns+	AlphaIns+	Mouse
HCN3	0.0502931	0.437858	AlphaIns+	AlphaIns+	Mouse
HDAC1	0.0350208	-0.450626	AlphaIns+	AlphaIns+	Mouse
HDAC7	0.00667255	0.306755	AlphaIns+	AlphaIns+	Mouse
HDDC3	0.00795698	0.299981	AlphaIns+	AlphaIns+	Mouse
HDHD2	0.0496273	-1.08392	AlphaIns+	AlphaIns+	Mouse
HDLBP	0.0109436	0.27952	AlphaIns+	AlphaIns+	Mouse
HEATR3	0.00111699	0.385823	AlphaIns+	AlphaIns+	Mouse
HEATR5A	1.68e-06	0.600894	AlphaIns+	AlphaIns+	Mouse
HEATR5B	1.36e-08	0.709264	AlphaIns+	AlphaIns+	Mouse
HECTD3	0.000699762	0.40582	AlphaIns+	AlphaIns+	Mouse
HELQ	2.05e-08	0.697783	AlphaIns+	AlphaIns+	Mouse
HELZ	0.036372	-0.46661	AlphaIns+	AlphaIns+	Mouse
HERC3	9.41e-06	0.553389	AlphaIns+	AlphaIns+	Mouse
HES6	0.00125206	0.380775	AlphaIns+	AlphaIns+	Mouse
HFE	1.13e-05	0.547761	AlphaIns+	AlphaIns+	Mouse
HGS	0.0717781	0.438559	AlphaIns+	AlphaIns+	Mouse
HGSNAT	0.00596749	0.312061	AlphaIns+	AlphaIns+	Mouse
HHATL	0.0868506	-0.299712	AlphaIns+	AlphaIns+	Mouse
HIAT1	0.0393433	-0.494976	AlphaIns+	AlphaIns+	Mouse
HIC2	1.13e-10	0.824331	AlphaIns+	AlphaIns+	Mouse
HIGD1A	0.018222	-0.25341	AlphaIns+	AlphaIns+	Mouse
HINT3	1.17e-13	1.01315	AlphaIns+	AlphaIns+	Mouse
HIP1R	4.93e-05	0.506141	AlphaIns+	AlphaIns+	Mouse
HIPK2	0.000443151	0.426303	AlphaIns+	AlphaIns+	Mouse
HIST1H2BD	0.0071163	-0.294098	AlphaIns+	AlphaIns+	Human
HIST1H2BI	0.00844127	0.295311	AlphaIns+	AlphaIns+	Mouse
HIST1H4C	0.071942	0.435889	AlphaIns+	AlphaIns+	Mouse
HIST1H4I	1.03e-16	1.25534	AlphaIns+	AlphaIns+	Mouse
HIST4H4	0.000212305	0.448732	AlphaIns+	AlphaIns+	Mouse
HIVEP1	8.32e-10	0.776546	AlphaIns+	AlphaIns+	Mouse
HJURP	0.00159415	0.36864	AlphaIns+	AlphaIns+	Mouse
HLA-A	1.83e-41	-0.339629	AlphaIns+	AlphaIns+	Human
HLA-B	6.57e-11	-0.270515	AlphaIns+	AlphaIns+	Human
HLA-C	2.9e-24	-0.31892	AlphaIns+	AlphaIns+	Human
HLA-E	5.22e-18	-0.462485	AlphaIns+	AlphaIns+	Human
HM13	2.95e-06	-0.302208	AlphaIns+	AlphaIns+	Human
HMBOX1	0.000245073	0.445264	AlphaIns+	AlphaIns+	Mouse
HMGCL	0.00381848	-0.273779	AlphaIns+	AlphaIns+	Human
HMGCS1	0.00228148	-0.304053	AlphaIns+	AlphaIns+	Human
HMOX1	0.000271039	0.442034	AlphaIns+	AlphaIns+	Mouse
HMOX2	3.62e-06	-0.311296	AlphaIns+	AlphaIns+	Human
HMP19	1.43e-05	-0.276894	AlphaIns+	AlphaIns+	Human
HN1	8.67e-12	-0.470848	AlphaIns+	AlphaIns+	Human
HNRNPDL	0.0297311	-0.399219	AlphaIns+	AlphaIns+	Mouse
HNRNPF	0.000149464	-0.275086	AlphaIns+	AlphaIns+	Human
HNRNPH1	0.0119471	-0.270411	AlphaIns+	AlphaIns+	Human
HNRNPH2	0.0318627	-0.418077	AlphaIns+	AlphaIns+	Mouse
HNRNPH3	0.0255455	-0.340379	AlphaIns+	AlphaIns+	Mouse
HNRNPR	1.17e-05	-0.272513	AlphaIns+	AlphaIns+	Human
HOMEZ	0.0409448	-0.511142	AlphaIns+	AlphaIns+	Mouse
HPCAL1	3.29e-06	0.581223	AlphaIns+	AlphaIns+	Mouse
HPGDS	5.78e-32	1.67988	AlphaIns+	AlphaIns+	Mouse
HPS1	0.050409	0.309617	AlphaIns+	AlphaIns+	Mouse
HPS3	7.2e-08	0.659594	AlphaIns+	AlphaIns+	Mouse
HS2ST1	0.00332277	0.3357	AlphaIns+	AlphaIns+	Mouse
HS6ST1	0.0115158	0.27637	AlphaIns+	AlphaIns+	Mouse
HS6ST1	2.01e-05	0.33395	AlphaIns+	AlphaIns+	Human
HSCB	0.00318374	0.338042	AlphaIns+	AlphaIns+	Mouse
HSD17B8	0.00653297	-0.346056	AlphaIns+	AlphaIns+	Human
HSDL1	2.28e-06	0.589019	AlphaIns+	AlphaIns+	Mouse
HSPA1A	0.0811836	-0.273018	AlphaIns+	AlphaIns+	Human
HSPA9	5.02e-11	0.846492	AlphaIns+	AlphaIns+	Mouse
HSPB1	1.17e-15	-0.422451	AlphaIns+	AlphaIns+	Human
HSPH1	0.00122829	0.38261	AlphaIns+	AlphaIns+	Mouse
HTATIP2	0.000177809	0.455409	AlphaIns+	AlphaIns+	Mouse
HTATSF1	0.00586643	0.313593	AlphaIns+	AlphaIns+	Mouse
HTT	0.00221958	0.353592	AlphaIns+	AlphaIns+	Mouse
HUS1	0.0666026	0.343343	AlphaIns+	AlphaIns+	Mouse
HUWE1	0.0455169	-0.648447	AlphaIns+	AlphaIns+	Mouse
HUWE1	0.00670608	-0.269057	AlphaIns+	AlphaIns+	Human
IAPP	4.06e-19	0.934806	AlphaIns+	AlphaIns+	Human
IAPP	1.36e-50	2.66624	AlphaIns+	AlphaIns+	Mouse
IARS	0.000209428	0.449397	AlphaIns+	AlphaIns+	Mouse
IBTK	0.016723	0.253923	AlphaIns+	AlphaIns+	Mouse
ICT1	0.00345674	0.333611	AlphaIns+	AlphaIns+	Mouse
ID1	0.0278606	-0.369736	AlphaIns+	AlphaIns+	Mouse
ID1	7.26e-12	0.344733	AlphaIns+	AlphaIns+	Human
ID3	0.0291576	-0.39339	AlphaIns+	AlphaIns+	Mouse
IDH3B	0.0136513	-0.262561	AlphaIns+	AlphaIns+	Human
IDH3G	1.45e-05	-0.288682	AlphaIns+	AlphaIns+	Human
IDNK	0.00480378	0.319495	AlphaIns+	AlphaIns+	Mouse
IDS	2.51e-07	0.637017	AlphaIns+	AlphaIns+	Mouse
IER2	0.0285148	-0.382932	AlphaIns+	AlphaIns+	Mouse
IER3	4.49e-37	0.570065	AlphaIns+	AlphaIns+	Human
IFITM2	0.024477	-0.327737	AlphaIns+	AlphaIns+	Mouse
IFNAR2	0.0265245	-0.359124	AlphaIns+	AlphaIns+	Mouse
IFRD1	0.00294108	0.340328	AlphaIns+	AlphaIns+	Mouse
IFT172	0.00011182	0.471287	AlphaIns+	AlphaIns+	Mouse
IFT81	0.006733	0.30673	AlphaIns+	AlphaIns+	Mouse
IGBP1	0.000943487	0.393116	AlphaIns+	AlphaIns+	Mouse
IGF1R	9.81e-40	1.88303	AlphaIns+	AlphaIns+	Mouse
IGF2BP3	0.0630629	-0.435286	AlphaIns+	AlphaIns+	Mouse
IGFALS	4.02e-12	0.897524	AlphaIns+	AlphaIns+	Mouse
IGFBP5	6.86e-16	0.379918	AlphaIns+	AlphaIns+	Human
IGFBP7	0.0179904	-0.252698	AlphaIns+	AlphaIns+	Mouse
IGSF8	0.0079813	-0.348399	AlphaIns+	AlphaIns+	Human
IKBIP	0.0261765	-0.352724	AlphaIns+	AlphaIns+	Mouse
IKBKG	0.000312983	0.437714	AlphaIns+	AlphaIns+	Mouse
IL13RA1	0.0750253	0.377058	AlphaIns+	AlphaIns+	Mouse
IL18BP	0.000111061	0.471879	AlphaIns+	AlphaIns+	Mouse
IL1R1	6.47e-06	0.562383	AlphaIns+	AlphaIns+	Mouse
IL32	0.00183633	-0.306058	AlphaIns+	AlphaIns+	Human
IL6R	9.37e-06	0.554384	AlphaIns+	AlphaIns+	Mouse
ILDR1	0.0501811	0.251192	AlphaIns+	AlphaIns+	Mouse
ILF2	0.0909258	-0.301159	AlphaIns+	AlphaIns+	Mouse
ILK	7.05e-05	-0.304478	AlphaIns+	AlphaIns+	Human
IMMT	0.00172187	-0.301031	AlphaIns+	AlphaIns+	Human
IMP4	0.0373956	-0.472741	AlphaIns+	AlphaIns+	Mouse
IMPDH2	0.00150531	-0.363109	AlphaIns+	AlphaIns+	Human
INA	0.0690492	0.348475	AlphaIns+	AlphaIns+	Mouse
ING4	0.0211997	-0.292533	AlphaIns+	AlphaIns+	Mouse
ING5	0.000687317	0.406089	AlphaIns+	AlphaIns+	Mouse
INO80	0.00818128	0.297142	AlphaIns+	AlphaIns+	Mouse
INPP1	0.000315789	-0.253948	AlphaIns+	AlphaIns+	Human
INPP5A	5.55e-07	0.622512	AlphaIns+	AlphaIns+	Mouse
INPP5F	0.000136154	0.466095	AlphaIns+	AlphaIns+	Mouse
INPPL1	4.89e-06	0.56782	AlphaIns+	AlphaIns+	Mouse
INSIG1	2.49e-05	-0.266839	AlphaIns+	AlphaIns+	Human
INSM1	1.48e-13	0.308865	AlphaIns+	AlphaIns+	Human
INSM1	1.87e-11	0.867338	AlphaIns+	AlphaIns+	Mouse
INSR	0.000361447	0.433549	AlphaIns+	AlphaIns+	Mouse
INSRR	2.46e-21	1.4593	AlphaIns+	AlphaIns+	Mouse
INTS10	0.0448673	-0.600495	AlphaIns+	AlphaIns+	Mouse
INTS12	0.0195662	-0.342929	AlphaIns+	AlphaIns+	Human
INTS3	0.0523287	0.310096	AlphaIns+	AlphaIns+	Mouse
IP6K1	0.00379012	0.328707	AlphaIns+	AlphaIns+	Mouse
IPMK	0.00017961	0.454893	AlphaIns+	AlphaIns+	Mouse
IPO13	0.0602107	0.541315	AlphaIns+	AlphaIns+	Mouse
IPP	0.0210722	-0.289929	AlphaIns+	AlphaIns+	Mouse
IRAK1	0.000514912	0.420453	AlphaIns+	AlphaIns+	Mouse
IRF1	0.00378481	-0.330356	AlphaIns+	AlphaIns+	Human
IRF2BP1	0.0243717	-0.325823	AlphaIns+	AlphaIns+	Mouse
IRF2BP2	5.65e-07	0.622505	AlphaIns+	AlphaIns+	Mouse
IRF2BPL	0.00110818	0.386064	AlphaIns+	AlphaIns+	Mouse
IRF6	0.00737835	-0.262641	AlphaIns+	AlphaIns+	Human
IRF9	0.0104008	-0.303384	AlphaIns+	AlphaIns+	Human
IRS2	0.000158026	0.459592	AlphaIns+	AlphaIns+	Mouse
ISG15	5.54e-05	-0.259045	AlphaIns+	AlphaIns+	Human
ISG20	0.000404023	0.428859	AlphaIns+	AlphaIns+	Mouse
ITCH	0.000159191	0.457885	AlphaIns+	AlphaIns+	Mouse
ITGA6	2.05e-13	0.994503	AlphaIns+	AlphaIns+	Mouse
ITGAV	0.00367711	0.328944	AlphaIns+	AlphaIns+	Mouse
ITGB1BP1	0.0017069	-0.26241	AlphaIns+	AlphaIns+	Human
ITGB5	0.00103729	0.390622	AlphaIns+	AlphaIns+	Mouse
ITM2B	0.0380999	-0.483055	AlphaIns+	AlphaIns+	Mouse
ITPK1	0.000148762	0.461505	AlphaIns+	AlphaIns+	Mouse
ITPKB	3.89e-21	1.43674	AlphaIns+	AlphaIns+	Mouse
ITPR3	1.85e-09	0.750519	AlphaIns+	AlphaIns+	Mouse
ITSN2	0.00212675	-0.291024	AlphaIns+	AlphaIns+	Human
IVNS1ABP	0.0304046	-0.402201	AlphaIns+	AlphaIns+	Mouse
JADE2	0.00158121	0.369602	AlphaIns+	AlphaIns+	Mouse
JADE3	7.01e-06	0.560124	AlphaIns+	AlphaIns+	Mouse
JAK1	0.000313303	0.437635	AlphaIns+	AlphaIns+	Mouse
JAK2	8.16e-07	0.616437	AlphaIns+	AlphaIns+	Mouse
JAZF1	0.000177752	0.455435	AlphaIns+	AlphaIns+	Mouse
JMJD6	0.0646408	-0.2608	AlphaIns+	AlphaIns+	Human
JPH3	4.98e-06	0.567686	AlphaIns+	AlphaIns+	Mouse
JSRP1	1.16e-05	-0.343192	AlphaIns+	AlphaIns+	Human
JUN	8.61e-09	-0.336774	AlphaIns+	AlphaIns+	Human
KANSL2	0.000402784	0.428907	AlphaIns+	AlphaIns+	Mouse
KAT2B	0.00803019	0.299584	AlphaIns+	AlphaIns+	Mouse
KATNA1	0.0284756	-0.376351	AlphaIns+	AlphaIns+	Mouse
KBTBD7	0.0500034	0.281269	AlphaIns+	AlphaIns+	Mouse
KCMF1	0.0147127	0.260409	AlphaIns+	AlphaIns+	Mouse
KCNB1	2.68e-05	0.526629	AlphaIns+	AlphaIns+	Mouse
KCNB2	4.65e-07	0.628919	AlphaIns+	AlphaIns+	Mouse
KCNC3	0.000595342	0.41264	AlphaIns+	AlphaIns+	Mouse
KCNH2	0.0803546	0.256858	AlphaIns+	AlphaIns+	Mouse
KCNIP1	3.78e-19	1.36743	AlphaIns+	AlphaIns+	Mouse
KCNMA1	6.56e-06	-0.265428	AlphaIns+	AlphaIns+	Human
KCTD20	0.011545	0.276206	AlphaIns+	AlphaIns+	Mouse
KCTD6	0.00062543	0.340286	AlphaIns+	AlphaIns+	Human
KDELR3	0.0985713	-0.273057	AlphaIns+	AlphaIns+	Mouse
KDM2A	0.0139964	0.263271	AlphaIns+	AlphaIns+	Mouse
KDM2B	0.0007747	0.400739	AlphaIns+	AlphaIns+	Mouse
KDSR	0.0728997	0.513616	AlphaIns+	AlphaIns+	Mouse
KEAP1	3.22e-05	0.257905	AlphaIns+	AlphaIns+	Human
KHDRBS3	0.01032	0.282401	AlphaIns+	AlphaIns+	Mouse
KHK	0.000260804	0.44234	AlphaIns+	AlphaIns+	Mouse
KIAA0100	0.00266261	0.344954	AlphaIns+	AlphaIns+	Mouse
KIAA0196	2.56e-05	0.527844	AlphaIns+	AlphaIns+	Mouse
KIAA0232	0.00618743	0.310244	AlphaIns+	AlphaIns+	Mouse
KIAA0319	0.000145822	-0.297262	AlphaIns+	AlphaIns+	Human
KIAA0319L	0.00341579	0.3344	AlphaIns+	AlphaIns+	Mouse
KIAA0513	0.000436257	0.427276	AlphaIns+	AlphaIns+	Mouse
KIAA0930	1.34e-08	0.710517	AlphaIns+	AlphaIns+	Mouse
KIAA1143	0.024794	-0.329461	AlphaIns+	AlphaIns+	Mouse
KIAA1147	2.36e-08	0.696048	AlphaIns+	AlphaIns+	Mouse
KIAA1328	0.00278576	0.343187	AlphaIns+	AlphaIns+	Mouse
KIAA1522	9.67e-06	0.552314	AlphaIns+	AlphaIns+	Mouse
KIAA1551	0.0165491	0.254313	AlphaIns+	AlphaIns+	Mouse
KIAA1841	0.0115182	0.27627	AlphaIns+	AlphaIns+	Mouse
KIDINS220	0.000210683	0.448997	AlphaIns+	AlphaIns+	Mouse
KIF12	0.00611979	0.310335	AlphaIns+	AlphaIns+	Mouse
KIF16B	0.0796057	0.423484	AlphaIns+	AlphaIns+	Mouse
KIF1A	0.0154829	0.25687	AlphaIns+	AlphaIns+	Mouse
KIF1B	0.000156516	0.459788	AlphaIns+	AlphaIns+	Mouse
KIF3A	0.0431198	-0.564798	AlphaIns+	AlphaIns+	Mouse
KIF3B	0.0479752	-0.894012	AlphaIns+	AlphaIns+	Mouse
KIFAP3	0.00331007	0.336127	AlphaIns+	AlphaIns+	Mouse
KIFC3	0.0233576	-0.31741	AlphaIns+	AlphaIns+	Mouse
KIN	0.0732859	-0.282806	AlphaIns+	AlphaIns+	Mouse
KLF4	0.0581602	-0.286176	AlphaIns+	AlphaIns+	Mouse
KLHDC2	0.0237124	-0.319207	AlphaIns+	AlphaIns+	Mouse
KLHDC3	2.83e-06	0.58522	AlphaIns+	AlphaIns+	Mouse
KLHDC8A	0.000536023	0.342965	AlphaIns+	AlphaIns+	Human
KLHL12	0.000704426	0.405801	AlphaIns+	AlphaIns+	Mouse
KLHL2	0.0073232	0.302428	AlphaIns+	AlphaIns+	Mouse
KLHL21	0.00950235	0.287828	AlphaIns+	AlphaIns+	Mouse
KLHL24	1.79e-09	0.751278	AlphaIns+	AlphaIns+	Mouse
KLHL3	0.0126044	0.292555	AlphaIns+	AlphaIns+	Human
KLHL32	9.44e-10	0.766885	AlphaIns+	AlphaIns+	Mouse
KLHL36	0.00212827	0.356561	AlphaIns+	AlphaIns+	Mouse
KLHL8	6.56e-05	0.267465	AlphaIns+	AlphaIns+	Human
KLHL8	1.99e-12	0.899583	AlphaIns+	AlphaIns+	Mouse
KNOP1	0.0141597	0.262946	AlphaIns+	AlphaIns+	Mouse
KPNA1	0.00393373	0.327351	AlphaIns+	AlphaIns+	Mouse
KPNB1	1.38e-07	-0.359515	AlphaIns+	AlphaIns+	Human
KRI1	0.000384126	0.431609	AlphaIns+	AlphaIns+	Mouse
KRT18	3.02e-07	-0.309773	AlphaIns+	AlphaIns+	Human
KRT19	0.00111032	-0.352755	AlphaIns+	AlphaIns+	Human
KRT7	5.11e-05	0.502965	AlphaIns+	AlphaIns+	Mouse
KRT8	4.71e-09	-0.275274	AlphaIns+	AlphaIns+	Human
KRTCAP3	0.0638547	-0.256943	AlphaIns+	AlphaIns+	Mouse
L2HGDH	0.0626915	0.430476	AlphaIns+	AlphaIns+	Mouse
LACTB	0.0689802	-0.306438	AlphaIns+	AlphaIns+	Human
LACTB2	1.66e-06	0.601158	AlphaIns+	AlphaIns+	Mouse
LAMC1	0.00331119	0.336043	AlphaIns+	AlphaIns+	Mouse
LAMTOR1	0.0167969	0.253887	AlphaIns+	AlphaIns+	Mouse
LAMTOR3	0.0155036	0.256394	AlphaIns+	AlphaIns+	Mouse
LANCL2	0.00594657	0.312642	AlphaIns+	AlphaIns+	Mouse
LAPTM4B	1.48e-12	-0.338063	AlphaIns+	AlphaIns+	Human
LARP4B	4.62e-05	0.511833	AlphaIns+	AlphaIns+	Mouse
LARP4B	0.0432676	-0.259904	AlphaIns+	AlphaIns+	Human
LBH	0.00234242	-0.292127	AlphaIns+	AlphaIns+	Human
LBR	7.53e-13	0.91512	AlphaIns+	AlphaIns+	Mouse
LCLAT1	0.000632672	0.409745	AlphaIns+	AlphaIns+	Mouse
LDB1	8.04e-05	0.48759	AlphaIns+	AlphaIns+	Mouse
LDHA	1.1e-12	-0.459086	AlphaIns+	AlphaIns+	Human
LDLR	0.00152045	0.370985	AlphaIns+	AlphaIns+	Mouse
LDLR	0.000171239	-0.322742	AlphaIns+	AlphaIns+	Human
LEMD2	0.00346837	0.332654	AlphaIns+	AlphaIns+	Mouse
LENG1	0.0636566	0.252611	AlphaIns+	AlphaIns+	Mouse
LEPROTL1	4.78e-06	0.569394	AlphaIns+	AlphaIns+	Mouse
LETM1	0.0156586	0.255986	AlphaIns+	AlphaIns+	Mouse
LGALS1	6.24e-12	-0.689687	AlphaIns+	AlphaIns+	Human
LGALS3BP	6.15e-08	-0.285465	AlphaIns+	AlphaIns+	Human
LGI1	1.88e-13	1.00237	AlphaIns+	AlphaIns+	Mouse
LGI2	0.0243249	-0.32458	AlphaIns+	AlphaIns+	Mouse
LGMN	0.0322832	-0.423316	AlphaIns+	AlphaIns+	Mouse
LHFPL4	0.00963103	0.286951	AlphaIns+	AlphaIns+	Mouse
LIMA1	0.00307086	-0.267294	AlphaIns+	AlphaIns+	Human
LIMD1	0.000240794	0.44579	AlphaIns+	AlphaIns+	Mouse
LIMD2	0.0905684	0.267654	AlphaIns+	AlphaIns+	Mouse
LIMS1	0.00899311	0.290858	AlphaIns+	AlphaIns+	Mouse
LINC01574	4.32e-05	0.407444	AlphaIns+	AlphaIns+	Human
LIPE	0.0821101	0.446431	AlphaIns+	AlphaIns+	Mouse
LITAF	0.0976293	0.321404	AlphaIns+	AlphaIns+	Mouse
LIX1L	0.0695383	0.288068	AlphaIns+	AlphaIns+	Mouse
LMAN1	1.94e-05	-0.252594	AlphaIns+	AlphaIns+	Human
LMAN2	2.32e-06	-0.288715	AlphaIns+	AlphaIns+	Human
LMAN2L	0.00531173	0.316648	AlphaIns+	AlphaIns+	Mouse
LMBRD1	9.87e-07	0.61373	AlphaIns+	AlphaIns+	Mouse
LMCD1	9.06e-05	-0.385823	AlphaIns+	AlphaIns+	Human
LMF2	5.26e-05	-0.400782	AlphaIns+	AlphaIns+	Human
LMNA	1.73e-13	-0.451199	AlphaIns+	AlphaIns+	Human
LMO1	1.76e-13	0.300379	AlphaIns+	AlphaIns+	Human
LMO1	3.48e-24	1.56092	AlphaIns+	AlphaIns+	Mouse
LMO7	0.000745224	0.403161	AlphaIns+	AlphaIns+	Mouse
LMTK3	1.48e-09	0.756376	AlphaIns+	AlphaIns+	Mouse
LNPEP	0.00365015	0.329385	AlphaIns+	AlphaIns+	Mouse
LONP1	4.21e-05	0.51591	AlphaIns+	AlphaIns+	Mouse
LPGAT1	0.000302408	0.439336	AlphaIns+	AlphaIns+	Mouse
LPIN1	0.00273534	0.343795	AlphaIns+	AlphaIns+	Mouse
LRP12	0.000519291	0.419595	AlphaIns+	AlphaIns+	Mouse
LRP3	0.0924536	0.25597	AlphaIns+	AlphaIns+	Mouse
LRPAP1	6.88e-13	-0.267552	AlphaIns+	AlphaIns+	Human
LRRC10B	1.08e-13	1.01558	AlphaIns+	AlphaIns+	Mouse
LRRC16A	0.0113693	0.278493	AlphaIns+	AlphaIns+	Mouse
LRRC16B	3.68e-07	0.631449	AlphaIns+	AlphaIns+	Mouse
LRRC57	0.00254987	0.347157	AlphaIns+	AlphaIns+	Mouse
LRRC58	0.00523795	0.317578	AlphaIns+	AlphaIns+	Mouse
LRRC59	0.0216475	-0.302676	AlphaIns+	AlphaIns+	Mouse
LRRC59	0.00883869	-0.257949	AlphaIns+	AlphaIns+	Human
LRRC61	0.00179093	0.363539	AlphaIns+	AlphaIns+	Mouse
LRRC8D	4.26e-08	0.680395	AlphaIns+	AlphaIns+	Mouse
LRRTM3	0.0420364	-0.539102	AlphaIns+	AlphaIns+	Mouse
LSM12	0.000263042	-0.369787	AlphaIns+	AlphaIns+	Human
LSM14B	3.75e-07	0.631382	AlphaIns+	AlphaIns+	Mouse
LSR	0.0048111	-0.255961	AlphaIns+	AlphaIns+	Human
LSS	1.24e-06	0.607598	AlphaIns+	AlphaIns+	Mouse
LTBR	0.000109578	0.473287	AlphaIns+	AlphaIns+	Mouse
LYAR	3.71e-05	0.518553	AlphaIns+	AlphaIns+	Mouse
LYPLA2	0.00014261	-0.260411	AlphaIns+	AlphaIns+	Human
LYRM9	0.0003586	0.433619	AlphaIns+	AlphaIns+	Mouse
MACROD1	0.0709541	-0.414917	AlphaIns+	AlphaIns+	Mouse
MACROD2	1.07e-06	0.611563	AlphaIns+	AlphaIns+	Mouse
MADD	0.000454414	0.424777	AlphaIns+	AlphaIns+	Mouse
MAEA	0.013462	0.26534	AlphaIns+	AlphaIns+	Mouse
MAFA	5.05e-22	0.894779	AlphaIns+	AlphaIns+	Human
MAGED2	0.0410084	-0.513238	AlphaIns+	AlphaIns+	Mouse
MAGED2	1.21e-07	-0.254472	AlphaIns+	AlphaIns+	Human
MAGEH1	0.026012	-0.349646	AlphaIns+	AlphaIns+	Mouse
MAGT1	0.00254148	0.347633	AlphaIns+	AlphaIns+	Mouse
MAN1B1	0.00121396	-0.351491	AlphaIns+	AlphaIns+	Human
MAN1C1	0.00244063	0.349333	AlphaIns+	AlphaIns+	Mouse
MAN2A2	9.26e-05	0.482792	AlphaIns+	AlphaIns+	Mouse
MANEA	5.05e-08	0.677496	AlphaIns+	AlphaIns+	Mouse
MANF	0.0290254	-0.391835	AlphaIns+	AlphaIns+	Mouse
MAP2	0.000534874	0.418296	AlphaIns+	AlphaIns+	Mouse
MAP3K10	0.000522862	0.418507	AlphaIns+	AlphaIns+	Mouse
MAP3K4	0.000599447	0.412584	AlphaIns+	AlphaIns+	Mouse
MAP3K7	2.53e-05	0.264059	AlphaIns+	AlphaIns+	Human
MAP6	0.0036468	0.329589	AlphaIns+	AlphaIns+	Mouse
MAP7	0.00364574	0.329636	AlphaIns+	AlphaIns+	Mouse
MAP7D1	0.000132146	0.466232	AlphaIns+	AlphaIns+	Mouse
MAPK14	0.00733248	0.302369	AlphaIns+	AlphaIns+	Mouse
MAPK1IP1L	0.000445075	0.425733	AlphaIns+	AlphaIns+	Mouse
MAPK8	0.0715693	-0.289854	AlphaIns+	AlphaIns+	Mouse
MAPK8IP3	0.0146012	0.260828	AlphaIns+	AlphaIns+	Mouse
MAPKAPK2	0.000121638	0.469687	AlphaIns+	AlphaIns+	Mouse
MAPKBP1	0.00072229	0.403526	AlphaIns+	AlphaIns+	Mouse
MAPT	4.43e-19	1.34695	AlphaIns+	AlphaIns+	Mouse
MARK1	1.41e-13	1.00366	AlphaIns+	AlphaIns+	Mouse
MARK4	0.0991406	0.289751	AlphaIns+	AlphaIns+	Mouse
MARVELD1	0.000185094	0.453467	AlphaIns+	AlphaIns+	Mouse
MAST2	0.000848964	0.399482	AlphaIns+	AlphaIns+	Mouse
MAT2A	0.0651624	0.419436	AlphaIns+	AlphaIns+	Mouse
MAZ	0.00220703	0.354206	AlphaIns+	AlphaIns+	Mouse
MBD2	1.87e-05	0.531834	AlphaIns+	AlphaIns+	Mouse
MBD3	0.00501758	0.318498	AlphaIns+	AlphaIns+	Mouse
MBOAT2	0.00884098	0.292422	AlphaIns+	AlphaIns+	Mouse
MBOAT7	4.98e-05	-0.321676	AlphaIns+	AlphaIns+	Human
MBP	0.00311881	0.338626	AlphaIns+	AlphaIns+	Mouse
MBTPS2	0.0043776	0.321801	AlphaIns+	AlphaIns+	Mouse
MCOLN1	8.44e-09	0.718969	AlphaIns+	AlphaIns+	Mouse
MCPH1	0.0907065	0.31218	AlphaIns+	AlphaIns+	Mouse
MDM1	0.00535635	0.316583	AlphaIns+	AlphaIns+	Mouse
MDM2	0.00227788	0.352453	AlphaIns+	AlphaIns+	Mouse
MDM4	0.00654999	0.30759	AlphaIns+	AlphaIns+	Mouse
MED13L	0.00222791	0.352897	AlphaIns+	AlphaIns+	Mouse
MED19	0.0052328	-0.299531	AlphaIns+	AlphaIns+	Human
MED20	4.53e-05	0.512844	AlphaIns+	AlphaIns+	Mouse
MED23	6.08e-05	0.495613	AlphaIns+	AlphaIns+	Mouse
MED8	0.00605098	0.311237	AlphaIns+	AlphaIns+	Mouse
MED9	0.013992	0.263608	AlphaIns+	AlphaIns+	Mouse
MEF2D	0.000153416	0.460815	AlphaIns+	AlphaIns+	Mouse
MEG3	9.49e-59	1.12659	AlphaIns+	AlphaIns+	Human
MEGF9	0.0015853	0.368846	AlphaIns+	AlphaIns+	Mouse
MEIS3	9.4e-05	0.476477	AlphaIns+	AlphaIns+	Mouse
MEPCE	0.000401512	0.42915	AlphaIns+	AlphaIns+	Mouse
MESDC2	0.0254465	-0.339108	AlphaIns+	AlphaIns+	Mouse
METAP1	9.37e-05	0.477121	AlphaIns+	AlphaIns+	Mouse
METRN	6.44e-14	0.328548	AlphaIns+	AlphaIns+	Human
METTL3	0.0462283	-0.714892	AlphaIns+	AlphaIns+	Mouse
METTL7A	0.000937405	0.393473	AlphaIns+	AlphaIns+	Mouse
MFAP3	0.0034517	0.333998	AlphaIns+	AlphaIns+	Mouse
MFSD11	0.00215074	0.356212	AlphaIns+	AlphaIns+	Mouse
MFSD12	0.00125435	-0.299742	AlphaIns+	AlphaIns+	Human
MFSD6	0.00295018	0.340257	AlphaIns+	AlphaIns+	Mouse
MGAT4A	1.54e-10	0.315379	AlphaIns+	AlphaIns+	Human
MGRN1	0.000106881	0.473746	AlphaIns+	AlphaIns+	Mouse
MIA3	1.5e-05	0.537579	AlphaIns+	AlphaIns+	Mouse
MIB1	3.57e-06	0.577329	AlphaIns+	AlphaIns+	Mouse
MICU1	0.0170202	0.25307	AlphaIns+	AlphaIns+	Mouse
MIEF1	7.29e-07	0.619559	AlphaIns+	AlphaIns+	Mouse
MINK1	1.15e-09	0.76327	AlphaIns+	AlphaIns+	Mouse
MINPP1	0.00355299	0.330763	AlphaIns+	AlphaIns+	Mouse
MIR7-3HG	1e-17	0.271414	AlphaIns+	AlphaIns+	Human
MIS18BP1	4.36e-07	0.349171	AlphaIns+	AlphaIns+	Human
MISP	0.036998	-0.287201	AlphaIns+	AlphaIns+	Human
MKKS	0.00219722	0.354299	AlphaIns+	AlphaIns+	Mouse
MKNK1	7.58e-08	0.656737	AlphaIns+	AlphaIns+	Mouse
MKNK2	6.25e-07	0.620589	AlphaIns+	AlphaIns+	Mouse
MLEC	6.95e-05	-0.278139	AlphaIns+	AlphaIns+	Human
MLH1	0.0168193	-0.296842	AlphaIns+	AlphaIns+	Human
MLH3	0.0626268	0.307098	AlphaIns+	AlphaIns+	Mouse
MLLT10	0.0385071	-0.489441	AlphaIns+	AlphaIns+	Mouse
MLLT4	0.0100541	0.284262	AlphaIns+	AlphaIns+	Mouse
MLXIP	0.00017415	0.456613	AlphaIns+	AlphaIns+	Mouse
MLXIPL	6.84e-08	0.272004	AlphaIns+	AlphaIns+	Human
MLXIPL	6.74e-26	1.57462	AlphaIns+	AlphaIns+	Mouse
MMACHC	4.06e-06	0.573624	AlphaIns+	AlphaIns+	Mouse
MMS19	0.0815177	0.289205	AlphaIns+	AlphaIns+	Mouse
MOB1B	0.00325259	0.337194	AlphaIns+	AlphaIns+	Mouse
MOB4	0.0565363	-0.270255	AlphaIns+	AlphaIns+	Mouse
MOGS	0.000190107	0.452957	AlphaIns+	AlphaIns+	Mouse
MON2	0.0002642	0.442312	AlphaIns+	AlphaIns+	Mouse
MORN4	7.3e-08	0.659424	AlphaIns+	AlphaIns+	Mouse
MORN4	6.46e-17	0.45733	AlphaIns+	AlphaIns+	Human
MPDZ	8.83e-07	0.614538	AlphaIns+	AlphaIns+	Mouse
MPHOSPH6	0.0277387	-0.367845	AlphaIns+	AlphaIns+	Mouse
MPP6	8.05e-08	0.65531	AlphaIns+	AlphaIns+	Mouse
MPRIP	0.000582649	0.415441	AlphaIns+	AlphaIns+	Mouse
MRAS	4.22e-08	0.683973	AlphaIns+	AlphaIns+	Mouse
MROH1	1.39e-08	0.709206	AlphaIns+	AlphaIns+	Mouse
MRPL11	9.97e-06	-0.321945	AlphaIns+	AlphaIns+	Human
MRPL13	0.0740099	-0.340862	AlphaIns+	AlphaIns+	Mouse
MRPL15	1.46e-07	-0.480233	AlphaIns+	AlphaIns+	Human
MRPL16	0.00181781	-0.343889	AlphaIns+	AlphaIns+	Human
MRPL2	0.0281088	-0.370035	AlphaIns+	AlphaIns+	Mouse
MRPL21	0.0385496	-0.489625	AlphaIns+	AlphaIns+	Mouse
MRPL24	0.0159175	0.255512	AlphaIns+	AlphaIns+	Mouse
MRPL30	0.00544375	0.316309	AlphaIns+	AlphaIns+	Mouse
MRPL37	6.97e-05	-0.285253	AlphaIns+	AlphaIns+	Human
MRPL39	0.00334835	0.335368	AlphaIns+	AlphaIns+	Mouse
MRPL42	0.00124259	0.381098	AlphaIns+	AlphaIns+	Mouse
MRPL50	0.0121982	0.273771	AlphaIns+	AlphaIns+	Mouse
MRPL54	0.00057985	0.416113	AlphaIns+	AlphaIns+	Mouse
MRPL55	0.041981	-0.538506	AlphaIns+	AlphaIns+	Mouse
MRPS12	0.000353686	0.433931	AlphaIns+	AlphaIns+	Mouse
MRPS17	0.0128665	0.268244	AlphaIns+	AlphaIns+	Mouse
MRPS18A	0.0124403	-0.272068	AlphaIns+	AlphaIns+	Human
MRPS18B	0.0145906	0.260947	AlphaIns+	AlphaIns+	Mouse
MRPS2	0.000505696	0.420966	AlphaIns+	AlphaIns+	Mouse
MRPS22	0.0616976	-0.340421	AlphaIns+	AlphaIns+	Human
MRPS26	0.000941501	0.393458	AlphaIns+	AlphaIns+	Mouse
MRPS36	0.0276669	-0.365776	AlphaIns+	AlphaIns+	Mouse
MRS2	1.72e-06	0.600515	AlphaIns+	AlphaIns+	Mouse
MSRA	0.0120611	-0.306327	AlphaIns+	AlphaIns+	Human
MT-ND1	1.26e-36	0.324053	AlphaIns+	AlphaIns+	Human
MT-ND2	1.29e-44	0.317153	AlphaIns+	AlphaIns+	Human
MT-ND4	3.24e-43	0.33533	AlphaIns+	AlphaIns+	Human
MT1E	1.74e-11	0.406343	AlphaIns+	AlphaIns+	Human
MT1F	7.24e-16	0.397336	AlphaIns+	AlphaIns+	Human
MT1X	5.88e-26	0.658512	AlphaIns+	AlphaIns+	Human
MT2A	3.73e-09	0.339303	AlphaIns+	AlphaIns+	Human
MTAP	0.0907771	0.29633	AlphaIns+	AlphaIns+	Mouse
MTHFD1L	3.24e-10	0.797753	AlphaIns+	AlphaIns+	Mouse
MTHFR	0.0713416	0.391549	AlphaIns+	AlphaIns+	Mouse
MTHFSD	0.000253337	0.443518	AlphaIns+	AlphaIns+	Mouse
MTIF2	0.010261	-0.284723	AlphaIns+	AlphaIns+	Human
MTMR14	0.00523172	0.317776	AlphaIns+	AlphaIns+	Mouse
MTMR3	2.04e-05	0.530064	AlphaIns+	AlphaIns+	Mouse
MTOR	1.31e-13	1.01289	AlphaIns+	AlphaIns+	Mouse
MTRNR2L1	8.06e-18	0.660053	AlphaIns+	AlphaIns+	Human
MTRR	0.00201785	0.359647	AlphaIns+	AlphaIns+	Mouse
MTSS1	0.0143143	0.262758	AlphaIns+	AlphaIns+	Mouse
MTSS1L	3.65e-05	0.519943	AlphaIns+	AlphaIns+	Mouse
MTUS1	0.0727176	0.379389	AlphaIns+	AlphaIns+	Mouse
MTX1	0.00344966	-0.299576	AlphaIns+	AlphaIns+	Human
MTX2	0.0394751	-0.495533	AlphaIns+	AlphaIns+	Mouse
MTX3	8.44e-12	0.884432	AlphaIns+	AlphaIns+	Mouse
MVK	8.57e-05	-0.387319	AlphaIns+	AlphaIns+	Human
MVP	1.75e-06	-0.390645	AlphaIns+	AlphaIns+	Human
MYADM	0.0124571	-0.330098	AlphaIns+	AlphaIns+	Human
MYCBP	0.0426314	-0.558845	AlphaIns+	AlphaIns+	Mouse
MYH14	1.36e-08	0.709838	AlphaIns+	AlphaIns+	Mouse
MYL12A	3.77e-16	-0.377983	AlphaIns+	AlphaIns+	Human
MYL12B	8.84e-31	-0.430832	AlphaIns+	AlphaIns+	Human
MYO10	1.42e-08	0.705928	AlphaIns+	AlphaIns+	Mouse
MYO9B	6.67e-05	0.492773	AlphaIns+	AlphaIns+	Mouse
MYT1	0.000142033	0.464124	AlphaIns+	AlphaIns+	Mouse
NAA10	2.23e-06	-0.266406	AlphaIns+	AlphaIns+	Human
NAA25	0.0172379	0.251923	AlphaIns+	AlphaIns+	Mouse
NAA60	1.01e-05	0.551552	AlphaIns+	AlphaIns+	Mouse
NAAA	1.42e-14	1.06669	AlphaIns+	AlphaIns+	Mouse
NABP1	1.91e-34	1.77859	AlphaIns+	AlphaIns+	Mouse
NACC2	0.00172165	0.365917	AlphaIns+	AlphaIns+	Mouse
NAF1	1.26e-08	0.711168	AlphaIns+	AlphaIns+	Mouse
NAGLU	0.00519757	-0.341215	AlphaIns+	AlphaIns+	Human
NAIP	1.83e-18	1.3403	AlphaIns+	AlphaIns+	Mouse
NAMPT	0.0852655	-0.28335	AlphaIns+	AlphaIns+	Human
NANS	0.00535598	-0.281062	AlphaIns+	AlphaIns+	Human
NAP1L2	0.0870064	-0.365471	AlphaIns+	AlphaIns+	Mouse
NAP1L4	0.0186357	-0.25994	AlphaIns+	AlphaIns+	Mouse
NAP1L5	0.00868242	0.250931	AlphaIns+	AlphaIns+	Human
NARS	0.000277258	0.440507	AlphaIns+	AlphaIns+	Mouse
NASP	0.0212999	-0.266386	AlphaIns+	AlphaIns+	Human
NAT8B	0.000607033	0.412237	AlphaIns+	AlphaIns+	Mouse
NAV1	0.000377352	0.431809	AlphaIns+	AlphaIns+	Mouse
NBAS	0.057668	0.352913	AlphaIns+	AlphaIns+	Mouse
NCAPD3	0.00216617	0.355962	AlphaIns+	AlphaIns+	Mouse
NCBP1	0.0389502	-0.492199	AlphaIns+	AlphaIns+	Mouse
NCBP3	0.0116196	-0.2824	AlphaIns+	AlphaIns+	Human
NCKAP1	2.04e-06	0.595291	AlphaIns+	AlphaIns+	Mouse
NCL	2.13e-13	-0.383999	AlphaIns+	AlphaIns+	Human
NCOA1	0.000414069	0.428219	AlphaIns+	AlphaIns+	Mouse
NCOR1	2.99e-07	-0.251972	AlphaIns+	AlphaIns+	Human
NCSTN	0.0616011	-0.25602	AlphaIns+	AlphaIns+	Mouse
NDST1	0.00131714	0.37964	AlphaIns+	AlphaIns+	Mouse
NDUFA2	0.0118928	0.275709	AlphaIns+	AlphaIns+	Mouse
NDUFA6	1.4e-14	-0.331362	AlphaIns+	AlphaIns+	Human
NDUFAF1	0.0917866	-0.304063	AlphaIns+	AlphaIns+	Human
NDUFB11	0.0218619	-0.305233	AlphaIns+	AlphaIns+	Mouse
NDUFB6	2.66e-11	-0.272336	AlphaIns+	AlphaIns+	Human
NDUFC1	0.00174783	0.364693	AlphaIns+	AlphaIns+	Mouse
NDUFS1	0.00836078	-0.263342	AlphaIns+	AlphaIns+	Human
NDUFS2	4.19e-11	-0.556244	AlphaIns+	AlphaIns+	Human
NDUFS3	0.0200964	-0.27646	AlphaIns+	AlphaIns+	Mouse
NDUFS4	0.0287379	-0.386601	AlphaIns+	AlphaIns+	Mouse
NDUFS4	8.69e-08	-0.286828	AlphaIns+	AlphaIns+	Human
NDUFV1	0.0346424	-0.443503	AlphaIns+	AlphaIns+	Mouse
NDUFV1	0.000160547	-0.274323	AlphaIns+	AlphaIns+	Human
NDUFV2	6.05e-11	-0.260775	AlphaIns+	AlphaIns+	Human
NEAT1	1.11e-12	-0.302922	AlphaIns+	AlphaIns+	Human
NECAB2	0.0258909	-0.348865	AlphaIns+	AlphaIns+	Mouse
NEDD9	1.75e-07	0.641119	AlphaIns+	AlphaIns+	Mouse
NEGR1	3.49e-05	0.52034	AlphaIns+	AlphaIns+	Mouse
NEIL2	2.81e-11	0.85061	AlphaIns+	AlphaIns+	Mouse
NEK7	0.00206208	0.358408	AlphaIns+	AlphaIns+	Mouse
NEK9	2.76e-11	0.85117	AlphaIns+	AlphaIns+	Mouse
NELFE	0.00277033	-0.274728	AlphaIns+	AlphaIns+	Human
NEMF	0.041163	-0.530741	AlphaIns+	AlphaIns+	Mouse
NEU1	0.00121569	-0.339847	AlphaIns+	AlphaIns+	Human
NEURL4	3.74e-05	0.518286	AlphaIns+	AlphaIns+	Mouse
NF1	0.00656213	0.307556	AlphaIns+	AlphaIns+	Mouse
NFASC	0.00394131	0.327346	AlphaIns+	AlphaIns+	Mouse
NFATC2	6.89e-05	0.491924	AlphaIns+	AlphaIns+	Mouse
NFATC3	0.0652692	0.549244	AlphaIns+	AlphaIns+	Mouse
NFE2L1	3.07e-06	0.583145	AlphaIns+	AlphaIns+	Mouse
NFE2L2	0.009911	0.28523	AlphaIns+	AlphaIns+	Mouse
NFIA	0.000194353	0.356962	AlphaIns+	AlphaIns+	Human
NFIC	0.00651274	0.308175	AlphaIns+	AlphaIns+	Mouse
NFIX	1.5e-15	1.1316	AlphaIns+	AlphaIns+	Mouse
NFKBIA	0.00177983	-0.475261	AlphaIns+	AlphaIns+	Human
NFKBIB	0.093376	-0.293571	AlphaIns+	AlphaIns+	Mouse
NFKBIZ	0.0628541	-0.252482	AlphaIns+	AlphaIns+	Human
NFXL1	5.86e-05	0.496879	AlphaIns+	AlphaIns+	Mouse
NGLY1	0.0826476	-0.404811	AlphaIns+	AlphaIns+	Mouse
NHLRC2	0.0811713	-0.377314	AlphaIns+	AlphaIns+	Mouse
NIF3L1	0.000148077	0.462248	AlphaIns+	AlphaIns+	Mouse
NIPAL3	1.8e-07	0.641079	AlphaIns+	AlphaIns+	Mouse
NKX2-2	0.0126471	0.270662	AlphaIns+	AlphaIns+	Mouse
NKX2-2	9.9e-14	0.308714	AlphaIns+	AlphaIns+	Human
NKX6-1	3.54e-13	0.378566	AlphaIns+	AlphaIns+	Human
NKX6-1	1.78e-15	1.12827	AlphaIns+	AlphaIns+	Mouse
NLGN2	0.0976584	0.350731	AlphaIns+	AlphaIns+	Mouse
NLK	9.29e-05	0.481378	AlphaIns+	AlphaIns+	Mouse
NLRP1	9.65e-22	0.320139	AlphaIns+	AlphaIns+	Human
NME1	0.0185698	-0.308891	AlphaIns+	AlphaIns+	Human
NME4	0.0623336	0.287256	AlphaIns+	AlphaIns+	Mouse
NME6	1.87e-05	0.531281	AlphaIns+	AlphaIns+	Mouse
NMT2	0.00630293	0.308817	AlphaIns+	AlphaIns+	Mouse
NOC2L	1.21e-05	0.545098	AlphaIns+	AlphaIns+	Mouse
NOL8	0.0104062	0.282151	AlphaIns+	AlphaIns+	Mouse
NOL9	0.0641894	0.396391	AlphaIns+	AlphaIns+	Mouse
NOM1	9.81e-05	0.475543	AlphaIns+	AlphaIns+	Mouse
NOP14	0.00265112	0.344997	AlphaIns+	AlphaIns+	Mouse
NOP56	1.15e-05	-0.374305	AlphaIns+	AlphaIns+	Human
NPAS4	1.07e-11	-0.718045	AlphaIns+	AlphaIns+	Human
NPAS4	0.0711051	-0.464037	AlphaIns+	AlphaIns+	Mouse
NPEPL1	0.0018209	0.361853	AlphaIns+	AlphaIns+	Mouse
NPM3	0.00830979	0.295886	AlphaIns+	AlphaIns+	Mouse
NPTX2	4.59e-17	0.527877	AlphaIns+	AlphaIns+	Human
NR1D1	0.00213443	0.356324	AlphaIns+	AlphaIns+	Mouse
NR1D2	9.71e-06	0.552001	AlphaIns+	AlphaIns+	Mouse
NR2F6	0.00654656	0.307684	AlphaIns+	AlphaIns+	Mouse
NR6A1	0.0839892	0.310626	AlphaIns+	AlphaIns+	Mouse
NRBF2	0.000947993	-0.417764	AlphaIns+	AlphaIns+	Human
NRBP1	0.00356114	-0.298646	AlphaIns+	AlphaIns+	Human
NRBP1	0.0617757	-0.459882	AlphaIns+	AlphaIns+	Mouse
NRDE2	0.055245	0.558034	AlphaIns+	AlphaIns+	Mouse
NRF1	0.00169246	0.366744	AlphaIns+	AlphaIns+	Mouse
NRIP1	2.21e-06	0.591226	AlphaIns+	AlphaIns+	Mouse
NRXN1	0.000405066	0.428764	AlphaIns+	AlphaIns+	Mouse
NSA2	0.00181113	0.362496	AlphaIns+	AlphaIns+	Mouse
NSFL1C	0.0505792	-0.335164	AlphaIns+	AlphaIns+	Mouse
NSG1	1.31e-05	0.311896	AlphaIns+	AlphaIns+	Human
NSMCE4A	0.0294807	-0.39795	AlphaIns+	AlphaIns+	Mouse
NSUN3	0.000460571	0.424246	AlphaIns+	AlphaIns+	Mouse
NT5C2	0.000991032	0.391805	AlphaIns+	AlphaIns+	Mouse
NT5C3A	0.00235928	0.350977	AlphaIns+	AlphaIns+	Mouse
NTAN1	0.0432958	-0.569314	AlphaIns+	AlphaIns+	Mouse
NTPCR	0.00167202	0.367165	AlphaIns+	AlphaIns+	Mouse
NTRK2	2.95e-09	0.734389	AlphaIns+	AlphaIns+	Mouse
NUAK1	0.0507288	0.434486	AlphaIns+	AlphaIns+	Mouse
NUBP1	3.33e-06	0.580836	AlphaIns+	AlphaIns+	Mouse
NUCB1	5.08e-11	-0.278955	AlphaIns+	AlphaIns+	Human
NUCB2	0.0836164	-0.329598	AlphaIns+	AlphaIns+	Mouse
NUDCD3	0.00733364	0.302175	AlphaIns+	AlphaIns+	Mouse
NUDT19	0.0154383	0.257512	AlphaIns+	AlphaIns+	Mouse
NUDT7	1.03e-06	0.612799	AlphaIns+	AlphaIns+	Mouse
NUP133	2.8e-07	0.635249	AlphaIns+	AlphaIns+	Mouse
NUP160	1.41e-06	0.606707	AlphaIns+	AlphaIns+	Mouse
NUP50	0.00844082	0.295502	AlphaIns+	AlphaIns+	Mouse
NUPR1	2.85e-42	2.3528	AlphaIns+	AlphaIns+	Mouse
NUPR1L	0.00149633	0.372035	AlphaIns+	AlphaIns+	Mouse
NUS1	0.050711	0.299593	AlphaIns+	AlphaIns+	Mouse
NXPH1	0.0220002	-0.30579	AlphaIns+	AlphaIns+	Mouse
NYAP1	0.051925	-0.449581	AlphaIns+	AlphaIns+	Mouse
OAF	8.65e-05	0.484512	AlphaIns+	AlphaIns+	Mouse
OAZ2	0.0197994	-0.274321	AlphaIns+	AlphaIns+	Mouse
OCEL1	9.8e-05	-0.330654	AlphaIns+	AlphaIns+	Human
OGFOD1	0.000198639	0.450606	AlphaIns+	AlphaIns+	Mouse
OGFR	0.0230573	-0.262343	AlphaIns+	AlphaIns+	Human
OLFM1	0.00368016	0.275744	AlphaIns+	AlphaIns+	Human
OLFM2	3.85e-08	0.360059	AlphaIns+	AlphaIns+	Human
OPA1	0.0563507	-0.59448	AlphaIns+	AlphaIns+	Mouse
OPA3	0.028587	-0.255719	AlphaIns+	AlphaIns+	Human
OPTN	6.97e-05	0.491786	AlphaIns+	AlphaIns+	Mouse
ORC2	0.00135352	0.378121	AlphaIns+	AlphaIns+	Mouse
OS9	0.0195938	-0.270441	AlphaIns+	AlphaIns+	Mouse
OSBP	7.27e-05	0.490196	AlphaIns+	AlphaIns+	Mouse
OTUD3	0.000756193	0.401931	AlphaIns+	AlphaIns+	Mouse
OTUD4	0.000707141	0.405653	AlphaIns+	AlphaIns+	Mouse
OTUD7B	0.0137722	0.263882	AlphaIns+	AlphaIns+	Mouse
OXA1L	0.0710792	-0.308653	AlphaIns+	AlphaIns+	Mouse
OXNAD1	0.000369391	0.433234	AlphaIns+	AlphaIns+	Mouse
OXR1	0.00229675	0.351419	AlphaIns+	AlphaIns+	Mouse
P2RX4	0.0185136	-0.291647	AlphaIns+	AlphaIns+	Human
P3H3	1.12e-05	-0.256415	AlphaIns+	AlphaIns+	Human
P4HA2	0.0142712	-0.250108	AlphaIns+	AlphaIns+	Human
P4HB	0.00726135	0.302837	AlphaIns+	AlphaIns+	Mouse
PA2G4	0.014951	-0.279583	AlphaIns+	AlphaIns+	Human
PACS1	6.1e-07	0.620757	AlphaIns+	AlphaIns+	Mouse
PACSIN2	0.0235888	-0.299228	AlphaIns+	AlphaIns+	Human
PAFAH1B1	0.00524237	0.317079	AlphaIns+	AlphaIns+	Mouse
PAFAH1B1	2.32e-05	-0.279712	AlphaIns+	AlphaIns+	Human
PAIP2	0.0258349	-0.347167	AlphaIns+	AlphaIns+	Mouse
PANK3	9.53e-05	0.475803	AlphaIns+	AlphaIns+	Mouse
PAPSS2	3.41e-21	1.45846	AlphaIns+	AlphaIns+	Mouse
PARD3	6.96e-12	0.888296	AlphaIns+	AlphaIns+	Mouse
PARD3B	1.17e-10	0.82233	AlphaIns+	AlphaIns+	Mouse
PARP10	0.00388725	0.327471	AlphaIns+	AlphaIns+	Mouse
PARP14	9.34e-05	0.477693	AlphaIns+	AlphaIns+	Mouse
PARP16	0.00256417	0.346738	AlphaIns+	AlphaIns+	Mouse
PARP4	0.000568554	0.416644	AlphaIns+	AlphaIns+	Mouse
PARP9	0.0901063	-0.255279	AlphaIns+	AlphaIns+	Human
PAX6	0.0048413	0.319231	AlphaIns+	AlphaIns+	Mouse
PBX3	3.02e-08	0.693446	AlphaIns+	AlphaIns+	Mouse
PC	5.87e-08	0.668146	AlphaIns+	AlphaIns+	Mouse
PCBD2	0.000894243	0.395813	AlphaIns+	AlphaIns+	Mouse
PCBP1	0.028156	-0.371598	AlphaIns+	AlphaIns+	Mouse
PCBP1	1.05e-06	-0.269696	AlphaIns+	AlphaIns+	Human
PCBP3	0.00524019	0.317189	AlphaIns+	AlphaIns+	Mouse
PCDH1	0.00205178	0.358618	AlphaIns+	AlphaIns+	Mouse
PCGF5	0.000322445	0.436402	AlphaIns+	AlphaIns+	Mouse
PCID2	0.00178582	0.363803	AlphaIns+	AlphaIns+	Mouse
PCK2	8.08e-05	-0.290834	AlphaIns+	AlphaIns+	Human
PCLO	1.28e-14	1.07284	AlphaIns+	AlphaIns+	Mouse
PCMTD1	0.00816031	0.297471	AlphaIns+	AlphaIns+	Mouse
PCNX	0.00137995	0.37738	AlphaIns+	AlphaIns+	Mouse
PCNXL3	0.000225461	0.447653	AlphaIns+	AlphaIns+	Mouse
PCSK1	2.66e-13	0.725235	AlphaIns+	AlphaIns+	Human
PCSK1	8.41e-23	1.55276	AlphaIns+	AlphaIns+	Mouse
PCSK6	1.84e-17	1.2881	AlphaIns+	AlphaIns+	Mouse
PCYT1A	0.0587708	0.302305	AlphaIns+	AlphaIns+	Mouse
PDCD10	0.0211691	-0.290224	AlphaIns+	AlphaIns+	Mouse
PDCD2L	4.84e-07	0.628028	AlphaIns+	AlphaIns+	Mouse
PDE1C	0.00927699	0.289448	AlphaIns+	AlphaIns+	Mouse
PDE4DIP	0.000232077	0.447036	AlphaIns+	AlphaIns+	Mouse
PDE5A	2.05e-26	1.5859	AlphaIns+	AlphaIns+	Mouse
PDE8A	3.1e-05	0.523994	AlphaIns+	AlphaIns+	Mouse
PDGFA	2.89e-06	0.584801	AlphaIns+	AlphaIns+	Mouse
PDIA3	0.0315299	-0.41586	AlphaIns+	AlphaIns+	Mouse
PDIA5	0.0223954	-0.307904	AlphaIns+	AlphaIns+	Mouse
PDK3	0.00950304	0.287653	AlphaIns+	AlphaIns+	Mouse
PDK4	0.0264513	-0.358948	AlphaIns+	AlphaIns+	Mouse
PDLIM1	4.42e-13	-0.339502	AlphaIns+	AlphaIns+	Human
PDRG1	0.018399	-0.25439	AlphaIns+	AlphaIns+	Mouse
PDSS2	1.8e-05	0.533632	AlphaIns+	AlphaIns+	Mouse
PDX1	5.27e-27	1.08326	AlphaIns+	AlphaIns+	Human
PDX1	2.78e-22	1.48824	AlphaIns+	AlphaIns+	Mouse
PDZD4	0.000629879	0.409984	AlphaIns+	AlphaIns+	Mouse
PDZD8	0.00679407	0.304561	AlphaIns+	AlphaIns+	Mouse
PDZD8	0.0896501	-0.277955	AlphaIns+	AlphaIns+	Human
PEA15	0.0741345	-0.309761	AlphaIns+	AlphaIns+	Human
PELP1	0.0261007	-0.280376	AlphaIns+	AlphaIns+	Human
PER2	6.4e-05	0.49342	AlphaIns+	AlphaIns+	Mouse
PET100	0.0197223	-0.272364	AlphaIns+	AlphaIns+	Mouse
PEX11A	6.53e-05	0.493371	AlphaIns+	AlphaIns+	Mouse
PEX11G	1.11e-08	0.716399	AlphaIns+	AlphaIns+	Mouse
PEX3	0.000501909	0.421147	AlphaIns+	AlphaIns+	Mouse
PFKFB2	5.56e-11	0.45325	AlphaIns+	AlphaIns+	Human
PFKL	0.0016469	-0.260745	AlphaIns+	AlphaIns+	Human
PFKM	0.0468718	-0.771844	AlphaIns+	AlphaIns+	Mouse
PFKP	5.4e-17	-0.627771	AlphaIns+	AlphaIns+	Human
PFN2	0.03873	-0.490915	AlphaIns+	AlphaIns+	Mouse
PGK1	1.23e-06	-0.326445	AlphaIns+	AlphaIns+	Human
PGP	2.9e-05	-0.328927	AlphaIns+	AlphaIns+	Human
PHACTR1	3.74e-05	0.518552	AlphaIns+	AlphaIns+	Mouse
PHACTR4	0.000153314	0.460936	AlphaIns+	AlphaIns+	Mouse
PHB	0.04904	-1.01601	AlphaIns+	AlphaIns+	Mouse
PHB	2e-15	-0.448912	AlphaIns+	AlphaIns+	Human
PHC1	0.00629688	0.308917	AlphaIns+	AlphaIns+	Mouse
PHF1	0.00110277	0.386119	AlphaIns+	AlphaIns+	Mouse
PHF10	0.000158648	0.458131	AlphaIns+	AlphaIns+	Mouse
PHF21A	0.00164305	0.367441	AlphaIns+	AlphaIns+	Mouse
PHIP	0.0724523	-0.416614	AlphaIns+	AlphaIns+	Mouse
PHKA1	0.000522765	0.418538	AlphaIns+	AlphaIns+	Mouse
PHKA2	0.0515236	0.432484	AlphaIns+	AlphaIns+	Mouse
PHLDB2	0.000141486	0.464304	AlphaIns+	AlphaIns+	Mouse
PHOSPHO2	0.0478495	-0.861044	AlphaIns+	AlphaIns+	Mouse
PHPT1	0.00269125	0.344538	AlphaIns+	AlphaIns+	Mouse
PI4K2A	0.00424959	0.3231	AlphaIns+	AlphaIns+	Mouse
PI4K2B	0.00231094	0.351128	AlphaIns+	AlphaIns+	Mouse
PI4KA	0.00159812	0.368427	AlphaIns+	AlphaIns+	Mouse
PIGC	0.00179858	0.363474	AlphaIns+	AlphaIns+	Mouse
PIGH	0.00252785	0.347725	AlphaIns+	AlphaIns+	Mouse
PIGQ	0.000127457	0.466975	AlphaIns+	AlphaIns+	Mouse
PIGT	0.0260199	-0.34999	AlphaIns+	AlphaIns+	Mouse
PIGX	0.0423084	-0.542444	AlphaIns+	AlphaIns+	Mouse
PIK3C2A	0.00170805	0.366733	AlphaIns+	AlphaIns+	Mouse
PIK3R1	6.23e-06	0.562641	AlphaIns+	AlphaIns+	Mouse
PIM1	5.66e-06	0.564571	AlphaIns+	AlphaIns+	Mouse
PIN4	0.0222154	-0.306978	AlphaIns+	AlphaIns+	Mouse
PIP4K2A	4.52e-06	0.570037	AlphaIns+	AlphaIns+	Mouse
PIP4K2C	0.00404841	0.325484	AlphaIns+	AlphaIns+	Mouse
PIP5K1B	1.71e-06	0.600662	AlphaIns+	AlphaIns+	Mouse
PIPOX	1.3e-13	0.769712	AlphaIns+	AlphaIns+	Human
PITHD1	0.0154384	0.257341	AlphaIns+	AlphaIns+	Mouse
PITPNA	0.0524221	-0.288149	AlphaIns+	AlphaIns+	Human
PITRM1	0.000609927	0.410668	AlphaIns+	AlphaIns+	Mouse
PITRM1	0.000211914	-0.369326	AlphaIns+	AlphaIns+	Human
PKDCC	7.12e-16	1.14166	AlphaIns+	AlphaIns+	Mouse
PKIB	0.00523773	0.317677	AlphaIns+	AlphaIns+	Mouse
PKIB	3.18e-22	0.738024	AlphaIns+	AlphaIns+	Human
PKM	2.98e-24	-0.286648	AlphaIns+	AlphaIns+	Human
PKNOX1	4.21e-05	0.515999	AlphaIns+	AlphaIns+	Mouse
PKP4	1.8e-05	0.534172	AlphaIns+	AlphaIns+	Mouse
PLA2G15	8.65e-10	0.769088	AlphaIns+	AlphaIns+	Mouse
PLA2G2F	0.00536344	0.316569	AlphaIns+	AlphaIns+	Mouse
PLAA	0.0962514	-0.447439	AlphaIns+	AlphaIns+	Mouse
PLAG1	0.0726822	0.277177	AlphaIns+	AlphaIns+	Mouse
PLBD2	0.0193378	-0.288861	AlphaIns+	AlphaIns+	Human
PLBD2	4.09e-08	0.684058	AlphaIns+	AlphaIns+	Mouse
PLCB4	0.0022865	0.351899	AlphaIns+	AlphaIns+	Mouse
PLCXD2	0.000477237	0.422337	AlphaIns+	AlphaIns+	Mouse
PLCXD3	7.62e-05	0.488435	AlphaIns+	AlphaIns+	Mouse
PLCXD3	7.48e-13	0.358772	AlphaIns+	AlphaIns+	Human
PLEKHA2	5.98e-09	0.727049	AlphaIns+	AlphaIns+	Mouse
PLEKHA8	0.00859477	0.294301	AlphaIns+	AlphaIns+	Mouse
PLEKHB2	0.000791071	0.400261	AlphaIns+	AlphaIns+	Mouse
PLEKHG3	0.00022465	0.447842	AlphaIns+	AlphaIns+	Mouse
PLEKHG6	4.06e-10	0.796293	AlphaIns+	AlphaIns+	Mouse
PLEKHM2	7.39e-07	0.619	AlphaIns+	AlphaIns+	Mouse
PLEKHM2	1.62e-08	0.392559	AlphaIns+	AlphaIns+	Human
PLIN2	4.54e-05	-0.368403	AlphaIns+	AlphaIns+	Human
PLIN3	0.0286917	-0.384021	AlphaIns+	AlphaIns+	Mouse
PLK3	7.55e-11	0.837012	AlphaIns+	AlphaIns+	Mouse
PLOD3	0.0515159	-0.268836	AlphaIns+	AlphaIns+	Human
PLP2	3.6e-14	-0.298604	AlphaIns+	AlphaIns+	Human
PLPPR1	0.00826255	-0.274783	AlphaIns+	AlphaIns+	Human
PLXNA2	1.64e-05	0.536628	AlphaIns+	AlphaIns+	Mouse
PLXNA3	0.0284104	-0.352353	AlphaIns+	AlphaIns+	Human
PLXNB1	0.000141075	0.46432	AlphaIns+	AlphaIns+	Mouse
PLXNB2	2.17e-10	0.809833	AlphaIns+	AlphaIns+	Mouse
PML	0.0513641	0.634024	AlphaIns+	AlphaIns+	Mouse
PMM1	0.000531435	0.418346	AlphaIns+	AlphaIns+	Mouse
PNMAL1	0.000668671	0.40732	AlphaIns+	AlphaIns+	Mouse
PNPLA6	9.5e-10	0.766481	AlphaIns+	AlphaIns+	Mouse
POFUT1	0.00287886	0.341916	AlphaIns+	AlphaIns+	Mouse
POGK	1.26e-10	0.81817	AlphaIns+	AlphaIns+	Mouse
POLD2	5.25e-05	-0.256571	AlphaIns+	AlphaIns+	Human
POLL	1e-11	0.881772	AlphaIns+	AlphaIns+	Mouse
POLR1A	7.6e-05	0.488511	AlphaIns+	AlphaIns+	Mouse
POLR1C	0.0919257	-0.269001	AlphaIns+	AlphaIns+	Mouse
POLR2G	0.0203597	-0.283012	AlphaIns+	AlphaIns+	Mouse
POLR3B	4.8e-05	0.508674	AlphaIns+	AlphaIns+	Mouse
POLR3E	0.00953826	0.287251	AlphaIns+	AlphaIns+	Mouse
POLR3GL	0.0388508	-0.492026	AlphaIns+	AlphaIns+	Mouse
POMC	7.67e-07	0.617769	AlphaIns+	AlphaIns+	Mouse
POMT1	3.83e-08	0.685706	AlphaIns+	AlphaIns+	Mouse
POMT2	4.04e-06	0.574272	AlphaIns+	AlphaIns+	Mouse
PON3	0.00135544	0.378005	AlphaIns+	AlphaIns+	Mouse
POP5	0.00336875	0.335282	AlphaIns+	AlphaIns+	Mouse
POR	0.000383149	-0.530373	AlphaIns+	AlphaIns+	Human
PPARD	0.00495675	0.318872	AlphaIns+	AlphaIns+	Mouse
PPCS	0.0191894	-0.266379	AlphaIns+	AlphaIns+	Mouse
PPFIA1	0.0108393	0.279527	AlphaIns+	AlphaIns+	Mouse
PPFIA3	0.0803042	0.311471	AlphaIns+	AlphaIns+	Mouse
PPFIA3	0.0350866	-0.267738	AlphaIns+	AlphaIns+	Human
PPIB	0.028416	-0.374192	AlphaIns+	AlphaIns+	Mouse
PPIG	0.0260982	-0.350015	AlphaIns+	AlphaIns+	Mouse
PPIP5K1	0.016663	0.254228	AlphaIns+	AlphaIns+	Mouse
PPM1G	6.84e-09	-0.391582	AlphaIns+	AlphaIns+	Human
PPM1L	0.000566345	0.417011	AlphaIns+	AlphaIns+	Mouse
PPP1R11	3.86e-05	-0.277446	AlphaIns+	AlphaIns+	Human
PPP1R12C	0.000881661	0.396973	AlphaIns+	AlphaIns+	Mouse
PPP1R14B	0.0386312	-0.4907	AlphaIns+	AlphaIns+	Mouse
PPP1R15A	0.0725847	-0.264307	AlphaIns+	AlphaIns+	Human
PPP1R15B	0.00900638	0.290586	AlphaIns+	AlphaIns+	Mouse
PPP1R1A	2.15e-16	1.19046	AlphaIns+	AlphaIns+	Mouse
PPP1R26	8.62e-08	0.654441	AlphaIns+	AlphaIns+	Mouse
PPP1R9A	0.00299498	0.339898	AlphaIns+	AlphaIns+	Mouse
PPP1R9B	2.61e-07	0.63665	AlphaIns+	AlphaIns+	Mouse
PPP2CB	0.00295521	0.339948	AlphaIns+	AlphaIns+	Mouse
PPP2R2A	0.0287393	-0.387375	AlphaIns+	AlphaIns+	Mouse
PPP2R2B	0.0216962	-0.303838	AlphaIns+	AlphaIns+	Mouse
PPP2R2D	0.0348937	-0.314052	AlphaIns+	AlphaIns+	Human
PPP2R5A	5.86e-05	0.496851	AlphaIns+	AlphaIns+	Mouse
PPP3CA	0.00817171	0.29745	AlphaIns+	AlphaIns+	Mouse
PPP4R3A	0.0538086	-0.262095	AlphaIns+	AlphaIns+	Human
PPP4R4	6.49e-05	0.49339	AlphaIns+	AlphaIns+	Mouse
PPP5C	0.00317292	-0.254491	AlphaIns+	AlphaIns+	Human
PPP6R1	0.0116372	0.275955	AlphaIns+	AlphaIns+	Mouse
PPTC7	0.00662623	0.307449	AlphaIns+	AlphaIns+	Mouse
PPY	0.0486352	-0.912978	AlphaIns+	AlphaIns+	Mouse
PPY	3.78e-62	-1.26332	AlphaIns+	AlphaIns+	Human
PRCP	1.11e-08	0.713212	AlphaIns+	AlphaIns+	Mouse
PRDM2	0.00343411	0.334181	AlphaIns+	AlphaIns+	Mouse
PRDX1	0.0239624	-0.319838	AlphaIns+	AlphaIns+	Mouse
PRDX4	0.0453189	-0.630437	AlphaIns+	AlphaIns+	Mouse
PREB	0.0616053	0.252515	AlphaIns+	AlphaIns+	Mouse
PREPL	0.000847061	0.399657	AlphaIns+	AlphaIns+	Mouse
PRKAA1	0.0725847	-0.376968	AlphaIns+	AlphaIns+	Mouse
PRKAB2	0.00627049	0.30902	AlphaIns+	AlphaIns+	Mouse
PRKAR2A	4.87e-05	0.506985	AlphaIns+	AlphaIns+	Mouse
PRKAR2B	9.51e-12	0.882856	AlphaIns+	AlphaIns+	Mouse
PRKCB	3.33e-11	0.847956	AlphaIns+	AlphaIns+	Mouse
PRKCE	1.98e-09	0.74491	AlphaIns+	AlphaIns+	Mouse
PRKCSH	0.0141619	0.262764	AlphaIns+	AlphaIns+	Mouse
PRKRA	0.0464112	-0.749017	AlphaIns+	AlphaIns+	Mouse
PRKRIR	1.27e-10	0.816564	AlphaIns+	AlphaIns+	Mouse
PRKX	0.000188882	0.453309	AlphaIns+	AlphaIns+	Mouse
PRLR	2.09e-31	1.65948	AlphaIns+	AlphaIns+	Mouse
PRMT1	0.020522	-0.283506	AlphaIns+	AlphaIns+	Mouse
PRMT1	0.000410834	-0.285094	AlphaIns+	AlphaIns+	Human
PROM1	0.000427027	0.427892	AlphaIns+	AlphaIns+	Mouse
PRPF4	0.00172092	0.366036	AlphaIns+	AlphaIns+	Mouse
PRPS2	0.000634305	0.409555	AlphaIns+	AlphaIns+	Mouse
PRPSAP1	0.00171137	0.366567	AlphaIns+	AlphaIns+	Mouse
PRPSAP2	0.000520411	0.418894	AlphaIns+	AlphaIns+	Mouse
PRRC2B	1.06e-08	0.717604	AlphaIns+	AlphaIns+	Mouse
PRRG4	0.0736652	-0.266052	AlphaIns+	AlphaIns+	Human
PRSS1	0.0166459	-0.321069	AlphaIns+	AlphaIns+	Human
PRSS2	0.0160137	-0.348314	AlphaIns+	AlphaIns+	Human
PRSS23	1.28e-28	0.656347	AlphaIns+	AlphaIns+	Human
PRSS53	9.3e-22	1.46783	AlphaIns+	AlphaIns+	Mouse
PSAP	0.00610097	0.310386	AlphaIns+	AlphaIns+	Mouse
PSD3	1.91e-05	0.530911	AlphaIns+	AlphaIns+	Mouse
PSEN1	2.57e-05	0.527253	AlphaIns+	AlphaIns+	Mouse
PSMA2	0.0398332	-0.496699	AlphaIns+	AlphaIns+	Mouse
PSMA3	1.31e-05	-0.271886	AlphaIns+	AlphaIns+	Human
PSMB1	0.0232615	-0.313764	AlphaIns+	AlphaIns+	Mouse
PSMB2	0.0187635	-0.260256	AlphaIns+	AlphaIns+	Mouse
PSMB3	4.37e-12	-0.300455	AlphaIns+	AlphaIns+	Human
PSMB5	0.021932	-0.305284	AlphaIns+	AlphaIns+	Mouse
PSMB6	2.96e-08	-0.259539	AlphaIns+	AlphaIns+	Human
PSMB8	4.78e-06	-0.329009	AlphaIns+	AlphaIns+	Human
PSMC4	0.0312763	-0.412369	AlphaIns+	AlphaIns+	Mouse
PSMC4	4.04e-07	-0.403844	AlphaIns+	AlphaIns+	Human
PSMC5	1.02e-06	-0.265754	AlphaIns+	AlphaIns+	Human
PSMC6	0.000636151	-0.311842	AlphaIns+	AlphaIns+	Human
PSMD1	0.00524638	-0.310886	AlphaIns+	AlphaIns+	Human
PSMD8	2.16e-13	-0.313246	AlphaIns+	AlphaIns+	Human
PSME1	1.01e-13	-0.29936	AlphaIns+	AlphaIns+	Human
PSME2	0.0339105	-0.429981	AlphaIns+	AlphaIns+	Mouse
PSME2	8.7e-08	-0.250272	AlphaIns+	AlphaIns+	Human
PSME3	0.00616031	0.310319	AlphaIns+	AlphaIns+	Mouse
PSME3	0.0135303	-0.298285	AlphaIns+	AlphaIns+	Human
PSME4	0.00142857	0.37654	AlphaIns+	AlphaIns+	Mouse
PSPC1	0.041044	-0.515976	AlphaIns+	AlphaIns+	Mouse
PTBP1	0.00902994	0.290343	AlphaIns+	AlphaIns+	Mouse
PTBP1	0.00259003	-0.295134	AlphaIns+	AlphaIns+	Human
PTBP3	5.4e-07	0.625659	AlphaIns+	AlphaIns+	Mouse
PTDSS2	0.0697183	0.556539	AlphaIns+	AlphaIns+	Mouse
PTEN	0.000651847	-0.289133	AlphaIns+	AlphaIns+	Human
PTPN11	0.00679135	0.30479	AlphaIns+	AlphaIns+	Mouse
PTPN12	0.000192798	0.452094	AlphaIns+	AlphaIns+	Mouse
PTPN21	3.93e-05	0.517552	AlphaIns+	AlphaIns+	Mouse
PTPN23	0.000136504	0.465833	AlphaIns+	AlphaIns+	Mouse
PTPN3	4.01e-08	0.388983	AlphaIns+	AlphaIns+	Human
PTPRF	1.56e-07	0.644511	AlphaIns+	AlphaIns+	Mouse
PTPRJ	0.000163372	0.457838	AlphaIns+	AlphaIns+	Mouse
PTPRM	2.08e-16	1.19533	AlphaIns+	AlphaIns+	Mouse
PTPRT	0.00205614	0.358608	AlphaIns+	AlphaIns+	Mouse
PTRH1	7.37e-08	0.657677	AlphaIns+	AlphaIns+	Mouse
PTTG1IP	0.000107495	-0.284803	AlphaIns+	AlphaIns+	Human
PUF60	0.0216811	-0.303162	AlphaIns+	AlphaIns+	Mouse
PUF60	3.17e-10	-0.405819	AlphaIns+	AlphaIns+	Human
PURB	0.000214135	0.448581	AlphaIns+	AlphaIns+	Mouse
PUS1	0.000316714	0.436915	AlphaIns+	AlphaIns+	Mouse
PUS3	0.0126953	0.270393	AlphaIns+	AlphaIns+	Mouse
PUS7	0.0022229	0.353431	AlphaIns+	AlphaIns+	Mouse
PUSL1	0.0101375	-0.298108	AlphaIns+	AlphaIns+	Human
PVRL2	0.000270574	0.442209	AlphaIns+	AlphaIns+	Mouse
PVRL3	6.8e-08	0.661689	AlphaIns+	AlphaIns+	Mouse
PVRL3	1.39e-13	0.662341	AlphaIns+	AlphaIns+	Human
PXN	0.0551136	0.72592	AlphaIns+	AlphaIns+	Mouse
PYGO2	2.31e-09	0.740349	AlphaIns+	AlphaIns+	Mouse
PYROXD1	0.0101288	0.284059	AlphaIns+	AlphaIns+	Mouse
PYY	0.0380914	-0.482147	AlphaIns+	AlphaIns+	Mouse
QDPR	0.00348415	0.331813	AlphaIns+	AlphaIns+	Mouse
QPRT	0.000113173	-0.430325	AlphaIns+	AlphaIns+	Human
RAB11A	0.0380382	-0.477178	AlphaIns+	AlphaIns+	Mouse
RAB11B	0.023206	-0.313163	AlphaIns+	AlphaIns+	Mouse
RAB11FIP1	0.0348686	-0.253715	AlphaIns+	AlphaIns+	Human
RAB21	0.00148598	0.372677	AlphaIns+	AlphaIns+	Mouse
RAB22A	6.85e-08	0.661013	AlphaIns+	AlphaIns+	Mouse
RAB2B	0.000963118	0.392056	AlphaIns+	AlphaIns+	Mouse
RAB35	0.00913649	0.290093	AlphaIns+	AlphaIns+	Mouse
RAB36	0.0042633	0.322958	AlphaIns+	AlphaIns+	Mouse
RAB3B	0.000675808	0.406429	AlphaIns+	AlphaIns+	Mouse
RAB5B	0.0535866	0.367742	AlphaIns+	AlphaIns+	Mouse
RAB5C	1.7e-09	-0.310543	AlphaIns+	AlphaIns+	Human
RAB7A	0.00262964	0.345406	AlphaIns+	AlphaIns+	Mouse
RAB9A	0.0534979	0.53946	AlphaIns+	AlphaIns+	Mouse
RABL2A	0.0558174	0.303293	AlphaIns+	AlphaIns+	Mouse
RABL3	1.79e-05	0.534751	AlphaIns+	AlphaIns+	Mouse
RAC1	7.69e-23	-0.279551	AlphaIns+	AlphaIns+	Human
RAE1	0.00349341	0.331529	AlphaIns+	AlphaIns+	Mouse
RANBP10	0.00554123	0.316029	AlphaIns+	AlphaIns+	Mouse
RANBP2	0.00566783	-0.254458	AlphaIns+	AlphaIns+	Human
RAP1B	0.0789066	-0.257925	AlphaIns+	AlphaIns+	Human
RAP1GAP	1.04e-07	-0.407155	AlphaIns+	AlphaIns+	Human
RAP1GAP2	0.00384253	0.328592	AlphaIns+	AlphaIns+	Mouse
RAP2B	0.000198145	-0.508918	AlphaIns+	AlphaIns+	Human
RAP2B	4.89e-07	0.626849	AlphaIns+	AlphaIns+	Mouse
RAPGEF1	0.00171221	0.366349	AlphaIns+	AlphaIns+	Mouse
RAPGEF2	0.000131589	0.466478	AlphaIns+	AlphaIns+	Mouse
RAPH1	5.78e-09	0.727523	AlphaIns+	AlphaIns+	Mouse
RARS	5.34e-05	-0.339678	AlphaIns+	AlphaIns+	Human
RASGRF1	3.31e-27	1.62027	AlphaIns+	AlphaIns+	Mouse
RASSF10	3.38e-06	0.580201	AlphaIns+	AlphaIns+	Mouse
RASSF3	0.000221985	0.448054	AlphaIns+	AlphaIns+	Mouse
RASSF4	0.00122389	0.382867	AlphaIns+	AlphaIns+	Mouse
RASSF8	2.6e-11	0.85515	AlphaIns+	AlphaIns+	Mouse
RAVER1	0.00636347	0.308754	AlphaIns+	AlphaIns+	Mouse
RB1	1.75e-05	0.535484	AlphaIns+	AlphaIns+	Mouse
RB1CC1	0.0203488	-0.282611	AlphaIns+	AlphaIns+	Mouse
RBBP5	0.00190651	0.361129	AlphaIns+	AlphaIns+	Mouse
RBBP7	0.000121436	-0.331522	AlphaIns+	AlphaIns+	Human
RBFOX2	0.0840149	0.264458	AlphaIns+	AlphaIns+	Mouse
RBM14	3.84e-06	0.576329	AlphaIns+	AlphaIns+	Mouse
RBM19	0.0057717	0.314073	AlphaIns+	AlphaIns+	Mouse
RBM42	5.07e-07	-0.37725	AlphaIns+	AlphaIns+	Human
RBMS1	9.83e-11	0.825694	AlphaIns+	AlphaIns+	Mouse
RBMX	0.047526	-0.837288	AlphaIns+	AlphaIns+	Mouse
RBP4	0.0265843	-0.360072	AlphaIns+	AlphaIns+	Mouse
RBP4	1.03e-170	1.75433	AlphaIns+	AlphaIns+	Human
RCAN1	0.00522655	0.317856	AlphaIns+	AlphaIns+	Mouse
RCAN3	0.000205396	0.449967	AlphaIns+	AlphaIns+	Mouse
RCBTB1	0.000196835	0.45181	AlphaIns+	AlphaIns+	Mouse
RCCD1	0.0437669	-0.584279	AlphaIns+	AlphaIns+	Mouse
RCN3	0.0294635	-0.39764	AlphaIns+	AlphaIns+	Mouse
RECQL	0.00072012	0.403613	AlphaIns+	AlphaIns+	Mouse
REEP6	3.03e-08	0.692552	AlphaIns+	AlphaIns+	Mouse
REG1A	3.76e-10	-0.715824	AlphaIns+	AlphaIns+	Human
REM2	0.0202498	-0.281124	AlphaIns+	AlphaIns+	Mouse
REPS1	0.000291455	0.439627	AlphaIns+	AlphaIns+	Mouse
RER1	0.035482	-0.453778	AlphaIns+	AlphaIns+	Mouse
RER1	8.3e-08	-0.353616	AlphaIns+	AlphaIns+	Human
RERE	0.001513	0.371126	AlphaIns+	AlphaIns+	Mouse
RESP18	0.0201728	-0.278251	AlphaIns+	AlphaIns+	Mouse
RET	2.72e-07	0.635564	AlphaIns+	AlphaIns+	Mouse
[truncated: 880 more rows]
