# Supplementary material for: Single-cell RNA-seq with spike-in cells enables accurate quantification of cell-specific drug effects in pancreatic islets
Source: Genome Biol. 2020 May 6;21:106. doi: 10.1186/s13059-020-02006-2 (PMC7201533; doi:10.1186/s13059-020-02006-2)
Supplement: Supplementary file 9 — Additional file 9: Table S8. GSEA for significant genes changed in alpha insulin+ cells. [file 13059_2020_2006_MOESM9_ESM.xlsx]

## Sheet: TableS8
category	pval	qval	oddsRatio	combinedScore	genes	database	listLength	dbLength	hitLength	alpha_Ins+cells	organism
Metabolism_Homo sapiens_R-HSA-1430728	3.43e-08	5.26e-05	1.46517	25.1814	CDA;PI4K2B;RPL5;VKORC1L1;SLC35B2;RPL30;LPGAT1;PANK3;MTRR;CERK;INPPL1;CCBL1;ZDHHC8;ENO2;ALDH1L2;SAT1;LCLAT1;NUBP1;NDST1;HPGDS;ABHD10;OSBP;NUDT19;AKT1;PIP4K2A;PIP4K2C;RPL37;CHAC1;HADH;RPL39;GLUL;RPS12;STARD5;RPL21;RPS8;GLCE;DIO1;IPMK;SARS;MED9;PHKA1;RPSA;UPB1;CYP39A1;ALDH3A2;ACLY;COX7A2L;ADCY9;PSME4;MAPKAPK2;SUCLG2;TRIB3;RPL26;PI4K2A;CSNK1G2;CDS1;MTMR3;SEH1L;PEX11A;ARL2;CACNA1A;CACNA1D;ITPR3;NRF1;P…	Reactome_2016	330	188	1908	Down	Mouse
Sphingolipid de novo biosynthesis_Homo sapiens_R-HSA-1660661	8.74e-08	6.69e-05	5.85783	95.2066	CERS6;PPM1L;SPHK2;SGMS2;SGPP2;SGPP1;ALDH3A2;SGPL1;SPTLC1;VAPB;OSBP;DEGS1;CSNK1G2	Reactome_2016	330	13	33	Down	Mouse
Regulation of gene expression in beta cells_Homo sapiens_R-HSA-210745	1.81e-07	9.25e-05	7.43494	115.412	AKT3;PDX1;SLC2A2;AKT1;PAX6;IAPP;NKX6-1;FOXO1;FOXA2;NKX2-2	Reactome_2016	330	10	20	Down	Mouse
Metabolism of lipids and lipoproteins_Homo sapiens_R-HSA-556833	1.87e-07	7.16e-05	1.80515	27.9643	PI4K2B;SLC44A3;LPGAT1;CERK;INPPL1;ZDHHC8;PIK3C2A;LCLAT1;HPGDS;SPTLC1;OSBP;NUDT19;PIP4K2A;PIP4K2C;HADH;TEAD1;LBR;NCOA1;SREBF1;GPX2;STARD5;CERS6;SPHK2;MED9;ELOVL7;LSS;MED23;CYP39A1;ALDH3A2;ACLY;MAPKAPK2;TRIB3;PI4K2A;CSNK1G2;TNFRSF21;CDS1;AGPAT5;ASAH1;MTMR3;PPM1L;PEX11A;SGMS2;NRF1;PIK3R1;AGPAT1;AGPAT3;SGPL1;INPP5F;PSAP;THEM4;PDSS2;PIP5K1B;CEPT1;SLC25A20;CDIPT;LDLR;ABCA1;PLA2G2F;SEC24B;CHKA;DDHD2;MBO…	Reactome_2016	330	80	659	Down	Mouse
Macroautophagy_Homo sapiens_R-HSA-1632852	2.79e-07	8.55e-05	3.9949	60.2851	MTMR3;TSC2;WIPI1;TSC1;WIPI2;ATG13;DYNLL2;MTOR;RPTOR;RRAGC;ATG16L1;RRAGD;CHMP4C;ATG4B;CHMP3;LAMTOR1;CHMP6;LAMTOR3	Reactome_2016	330	18	67	Down	Mouse
Signalling by NGF_Homo sapiens_R-HSA-166520	1.39e-06	0.000353204	1.91656	25.8539	RET;GSK3A;TRIO;RASGRF1;IRS2;PCSK6;AP2A2;RPS6KA2;ARHGDIA;AKT3;AKT1;PIP4K2A;PIP4K2C;JAK2;JAK1;ARHGEF12;CHUK;PRKCE;ARHGEF17;TSC2;PPP2R5A;DUSP7;ADCY9;TRAF6;PSME4;MAPKAPK2;RAPGEF1;RAPGEF2;TRIB3;ARHGEF2;SOS1;SQSTM1;PDE1C;SHC1;PDGFA;ITPR3;PIK3R1;CSF2RA;FOXO1;APH1A;IRAK1;PRKAR2B;PRKAR2A;THEM4;PIP5K1B;NTRK2;KIDINS220;INSR;STAT3;BRAF;PTPN11;MAPK14;MTOR;AGO1;AGO2;MDM2;NF1;LAMTOR3	Reactome_2016	330	58	450	Down	Mouse
Regulation of beta-cell development_Homo sapiens_R-HSA-186712	4.22e-06	0.000922785	5.11152	63.2563	AKT3;PDX1;SLC2A2;AKT1;PAX6;IAPP;INSM1;NKX6-1;FOXO1;NKX2-2;FOXA2	Reactome_2016	330	11	32	Down	Mouse
Sphingolipid metabolism_Homo sapiens_R-HSA-428157	6.23e-06	0.00119136	3.41606	40.9457	ASAH1;CERS6;CERK;PPM1L;SPHK2;SGMS2;SGPP2;SGPP1;ALDH3A2;GALC;SGPL1;SPTLC1;VAPB;OSBP;PSAP;DEGS1;CSNK1G2	Reactome_2016	330	17	74	Down	Mouse
Golgi Associated Vesicle Biogenesis_Homo sapiens_R-HSA-432722	9.18e-06	0.00156084	3.85516	44.7134	SNAPIN;AP4E1;AP1B1;DTNBP1;HIP1R;PIK3C2A;TPD52L1;GAK;VAMP8;BLOC1S6;BLOC1S1;CPD;AP1S3;SH3D19	Reactome_2016	330	14	54	Down	Mouse
Phospholipid metabolism_Homo sapiens_R-HSA-1483257	9.44e-06	0.00144356	2.49371	28.8549	CDS1;AGPAT5;PI4K2B;SLC44A3;LPGAT1;MTMR3;INPPL1;PIK3R1;PIK3C2A;AGPAT1;LCLAT1;AGPAT3;INPP5F;PIP4K2A;PIP5K1B;PIP4K2C;CEPT1;CDIPT;PLA2G2F;CHKA;DDHD2;MBOAT2;ETNK1;PI4KA;PNPLA6;LPIN1;PI4K2A	Reactome_2016	330	27	161	Down	Mouse
NGF signalling via TRKA from the plasma membrane_Homo sapiens_R-HSA-187037	1.23e-05	0.00171719	1.90843	21.5695	RET;GSK3A;PDE1C;SHC1;RASGRF1;PDGFA;IRS2;ITPR3;PIK3R1;AP2A2;CSF2RA;FOXO1;PRKAR2B;RPS6KA2;PRKAR2A;AKT3;AKT1;PIP4K2A;THEM4;PIP5K1B;PIP4K2C;JAK2;JAK1;NTRK2;CHUK;KIDINS220;PRKCE;INSR;STAT3;TSC2;PPP2R5A;BRAF;PTPN11;MAPK14;MTOR;DUSP7;ADCY9;AGO1;PSME4;AGO2;MAPKAPK2;RAPGEF1;MDM2;NF1;RAPGEF2;TRIB3;SOS1;LAMTOR3	Reactome_2016	330	48	374	Down	Mouse
trans-Golgi Network Vesicle Budding_Homo sapiens_R-HSA-199992	1.24e-05	0.00158432	3.39883	38.3922	SNAPIN;AP4E1;AP1B1;DTNBP1;HIP1R;PIK3C2A;TPD52L1;GNS;GAK;VAMP8;BLOC1S6;BLOC1S1;CPD;STX4;AP1S3;SH3D19	Reactome_2016	330	16	70	Down	Mouse
Clathrin derived vesicle budding_Homo sapiens_R-HSA-421837	1.24e-05	0.00146245	3.39883	38.3922	SNAPIN;AP4E1;AP1B1;DTNBP1;HIP1R;PIK3C2A;TPD52L1;GNS;GAK;VAMP8;BLOC1S6;BLOC1S1;CPD;STX4;AP1S3;SH3D19	Reactome_2016	330	16	70	Down	Mouse
Metabolism of proteins_Homo sapiens_R-HSA-392499	1.52e-05	0.00166179	1.4953	16.5885	SRP19;RPL5;RPL30;GALNT14;ZDHHC2;MANEA;GALNT10;TATDN2;FBXO6;RPL37;RGS9;RPL39;RPS12;COG7;RPL21;RPS8;ALG2;COG2;MOGS;CSNK1D;RPSA;ALG11;ERN1;CTAGE5;TBC1D20;DDIT3;IAPP;IGFALS;RPL26;ATP6V0D1;ATF6;ATF4;SEH1L;LMAN2L;SHC1;SEL1L;RPN1;ARL2;XPC;DNAJC24;CSF2RA;NUP160;DYNC2LI1;MAN2A2;AMDHD2;EIF4EBP1;ST3GAL5;DPH6;ST3GAL3;HSPA9;KLHDC3;PHC1;PMM1;WFS1;ABCA3;EIF2AK3;TBCD;TIMM44;GNG12;GNAO1;RPS28;EIF5;MDM2;TPP1;FBXL5…	Reactome_2016	330	108	1074	Down	Mouse
Cellular responses to stress_Homo sapiens_R-HSA-2262752	1.6e-05	0.00163533	1.90432	21.0254	RB1;CEBPB;MTMR3;SEH1L;RPS19BP1;CUL2;ETS2;NUP160;TXN2;RPTOR;HSPH1;BAG3;RPS6KA2;RAE1;EGLN1;HSPA9;ACD;GPX2;PHC1;ANAPC7;NUP133;MINK1;STAT3;TSC2;TSC1;WIPI1;WIPI2;MAPK14;ATG13;DYNLL2;MTOR;ATOX1;RRAGC;ATG16L1;AGO1;NUP50;RRAGD;MAPKAPK2;CHMP4C;MDM2;CHMP3;ATG4B;LAMTOR1;P4HB;CHMP6;LAMTOR3;TNFRSF21	Reactome_2016	330	47	367	Down	Mouse
TP53 Regulates Metabolic Genes_Homo sapiens_R-HSA-5628897	3.66e-05	0.00349847	3.00938	30.7434	GPX2;SURF1;TSC2;TSC1;MTOR;RPTOR;COX7A2L;RRAGC;RRM2B;AGO1;AKT3;SESN2;RRAGD;AGO2;AKT1;LAMTOR1;LAMTOR3	Reactome_2016	330	17	84	Down	Mouse
Integration of energy metabolism_Homo sapiens_R-HSA-163685	4.03e-05	0.00362572	2.70362	27.3593	ABCC8;KCNB1;GCGR;CACNA1A;ARL2;SLC2A2;CACNA1D;ITPR3;GNG12;AGPAT1;ADRA2A;GNAI2;ACLY;MLXIPL;ADCY9;PRKAR2B;GNG4;PRKAR2A;FASN;FFAR1	Reactome_2016	330	20	110	Down	Mouse
Unfolded Protein Response (UPR)_Homo sapiens_R-HSA-381119	5.02e-05	0.0042641	2.9394	29.1005	KLHDC3;GSK3A;SHC1;WFS1;EIF2AK3;WIPI1;SEC61A2;ERN1;SEC61A1;TATDN2;CTDSP2;DDIT3;TPP1;ATP6V0D1;ATF6;EXTL3;ATF4	Reactome_2016	330	17	86	Down	Mouse
Downstream signal transduction_Homo sapiens_R-HSA-186763	5.23e-05	0.00420908	1.87509	18.4867	RET;GSK3A;PDE1C;SHC1;RASGRF1;PDGFA;IRS2;ITPR3;PIK3R1;CSF2RA;FOXO1;PRKAR2B;PRKAR2A;AKT3;AKT1;PIP4K2A;THEM4;PIP5K1B;PIP4K2C;JAK2;JAK1;STAT5B;CHUK;PRKCE;INSR;STAT3;TSC2;PPP2R5A;BRAF;PTPN11;MTOR;DUSP7;ADCY9;AGO1;PSME4;AGO2;RAPGEF1;MDM2;NF1;RAPGEF2;TRIB3;SOS1;LAMTOR3	Reactome_2016	330	43	341	Down	Mouse
IRE1alpha activates chaperones_Homo sapiens_R-HSA-381070	5.51e-05	0.00421443	3.5147	34.467	KLHDC3;GSK3A;SHC1;WFS1;WIPI1;SEC61A2;ERN1;SEC61A1;TATDN2;CTDSP2;TPP1;ATP6V0D1;EXTL3	Reactome_2016	330	13	55	Down	Mouse
PI-3K cascade:FGFR1_Homo sapiens_R-HSA-5654689	6.05e-05	0.00440765	2.55957	24.8609	GSK3A;CHUK;INSR;TSC2;PDGFA;PPP2R5A;IRS2;PTPN11;PIK3R1;FOXO1;MTOR;AGO1;AKT3;AGO2;MDM2;AKT1;PIP4K2A;THEM4;TRIB3;PIP5K1B;PIP4K2C	Reactome_2016	330	21	122	Down	Mouse
PI-3K cascade:FGFR3_Homo sapiens_R-HSA-5654710	6.05e-05	0.0042073	2.55957	24.8609	GSK3A;CHUK;INSR;TSC2;PDGFA;PPP2R5A;IRS2;PTPN11;PIK3R1;FOXO1;MTOR;AGO1;AKT3;AGO2;MDM2;AKT1;PIP4K2A;THEM4;TRIB3;PIP5K1B;PIP4K2C	Reactome_2016	330	21	122	Down	Mouse
PI3K events in ERBB4 signaling_Homo sapiens_R-HSA-1250342	6.05e-05	0.00402437	2.55957	24.8609	GSK3A;CHUK;INSR;TSC2;PDGFA;PPP2R5A;IRS2;PTPN11;PIK3R1;FOXO1;MTOR;AGO1;AKT3;AGO2;MDM2;AKT1;PIP4K2A;THEM4;TRIB3;PIP5K1B;PIP4K2C	Reactome_2016	330	21	122	Down	Mouse
PIP3 activates AKT signaling_Homo sapiens_R-HSA-1257604	6.05e-05	0.00385669	2.55957	24.8609	GSK3A;CHUK;INSR;TSC2;PDGFA;PPP2R5A;IRS2;PTPN11;PIK3R1;FOXO1;MTOR;AGO1;AKT3;AGO2;MDM2;AKT1;PIP4K2A;THEM4;TRIB3;PIP5K1B;PIP4K2C	Reactome_2016	330	21	122	Down	Mouse
PI-3K cascade:FGFR4_Homo sapiens_R-HSA-5654720	6.05e-05	0.00370242	2.55957	24.8609	GSK3A;CHUK;INSR;TSC2;PDGFA;PPP2R5A;IRS2;PTPN11;PIK3R1;FOXO1;MTOR;AGO1;AKT3;AGO2;MDM2;AKT1;PIP4K2A;THEM4;TRIB3;PIP5K1B;PIP4K2C	Reactome_2016	330	21	122	Down	Mouse
PI-3K cascade:FGFR2_Homo sapiens_R-HSA-5654695	6.05e-05	0.00356002	2.55957	24.8609	GSK3A;CHUK;INSR;TSC2;PDGFA;PPP2R5A;IRS2;PTPN11;PIK3R1;FOXO1;MTOR;AGO1;AKT3;AGO2;MDM2;AKT1;PIP4K2A;THEM4;TRIB3;PIP5K1B;PIP4K2C	Reactome_2016	330	21	122	Down	Mouse
Signaling by FGFR1_Homo sapiens_R-HSA-5654736	7.77e-05	0.00440036	1.85874	17.5897	RET;GSK3A;PDE1C;SHC1;RASGRF1;PDGFA;IRS2;ITPR3;PIK3R1;CSF2RA;FOXO1;PRKAR2B;PRKAR2A;MKNK1;AKT3;FLRT1;AKT1;PIP4K2A;THEM4;PIP5K1B;PIP4K2C;JAK2;JAK1;CHUK;PRKCE;INSR;TSC2;PPP2R5A;BRAF;PTPN11;MTOR;DUSP7;ADCY9;AGO1;PSME4;AGO2;MDM2;NF1;RAPGEF2;TRIB3;SOS1;LAMTOR3	Reactome_2016	330	42	336	Down	Mouse
GAB1 signalosome_Homo sapiens_R-HSA-180292	8.7e-05	0.00475541	2.49814	23.3558	GSK3A;CHUK;INSR;TSC2;PDGFA;PPP2R5A;IRS2;PTPN11;PIK3R1;FOXO1;MTOR;AGO1;AKT3;AGO2;MDM2;AKT1;PIP4K2A;THEM4;TRIB3;PIP5K1B;PIP4K2C	Reactome_2016	330	21	125	Down	Mouse
PI3K/AKT activation_Homo sapiens_R-HSA-198203	8.7e-05	0.00459143	2.49814	23.3558	GSK3A;CHUK;INSR;TSC2;PDGFA;PPP2R5A;IRS2;PTPN11;PIK3R1;FOXO1;MTOR;AGO1;AKT3;AGO2;MDM2;AKT1;PIP4K2A;THEM4;TRIB3;PIP5K1B;PIP4K2C	Reactome_2016	330	21	125	Down	Mouse
AKT phosphorylates targets in the cytosol_Homo sapiens_R-HSA-198323	0.000104017	0.00530487	6.86303	62.9405	GSK3A;CHUK;AKT3;MDM2;TSC2;AKT1	Reactome_2016	330	6	13	Down	Mouse
Growth hormone receptor signaling_Homo sapiens_R-HSA-982772	0.000113857	0.00561937	4.95663	45.009	GHR;SOCS2;STAT5B;STAT3;IRS2;JAK2;PRLR;SH2B1	Reactome_2016	330	8	24	Down	Mouse
Signaling by FGFR4_Homo sapiens_R-HSA-5654743	0.000122843	0.00587342	1.83634	16.5355	RET;GSK3A;PDE1C;SHC1;RASGRF1;PDGFA;IRS2;ITPR3;PIK3R1;CSF2RA;FOXO1;PRKAR2B;PRKAR2A;MKNK1;AKT3;AKT1;PIP4K2A;THEM4;PIP5K1B;PIP4K2C;JAK2;JAK1;CHUK;PRKCE;INSR;TSC2;PPP2R5A;BRAF;PTPN11;MTOR;DUSP7;ADCY9;AGO1;PSME4;AGO2;MDM2;NF1;RAPGEF2;TRIB3;SOS1;LAMTOR3	Reactome_2016	330	41	332	Down	Mouse
Downstream signaling of activated FGFR1_Homo sapiens_R-HSA-5654687	0.000122843	0.00569544	1.83634	16.5355	RET;GSK3A;PDE1C;SHC1;RASGRF1;PDGFA;IRS2;ITPR3;PIK3R1;CSF2RA;FOXO1;PRKAR2B;PRKAR2A;AKT3;FLRT1;AKT1;PIP4K2A;THEM4;PIP5K1B;PIP4K2C;JAK2;JAK1;CHUK;PRKCE;INSR;TSC2;PPP2R5A;BRAF;PTPN11;MTOR;DUSP7;ADCY9;AGO1;PSME4;AGO2;MDM2;NF1;RAPGEF2;TRIB3;SOS1;LAMTOR3	Reactome_2016	330	41	332	Down	Mouse
Signaling by FGFR3_Homo sapiens_R-HSA-5654741	0.000131211	0.00590447	1.83083	16.3652	RET;GSK3A;PDE1C;SHC1;RASGRF1;PDGFA;IRS2;ITPR3;PIK3R1;CSF2RA;FOXO1;PRKAR2B;PRKAR2A;MKNK1;AKT3;AKT1;PIP4K2A;THEM4;PIP5K1B;PIP4K2C;JAK2;JAK1;CHUK;PRKCE;INSR;TSC2;PPP2R5A;BRAF;PTPN11;MTOR;DUSP7;ADCY9;AGO1;PSME4;AGO2;MDM2;NF1;RAPGEF2;TRIB3;SOS1;LAMTOR3	Reactome_2016	330	41	333	Down	Mouse
Signaling by FGFR_Homo sapiens_R-HSA-190236	0.000131683	0.00575643	1.78764	15.9727	RET;GSK3A;PDE1C;SHC1;RASGRF1;PDGFA;IRS2;ITPR3;PIK3R1;CSF2RA;FOXO1;PTBP1;PRKAR2B;PRKAR2A;MKNK1;AKT3;FLRT1;AKT1;PIP4K2A;THEM4;PIP5K1B;PIP4K2C;JAK2;JAK1;CHUK;PRKCE;INSR;TSC2;PPP2R5A;BRAF;PTPN11;MTOR;DUSP7;ADCY9;AGO1;ESRP1;PSME4;AGO2;MDM2;NF1;RAPGEF2;TRIB3;SOS1;LAMTOR3	Reactome_2016	330	44	366	Down	Mouse
Constitutive Signaling by AKT1 E17K in Cancer_Homo sapiens_R-HSA-5674400	0.000157612	0.00669851	4.75836	41.6613	GSK3A;CHUK;AKT3;MDM2;AKT1;TSC2;FOXO1;MTOR	Reactome_2016	330	8	25	Down	Mouse
XBP1(S) activates chaperone genes_Homo sapiens_R-HSA-381038	0.000164547	0.00680426	3.36677	29.3323	SEC61A2;SEC61A1;KLHDC3;GSK3A;TATDN2;SHC1;WFS1;CTDSP2;WIPI1;TPP1;ATP6V0D1;EXTL3	Reactome_2016	330	12	53	Down	Mouse
Signaling by FGFR2_Homo sapiens_R-HSA-5654738	0.000191668	0.00771716	1.77121	15.1611	RET;GSK3A;PDE1C;SHC1;RASGRF1;PDGFA;IRS2;ITPR3;PIK3R1;CSF2RA;FOXO1;PTBP1;PRKAR2B;PRKAR2A;MKNK1;AKT3;AKT1;PIP4K2A;THEM4;PIP5K1B;PIP4K2C;JAK2;JAK1;CHUK;PRKCE;INSR;TSC2;PPP2R5A;BRAF;PTPN11;MTOR;DUSP7;ADCY9;AGO1;ESRP1;PSME4;AGO2;MDM2;NF1;RAPGEF2;TRIB3;SOS1;LAMTOR3	Reactome_2016	330	43	361	Down	Mouse
mTOR signalling_Homo sapiens_R-HSA-165159	0.000192275	0.00754309	3.81279	32.6245	RPTOR;RRAGC;RRAGD;EIF4EBP1;AKT1;TSC2;TSC1;LAMTOR1;LAMTOR3;MTOR	Reactome_2016	330	10	39	Down	Mouse
Downstream signaling of activated FGFR2_Homo sapiens_R-HSA-5654696	0.000205846	0.0078736	1.80789	15.3461	RET;GSK3A;PDE1C;SHC1;RASGRF1;PDGFA;IRS2;ITPR3;PIK3R1;CSF2RA;FOXO1;PRKAR2B;PRKAR2A;AKT3;AKT1;PIP4K2A;THEM4;PIP5K1B;PIP4K2C;JAK2;JAK1;CHUK;PRKCE;INSR;TSC2;PPP2R5A;BRAF;PTPN11;MTOR;DUSP7;ADCY9;AGO1;PSME4;AGO2;MDM2;NF1;RAPGEF2;TRIB3;SOS1;LAMTOR3	Reactome_2016	330	40	329	Down	Mouse
Downstream signaling of activated FGFR4_Homo sapiens_R-HSA-5654716	0.000205846	0.00768156	1.80789	15.3461	RET;GSK3A;PDE1C;SHC1;RASGRF1;PDGFA;IRS2;ITPR3;PIK3R1;CSF2RA;FOXO1;PRKAR2B;PRKAR2A;AKT3;AKT1;PIP4K2A;THEM4;PIP5K1B;PIP4K2C;JAK2;JAK1;CHUK;PRKCE;INSR;TSC2;PPP2R5A;BRAF;PTPN11;MTOR;DUSP7;ADCY9;AGO1;PSME4;AGO2;MDM2;NF1;RAPGEF2;TRIB3;SOS1;LAMTOR3	Reactome_2016	330	40	329	Down	Mouse
Downstream signaling of activated FGFR3_Homo sapiens_R-HSA-5654708	0.000205846	0.00749867	1.80789	15.3461	RET;GSK3A;PDE1C;SHC1;RASGRF1;PDGFA;IRS2;ITPR3;PIK3R1;CSF2RA;FOXO1;PRKAR2B;PRKAR2A;AKT3;AKT1;PIP4K2A;THEM4;PIP5K1B;PIP4K2C;JAK2;JAK1;CHUK;PRKCE;INSR;TSC2;PPP2R5A;BRAF;PTPN11;MTOR;DUSP7;ADCY9;AGO1;PSME4;AGO2;MDM2;NF1;RAPGEF2;TRIB3;SOS1;LAMTOR3	Reactome_2016	330	40	329	Down	Mouse
PI3K Cascade_Homo sapiens_R-HSA-109704	0.000218678	0.00778086	2.8234	23.7953	TSC2;IRS2;TSC1;PTPN11;PIK3R1;MTOR;RPTOR;RRAGC;RRAGD;EIF4EBP1;AKT1;THEM4;TRIB3;LAMTOR1;LAMTOR3	Reactome_2016	330	15	79	Down	Mouse
Signaling by ERBB4_Homo sapiens_R-HSA-1236394	0.000219405	0.00762932	1.80241	15.1846	RET;GSK3A;SHC1;RASGRF1;PDGFA;IRS2;PIK3R1;CSF2RA;FOXO1;APH1A;GHR;AKT3;AKT1;PIP4K2A;THEM4;PIP5K1B;PIP4K2C;JAK2;JAK1;SH2B1;STAT5B;CHUK;INSR;TSC2;PPP2R5A;BRAF;PTPN11;PRLR;MTOR;DUSP7;ITCH;AGO1;PSME4;AGO2;MDM2;NF1;RAPGEF2;TRIB3;SOS1;LAMTOR3	Reactome_2016	330	40	330	Down	Mouse
Signaling by PDGF_Homo sapiens_R-HSA-186797	0.000229864	0.00781538	1.75661	14.7169	RET;GSK3A;PDE1C;SHC1;RASGRF1;PDGFA;IRS2;ITPR3;PIK3R1;CSF2RA;FOXO1;PRKAR2B;PRKAR2A;AKT3;AKT1;PIP4K2A;THEM4;PIP5K1B;PIP4K2C;JAK2;JAK1;STAT5B;CHUK;PRKCE;INSR;STAT3;TSC2;PPP2R5A;BRAF;PTPN11;MTOR;DUSP7;ADCY9;AGO1;PSME4;AGO2;RAPGEF1;MDM2;NF1;RAPGEF2;TRIB3;SOS1;LAMTOR3	Reactome_2016	330	43	364	Down	Mouse
PKB-mediated events_Homo sapiens_R-HSA-109703	0.000241059	0.00801784	3.71747	30.9683	RPTOR;RRAGC;RRAGD;EIF4EBP1;AKT1;TSC2;TSC1;LAMTOR1;LAMTOR3;MTOR	Reactome_2016	330	10	40	Down	Mouse
Signaling by EGFR_Homo sapiens_R-HSA-177929	0.000261677	0.00851841	1.75925	14.511	RET;GSK3A;PDE1C;SHC1;RASGRF1;PDGFA;IRS2;ITPR3;PIK3R1;AP2A2;CSF2RA;FOXO1;PRKAR2B;PRKAR2A;AKT3;AKT1;PIP4K2A;THEM4;PIP5K1B;PIP4K2C;JAK2;JAK1;CHUK;PRKCE;INSR;TSC2;PPP2R5A;BRAF;PTPN11;EPN1;MTOR;DUSP7;ADCY9;AGO1;PSME4;AGO2;MDM2;NF1;RAPGEF2;TRIB3;SOS1;LAMTOR3	Reactome_2016	330	42	355	Down	Mouse
Prolactin receptor signaling_Homo sapiens_R-HSA-1170546	0.000269868	0.00860206	5.94796	48.8778	GHR;STAT5B;PTPN11;JAK2;PRLR;SH2B1	Reactome_2016	330	6	15	Down	Mouse
Synthesis of PIPs at the plasma membrane_Homo sapiens_R-HSA-1660499	0.000309056	0.00965011	3.93615	31.8119	PI4K2B;MTMR3;INPPL1;PIP4K2A;PIP5K1B;PIK3R1;PIP4K2C;PIK3C2A;PI4K2A	Reactome_2016	330	9	34	Down	Mouse
Energy dependent regulation of mTOR by LKB1-AMPK_Homo sapiens_R-HSA-380972	0.000377915	0.0115642	4.24854	33.4821	RPTOR;RRAGC;RRAGD;TSC2;TSC1;LAMTOR1;LAMTOR3;MTOR	Reactome_2016	330	8	28	Down	Mouse
Membrane Trafficking_Homo sapiens_R-HSA-199991	0.000419397	0.0125819	1.66401	12.9405	LMAN2L;VPS4B;GOLIM4;AP4E1;KIF12;MIA3;PIK3C2A;GNS;AGPAT3;DYNC2LI1;BLOC1S6;GOLGA4;MAN2A2;BLOC1S1;BNIP1;AKT1;STX4;KIF1B;AP1S3;KIF1A;KIFAP3;SH3D19;SEC24B;SNAPIN;COG7;HIP1R;AP1B1;COG2;DTNBP1;VPS37A;CSNK1D;TPD52L1;DYNLL2;VAMP8;GJD2;GAK;TJP1;RGP1;CTAGE5;TBC1D20;CPD;CHMP4C;CHMP3;CHMP6;RHOQ;PAFAH1B1;SEC22C	Reactome_2016	330	47	420	Down	Mouse
mTORC1-mediated signalling_Homo sapiens_R-HSA-166208	0.000425644	0.0125237	4.73133	36.7241	RPTOR;RRAGC;RRAGD;EIF4EBP1;LAMTOR1;LAMTOR3;MTOR	Reactome_2016	330	7	22	Down	Mouse
Interleukin-6 signaling_Homo sapiens_R-HSA-1059683	0.000447686	0.0129238	6.75904	52.1218	STAT3;PTPN11;JAK2;IL6R;JAK1	Reactome_2016	330	5	11	Down	Mouse
Apoptotic cleavage of cell adhesion proteins_Homo sapiens_R-HSA-351906	0.000447686	0.0126844	6.75904	52.1218	TJP1;DSP;CDH1;CTNNB1;DSG2	Reactome_2016	330	5	11	Down	Mouse
Signaling by the B Cell Receptor (BCR)_Homo sapiens_R-HSA-983705	0.000471933	0.0131283	1.91458	14.6631	GSK3A;SHC1;PDGFA;IRS2;ITPR3;PIK3R1;BCL10;FOXO1;CD79A;AKT3;AKT1;PIP4K2A;THEM4;PIP5K1B;PIP4K2C;IKBKG;CHUK;PRKCB;INSR;TSC2;PPP2R5A;PTPN11;MTOR;STIM1;AGO1;PSME4;AGO2;MDM2;TRIB3;SOS1	Reactome_2016	330	30	233	Down	Mouse
DAP12 signaling_Homo sapiens_R-HSA-2424491	0.000513927	0.0140412	1.72906	13.0949	RET;GSK3A;PDE1C;SHC1;RASGRF1;PDGFA;IRS2;ITPR3;PIK3R1;CSF2RA;FOXO1;PRKAR2B;PRKAR2A;AKT3;AKT1;PIP4K2A;THEM4;PIP5K1B;PIP4K2C;JAK2;JAK1;CHUK;PRKCE;INSR;TSC2;PPP2R5A;BRAF;PTPN11;MTOR;DUSP7;ADCY9;AGO1;PSME4;AGO2;MDM2;NF1;RAPGEF2;TRIB3;SOS1;LAMTOR3	Reactome_2016	330	40	344	Down	Mouse
Role of LAT2/NTAL/LAB on calcium mobilization_Homo sapiens_R-HSA-2730905	0.000536299	0.0143954	2.11116	15.8987	GSK3A;CHUK;SHC1;INSR;TSC2;PDGFA;PPP2R5A;IRS2;PTPN11;PIK3R1;FOXO1;MTOR;AGO1;AKT3;AGO2;MDM2;AKT1;PIP4K2A;THEM4;TRIB3;PIP5K1B;PIP4K2C;SOS1	Reactome_2016	330	23	162	Down	Mouse
PI Metabolism_Homo sapiens_R-HSA-1483255	0.000557998	0.0147196	2.97398	22.2785	PI4K2B;MTMR3;INPP5F;INPPL1;PI4KA;PIP4K2A;PIP5K1B;PIP4K2C;PIK3R1;PNPLA6;PIK3C2A;PI4K2A	Reactome_2016	330	12	60	Down	Mouse
Disease_Homo sapiens_R-HSA-1643685	0.000569527	0.0147691	1.47673	11.0322	RPL5;RPL30;GSK3A;MTRR;CCNT1;ZFYVE9;IRS2;AP2A2;AKT3;FGFR1OP2;AKT1;AP1S3;RPL37;IKBKG;RPL39;KPNA1;RPS12;RPL21;CHUK;NUP133;RPS8;ABCC8;AP1B1;AXIN1;RPL13A;TSC2;PPP2R5A;RPSA;VPS37A;BCR;KAT2B;NUP50;PSME4;RPL37A;CHMP4C;CHMP3;RPL26;SOS1;CHMP6;SEH1L;SHC1;TNKS;VPS4B;SEL1L;PDGFA;PIK3R1;CSF2RA;FOXO1;NUP160;APH1A;SV2A;RAE1;STAT5B;STAT3;CCDC59;PTPN11;ERLIN2;SUPT5H;MTOR;FDX1L;MIB1;CDK9;POMC;RPS28;PC;MDM2;NMT2;TCE…	Reactome_2016	330	72	725	Down	Mouse
SRP-dependent cotranslational protein targeting to membrane_Homo sapiens_R-HSA-1799339	0.000769055	0.0196109	2.36251	16.94	RPL5;SRP19;RPL30;RPL21;RPS8;RPN1;RPL13A;RPSA;SEC61A2;SEC61A1;RPS28;RPL37A;RPL37;RPL26;RPL39;RPS21;RPS12	Reactome_2016	330	17	107	Down	Mouse
Regulation of insulin secretion_Homo sapiens_R-HSA-422356	0.000827919	0.0207658	2.60223	18.467	ABCC8;KCNB1;SLC2A2;CACNA1A;ARL2;ITPR3;CACNA1D;GNG12;ADRA2A;GNAI2;GNG4;PRKAR2B;PRKAR2A;FFAR1	Reactome_2016	330	14	80	Down	Mouse
ChREBP activates metabolic gene expression_Homo sapiens_R-HSA-163765	0.00114446	0.0282423	7.43494	50.3556	ACLY;MLXIPL;FASN;AGPAT1	Reactome_2016	330	4	8	Down	Mouse
Downstream signaling events of B Cell Receptor (BCR)_Homo sapiens_R-HSA-1168372	0.00114514	0.0278104	1.93618	13.1123	GSK3A;PDGFA;IRS2;PIK3R1;BCL10;FOXO1;AKT3;AKT1;PIP4K2A;THEM4;PIP5K1B;PIP4K2C;IKBKG;CHUK;PRKCB;INSR;TSC2;PPP2R5A;PTPN11;MTOR;AGO1;PSME4;AGO2;MDM2;TRIB3	Reactome_2016	330	25	192	Down	Mouse
Selenoamino acid metabolism_Homo sapiens_R-HSA-2408522	0.00117231	0.0280255	2.27737	15.3695	RPL5;RPL30;RPL21;RPS8;SARS;RPL13A;RPSA;PAPSS2;RPS28;RPL37A;RPL37;RPL26;IARS;SCLY;RPL39;RPS21;RPS12	Reactome_2016	330	17	111	Down	Mouse
DAP12 interactions_Homo sapiens_R-HSA-2172127	0.00117915	0.0277553	1.65681	11.1718	RET;GSK3A;PDE1C;SHC1;RASGRF1;PDGFA;IRS2;ITPR3;PIK3R1;CSF2RA;FOXO1;PRKAR2B;PRKAR2A;AKT3;AKT1;PIP4K2A;THEM4;PIP5K1B;PIP4K2C;JAK2;JAK1;CHUK;PRKCE;INSR;TSC2;PPP2R5A;BRAF;PTPN11;MTOR;DUSP7;ADCY9;AGO1;PSME4;AGO2;MDM2;NF1;RAPGEF2;TRIB3;SOS1;LAMTOR3	Reactome_2016	330	40	359	Down	Mouse
VEGFR2 mediated vascular permeability_Homo sapiens_R-HSA-5218920	0.00164809	0.0382058	3.85516	24.7044	CTNND1;AKT3;THEM4;AKT1;CTNNB1;TRIB3;MTOR	Reactome_2016	330	7	27	Down	Mouse
Nuclear Envelope Breakdown_Homo sapiens_R-HSA-2980766	0.00185141	0.0422784	2.91566	18.3448	NEK9;SEH1L;NUP133;PRKCB;NUP50;NEK7;LPIN1;LEMD2;RAE1;NUP160	Reactome_2016	330	10	51	Down	Mouse
Apoptotic execution phase_Homo sapiens_R-HSA-75153	0.00185141	0.0416567	2.91566	18.3448	DSP;TJP1;DFFA;GSN;STK24;CDH1;CTNNB1;DSG2;MAPT;KPNA1	Reactome_2016	330	10	51	Down	Mouse
Influenza Life Cycle_Homo sapiens_R-HSA-168255	0.00190063	0.0421443	2.07741	13.0162	RPL5;RPL30;SEH1L;RPL21;NUP133;RPS8;RPL13A;RPSA;NUP160;RPS28;NUP50;RPL37A;RPL37;RPL26;RPL39;RPS21;RAE1;KPNA1;RPS12	Reactome_2016	330	19	136	Down	Mouse
Selenocysteine synthesis_Homo sapiens_R-HSA-2408557	0.00191565	0.0418707	2.39286	14.9738	RPL5;RPL30;RPL21;RPS8;SARS;RPL13A;RPSA;RPS28;RPL37A;RPL37;RPL26;RPL39;RPS21;RPS12	Reactome_2016	330	14	87	Down	Mouse
MAPK1 (ERK2) activation_Homo sapiens_R-HSA-112411	0.00195055	0.042033	6.60884	41.2368	PTPN11;JAK2;IL6R;JAK1	Reactome_2016	330	4	9	Down	Mouse
Signaling by Insulin receptor_Homo sapiens_R-HSA-74752	0.00195457	0.0415346	1.67346	10.4383	RET;ATP6V1A;SHC1;RASGRF1;PDGFA;IRS2;PIK3R1;CSF2RA;RPTOR;EIF4EBP1;AKT1;THEM4;ATP6V1E1;JAK2;ATP6V1C1;JAK1;ATP6V0E1;INSR;TSC2;PPP2R5A;BRAF;TSC1;PTPN11;MTOR;DUSP7;RRAGC;RRAGD;PSME4;NF1;RAPGEF2;TRIB3;LAMTOR1;ATP6V0D1;SOS1;LAMTOR3	Reactome_2016	330	35	311	Down	Mouse
Signaling by SCF-KIT_Homo sapiens_R-HSA-1433557	0.00223176	0.0467753	1.64713	10.0556	RET;GSK3A;SHC1;RASGRF1;PDGFA;IRS2;PIK3R1;CSF2RA;FOXO1;AKT3;AKT1;PIP4K2A;THEM4;PIP5K1B;PIP4K2C;JAK2;JAK1;STAT5B;CHUK;INSR;STAT3;TSC2;PPP2R5A;BRAF;PTPN11;MTOR;DUSP7;AGO1;PSME4;AGO2;MDM2;NF1;RAPGEF2;TRIB3;SOS1;LAMTOR3	Reactome_2016	330	36	325	Down	Mouse
Influenza Viral RNA Transcription and Replication_Homo sapiens_R-HSA-168273	0.00229315	0.0474125	2.09108	12.7092	RPL5;RPL30;SEH1L;RPL21;NUP133;RPS8;RPL13A;RPSA;NUP160;RPS28;NUP50;RPL37A;RPL37;RPL26;RPL39;RPS21;RAE1;RPS12	Reactome_2016	330	18	128	Down	Mouse
Nonsense Mediated Decay (NMD) independent of the Exon Junction Complex (EJC)_Homo sapiens_R-HSA-975956	0.00238584	0.048671	2.33908	14.1239	RPL5;UPF1;RPL30;RPL21;RPS8;RPL13A;RPSA;RPS28;RPL37A;RPL37;RPL26;RPL39;RPS21;RPS12	Reactome_2016	330	14	89	Down	Mouse
Transferrin endocytosis and recycling_Homo sapiens_R-HSA-917977	0.00257425	0.0518238	3.58928	21.4	ATP6V1A;ATP6V0E1;ATP6V1E1;MCOLN1;ATP6V0D1;STEAP2;ATP6V1C1	Reactome_2016	330	7	29	Down	Mouse
CD28 dependent PI3K/Akt signaling_Homo sapiens_R-HSA-389357	0.00267769	0.0532061	4.05542	24.0195	AKT3;THEM4;AKT1;TRIB3;PIK3R1;MTOR	Reactome_2016	330	6	22	Down	Mouse
Apoptotic cleavage of cellular proteins_Homo sapiens_R-HSA-111465	0.00273563	0.0536604	3.21511	18.9736	DSP;TJP1;GSN;STK24;CDH1;CTNNB1;DSG2;MAPT	Reactome_2016	330	8	37	Down	Mouse
Translation_Homo sapiens_R-HSA-72766	0.00278747	0.0539852	1.96952	11.5859	RPL5;SRP19;RPL30;RPL21;RPS8;RPN1;RPL13A;RPSA;SEC61A2;SEC61A1;RPS28;EIF5;RPL37A;EIF4EBP1;RPL37;RPL26;EIF3C;RPL39;RPS21;RPS12	Reactome_2016	330	20	151	Down	Mouse
Signal attenuation_Homo sapiens_R-HSA-74749	0.00307859	0.058878	5.94796	34.3987	SHC1;INSR;IRS2;SOS1	Reactome_2016	330	4	10	Down	Mouse
MAPK3 (ERK1) activation_Homo sapiens_R-HSA-110056	0.00307859	0.0581511	5.94796	34.3987	PTPN11;JAK2;IL6R;JAK1	Reactome_2016	330	4	10	Down	Mouse
IRAK1 recruits IKK complex_Homo sapiens_R-HSA-937039	0.00307859	0.057442	5.94796	34.3987	CHUK;IRAK1;TRAF6;IKBKG	Reactome_2016	330	4	10	Down	Mouse
IRAK1 recruits IKK complex upon TLR7/8 or 9 stimulation_Homo sapiens_R-HSA-975144	0.00307859	0.0567499	5.94796	34.3987	CHUK;IRAK1;TRAF6;IKBKG	Reactome_2016	330	4	10	Down	Mouse
Immune System_Homo sapiens_R-HSA-168256	0.00328295	0.0597965	1.25918	7.20128	CYFIP2;CNTFR;NCKAP1;UBE3C;INPPL1;IRS2;HERC3;CDH1;RPS6KA2;AKT3;AKT1;TRIM25;PIP4K2A;FBXO6;PIP4K2C;AP1S3;ATP6V1E1;KIFAP3;IL6R;KPNA1;AREL1;ATP6V0E1;ANAPC7;PRKCB;IL1R1;FBXO2;PRKCE;AP1B1;FLT3LG;TSC2;PRLR;CDC34;ADCY9;STIM1;PSME4;MAPKAPK2;TRIB3;ATP6V0D1;SQSTM1;ATP6V1A;SEH1L;PDE1C;SHC1;CUL2;UBR4;PDGFA;ITPR3;PIK3R1;BCL10;CSF2RA;FOXO1;NUP160;UBE2J1;DYNC2LI1;SOCS2;CD79A;IRAK1;PRKAR2B;PRKAR2A;RNF217;ABL1;THEM…	Reactome_2016	330	131	1547	Down	Mouse
Glycerophospholipid biosynthesis_Homo sapiens_R-HSA-1483206	0.0033286	0.0599147	2.18675	12.4758	CDS1;AGPAT5;PLA2G2F;SLC44A3;LPGAT1;CHKA;DDHD2;MBOAT2;AGPAT1;LCLAT1;AGPAT3;ETNK1;CEPT1;CDIPT;LPIN1	Reactome_2016	330	15	102	Down	Mouse
Regulation of TP53 Activity through Acetylation_Homo sapiens_R-HSA-6804758	0.00341926	0.0608311	3.8791	22.0268	MBD3;ING5;BRD1;AKT3;AKT1;CHD3	Reactome_2016	330	6	23	Down	Mouse
Viral mRNA Translation_Homo sapiens_R-HSA-192823	0.00388175	0.0682653	2.30129	12.7756	RPL5;RPL30;RPL21;RPS8;RPL13A;RPSA;RPS28;RPL37A;RPL37;RPL26;RPL39;RPS21;RPS12	Reactome_2016	330	13	84	Down	Mouse
Peptide chain elongation_Homo sapiens_R-HSA-156902	0.00388175	0.0674896	2.30129	12.7756	RPL5;RPL30;RPL21;RPS8;RPL13A;RPSA;RPS28;RPL37A;RPL37;RPL26;RPL39;RPS21;RPS12	Reactome_2016	330	13	84	Down	Mouse
Cap-dependent Translation Initiation_Homo sapiens_R-HSA-72737	0.00398528	0.0685111	2.087	11.531	RPL5;RPL30;RPL21;RPS8;RPL13A;RPSA;RPS28;EIF5;RPL37A;EIF4EBP1;RPL37;RPL26;EIF3C;RPL39;RPS21;RPS12	Reactome_2016	330	16	114	Down	Mouse
Eukaryotic Translation Initiation_Homo sapiens_R-HSA-72613	0.00398528	0.0677498	2.087	11.531	RPL5;RPL30;RPL21;RPS8;RPL13A;RPSA;RPS28;EIF5;RPL37A;EIF4EBP1;RPL37;RPL26;EIF3C;RPL39;RPS21;RPS12	Reactome_2016	330	16	114	Down	Mouse
G beta:gamma signalling through PI3Kgamma_Homo sapiens_R-HSA-392451	0.00423038	0.0711261	2.7881	15.2383	SHC1;GNG4;AKT3;AKT1;PIK3R1;JAK2;GNG12;CSF2RA;JAK1	Reactome_2016	330	9	48	Down	Mouse
activated TAK1 mediates p38 MAPK activation_Homo sapiens_R-HSA-450302	0.00426977	0.071008	4.3735	23.8627	IRAK1;TRAF6;MAPKAPK2;IKBKG;MAPK14	Reactome_2016	330	5	17	Down	Mouse
Influenza Infection_Homo sapiens_R-HSA-168254	0.00459841	0.0756513	1.92196	10.3441	RPL5;RPL30;SEH1L;RPL21;NUP133;RPS8;RPL13A;RPSA;NUP160;RPS28;NUP50;RPL37A;RPL37;RPL26;RPL39;RPS21;RAE1;KPNA1;RPS12	Reactome_2016	330	19	147	Down	Mouse
Nonsense-Mediated Decay (NMD)_Homo sapiens_R-HSA-927802	0.00481783	0.0784178	2.10423	11.227	RPL5;UPF1;RPL30;RPL21;RPS8;RPL13A;RPSA;SMG7;RPS28;RPL37A;RPL37;RPL26;RPL39;RPS21;RPS12	Reactome_2016	330	15	106	Down	Mouse
Nonsense Mediated Decay (NMD) enhanced by the Exon Junction Complex (EJC)_Homo sapiens_R-HSA-975957	0.00481783	0.0775924	2.10423	11.227	RPL5;UPF1;RPL30;RPL21;RPS8;RPL13A;RPSA;SMG7;RPS28;RPL37A;RPL37;RPL26;RPL39;RPS21;RPS12	Reactome_2016	330	15	106	Down	Mouse
Formation of a pool of free 40S subunits_Homo sapiens_R-HSA-72689	0.00483562	0.0770678	2.16853	11.562	RPL5;RPL30;RPL21;RPS8;RPL13A;RPSA;RPS28;RPL37A;RPL37;RPL26;EIF3C;RPL39;RPS21;RPS12	Reactome_2016	330	14	96	Down	Mouse
Adaptive Immune System_Homo sapiens_R-HSA-1280218	0.00484723	0.0764563	1.366	7.27989	GSK3A;ITGB5;UBE3C;RNF14;IRS2;PTPRJ;AP2A2;SEC61A2;SEC61A1;HERC3;CDH1;AKT3;ARIH2;AKT1;PIP4K2A;ITGAV;FBXO6;PIP4K2C;AP1S3;IKBKG;KIFAP3;AREL1;ANAPC7;CHUK;PRKCB;FBXO2;AP1B1;TSC2;PPP2R5A;DYNLL2;TAPBP;CDC34;STIM1;TRAF6;PSME4;TRIB3;SOS1;RAB7A;SHC1;CUL2;UBR4;PDGFA;ITPR3;BCL10;PIK3R1;FOXO1;UBE2J1;DYNC2LI1;CD79A;ZNRF2;RNF217;THEM4;PIP5K1B;RAP1GAP2;CD74;SEC24B;TRIM41;INSR;PTPN11;MTOR;ITCH;AGO1;AGO2;RNF182;MDM…	Reactome_2016	330	70	762	Down	Mouse
GTP hydrolysis and joining of the 60S ribosomal subunit_Homo sapiens_R-HSA-72706	0.00526413	0.0821848	2.08456	10.9374	RPL5;RPL30;RPL21;RPS8;RPL13A;RPSA;RPS28;EIF5;RPL37A;RPL37;RPL26;EIF3C;RPL39;RPS21;RPS12	Reactome_2016	330	15	107	Down	Mouse
Eukaryotic Translation Termination_Homo sapiens_R-HSA-72764	0.00527099	0.0814608	2.22194	11.6553	RPL5;RPL30;RPL21;RPS8;RPL13A;RPSA;RPS28;RPL37A;RPL37;RPL26;RPL39;RPS21;RPS12	Reactome_2016	330	13	87	Down	Mouse
Signaling by cytosolic FGFR1 fusion mutants_Homo sapiens_R-HSA-1839117	0.0055888	0.0855086	4.13052	21.425	BCR;STAT5B;STAT3;FGFR1OP2;PIK3R1	Reactome_2016	330	5	18	Down	Mouse
Vesicle-mediated transport_Homo sapiens_R-HSA-5653656	0.00614547	0.0930947	1.45072	7.38713	LMAN2L;VPS4B;GOLIM4;AP4E1;KIF12;MIA3;PIK3C2A;GNS;AGPAT3;DYNC2LI1;BLOC1S6;GOLGA4;HSPH1;MAN2A2;BLOC1S1;BNIP1;AKT1;STX4;KIF1B;AP1S3;KIF1A;KIFAP3;SH3D19;SEC24B;SNAPIN;COG7;HIP1R;AP1B1;COG2;DTNBP1;VPS37A;CSNK1D;TPD52L1;DYNLL2;VAMP8;GJD2;GAK;TJP1;RGP1;CTAGE5;TBC1D20;CPD;CHMP4C;CHMP3;CHMP6;RHOQ;PAFAH1B1;SEC22C	Reactome_2016	330	48	492	Down	Mouse
Eukaryotic Translation Elongation_Homo sapiens_R-HSA-156842	0.00640003	0.0960004	2.17201	10.9718	RPL5;RPL30;RPL21;RPS8;RPL13A;RPSA;RPS28;RPL37A;RPL37;RPL26;RPL39;RPS21;RPS12	Reactome_2016	330	13	89	Down	Mouse
Fc epsilon receptor (FCERI) signaling_Homo sapiens_R-HSA-2454202	0.0064041	0.0951289	1.50581	7.60558	RET;GSK3A;SHC1;RASGRF1;PDGFA;IRS2;ITPR3;BCL10;PIK3R1;CSF2RA;FOXO1;AKT3;AKT1;PIP4K2A;THEM4;PIP5K1B;PIP4K2C;IKBKG;JAK2;JAK1;CHUK;INSR;NFATC2;TSC2;PPP2R5A;BRAF;PTPN11;MTOR;DUSP7;CDC34;AGO1;TRAF6;PSME4;AGO2;MDM2;NF1;RAPGEF2;TRIB3;SOS1;LAMTOR3	Reactome_2016	330	40	395	Down	Mouse
G-protein beta:gamma signalling_Homo sapiens_R-HSA-397795	0.00640727	0.0942608	2.6241	13.2525	SHC1;GNG4;AKT3;AKT1;PIK3R1;JAK2;GNG12;CSF2RA;JAK1	Reactome_2016	330	9	51	Down	Mouse
Insulin receptor recycling_Homo sapiens_R-HSA-77387	0.00656017	0.095591	3.43151	17.2493	ATP6V1A;ATP6V0E1;INSR;ATP6V1E1;ATP6V0D1;ATP6V1C1	Reactome_2016	330	6	26	Down	Mouse
Nuclear Pore Complex (NPC) Disassembly_Homo sapiens_R-HSA-3301854	0.00661482	0.095478	3.06145	15.3637	NEK9;SEH1L;NUP133;NUP50;NEK7;RAE1;NUP160	Reactome_2016	330	7	34	Down	Mouse
Negative regulation of the PI3K/AKT network_Homo sapiens_R-HSA-199418	0.00703241	0.100557	2.14787	10.6475	INSR;PPP2R5A;PDGFA;IRS2;PTPN11;PIK3R1;AKT3;AKT1;PIP4K2A;THEM4;TRIB3;PIP5K1B;PIP4K2C	Reactome_2016	330	13	90	Down	Mouse
Iron uptake and transport_Homo sapiens_R-HSA-917937	0.00718877	0.101841	2.76649	13.6533	ATP6V1A;ATP6V0E1;HMOX1;ATP6V1E1;MCOLN1;ATP6V0D1;STEAP2;ATP6V1C1	Reactome_2016	330	8	43	Down	Mouse
Interleukin-6 family signaling_Homo sapiens_R-HSA-6783589	0.00796362	0.111783	3.30442	15.9698	CNTFR;STAT3;PTPN11;JAK2;IL6R;JAK1	Reactome_2016	330	6	27	Down	Mouse
Synthesis of PE_Homo sapiens_R-HSA-1483213	0.00890923	0.123919	4.57535	21.5987	CHKA;ETNK1;CEPT1;LPIN1	Reactome_2016	330	4	13	Down	Mouse
Synthesis of PA_Homo sapiens_R-HSA-1483166	0.00957057	0.131919	3.1864	14.8138	AGPAT5;PLA2G2F;DDHD2;AGPAT1;LCLAT1;AGPAT3	Reactome_2016	330	6	28	Down	Mouse
Insulin receptor signalling cascade_Homo sapiens_R-HSA-74751	0.0109806	0.150003	1.55434	7.01261	RET;SHC1;RASGRF1;PDGFA;IRS2;PIK3R1;CSF2RA;RPTOR;EIF4EBP1;AKT1;THEM4;JAK2;JAK1;INSR;TSC2;PPP2R5A;BRAF;TSC1;PTPN11;MTOR;DUSP7;RRAGC;RRAGD;PSME4;NF1;RAPGEF2;TRIB3;LAMTOR1;SOS1;LAMTOR3	Reactome_2016	330	30	287	Down	Mouse
Infectious disease_Homo sapiens_R-HSA-5663205	0.0113303	0.15341	1.49553	6.70041	RPL5;RPL30;SEH1L;CCNT1;VPS4B;AP2A2;NUP160;SV2A;AP1S3;RPL37;RPL39;RAE1;RPS12;KPNA1;RPL21;NUP133;RPS8;AP1B1;RPL13A;RPSA;VPS37A;SUPT5H;CDK9;RPS28;NUP50;PSME4;RPL37A;CHMP4C;NMT2;TCEA1;CHMP3;RPL26;CHMP6;RPS21;TAF1	Reactome_2016	330	35	348	Down	Mouse
L13a-mediated translational silencing of Ceruloplasmin expression_Homo sapiens_R-HSA-156827	0.0114885	0.154188	1.96395	8.77179	RPL5;RPL30;RPL21;RPS8;RPL13A;RPSA;RPS28;RPL37A;RPL37;RPL26;EIF3C;RPL39;RPS21;RPS12	Reactome_2016	330	14	106	Down	Mouse
3' -UTR-mediated translational regulation_Homo sapiens_R-HSA-157279	0.0114885	0.152847	1.96395	8.77179	RPL5;RPL30;RPL21;RPS8;RPL13A;RPSA;RPS28;RPL37A;RPL37;RPL26;EIF3C;RPL39;RPS21;RPS12	Reactome_2016	330	14	106	Down	Mouse
IGF1R signaling cascade_Homo sapiens_R-HSA-2428924	0.0114951	0.151616	1.54895	6.91735	RET;SHC1;RASGRF1;PDGFA;IRS2;PIK3R1;CSF2RA;IGF1R;RPTOR;EIF4EBP1;AKT1;THEM4;JAK2;JAK1;TSC2;PPP2R5A;BRAF;TSC1;PTPN11;MTOR;DUSP7;RRAGC;RRAGD;PSME4;NF1;RAPGEF2;TRIB3;LAMTOR1;SOS1;LAMTOR3	Reactome_2016	330	30	288	Down	Mouse
Signaling by Type 1 Insulin-like Growth Factor 1 Receptor (IGF1R)_Homo sapiens_R-HSA-2404192	0.0114951	0.15032	1.54895	6.91735	RET;SHC1;RASGRF1;PDGFA;IRS2;PIK3R1;CSF2RA;IGF1R;RPTOR;EIF4EBP1;AKT1;THEM4;JAK2;JAK1;TSC2;PPP2R5A;BRAF;TSC1;PTPN11;MTOR;DUSP7;RRAGC;RRAGD;PSME4;NF1;RAPGEF2;TRIB3;LAMTOR1;SOS1;LAMTOR3	Reactome_2016	330	30	288	Down	Mouse
IRS-related events triggered by IGF1R_Homo sapiens_R-HSA-2428928	0.0114951	0.149046	1.54895	6.91735	RET;SHC1;RASGRF1;PDGFA;IRS2;PIK3R1;CSF2RA;IGF1R;RPTOR;EIF4EBP1;AKT1;THEM4;JAK2;JAK1;TSC2;PPP2R5A;BRAF;TSC1;PTPN11;MTOR;DUSP7;RRAGC;RRAGD;PSME4;NF1;RAPGEF2;TRIB3;LAMTOR1;SOS1;LAMTOR3	Reactome_2016	330	30	288	Down	Mouse
Synthesis of PIPs at the early endosome membrane_Homo sapiens_R-HSA-1660516	0.0118184	0.151951	4.24854	18.8554	PI4K2B;INPP5F;PIK3C2A;PI4K2A	Reactome_2016	330	4	14	Down	Mouse
Cellular response to heat stress_Homo sapiens_R-HSA-3371556	0.0119325	0.15214	2.01363	8.91734	HSPA9;SEH1L;NUP133;RPS19BP1;NUP160;MTOR;RPTOR;HSPH1;BAG3;NUP50;MAPKAPK2;RAE1;TNFRSF21	Reactome_2016	330	13	96	Down	Mouse
Late Phase of HIV Life Cycle_Homo sapiens_R-HSA-162599	0.012016	0.151938	1.85874	8.21843	SEH1L;CCNT1;NUP133;VPS4B;VPS37A;SUPT5H;NUP160;CDK9;NUP50;CHMP4C;NMT2;CHMP3;TCEA1;CHMP6;RAE1;TAF1	Reactome_2016	330	16	128	Down	Mouse
PI3K/AKT Signaling in Cancer_Homo sapiens_R-HSA-2219528	0.0122598	0.15375	2.07487	9.13239	GSK3A;CHUK;AKT3;MDM2;AKT1;TSC2;PDGFA;IRS2;PTPN11;PIK3R1;FOXO1;MTOR	Reactome_2016	330	12	86	Down	Mouse
Signaling by FGFR1 in disease_Homo sapiens_R-HSA-5655302	0.012286	0.152825	2.73919	12.0505	BCR;STAT5B;FGFR1OP2;STAT3;PIK3R1;ERLIN2;SOS1	Reactome_2016	330	7	38	Down	Mouse
Transport of Ribonucleoproteins into the Host Nucleus_Homo sapiens_R-HSA-168271	0.0134532	0.165995	2.97398	12.8135	SEH1L;NUP133;NUP50;RAE1;NUP160;KPNA1	Reactome_2016	330	6	30	Down	Mouse
Signaling by VEGF_Homo sapiens_R-HSA-194138	0.0135637	0.166019	1.49606	6.43358	CYFIP2;RET;NCKAP1;SHC1;CTNND1;RASGRF1;PDGFA;IRS2;ITPR3;PIK3R1;SHB;CSF2RA;AKT3;AKT1;THEM4;ITGAV;JAK2;JAK1;PRKCB;VEGFB;PPP2R5A;BRAF;MAPK14;MTOR;DUSP7;PSME4;MAPKAPK2;NF1;RAPGEF2;CTNNB1;TRIB3;SOS1;LAMTOR3	Reactome_2016	330	33	328	Down	Mouse
HIV Life Cycle_Homo sapiens_R-HSA-162587	0.0138029	0.167607	1.79282	7.67844	SEH1L;CCNT1;NUP133;VPS4B;VPS37A;SUPT5H;NUP160;CDK9;NUP50;CHMP4C;NMT2;CHMP3;TCEA1;CHMP6;RAE1;KPNA1;TAF1	Reactome_2016	330	17	141	Down	Mouse
Nuclear signaling by ERBB4_Homo sapiens_R-HSA-1251985	0.0141272	0.170193	2.66895	11.3688	APH1A;GHR;STAT5B;PTPN11;JAK2;PRLR;SH2B1	Reactome_2016	330	7	39	Down	Mouse
Transmission across Chemical Synapses_Homo sapiens_R-HSA-112315	0.0151808	0.181458	1.62089	6.78783	UNC13B;CHRNB2;PRKCB;CACNA2D1;GAD1;RASGRF1;CACNA1B;CACNA1A;BRAF;GNG12;AP2A2;SYN1;GNAI2;ADCY9;ALDH5A1;RRAS;GNG4;RPS6KA2;DNAJC5;NAAA;PPFIA1;MDM2;GLUL	Reactome_2016	330	23	211	Down	Mouse
Asparagine N-linked glycosylation_Homo sapiens_R-HSA-446203	0.0157321	0.18659	1.55014	6.43627	LMAN2L;RPN1;SEL1L;MIA3;MAGT1;FUOM;MANEA;DYNC2LI1;GANAB;MAN2A2;AMDHD2;ST3GAL5;UGGT1;ST3GAL3;SEC24B;COG7;PMM1;COG2;ALG2;MOGS;CSNK1D;ALG11;DYNLL2;CTAGE5;TBC1D20;B4GALT6;SEC22C	Reactome_2016	330	27	259	Down	Mouse
FGFR1 mutant receptor activation_Homo sapiens_R-HSA-1839124	0.0157567	0.185444	2.87804	11.9453	BCR;STAT5B;FGFR1OP2;STAT3;PIK3R1;ERLIN2	Reactome_2016	330	6	31	Down	Mouse
NOD1/2 Signaling Pathway_Homo sapiens_R-HSA-168638	0.0157567	0.184028	2.87804	11.9453	ITCH;IRAK1;CHUK;TRAF6;IKBKG;MAPK14	Reactome_2016	330	6	31	Down	Mouse
Adherens junctions interactions_Homo sapiens_R-HSA-418990	0.0157567	0.182634	2.87804	11.9453	CDH1;CTNND1;CTNNB1;PVRL3;MLLT4;PVRL2	Reactome_2016	330	6	31	Down	Mouse
VEGFA-VEGFR2 Pathway_Homo sapiens_R-HSA-4420097	0.0161227	0.185472	1.48699	6.13758	CYFIP2;RET;NCKAP1;SHC1;CTNND1;RASGRF1;PDGFA;IRS2;ITPR3;PIK3R1;SHB;CSF2RA;AKT3;AKT1;THEM4;ITGAV;JAK2;JAK1;PRKCB;PPP2R5A;BRAF;MAPK14;MTOR;DUSP7;PSME4;MAPKAPK2;NF1;RAPGEF2;CTNNB1;TRIB3;SOS1;LAMTOR3	Reactome_2016	330	32	320	Down	Mouse
IRS-mediated signalling_Homo sapiens_R-HSA-112399	0.016428	0.187573	1.5184	6.23877	RET;SHC1;RASGRF1;PDGFA;IRS2;PIK3R1;CSF2RA;RPTOR;EIF4EBP1;AKT1;THEM4;JAK2;JAK1;TSC2;PPP2R5A;BRAF;TSC1;PTPN11;MTOR;DUSP7;RRAGC;RRAGD;PSME4;NF1;RAPGEF2;TRIB3;LAMTOR1;SOS1;LAMTOR3	Reactome_2016	330	29	284	Down	Mouse
RAF-independent MAPK1/3 activation_Homo sapiens_R-HSA-112409	0.0165989	0.188121	3.23258	13.2485	PTPN11;JAK2;IL6R;DUSP7;JAK1	Reactome_2016	330	5	23	Down	Mouse
Regulation of HSF1-mediated heat shock response_Homo sapiens_R-HSA-3371453	0.0178143	0.200411	2.04461	8.23518	HSPA9;SEH1L;HSPH1;NUP133;RPS19BP1;BAG3;NUP50;MAPKAPK2;RAE1;TNFRSF21;NUP160	Reactome_2016	330	11	80	Down	Mouse
Vpr-mediated nuclear import of PICs_Homo sapiens_R-HSA-180910	0.0183189	0.204584	2.7881	11.1519	SEH1L;NUP133;NUP50;RAE1;NUP160;KPNA1	Reactome_2016	330	6	32	Down	Mouse
DAG and IP3 signaling_Homo sapiens_R-HSA-1489509	0.0183189	0.203101	2.7881	11.1519	ADCY9;PDE1C;PRKAR2B;PRKAR2A;PRKCE;ITPR3	Reactome_2016	330	6	32	Down	Mouse
Transcriptional Regulation by TP53_Homo sapiens_R-HSA-3700989	0.0184626	0.203221	1.45281	5.79961	CCNT1;CHD3;NOC2L;RPTOR;ING5;AKT3;SESN2;TP53INP1;AKT1;MBD3;PLK3;SURF1;BRD1;GPX2;TSC2;TSC1;SUPT5H;MAPK14;MTOR;HIPK2;CDK9;COX7A2L;RRAGC;RRM2B;AGO1;RRAGD;AGO2;MDM2;TCEA1;TMEM219;MDM4;LAMTOR1;LAMTOR3;TAF1	Reactome_2016	330	34	348	Down	Mouse
AKT phosphorylates targets in the nucleus_Homo sapiens_R-HSA-198693	0.0187544	0.204958	4.95663	19.7092	AKT3;AKT1;FOXO1	Reactome_2016	330	3	9	Down	Mouse
SHC-related events triggered by IGF1R_Homo sapiens_R-HSA-2428933	0.0187544	0.203505	4.95663	19.7092	SHC1;SOS1;IGF1R	Reactome_2016	330	3	9	Down	Mouse
Small interfering RNA (siRNA) biogenesis_Homo sapiens_R-HSA-426486	0.0187544	0.202072	4.95663	19.7092	AGO1;AGO2;TARBP2	Reactome_2016	330	3	9	Down	Mouse
Diseases of signal transduction_Homo sapiens_R-HSA-5663202	0.0194918	0.208549	1.49732	5.89607	GSK3A;ZFYVE9;SHC1;TNKS;SEL1L;PDGFA;IRS2;PIK3R1;FOXO1;APH1A;AKT3;FGFR1OP2;AKT1;STAT5B;CHUK;STAT3;AXIN1;TSC2;PPP2R5A;PTPN11;ERLIN2;MTOR;MIB1;BCR;KAT2B;PSME4;MDM2;CTNNB1;SOS1	Reactome_2016	330	29	288	Down	Mouse
Cytosolic tRNA aminoacylation_Homo sapiens_R-HSA-379716	0.0198346	0.210743	3.09789	12.1448	NARS;WARS;SARS;IARS;AARS	Reactome_2016	330	5	24	Down	Mouse
Neuronal System_Homo sapiens_R-HSA-112316	0.0201448	0.212562	1.48205	5.78712	KCNC3;RASGRF1;CACNA1B;CACNA1A;AP2A2;PTPRF;GNAI2;RRAS;GNG4;RPS6KA2;PPFIA1;GLUL;UNC13B;CHRNB2;PRKCB;KCNB1;ABCC8;CACNA2D1;KCNB2;GAD1;BRAF;GNG12;SYN1;GJD2;ADCY9;ALDH5A1;DNAJC5;NAAA;MDM2;HCN2	Reactome_2016	330	30	301	Down	Mouse
Platelet activation, signaling and aggregation_Homo sapiens_R-HSA-76002	0.0206433	0.21633	1.52813	5.92971	SHC1;PDGFA;ITPR3;PIK3R1;CSF2RA;GNAI2;GNA13;CYB5R1;GNG4;AKT3;PSAP;CDC37L1;AKT1;STX4;JAK2;JAK1;PRKCB;PRKCE;VEGFB;PTPN11;ACTN4;GNG12;MAPK14;ADRA2A;TMX3;SOS1	Reactome_2016	330	26	253	Down	Mouse
Glucose transport_Homo sapiens_R-HSA-70153	0.0208208	0.216707	2.47831	9.59554	G6PC2;SEH1L;NUP133;NUP50;SLC2A2;RAE1;NUP160	Reactome_2016	330	7	42	Down	Mouse
CD28 co-stimulation_Homo sapiens_R-HSA-389356	0.0211521	0.218667	2.70362	10.4252	AKT3;THEM4;AKT1;TRIB3;PIK3R1;MTOR	Reactome_2016	330	6	33	Down	Mouse
Glucagon signaling in metabolic regulation_Homo sapiens_R-HSA-163359	0.0211521	0.217199	2.70362	10.4252	ADCY9;GNG4;PRKAR2B;PRKAR2A;GCGR;GNG12	Reactome_2016	330	6	33	Down	Mouse
Budding and maturation of HIV virion_Homo sapiens_R-HSA-162588	0.023457	0.239262	2.97398	11.1601	VPS4B;CHMP4C;CHMP3;VPS37A;CHMP6	Reactome_2016	330	5	25	Down	Mouse
N-glycan trimming in the ER and Calnexin/Calreticulin cycle_Homo sapiens_R-HSA-532668	0.0239255	0.242424	3.4988	13.0603	GANAB;SEL1L;MOGS;UGGT1	Reactome_2016	330	4	17	Down	Mouse
EGFR interacts with phospholipase C-gamma_Homo sapiens_R-HSA-212718	0.0242672	0.244268	2.6241	9.75805	ADCY9;PDE1C;PRKAR2B;PRKAR2A;PRKCE;ITPR3	Reactome_2016	330	6	34	Down	Mouse
PLC-gamma1 signalling_Homo sapiens_R-HSA-167021	0.0242672	0.242672	2.6241	9.75805	ADCY9;PDE1C;PRKAR2B;PRKAR2A;PRKCE;ITPR3	Reactome_2016	330	6	34	Down	Mouse
GPVI-mediated activation cascade_Homo sapiens_R-HSA-114604	0.0243618	0.242036	2.24451	8.33777	SHC1;AKT3;AKT1;PTPN11;PIK3R1;JAK2;CSF2RA;JAK1	Reactome_2016	330	8	53	Down	Mouse
Mitochondrial translation termination_Homo sapiens_R-HSA-5419276	0.0247982	0.244782	1.94725	7.19895	MRPS17;MRPL30;MRPL42;MRPS26;GFM2;ICT1;MRPS12;MRPS18B;MRPL39;AURKAIP1;MRPL54	Reactome_2016	330	11	84	Down	Mouse
ATF6-alpha activates chaperone genes_Homo sapiens_R-HSA-381183	0.0254726	0.249827	4.46097	16.3724	DDIT3;ATF6;ATF4	Reactome_2016	330	3	10	Down	Mouse
Interleukin-1 signaling_Homo sapiens_R-HSA-446652	0.0263455	0.256743	2.36566	8.60264	IRAK1;CHUK;IL1R1;TOLLIP;TRAF6;IKBKG;SQSTM1	Reactome_2016	330	7	44	Down	Mouse
PLC beta mediated events_Homo sapiens_R-HSA-112043	0.0263455	0.255118	2.36566	8.60264	GNAO1;ADCY9;PDE1C;PRKAR2B;PRKAR2A;ITPR3;GNAI2	Reactome_2016	330	7	44	Down	Mouse
Mitotic Prophase_Homo sapiens_R-HSA-68875	0.027289	0.262592	1.80662	6.50614	RB1;NEK9;SEH1L;NUP133;PRKCB;NEK7;LEMD2;ARPP19;NUP160;NUP50;NCAPD3;LPIN1;RAE1	Reactome_2016	330	13	107	Down	Mouse
Lysosome Vesicle Biogenesis_Homo sapiens_R-HSA-432720	0.0276745	0.264637	2.54912	9.14433	VAMP8;BLOC1S1;AP4E1;AP1B1;AP1S3;GNS	Reactome_2016	330	6	35	Down	Mouse
Interactions of Vpr with host cellular proteins_Homo sapiens_R-HSA-176033	0.0276745	0.262994	2.54912	9.14433	SEH1L;NUP133;NUP50;RAE1;NUP160;KPNA1	Reactome_2016	330	6	35	Down	Mouse
Hemostasis_Homo sapiens_R-HSA-109582	0.028523	0.269384	1.31997	4.6952	DOCK5;DOCK9;ATP2A2;KIF12;AKT3;AKT1;SIRPA;ITGAV;KIF1B;KIF1A;JAK2;KIFAP3;JAK1;PRKCB;PRKCE;ITPK1;PPP2R5A;ATP1B3;ACTN4;ADRA2A;SERPINB6;SLC7A5;TMX3;STIM1;ITGA6;PDE5A;SOS1;SHC1;PDGFA;ITPR3;PIK3R1;CSF2RA;PHF21A;GNAI2;GNA13;CYB5R1;PRKAR2B;GNG4;PRKAR2A;PSAP;ABL1;CDC37L1;STX4;SH2B1;CD74;VEGFB;PTPN11;GNG12;MAPK14	Reactome_2016	330	49	552	Down	Mouse
Tie2 Signaling_Homo sapiens_R-HSA-210993	0.0291646	0.273754	3.30442	11.6805	SHC1;PTPN11;PIK3R1;SOS1	Reactome_2016	330	4	18	Down	Mouse
Synthesis of PIPs at the Golgi membrane_Homo sapiens_R-HSA-1660514	0.0291646	0.272084	3.30442	11.6805	PI4K2B;PI4KA;PIK3C2A;PI4K2A	Reactome_2016	330	4	18	Down	Mouse
G-protein mediated events_Homo sapiens_R-HSA-112040	0.0294502	0.273083	2.31309	8.15378	GNAO1;ADCY9;PDE1C;PRKAR2B;PRKAR2A;ITPR3;GNAI2	Reactome_2016	330	7	45	Down	Mouse
Diseases of metabolism_Homo sapiens_R-HSA-5668914	0.0294502	0.271438	2.31309	8.15378	POMC;MTRR;PC;CCDC59;CSF2RA;MMACHC;FDX1L	Reactome_2016	330	7	45	Down	Mouse
Cell-Cell communication_Homo sapiens_R-HSA-1500931	0.030082	0.275602	1.70266	5.96582	CTNND1;PTPN11;ACTN4;PIK3R1;MAPK14;MLLT4;CDH1;PARD3;SIRPA;CTNNB1;ITGA6;PVRL3;PVRL2;SKAP2;LIMS1	Reactome_2016	330	15	131	Down	Mouse
Transmembrane transport of small molecules_Homo sapiens_R-HSA-382551	0.0308439	0.2809	1.30174	4.52852	SLC35B2;SLC44A3;SLC35B4;ABCD3;ATP8A1;SLC2A2;ATP2A2;MAGT1;NIPAL3;ATP6V1E1;SLC12A7;SLC36A1;ATP6V0E1;NUP133;ABCC8;ATP1B3;SLC30A1;ATP11A;SLC7A5;ADCY9;SCNN1B;NUP50;ATP6V0D1;STEAP2;SLC24A2;ATP6V1A;SEH1L;TTYH2;SLC20A1;SLC1A4;ATP2C1;SLC7A1;NUP160;PRKAR2B;GNG4;PRKAR2A;HMOX1;RAE1;ATP6V1C1;TRPM4;ABCF1;ABCA2;ATP8B1;ABCA3;SLC4A10;MCOLN1;GNG12;TPCN1;CLCN7;G6PC2;FKBP1B;FXYD6	Reactome_2016	330	52	594	Down	Mouse
Metabolism of water-soluble vitamins and cofactors_Homo sapiens_R-HSA-196849	0.031372	0.284019	1.8208	6.30333	SLC25A16;LMBRD1;PANK3;MTRR;PC;MTHFD1L;GSTO1;TPK1;FASN;RFK;ALDH1L2;MMACHC	Reactome_2016	330	12	98	Down	Mouse
Triglyceride Biosynthesis_Homo sapiens_R-HSA-75109	0.031892	0.287028	2.02771	6.98628	AGPAT5;ACLY;FASN;THEM4;ELOVL7;AGPAT1;LPIN1;LCLAT1;AGPAT3	Reactome_2016	330	9	66	Down	Mouse
G alpha (z) signalling events_Homo sapiens_R-HSA-418597	0.0327923	0.293404	2.26281	7.73329	ADCY9;GNG4;PRKCB;PRKCE;GNG12;ADRA2A;GNAI2	Reactome_2016	330	7	46	Down	Mouse
RHO GTPases activate IQGAPs_Homo sapiens_R-HSA-5626467	0.0333065	0.296273	4.05542	13.7966	CLIP1;CDH1;CTNNB1	Reactome_2016	330	3	11	Down	Mouse
Interleukin-7 signaling_Homo sapiens_R-HSA-1266695	0.0333065	0.294561	4.05542	13.7966	STAT5B;PIK3R1;JAK1	Reactome_2016	330	3	11	Down	Mouse
Fatty acid, triacylglycerol, and ketone body metabolism_Homo sapiens_R-HSA-535734	0.0356474	0.313452	1.50755	5.02628	ABCA1;NCOA1;AGPAT5;SREBF1;PEX11A;MED9;NR1D1;ELOVL7;NRF1;AGPAT1;LCLAT1;AGPAT3;MED23;ACLY;FASN;THEM4;TRIB3;SLC25A20;HADH;LPIN1;TEAD1;TNFRSF21	Reactome_2016	330	22	217	Down	Mouse
tRNA processing in the nucleus_Homo sapiens_R-HSA-6784531	0.0359479	0.314288	2.087	6.94071	POP5;SEH1L;NUP133;XPOT;NUP50;CSTF2;RAE1;NUP160	Reactome_2016	330	8	57	Down	Mouse
Endosomal Sorting Complex Required For Transport (ESCRT)_Homo sapiens_R-HSA-917729	0.0367733	0.319677	2.65534	8.77054	VPS4B;CHMP4C;CHMP3;VPS37A;CHMP6	Reactome_2016	330	5	28	Down	Mouse
G-protein activation_Homo sapiens_R-HSA-202040	0.0367733	0.317871	2.65534	8.77054	POMC;GNAO1;GNG4;GNG12;GNAI2	Reactome_2016	330	5	28	Down	Mouse
Adrenaline,noradrenaline inhibits insulin secretion_Homo sapiens_R-HSA-400042	0.0367733	0.316085	2.65534	8.77054	GNG4;CACNA1D;GNG12;ADRA2A;GNAI2	Reactome_2016	330	5	28	Down	Mouse
Protein folding_Homo sapiens_R-HSA-391251	0.0383946	0.328178	1.76672	5.75922	GNAO1;ARFGEF2;GNG4;STAT3;TBCD;ARL2;FBXO6;RGS11;GNG12;FBXL5;RGS9;GNAI2	Reactome_2016	330	12	101	Down	Mouse
Mitochondrial translation_Homo sapiens_R-HSA-5368287	0.0387136	0.329065	1.81743	5.90949	MRPS17;MRPL30;MRPL42;MRPS26;GFM2;ICT1;MRPS12;MRPS18B;MRPL39;AURKAIP1;MRPL54	Reactome_2016	330	11	90	Down	Mouse
Negative regulation of TCF-dependent signaling by DVL-interacting proteins_Homo sapiens_R-HSA-5368598	0.0394239	0.333252	5.94796	19.232	DVL1;CXXC4	Reactome_2016	330	2	5	Down	Mouse
Disinhibition of SNARE formation_Homo sapiens_R-HSA-114516	0.0394239	0.331421	5.94796	19.232	PRKCB;STX4	Reactome_2016	330	2	5	Down	Mouse
Regulation of gene expression in endocrine-committed (NEUROG3+) progenitor cells_Homo sapiens_R-HSA-210746	0.0394239	0.32961	5.94796	19.232	INSM1;NKX2-2	Reactome_2016	330	2	5	Down	Mouse
IRS activation_Homo sapiens_R-HSA-74713	0.0394239	0.327818	5.94796	19.232	INSR;IRS2	Reactome_2016	330	2	5	Down	Mouse
Hexose transport_Homo sapiens_R-HSA-189200	0.0402128	0.332571	2.16853	6.96871	G6PC2;SEH1L;NUP133;NUP50;SLC2A2;RAE1;NUP160	Reactome_2016	330	7	48	Down	Mouse
Synthesis, secretion, and inactivation of Glucagon-like Peptide-1 (GLP-1)_Homo sapiens_R-HSA-381771	0.0415268	0.341592	2.97398	9.46146	PCSK1;CTNNB1;PAX6;FFAR1	Reactome_2016	330	4	20	Down	Mouse
Synthesis of PC_Homo sapiens_R-HSA-1483191	0.0415268	0.339765	2.97398	9.46146	SLC44A3;CHKA;CEPT1;LPIN1	Reactome_2016	330	4	20	Down	Mouse
Surfactant metabolism_Homo sapiens_R-HSA-5683826	0.0420603	0.342299	2.56377	8.12371	ABCA3;CCDC59;ZDHHC2;CSF2RA;ADRA2A	Reactome_2016	330	5	29	Down	Mouse
ATF6-alpha activates chaperones_Homo sapiens_R-HSA-381033	0.0422386	0.341931	3.71747	11.7636	DDIT3;ATF6;ATF4	Reactome_2016	330	3	12	Down	Mouse
NF-kB activation through FADD/RIP-1 pathway mediated by caspase-8 and -10_Homo sapiens_R-HSA-933543	0.0422386	0.340132	3.71747	11.7636	CHUK;TRIM25;IKBKG	Reactome_2016	330	3	12	Down	Mouse
Vitamin B5 (pantothenate) metabolism_Homo sapiens_R-HSA-199220	0.0422386	0.338351	3.71747	11.7636	SLC25A16;PANK3;FASN	Reactome_2016	330	3	12	Down	Mouse
NS1 Mediated Effects on Host Pathways_Homo sapiens_R-HSA-168276	0.044391	0.35374	2.28768	7.12547	SEH1L;NUP133;NUP50;RAE1;NUP160;KPNA1	Reactome_2016	330	6	39	Down	Mouse
Metabolism of amino acids and derivatives_Homo sapiens_R-HSA-71291	0.0445474	0.353148	1.37602	4.28107	RPL5;RPL30;DDC;MTRR;CCBL1;DLST;SAT1;PAPSS2;RPL37;GLUL;RPL39;RPS12;RPL21;GOT1;RPS8;DIO1;SARS;RPL13A;RPSA;ACADSB;QDPR;RPS28;SLC6A8;ADI1;PSME4;RPL37A;RPL26;IARS;SCLY;RPS21;ALDH9A1	Reactome_2016	330	31	335	Down	Mouse
Opioid Signalling_Homo sapiens_R-HSA-111885	0.0446381	0.352043	1.83579	5.70778	GNAO1;POMC;ADCY9;PDE1C;GNG4;PRKAR2B;PRKAR2A;ITPR3;GNG12;GNAI2	Reactome_2016	330	10	81	Down	Mouse
MAP kinase activation in TLR cascade_Homo sapiens_R-HSA-450294	0.0467462	0.366778	1.98265	6.07291	CHUK;IRAK1;RPS6KA2;TRAF6;MAPKAPK2;IKBKG;MAPK14;DUSP7	Reactome_2016	330	8	60	Down	Mouse
NEP/NS2 Interacts with the Cellular Export Machinery_Homo sapiens_R-HSA-168333	0.0477817	0.37299	2.47831	7.53684	SEH1L;NUP133;NUP50;RAE1;NUP160	Reactome_2016	330	5	30	Down	Mouse
Regulation of Glucokinase by Glucokinase Regulatory Protein_Homo sapiens_R-HSA-170822	0.0477817	0.371096	2.47831	7.53684	SEH1L;NUP133;NUP50;RAE1;NUP160	Reactome_2016	330	5	30	Down	Mouse
Ca2+ pathway_Homo sapiens_R-HSA-4086398	0.050769	0.392306	1.95015	5.81236	GNAO1;GNG4;AGO1;AGO2;CTNNB1;ITPR3;NLK;GNG12	Reactome_2016	330	8	61	Down	Mouse
Cell death signalling via NRAGE, NRIF and NADE_Homo sapiens_R-HSA-204998	0.050769	0.390335	1.95015	5.81236	APH1A;TRIO;ARHGEF12;ARHGEF17;TRAF6;ARHGEF2;SOS1;SQSTM1	Reactome_2016	330	8	61	Down	Mouse
PI5P, PP2A and IER3 Regulate PI3K/AKT Signaling_Homo sapiens_R-HSA-6811558	0.0513349	0.392712	1.79155	5.31981	INSR;AKT1;PIP4K2A;PPP2R5A;PDGFA;IRS2;PIP5K1B;PTPN11;PIP4K2C;PIK3R1	Reactome_2016	330	10	83	Down	Mouse
p75 NTR receptor-mediated signalling_Homo sapiens_R-HSA-193704	0.0513349	0.390758	1.79155	5.31981	APH1A;TRIO;ARHGEF12;IRAK1;ARHGDIA;ARHGEF17;TRAF6;ARHGEF2;SOS1;SQSTM1	Reactome_2016	330	10	83	Down	Mouse
p75NTR recruits signalling complexes_Homo sapiens_R-HSA-209543	0.0522374	0.39566	3.43151	10.1297	IRAK1;TRAF6;SQSTM1	Reactome_2016	330	3	13	Down	Mouse
NF-kB is activated and signals survival_Homo sapiens_R-HSA-209560	0.0522374	0.393711	3.43151	10.1297	IRAK1;TRAF6;SQSTM1	Reactome_2016	330	3	13	Down	Mouse
Signal regulatory protein (SIRP) family interactions_Homo sapiens_R-HSA-391160	0.0522374	0.391781	3.43151	10.1297	SIRPA;PTPN11;SKAP2	Reactome_2016	330	3	13	Down	Mouse
Synthesis, secretion, and inactivation of Glucose-dependent Insulinotropic Polypeptide (GIP)_Homo sapiens_R-HSA-400511	0.0522374	0.389869	3.43151	10.1297	PCSK1;PAX6;FFAR1	Reactome_2016	330	3	13	Down	Mouse
Depolarization of the Presynaptic Terminal Triggers the Opening of Calcium Channels_Homo sapiens_R-HSA-112308	0.0522374	0.387977	3.43151	10.1297	CACNA2D1;CACNA1B;CACNA1A	Reactome_2016	330	3	13	Down	Mouse
Neurotransmitter Release Cycle_Homo sapiens_R-HSA-112310	0.0532565	0.393635	2.04097	5.9854	UNC13B;ALDH5A1;DNAJC5;GAD1;NAAA;PPFIA1;SYN1	Reactome_2016	330	7	51	Down	Mouse
Ion homeostasis_Homo sapiens_R-HSA-5578775	0.0532565	0.391743	2.04097	5.9854	STIM1;DMPK;FKBP1B;ATP2A2;ATP1B3;ITPR3;FXYD6	Reactome_2016	330	7	51	Down	Mouse
Export of Viral Ribonucleoproteins from Nucleus_Homo sapiens_R-HSA-168274	0.0539403	0.394874	2.39837	7.00294	SEH1L;NUP133;NUP50;RAE1;NUP160	Reactome_2016	330	5	31	Down	Mouse
Disassembly of the destruction complex and recruitment of AXIN to the membrane_Homo sapiens_R-HSA-4641262	0.0539403	0.392994	2.39837	7.00294	DVL1;AXIN1;PPP2R5A;CTNNB1;CSNK1G2	Reactome_2016	330	5	31	Down	Mouse
Host Interactions with Influenza Factors_Homo sapiens_R-HSA-168253	0.0546856	0.396535	2.17608	6.32403	SEH1L;NUP133;NUP50;RAE1;NUP160;KPNA1	Reactome_2016	330	6	41	Down	Mouse
RNA Polymerase III Abortive And Retractive Initiation_Homo sapiens_R-HSA-749476	0.0546856	0.394665	2.17608	6.32403	GTF3C1;GTF3C4;NFIX;POLR3B;NFIC;POLR3E	Reactome_2016	330	6	41	Down	Mouse
RNA Polymerase III Transcription_Homo sapiens_R-HSA-74158	0.0546856	0.392812	2.17608	6.32403	GTF3C1;GTF3C4;NFIX;POLR3B;NFIC;POLR3E	Reactome_2016	330	6	41	Down	Mouse
Mitochondrial translation initiation_Homo sapiens_R-HSA-5368286	0.054921	0.392659	1.77022	5.13694	MRPS17;MRPL30;MRPL42;MRPS26;ICT1;MRPS12;MRPS18B;MRPL39;AURKAIP1;MRPL54	Reactome_2016	330	10	84	Down	Mouse
Mitochondrial translation elongation_Homo sapiens_R-HSA-5389840	0.054921	0.390833	1.77022	5.13694	MRPS17;MRPL30;MRPL42;MRPS26;ICT1;MRPS12;MRPS18B;MRPL39;AURKAIP1;MRPL54	Reactome_2016	330	10	84	Down	Mouse
CTLA4 inhibitory signaling_Homo sapiens_R-HSA-389513	0.0564185	0.399631	2.70362	7.77279	AKT3;PPP2R5A;AKT1;PTPN11	Reactome_2016	330	4	22	Down	Mouse
Methionine salvage pathway_Homo sapiens_R-HSA-1237112	0.056535	0.398611	4.95663	14.2399	GOT1;ADI1	Reactome_2016	330	2	6	Down	Mouse
Metabolic disorders of biological oxidation enzymes_Homo sapiens_R-HSA-5579029	0.056535	0.396782	4.95663	14.2399	POMC;FDX1L	Reactome_2016	330	2	6	Down	Mouse
Transport and synthesis of PAPS_Homo sapiens_R-HSA-174362	0.056535	0.39497	4.95663	14.2399	SLC35B2;PAPSS2	Reactome_2016	330	2	6	Down	Mouse
Synthesis of 5-eicosatetraenoic acids_Homo sapiens_R-HSA-2142688	0.056535	0.393175	4.95663	14.2399	GPX2;ALOX5AP	Reactome_2016	330	2	6	Down	Mouse
Class I MHC mediated antigen processing & presentation_Homo sapiens_R-HSA-983169	0.0585234	0.405162	1.3651	3.87462	UBE3C;ITGB5;RNF14;CUL2;UBR4;UBE2J1;SEC61A2;SEC61A1;HERC3;ZNRF2;RNF217;ARIH2;FBXO6;ITGAV;SEC24B;AREL1;TRIM41;ANAPC7;FBXO2;TAPBP;ITCH;CDC34;PSME4;RNF182;ASB7;TRIM37;FBXL4;ASB1	Reactome_2016	330	28	305	Down	Mouse
Cooperation of PDCL (PhLP1) and TRiC/CCT in G-protein beta folding_Homo sapiens_R-HSA-6814122	0.0603297	0.415786	2.12427	5.9648	GNAO1;GNG4;RGS11;GNG12;RGS9;GNAI2	Reactome_2016	330	6	42	Down	Mouse
Glucagon-like Peptide-1 (GLP1) regulates insulin secretion_Homo sapiens_R-HSA-381676	0.0603297	0.413921	2.12427	5.9648	GNG4;PRKAR2B;KCNB1;PRKAR2A;ITPR3;GNG12	Reactome_2016	330	6	42	Down	Mouse
Nuclear import of Rev protein_Homo sapiens_R-HSA-180746	0.0605369	0.413489	2.32342	6.51604	SEH1L;NUP133;NUP50;RAE1;NUP160	Reactome_2016	330	5	32	Down	Mouse
Signal amplification_Homo sapiens_R-HSA-392518	0.0605369	0.411651	2.32342	6.51604	GNA13;GNG4;GNG12;MAPK14;GNAI2	Reactome_2016	330	5	32	Down	Mouse
Regulation of IFNG signaling_Homo sapiens_R-HSA-877312	0.0632608	0.42827	3.1864	8.79604	PTPN11;JAK2;JAK1	Reactome_2016	330	3	14	Down	Mouse
Repression of WNT target genes_Homo sapiens_R-HSA-4641265	0.0632608	0.426383	3.1864	8.79604	TLE3;CTNNB1;AES	Reactome_2016	330	3	14	Down	Mouse
G alpha (12/13) signalling events_Homo sapiens_R-HSA-416482	0.0637591	0.427857	1.78439	4.91178	GNA13;TRIO;ARHGEF12;GNG4;ARHGEF17;ARHGEF2;PIK3R1;SOS1;GNG12	Reactome_2016	330	9	75	Down	Mouse
RNA Polymerase III Transcription Termination_Homo sapiens_R-HSA-73980	0.0648015	0.432953	2.58607	7.07658	NFIX;POLR3B;NFIC;POLR3E	Reactome_2016	330	4	23	Down	Mouse
Incretin synthesis, secretion, and inactivation_Homo sapiens_R-HSA-400508	0.0648015	0.431071	2.58607	7.07658	PCSK1;CTNNB1;PAX6;FFAR1	Reactome_2016	330	4	23	Down	Mouse
Rho GTPase cycle_Homo sapiens_R-HSA-194840	0.0665796	0.440982	1.5845	4.29297	TRIO;ARHGEF12;ARHGEF17;ARHGDIG;ARHGAP1;MYO9B;ARHGAP24;ARHGAP12;BCR;ARHGDIA;ARHGEF2;SOS1;RHOQ	Reactome_2016	330	13	122	Down	Mouse
Transport of the SLBP independent Mature mRNA_Homo sapiens_R-HSA-159227	0.0675699	0.445612	2.25301	6.07095	SEH1L;NUP133;NUP50;RAE1;NUP160	Reactome_2016	330	5	33	Down	Mouse
Rev-mediated nuclear export of HIV RNA_Homo sapiens_R-HSA-165054	0.0675699	0.443699	2.25301	6.07095	SEH1L;NUP133;NUP50;RAE1;NUP160	Reactome_2016	330	5	33	Down	Mouse
HIV Infection_Homo sapiens_R-HSA-162906	0.0717884	0.469385	1.40661	3.70506	SEH1L;CCNT1;NUP133;VPS4B;AP1B1;VPS37A;SUPT5H;AP2A2;NUP160;CDK9;NUP50;PSME4;CHMP4C;NMT2;TCEA1;CHMP3;AP1S3;CHMP6;RAE1;KPNA1;TAF1	Reactome_2016	330	21	222	Down	Mouse
Phospholipase C-mediated cascade; FGFR3_Homo sapiens_R-HSA-5654227	0.0726164	0.472779	2.02771	5.31781	ADCY9;PDE1C;PRKAR2B;PRKAR2A;PRKCE;ITPR3	Reactome_2016	330	6	44	Down	Mouse
Inositol phosphate metabolism_Homo sapiens_R-HSA-1483249	0.0726164	0.470776	2.02771	5.31781	ITPKB;INPP5A;IPMK;ITPK1;INPPL1;IP6K1	Reactome_2016	330	6	44	Down	Mouse
Metabolism of vitamins and cofactors_Homo sapiens_R-HSA-196854	0.0731263	0.472081	1.50708	3.94188	VKORC1L1;PANK3;MTRR;GSTO1;TPK1;ALDH1L2;SLC25A16;LMBRD1;PC;MTHFD1L;FASN;RFK;LDLR;MMACHC;LRP12	Reactome_2016	330	15	148	Down	Mouse
TRAF6 mediated NF-kB activation_Homo sapiens_R-HSA-933542	0.0737949	0.474396	2.47831	6.45964	CHUK;TRAF6;TRIM25;IKBKG	Reactome_2016	330	4	24	Down	Mouse
Nuclear Events (kinase and transcription factor activation)_Homo sapiens_R-HSA-198725	0.0737949	0.472411	2.47831	6.45964	RPS6KA2;MAPKAPK2;MAPK14;DUSP7	Reactome_2016	330	4	24	Down	Mouse
Endogenous sterols_Homo sapiens_R-HSA-211976	0.0737949	0.470443	2.47831	6.45964	NCOA1;CYP39A1;POMC;FDX1L	Reactome_2016	330	4	24	Down	Mouse
Pyrimidine metabolism_Homo sapiens_R-HSA-73848	0.0737949	0.46849	2.47831	6.45964	NT5C3A;CDA;UCK2;UPB1	Reactome_2016	330	4	24	Down	Mouse
Ion transport by P-type ATPases_Homo sapiens_R-HSA-936837	0.0743467	0.470043	1.89253	4.91872	ATP8A1;ATP8B1;ATP2A2;ATP1B3;FXYD6;ATP11A;ATP2C1	Reactome_2016	330	7	55	Down	Mouse
Transport of the SLBP Dependant Mature mRNA_Homo sapiens_R-HSA-159230	0.0750359	0.472448	2.18675	5.66322	SEH1L;NUP133;NUP50;RAE1;NUP160	Reactome_2016	330	5	34	Down	Mouse
Lipoprotein metabolism_Homo sapiens_R-HSA-174824	0.0750359	0.470512	2.18675	5.66322	ABCA1;BMP1;ZDHHC8;P4HB;LDLR	Reactome_2016	330	5	34	Down	Mouse
ROS, RNS production in response to bacteria_Homo sapiens_R-HSA-1222556	0.0750359	0.468592	2.18675	5.66322	ATP6V1A;ATP6V0E1;ATP6V1E1;ATP6V0D1;ATP6V1C1	Reactome_2016	330	5	34	Down	Mouse
Depolymerisation of the Nuclear Lamina_Homo sapiens_R-HSA-4419969	0.0752578	0.468067	2.97398	7.69319	PRKCB;LPIN1;LEMD2	Reactome_2016	330	3	15	Down	Mouse
Calnexin/calreticulin cycle_Homo sapiens_R-HSA-901042	0.0752578	0.466172	2.97398	7.69319	GANAB;SEL1L;UGGT1	Reactome_2016	330	3	15	Down	Mouse
NRIF signals cell death from the nucleus_Homo sapiens_R-HSA-205043	0.0752578	0.464292	2.97398	7.69319	APH1A;TRAF6;SQSTM1	Reactome_2016	330	3	15	Down	Mouse
S33 mutants of beta-catenin aren't phosphorylated_Homo sapiens_R-HSA-5358747	0.0752578	0.462428	2.97398	7.69319	AXIN1;PPP2R5A;CTNNB1	Reactome_2016	330	3	15	Down	Mouse
S45 mutants of beta-catenin aren't phosphorylated_Homo sapiens_R-HSA-5358751	0.0752578	0.460578	2.97398	7.69319	AXIN1;PPP2R5A;CTNNB1	Reactome_2016	330	3	15	Down	Mouse
phosphorylation site mutants of CTNNB1 are not targeted to the proteasome by the destruction complex_Homo sapiens_R-HSA-4839743	0.0752578	0.458743	2.97398	7.69319	AXIN1;PPP2R5A;CTNNB1	Reactome_2016	330	3	15	Down	Mouse
T41 mutants of beta-catenin aren't phosphorylated_Homo sapiens_R-HSA-5358752	0.0752578	0.456923	2.97398	7.69319	AXIN1;PPP2R5A;CTNNB1	Reactome_2016	330	3	15	Down	Mouse
S37 mutants of beta-catenin aren't phosphorylated_Homo sapiens_R-HSA-5358749	0.0752578	0.455117	2.97398	7.69319	AXIN1;PPP2R5A;CTNNB1	Reactome_2016	330	3	15	Down	Mouse
Misspliced GSK3beta mutants stabilize beta-catenin_Homo sapiens_R-HSA-5339716	0.0752578	0.453325	2.97398	7.69319	AXIN1;PPP2R5A;CTNNB1	Reactome_2016	330	3	15	Down	Mouse
Signaling by EGFRvIII in Cancer_Homo sapiens_R-HSA-5637812	0.0752578	0.451547	2.97398	7.69319	SHC1;PIK3R1;SOS1	Reactome_2016	330	3	15	Down	Mouse
Constitutive Signaling by EGFRvIII_Homo sapiens_R-HSA-5637810	0.0752578	0.449783	2.97398	7.69319	SHC1;PIK3R1;SOS1	Reactome_2016	330	3	15	Down	Mouse
IkBA variant leads to EDA-ID_Homo sapiens_R-HSA-5603029	0.075689	0.4506	4.24854	10.966	CHUK;IKBKG	Reactome_2016	330	2	7	Down	Mouse
Activation of NIMA Kinases NEK9, NEK6, NEK7_Homo sapiens_R-HSA-2980767	0.075689	0.448854	4.24854	10.966	NEK9;NEK7	Reactome_2016	330	2	7	Down	Mouse
Post-transcriptional silencing by small RNAs_Homo sapiens_R-HSA-426496	0.075689	0.447121	4.24854	10.966	AGO1;AGO2	Reactome_2016	330	2	7	Down	Mouse
Nectin/Necl trans heterodimerization_Homo sapiens_R-HSA-420597	0.075689	0.445401	4.24854	10.966	PVRL3;PVRL2	Reactome_2016	330	2	7	Down	Mouse
CREB phosphorylation_Homo sapiens_R-HSA-199920	0.075689	0.443694	4.24854	10.966	RPS6KA2;MAPKAPK2	Reactome_2016	330	2	7	Down	Mouse
Signaling by Interleukins_Homo sapiens_R-HSA-449147	0.0767745	0.44834	1.28974	3.3106	RET;CNTFR;SHC1;RASGRF1;INPPL1;PDGFA;IRS2;PIK3R1;CSF2RA;IRAK1;STX4;IKBKG;STX3;JAK2;IL6R;JAK1;STAT5B;CHUK;IL1R1;STAT3;FLT3LG;PPP2R5A;BRAF;PTPN11;DUSP7;TOLLIP;TRAF6;PSME4;RAPGEF1;NF1;RAPGEF2;SOS1;LAMTOR3;SQSTM1	Reactome_2016	330	34	392	Down	Mouse
SUMOylation of RNA binding proteins_Homo sapiens_R-HSA-4570464	0.0792574	0.461079	1.98265	5.02613	SEH1L;PHC1;NUP133;NUP50;RAE1;NUP160	Reactome_2016	330	6	45	Down	Mouse
Interactions of Rev with host cellular proteins_Homo sapiens_R-HSA-177243	0.0829295	0.480614	2.12427	5.28893	SEH1L;NUP133;NUP50;RAE1;NUP160	Reactome_2016	330	5	35	Down	Mouse
Regulation of TP53 Degradation_Homo sapiens_R-HSA-6804757	0.0829295	0.4788	2.12427	5.28893	AKT3;MDM2;AKT1;MDM4;MTOR	Reactome_2016	330	5	35	Down	Mouse
Regulation of TP53 Activity_Homo sapiens_R-HSA-5633007	0.083587	0.480783	1.47714	3.66607	MBD3;PLK3;BRD1;CHD3;NOC2L;MAPK14;MTOR;HIPK2;ING5;AKT3;TP53INP1;MDM2;AKT1;MDM4;TAF1	Reactome_2016	330	15	151	Down	Mouse
tRNA processing_Homo sapiens_R-HSA-72306	0.0855003	0.489946	1.58805	3.90538	POP5;TRMT10A;SEH1L;NUP133;XPOT;PUS1;NUP50;CSTF2;RAE1;TRMT61A;NUP160	Reactome_2016	330	11	103	Down	Mouse
Phospholipase C-mediated cascade; FGFR4_Homo sapiens_R-HSA-5654228	0.0862271	0.492267	1.93955	4.75339	ADCY9;PDE1C;PRKAR2B;PRKAR2A;PRKCE;ITPR3	Reactome_2016	330	6	46	Down	Mouse
Ribosomal scanning and start codon recognition_Homo sapiens_R-HSA-72702	0.0864954	0.491963	1.82613	4.46974	RPS28;EIF5;RPS8;RPSA;EIF3C;RPS21;RPS12	Reactome_2016	330	7	57	Down	Mouse
Pre-NOTCH Expression and Processing_Homo sapiens_R-HSA-1912422	0.0864954	0.490141	1.82613	4.46974	KAT2B;CCND1;AGO1;SEL1L;AGO2;ATP2A2;ST3GAL3	Reactome_2016	330	7	57	Down	Mouse
p75NTR signals via NF-kB_Homo sapiens_R-HSA-193639	0.088171	0.497792	2.7881	6.77085	IRAK1;TRAF6;SQSTM1	Reactome_2016	330	3	16	Down	Mouse
Spry regulation of FGF signaling_Homo sapiens_R-HSA-1295596	0.088171	0.495962	2.7881	6.77085	MKNK1;PTPN11;BRAF	Reactome_2016	330	3	16	Down	Mouse
JNK (c-Jun kinases) phosphorylation and activation mediated by activated human TAK1_Homo sapiens_R-HSA-450321	0.088171	0.494145	2.7881	6.77085	IRAK1;TRAF6;IKBKG	Reactome_2016	330	3	16	Down	Mouse
PKA activation_Homo sapiens_R-HSA-163615	0.088171	0.492342	2.7881	6.77085	ADCY9;PRKAR2B;PRKAR2A	Reactome_2016	330	3	16	Down	Mouse
RNA Polymerase I, RNA Polymerase III, and Mitochondrial Transcription_Homo sapiens_R-HSA-504046	0.0900344	0.500919	1.53826	3.70347	GTF3C1;MBD3;KAT2B;NFIX;RRN3;GTF3C4;POLR3B;POLR1A;NFIC;MBD2;POLR3E;CHD3	Reactome_2016	330	12	116	Down	Mouse
Ion channel transport_Homo sapiens_R-HSA-983712	0.0903799	0.501019	1.39176	3.34543	ATP6V1A;ATP6V0E1;TTYH2;ATP8A1;ATP8B1;ATP2A2;ATP1B3;ATP11A;ATP2C1;MCOLN1;TPCN1;CLCN7;SCNN1B;FKBP1B;FXYD6;ATP6V1E1;ATP6V0D1;ATP6V1C1;TRPM4	Reactome_2016	330	19	203	Down	Mouse
Regulation of TP53 Expression and Degradation_Homo sapiens_R-HSA-6806003	0.0912434	0.50398	2.06526	4.9447	AKT3;MDM2;AKT1;MDM4;MTOR	Reactome_2016	330	5	36	Down	Mouse
Activation of the mRNA upon binding of the cap-binding complex and eIFs, and subsequent binding to 43S_Homo sapiens_R-HSA-72662	0.0929678	0.511657	1.79464	4.26318	RPS28;RPS8;EIF4EBP1;RPSA;EIF3C;RPS21;RPS12	Reactome_2016	330	7	58	Down	Mouse
Nucleotide-binding domain, leucine rich repeat containing receptor (NLR) signaling pathways_Homo sapiens_R-HSA-168643	0.0935221	0.512863	1.89828	4.49809	ITCH;IRAK1;CHUK;TRAF6;IKBKG;MAPK14	Reactome_2016	330	6	47	Down	Mouse
Antigen activates B Cell Receptor (BCR) leading to generation of second messengers_Homo sapiens_R-HSA-983695	0.0935221	0.511032	1.89828	4.49809	CD79A;STIM1;SHC1;ITPR3;PIK3R1;SOS1	Reactome_2016	330	6	47	Down	Mouse
Phospholipase C-mediated cascade: FGFR1_Homo sapiens_R-HSA-5654219	0.0935221	0.509213	1.89828	4.49809	ADCY9;PDE1C;PRKAR2B;PRKAR2A;PRKCE;ITPR3	Reactome_2016	330	6	47	Down	Mouse
TAK1 activates NFkB by phosphorylation and activation of IKKs complex_Homo sapiens_R-HSA-445989	0.0935473	0.507544	2.28768	5.42016	IRAK1;CHUK;TRAF6;IKBKG	Reactome_2016	330	4	26	Down	Mouse
CaM pathway_Homo sapiens_R-HSA-111997	0.0935473	0.50575	2.28768	5.42016	ADCY9;PDE1C;PRKAR2B;PRKAR2A	Reactome_2016	330	4	26	Down	Mouse
Calmodulin induced events_Homo sapiens_R-HSA-111933	0.0935473	0.503969	2.28768	5.42016	ADCY9;PDE1C;PRKAR2B;PRKAR2A	Reactome_2016	330	4	26	Down	Mouse
Signaling by Wnt_Homo sapiens_R-HSA-195721	0.0958468	0.514546	1.31057	3.07328	TNKS;KLHL12;ITPR3;NLK;AP2A2;CXXC4;GNG4;DVL1;AKT1;PIP5K1B;RSPO4;WLS;WNT4;TLE3;PRKCB;AXIN1;PPP2R5A;GNG12;AES;GNAO1;AGO1;PSME4;AGO2;CTNNB1;ROR2;CSNK1G2	Reactome_2016	330	26	295	Down	Mouse
Synthesis of diphthamide-EEF2_Homo sapiens_R-HSA-5358493	0.0965344	0.516425	3.71747	8.69091	DNAJC24;DPH6	Reactome_2016	330	2	8	Down	Mouse
WNT mediated activation of DVL_Homo sapiens_R-HSA-201688	0.0965344	0.514626	3.71747	8.69091	DVL1;PIP5K1B	Reactome_2016	330	2	8	Down	Mouse
Regulation of gene expression in early pancreatic precursor cells_Homo sapiens_R-HSA-210747	0.0965344	0.512839	3.71747	8.69091	PDX1;NKX6-1	Reactome_2016	330	2	8	Down	Mouse
IKBKG deficiency causes anhidrotic ectodermal dysplasia with immunodeficiency (EDA-ID) (via TLR)_Homo sapiens_R-HSA-5603027	0.0965344	0.511064	3.71747	8.69091	CHUK;IKBKG	Reactome_2016	330	2	8	Down	Mouse
Cross-presentation of particulate exogenous antigens (phagosomes)_Homo sapiens_R-HSA-1236973	0.0965344	0.509302	3.71747	8.69091	ITGB5;ITGAV	Reactome_2016	330	2	8	Down	Mouse
Coenzyme A biosynthesis_Homo sapiens_R-HSA-196783	0.0965344	0.507552	3.71747	8.69091	SLC25A16;PANK3	Reactome_2016	330	2	8	Down	Mouse
Transport of Mature mRNA Derived from an Intronless Transcript_Homo sapiens_R-HSA-159231	0.0999688	0.523809	2.00944	4.62754	SEH1L;NUP133;NUP50;RAE1;NUP160	Reactome_2016	330	5	37	Down	Mouse
ABC transporters in lipid homeostasis_Homo sapiens_R-HSA-1369062	0.101938	0.532304	2.6241	5.99184	ABCA2;ABCD3;ABCA3	Reactome_2016	330	3	17	Down	Mouse
Platelet sensitization by LDL_Homo sapiens_R-HSA-432142	0.101938	0.530493	2.6241	5.99184	PPP2R5A;PTPN11;MAPK14	Reactome_2016	330	3	17	Down	Mouse
Beta-catenin phosphorylation cascade_Homo sapiens_R-HSA-196299	0.101938	0.528695	2.6241	5.99184	AXIN1;PPP2R5A;CTNNB1	Reactome_2016	330	3	17	Down	Mouse
PKA-mediated phosphorylation of CREB_Homo sapiens_R-HSA-111931	0.101938	0.526909	2.6241	5.99184	ADCY9;PRKAR2B;PRKAR2A	Reactome_2016	330	3	17	Down	Mouse
PKA activation in glucagon signalling_Homo sapiens_R-HSA-164378	0.101938	0.525135	2.6241	5.99184	ADCY9;PRKAR2B;PRKAR2A	Reactome_2016	330	3	17	Down	Mouse
RNA Polymerase III Transcription Initiation From Type 2 Promoter_Homo sapiens_R-HSA-76066	0.104266	0.535325	2.20295	4.98045	GTF3C1;GTF3C4;POLR3B;POLR3E	Reactome_2016	330	4	27	Down	Mouse
CREB phosphorylation through the activation of Ras_Homo sapiens_R-HSA-442742	0.104266	0.533534	2.20295	4.98045	RRAS;RPS6KA2;RASGRF1;BRAF	Reactome_2016	330	4	27	Down	Mouse
RORA activates gene expression_Homo sapiens_R-HSA-1368082	0.104266	0.531756	2.20295	4.98045	NCOA1;SREBF1;NRIP1;NR1D1	Reactome_2016	330	4	27	Down	Mouse
Beta-catenin independent WNT signaling_Homo sapiens_R-HSA-3858494	0.105179	0.534631	1.44568	3.25581	PRKCB;ITPR3;NLK;GNG12;AP2A2;GNAO1;GNG4;AGO1;PSME4;DVL1;AGO2;CTNNB1;ROR2;WNT4	Reactome_2016	330	14	144	Down	Mouse
Chaperonin-mediated protein folding_Homo sapiens_R-HSA-390466	0.105246	0.533199	1.56525	3.52409	GNAO1;ARFGEF2;GNG4;STAT3;FBXO6;RGS11;GNG12;FBXL5;RGS9;GNAI2	Reactome_2016	330	10	95	Down	Mouse
Phospholipase C-mediated cascade; FGFR2_Homo sapiens_R-HSA-5654221	0.109068	0.550741	1.8208	4.0345	ADCY9;PDE1C;PRKAR2B;PRKCE;PRKAR2A;ITPR3	Reactome_2016	330	6	49	Down	Mouse
Transport of Mature mRNAs Derived from Intronless Transcripts_Homo sapiens_R-HSA-159234	0.109095	0.549065	1.95656	4.33484	SEH1L;NUP133;NUP50;RAE1;NUP160	Reactome_2016	330	5	38	Down	Mouse
Costimulation by the CD28 family_Homo sapiens_R-HSA-388841	0.109596	0.549777	1.65221	3.65296	AKT3;AKT1;PPP2R5A;THEM4;TRIB3;PTPN11;PIK3R1;MTOR	Reactome_2016	330	8	72	Down	Mouse
ISG15 antiviral mechanism_Homo sapiens_R-HSA-1169408	0.109596	0.547981	1.65221	3.65296	SEH1L;NUP133;NUP50;TRIM25;RAE1;NUP160;KPNA1;JAK1	Reactome_2016	330	8	72	Down	Mouse
Antiviral mechanism by IFN-stimulated genes_Homo sapiens_R-HSA-1169410	0.109596	0.546196	1.65221	3.65296	SEH1L;NUP133;NUP50;TRIM25;RAE1;NUP160;KPNA1;JAK1	Reactome_2016	330	8	72	Down	Mouse
TRAF6 Mediated Induction of proinflammatory cytokines_Homo sapiens_R-HSA-168180	0.109596	0.544422	1.65221	3.65296	CHUK;IRAK1;RPS6KA2;TRAF6;MAPKAPK2;IKBKG;MAPK14;DUSP7	Reactome_2016	330	8	72	Down	Mouse
Cell-cell junction organization_Homo sapiens_R-HSA-421270	0.113947	0.564203	1.70638	3.7063	CDH1;PARD3;CTNND1;CTNNB1;PVRL3;MLLT4;PVRL2	Reactome_2016	330	7	61	Down	Mouse
PERK regulates gene expression_Homo sapiens_R-HSA-381042	0.115515	0.57012	2.12427	4.58494	DDIT3;EIF2AK3;ATF6;ATF4	Reactome_2016	330	4	28	Down	Mouse
RNA Polymerase III Transcription Initiation From Type 1 Promoter_Homo sapiens_R-HSA-76061	0.115515	0.568287	2.12427	4.58494	GTF3C1;GTF3C4;POLR3B;POLR3E	Reactome_2016	330	4	28	Down	Mouse
Ca-dependent events_Homo sapiens_R-HSA-111996	0.115515	0.566466	2.12427	4.58494	ADCY9;PDE1C;PRKAR2B;PRKAR2A	Reactome_2016	330	4	28	Down	Mouse
Serotonin Neurotransmitter Release Cycle_Homo sapiens_R-HSA-181429	0.116493	0.569437	2.47831	5.3282	UNC13B;PPFIA1;SYN1	Reactome_2016	330	3	18	Down	Mouse
Pre-NOTCH Processing in Golgi_Homo sapiens_R-HSA-1912420	0.116493	0.567623	2.47831	5.3282	SEL1L;ATP2A2;ST3GAL3	Reactome_2016	330	3	18	Down	Mouse
Defects in vitamin and cofactor metabolism_Homo sapiens_R-HSA-3296482	0.116493	0.565821	2.47831	5.3282	MTRR;PC;MMACHC	Reactome_2016	330	3	18	Down	Mouse
MyD88-independent TLR3/TLR4 cascade_Homo sapiens_R-HSA-166166	0.116558	0.564346	1.53298	3.29493	IRAK1;CHUK;RPS6KA2;TRAF6;MAPKAPK2;PTPN11;IKBKG;MAPK14;TANK;DUSP7	Reactome_2016	330	10	97	Down	Mouse
Toll Like Receptor 3 (TLR3) Cascade_Homo sapiens_R-HSA-168164	0.116558	0.562566	1.53298	3.29493	IRAK1;CHUK;RPS6KA2;TRAF6;MAPKAPK2;PTPN11;IKBKG;MAPK14;TANK;DUSP7	Reactome_2016	330	10	97	Down	Mouse
TRIF-mediated TLR3/TLR4 signaling_Homo sapiens_R-HSA-937061	0.116558	0.560797	1.53298	3.29493	IRAK1;CHUK;RPS6KA2;TRAF6;MAPKAPK2;PTPN11;IKBKG;MAPK14;TANK;DUSP7	Reactome_2016	330	10	97	Down	Mouse
Formation of the ternary complex, and subsequently, the 43S complex_Homo sapiens_R-HSA-72695	0.117307	0.562635	1.78439	3.82386	RPS28;RPS8;RPSA;EIF3C;RPS21;RPS12	Reactome_2016	330	6	50	Down	Mouse
Transport of nucleotide sugars_Homo sapiens_R-HSA-727802	0.118757	0.567808	3.30442	7.04064	SLC35B2;SLC35B4	Reactome_2016	330	2	9	Down	Mouse
Role of Abl in Robo-Slit signaling_Homo sapiens_R-HSA-428890	0.118757	0.566039	3.30442	7.04064	ABL1;ABL2	Reactome_2016	330	2	9	Down	Mouse
Mitochondrial iron-sulfur cluster biogenesis_Homo sapiens_R-HSA-1362409	0.118757	0.564281	3.30442	7.04064	SLC25A28;FDX1L	Reactome_2016	330	2	9	Down	Mouse
Pregnenolone biosynthesis_Homo sapiens_R-HSA-196108	0.118757	0.562534	3.30442	7.04064	STARD5;FDX1L	Reactome_2016	330	2	9	Down	Mouse
Pyrimidine salvage reactions_Homo sapiens_R-HSA-73614	0.118757	0.560798	3.30442	7.04064	CDA;UCK2	Reactome_2016	330	2	9	Down	Mouse
Cell junction organization_Homo sapiens_R-HSA-446728	0.123307	0.580492	1.55615	3.25714	CDH1;PARD3;CTNND1;CTNNB1;ITGA6;PVRL3;MLLT4;PVRL2;LIMS1	Reactome_2016	330	9	86	Down	Mouse
Chromatin organization_Homo sapiens_R-HSA-4839726	0.12705	0.596276	1.31592	2.71498	NCOA1;MBD3;BRD1;SMARCD2;SETD3;KDM2A;KDM2B;DOT1L;JADE3;JADE2;CHD3;PHF21A;COPRS;ING5;TAF6L;KAT2B;CCND1;KANSL2;SUDS3;JAK2	Reactome_2016	330	20	226	Down	Mouse
Chromatin modifying enzymes_Homo sapiens_R-HSA-3247509	0.12705	0.594452	1.31592	2.71498	NCOA1;MBD3;BRD1;SMARCD2;SETD3;KDM2A;KDM2B;DOT1L;JADE3;JADE2;CHD3;PHF21A;COPRS;ING5;TAF6L;KAT2B;CCND1;KANSL2;SUDS3;JAK2	Reactome_2016	330	20	226	Down	Mouse
Post-translational protein modification_Homo sapiens_R-HSA-597592	0.127254	0.593595	1.19872	2.47125	GALNT14;SEH1L;LMAN2L;PIGQ;RPN1;POMT1;SEL1L;XPC;MIA3;DNAJC24;MAGT1;FUOM;MANEA;GALNT10;NUP160;DYNC2LI1;GANAB;MAN2A2;AMDHD2;ST3GAL5;DPH6;UGGT1;RAE1;ST3GAL3;SEC24B;PHC1;COG7;PMM1;NUP133;COG2;ALG2;MOGS;CSNK1D;ALG11;DYNLL2;PIGC;CTAGE5;TBC1D20;NUP50;MDM2;B4GALT6;SEC22C	Reactome_2016	330	42	521	Down	Mouse
COPI-independent Golgi-to-ER retrograde traffic_Homo sapiens_R-HSA-6811436	0.127267	0.591851	2.05102	4.22811	DYNC2LI1;DYNLL2;AGPAT3;PAFAH1B1	Reactome_2016	330	4	29	Down	Mouse
Myogenesis_Homo sapiens_R-HSA-525793	0.127267	0.590057	2.05102	4.22811	ABL1;CTNNB1;MAPK14;MEF2D	Reactome_2016	330	4	29	Down	Mouse
CDO in myogenesis_Homo sapiens_R-HSA-375170	0.127267	0.588275	2.05102	4.22811	ABL1;CTNNB1;MAPK14;MEF2D	Reactome_2016	330	4	29	Down	Mouse
YAP1- and WWTR1 (TAZ)-stimulated gene expression_Homo sapiens_R-HSA-2032785	0.127267	0.586503	2.05102	4.22811	NCOA1;KAT2B;TEAD1;HIPK2	Reactome_2016	330	4	29	Down	Mouse
Signaling by FGFR in disease_Homo sapiens_R-HSA-1226099	0.129196	0.593602	1.65221	3.38113	BCR;STAT5B;FGFR1OP2;STAT3;PIK3R1;ERLIN2;SOS1	Reactome_2016	330	7	63	Down	Mouse
Circadian Clock_Homo sapiens_R-HSA-400253	0.129196	0.591825	1.65221	3.38113	NCOA1;SREBF1;DBP;NRIP1;CSNK1D;NR1D1;MEF2D	Reactome_2016	330	7	63	Down	Mouse
Platelet homeostasis_Homo sapiens_R-HSA-418346	0.129844	0.59302	1.53826	3.14024	STIM1;GNG4;ATP2A2;PPP2R5A;PDE5A;ITPR3;PTPN11;GNG12;MAPK14	Reactome_2016	330	9	87	Down	Mouse
GABA synthesis, release, reuptake and degradation_Homo sapiens_R-HSA-888590	0.131767	0.60001	2.34788	4.75849	ALDH5A1;GAD1;DNAJC5	Reactome_2016	330	3	19	Down	Mouse
Constitutive Signaling by Ligand-Responsive EGFR Cancer Variants_Homo sapiens_R-HSA-1236382	0.131767	0.59823	2.34788	4.75849	SHC1;PIK3R1;SOS1	Reactome_2016	330	3	19	Down	Mouse
Signaling by Ligand-Responsive EGFR Variants in Cancer_Homo sapiens_R-HSA-5637815	0.131767	0.59646	2.34788	4.75849	SHC1;PIK3R1;SOS1	Reactome_2016	330	3	19	Down	Mouse
Signaling by EGFR in Cancer_Homo sapiens_R-HSA-1643713	0.131767	0.5947	2.34788	4.75849	SHC1;PIK3R1;SOS1	Reactome_2016	330	3	19	Down	Mouse
HDL-mediated lipid transport_Homo sapiens_R-HSA-194223	0.131767	0.592951	2.34788	4.75849	ABCA1;BMP1;ZDHHC8	Reactome_2016	330	3	19	Down	Mouse
Toll Like Receptor 9 (TLR9) Cascade_Homo sapiens_R-HSA-168138	0.13656	0.612719	1.52078	3.02786	EEA1;CHUK;IRAK1;RPS6KA2;TRAF6;MAPKAPK2;IKBKG;MAPK14;DUSP7	Reactome_2016	330	9	88	Down	Mouse
PPARA activates gene expression_Homo sapiens_R-HSA-1989781	0.138306	0.618735	1.44751	2.8636	ABCA1;NCOA1;MED23;SREBF1;PEX11A;MED9;TRIB3;NRF1;NR1D1;TEAD1;TNFRSF21	Reactome_2016	330	11	113	Down	Mouse
Intraflagellar transport_Homo sapiens_R-HSA-5620924	0.138754	0.618931	1.8134	3.58157	DYNC2LI1;IFT81;IFT172;KIFAP3;DYNLL2	Reactome_2016	330	5	41	Down	Mouse
MAPK targets/ Nuclear events mediated by MAP kinases_Homo sapiens_R-HSA-450282	0.139496	0.620432	1.98265	3.90527	RPS6KA2;MAPKAPK2;MAPK14;DUSP7	Reactome_2016	330	4	30	Down	Mouse
Metabolism of carbohydrates_Homo sapiens_R-HSA-71387	0.139551	0.618881	1.26552	2.49222	SLC35B2;SEH1L;GOT1;NUP133;B3GAT3;GLCE;SLC2A2;PHKA1;ENO2;GNS;PAPSS2;NUP160;KHK;EXT1;NDST1;G6PC2;PC;GNPDA1;NUP50;IDS;CRYL1;B4GALT6;RAE1;ST3GAL3	Reactome_2016	330	24	282	Down	Mouse
Cell surface interactions at the vascular wall_Homo sapiens_R-HSA-202733	0.141117	0.624015	1.47227	2.88294	SLC7A5;CD74;SHC1;SIRPA;ATP1B3;ITGAV;ITGA6;PTPN11;PIK3R1;SOS1	Reactome_2016	330	10	101	Down	Mouse
Diseases associated with surfactant metabolism_Homo sapiens_R-HSA-5687613	0.142078	0.626455	2.97398	5.80335	CCDC59;CSF2RA	Reactome_2016	330	2	10	Down	Mouse
Nef mediated downregulation of MHC class I complex cell surface expression_Homo sapiens_R-HSA-164940	0.142078	0.624655	2.97398	5.80335	AP1B1;AP1S3	Reactome_2016	330	2	10	Down	Mouse
ER Quality Control Compartment (ERQC)_Homo sapiens_R-HSA-901032	0.142078	0.622865	2.97398	5.80335	SEL1L;UGGT1	Reactome_2016	330	2	10	Down	Mouse
E2F-enabled inhibition of pre-replication complex formation_Homo sapiens_R-HSA-113507	0.142078	0.621086	2.97398	5.80335	ORC2;CDC25A	Reactome_2016	330	2	10	Down	Mouse
Regulated proteolysis of p75NTR_Homo sapiens_R-HSA-193692	0.142078	0.619316	2.97398	5.80335	APH1A;TRAF6	Reactome_2016	330	2	10	Down	Mouse
Signaling by FGFR3 fusions in cancer_Homo sapiens_R-HSA-8853334	0.142078	0.617557	2.97398	5.80335	PIK3R1;SOS1	Reactome_2016	330	2	10	Down	Mouse
Tetrahydrobiopterin (BH4) synthesis, recycling, salvage and regulation_Homo sapiens_R-HSA-1474151	0.142078	0.615808	2.97398	5.80335	GCH1;AKT1	Reactome_2016	330	2	10	Down	Mouse
Synthesis of pyrophosphates in the cytosol_Homo sapiens_R-HSA-1855167	0.142078	0.614068	2.97398	5.80335	ITPK1;IP6K1	Reactome_2016	330	2	10	Down	Mouse
Calcitonin-like ligand receptors_Homo sapiens_R-HSA-419812	0.142078	0.612338	2.97398	5.80335	ADM2;IAPP	Reactome_2016	330	2	10	Down	Mouse
Syndecan interactions_Homo sapiens_R-HSA-3000170	0.147692	0.634742	2.23048	4.26609	ITGB5;ITGAV;ITGA6	Reactome_2016	330	3	20	Down	Mouse
IL-6-type cytokine receptor ligand interactions_Homo sapiens_R-HSA-6788467	0.147692	0.632964	2.23048	4.26609	CNTFR;JAK2;JAK1	Reactome_2016	330	3	20	Down	Mouse
Non-integrin membrane-ECM interactions_Homo sapiens_R-HSA-3000171	0.149352	0.63829	1.77022	3.366	ITGB5;NRXN1;PDGFA;ITGAV;ITGA6	Reactome_2016	330	5	42	Down	Mouse
Viral Messenger RNA Synthesis_Homo sapiens_R-HSA-168325	0.149352	0.636512	1.77022	3.366	SEH1L;NUP133;NUP50;RAE1;NUP160	Reactome_2016	330	5	42	Down	Mouse
Activation of gene expression by SREBF (SREBP)_Homo sapiens_R-HSA-2426168	0.149352	0.634744	1.77022	3.366	NCOA1;SREBF1;SQLE;FASN;LSS	Reactome_2016	330	5	42	Down	Mouse
tRNA Aminoacylation_Homo sapiens_R-HSA-379724	0.149352	0.632986	1.77022	3.366	NARS;WARS;SARS;IARS;AARS	Reactome_2016	330	5	42	Down	Mouse
Major pathway of rRNA processing in the nucleolus_Homo sapiens_R-HSA-6791226	0.149611	0.632332	1.34366	2.55259	RPL5;RPL30;RPL21;RPS8;RIOK3;RPL13A;RPSA;CSNK1D;RPS28;RPL37A;RPL37;RPL26;RPL39;RPS21;RPS12	Reactome_2016	330	15	166	Down	Mouse
Innate Immune System_Homo sapiens_R-HSA-168249	0.150004	0.632249	1.14242	2.16728	CYFIP2;RET;NCKAP1;GSK3A;RASGRF1;IRS2;EEA1;RPS6KA2;AKT3;AKT1;TRIM25;PIP4K2A;IKBKG;PIP4K2C;JAK2;JAK1;CHUK;PRKCE;TSC2;PPP2R5A;DUSP7;CDC34;ADCY9;TRAF6;PSME4;MAPKAPK2;RAPGEF2;TRIB3;SOS1;TRIM56;PDE1C;SHC1;PDGFA;ITPR3;PIK3R1;BCL10;TANK;CSF2RA;FOXO1;IRAK1;PRKAR2B;PRKAR2A;ABL1;THEM4;PIP5K1B;MYO10;INSR;NFATC2;MYO9B;BRAF;PTPN11;MAPK14;MTOR;ITCH;POLR3B;AGO1;AGO2;POLR3E;MDM2;NF1;CTNNB1;LAMTOR3	Reactome_2016	330	62	807	Down	Mouse
Amino acid transport across the plasma membrane_Homo sapiens_R-HSA-352230	0.152171	0.639619	1.9187	3.61243	SLC36A1;SLC7A5;SLC1A4;SLC7A1	Reactome_2016	330	4	31	Down	Mouse
Pausing and recovery of Tat-mediated HIV elongation_Homo sapiens_R-HSA-167238	0.152171	0.637866	1.9187	3.61243	CDK9;CCNT1;TCEA1;SUPT5H	Reactome_2016	330	4	31	Down	Mouse
Tat-mediated HIV elongation arrest and recovery_Homo sapiens_R-HSA-167243	0.152171	0.636124	1.9187	3.61243	CDK9;CCNT1;TCEA1;SUPT5H	Reactome_2016	330	4	31	Down	Mouse
Regulation of TNFR1 signaling_Homo sapiens_R-HSA-5357905	0.152171	0.63439	1.9187	3.61243	CHUK;MADD;IKBKG;GNB2L1	Reactome_2016	330	4	31	Down	Mouse
Factors involved in megakaryocyte development and platelet production_Homo sapiens_R-HSA-983231	0.153844	0.639622	1.37098	2.56623	DOCK5;DOCK9;ITPK1;KIF12;PHF21A;PRKAR2B;PRKAR2A;ABL1;KIF1B;KIF1A;KIFAP3;JAK2;SH2B1	Reactome_2016	330	13	141	Down	Mouse
Regulation of lipid metabolism by Peroxisome proliferator-activated receptor alpha (PPARalpha)_Homo sapiens_R-HSA-400206	0.156928	0.650678	1.41008	2.61141	ABCA1;NCOA1;MED23;SREBF1;PEX11A;MED9;TRIB3;NRF1;NR1D1;TEAD1;TNFRSF21	Reactome_2016	330	11	116	Down	Mouse
Antigen processing: Ubiquitination & Proteasome degradation_Homo sapiens_R-HSA-983168	0.15806	0.653599	1.25822	2.32114	AREL1;TRIM41;UBE3C;ANAPC7;RNF14;FBXO2;CUL2;UBR4;UBE2J1;HERC3;ITCH;ZNRF2;CDC34;PSME4;RNF217;ARIH2;RNF182;ASB7;FBXO6;TRIM37;FBXL4;ASB1	Reactome_2016	330	22	260	Down	Mouse
Host Interactions of HIV factors_Homo sapiens_R-HSA-162909	0.158616	0.654131	1.38325	2.54693	CDK9;SEH1L;CCNT1;NUP133;NUP50;PSME4;AP1B1;AP1S3;AP2A2;RAE1;NUP160;KPNA1	Reactome_2016	330	12	129	Down	Mouse
Vasopressin regulates renal water homeostasis via Aquaporins_Homo sapiens_R-HSA-432040	0.160279	0.65921	1.72906	3.16563	ADCY9;GNG4;PRKAR2B;PRKAR2A;GNG12	Reactome_2016	330	5	43	Down	Mouse
Regulation of cholesterol biosynthesis by SREBP (SREBF)_Homo sapiens_R-HSA-1655829	0.162842	0.667956	1.62217	2.9442	NCOA1;SREBF1;SQLE;SEC24B;FASN;LSS	Reactome_2016	330	6	55	Down	Mouse
Nef-mediates down modulation of cell surface receptors by recruiting them to clathrin adapters_Homo sapiens_R-HSA-164938	0.164197	0.671717	2.12427	3.83789	AP1B1;AP1S3;AP2A2	Reactome_2016	330	3	21	Down	Mouse
ERK/MAPK targets_Homo sapiens_R-HSA-198753	0.164197	0.669925	2.12427	3.83789	RPS6KA2;MAPK14;DUSP7	Reactome_2016	330	3	21	Down	Mouse
Cobalamin (Cbl, vitamin B12) transport and metabolism_Homo sapiens_R-HSA-196741	0.164197	0.668144	2.12427	3.83789	LMBRD1;MTRR;MMACHC	Reactome_2016	330	3	21	Down	Mouse
HIV elongation arrest and recovery_Homo sapiens_R-HSA-167287	0.165261	0.670689	1.85874	3.34615	CDK9;CCNT1;TCEA1;SUPT5H	Reactome_2016	330	4	32	Down	Mouse
Pausing and recovery of HIV elongation_Homo sapiens_R-HSA-167290	0.165261	0.668915	1.85874	3.34615	CDK9;CCNT1;TCEA1;SUPT5H	Reactome_2016	330	4	32	Down	Mouse
Elongation arrest and recovery_Homo sapiens_R-HSA-112387	0.165261	0.66715	1.85874	3.34615	CDK9;CCNT1;TCEA1;SUPT5H	Reactome_2016	330	4	32	Down	Mouse
Membrane binding and targetting of GAG proteins_Homo sapiens_R-HSA-174490	0.16625	0.669375	2.70362	4.851	NMT2;VPS37A	Reactome_2016	330	2	11	Down	Mouse
Synthesis And Processing Of GAG, GAGPOL Polyproteins_Homo sapiens_R-HSA-174495	0.16625	0.667618	2.70362	4.851	NMT2;VPS37A	Reactome_2016	330	2	11	Down	Mouse
Signaling by FGFR4 in disease_Homo sapiens_R-HSA-5655291	0.16625	0.66587	2.70362	4.851	PIK3R1;SOS1	Reactome_2016	330	2	11	Down	Mouse
TRAF6 mediated IRF7 activation in TLR7/8 or 9 signaling_Homo sapiens_R-HSA-975110	0.16625	0.664132	2.70362	4.851	IRAK1;TRAF6	Reactome_2016	330	2	11	Down	Mouse
CLEC7A (Dectin-1) induces NFAT activation_Homo sapiens_R-HSA-5607763	0.16625	0.662402	2.70362	4.851	NFATC2;ITPR3	Reactome_2016	330	2	11	Down	Mouse
Defects in cobalamin (B12) metabolism_Homo sapiens_R-HSA-3296469	0.16625	0.660682	2.70362	4.851	MTRR;MMACHC	Reactome_2016	330	2	11	Down	Mouse
Phenylalanine and tyrosine catabolism_Homo sapiens_R-HSA-71182	0.16625	0.65897	2.70362	4.851	QDPR;CCBL1	Reactome_2016	330	2	11	Down	Mouse
Intra-Golgi traffic_Homo sapiens_R-HSA-6811438	0.171517	0.678092	1.68976	2.97917	RGP1;COG7;MAN2A2;GOLIM4;COG2	Reactome_2016	330	5	44	Down	Mouse
SUMOylation of DNA replication proteins_Homo sapiens_R-HSA-4615885	0.171517	0.676344	1.68976	2.97917	SEH1L;NUP133;NUP50;RAE1;NUP160	Reactome_2016	330	5	44	Down	Mouse
Cargo concentration in the ER_Homo sapiens_R-HSA-5694530	0.178736	0.702998	1.80241	3.10347	SEC24B;LMAN2L;CTAGE5;MIA3	Reactome_2016	330	4	33	Down	Mouse
Detoxification of Reactive Oxygen Species_Homo sapiens_R-HSA-3299685	0.178736	0.701195	1.80241	3.10347	GPX2;P4HB;ATOX1;TXN2	Reactome_2016	330	4	33	Down	Mouse
ADP signalling through P2Y purinoceptor 12_Homo sapiens_R-HSA-392170	0.181215	0.709103	2.02771	3.46348	GNG4;GNG12;GNAI2	Reactome_2016	330	3	22	Down	Mouse
Translation initiation complex formation_Homo sapiens_R-HSA-72649	0.182895	0.713852	1.56525	2.65911	RPS28;RPS8;RPSA;EIF3C;RPS21;RPS12	Reactome_2016	330	6	57	Down	Mouse
ABC-family proteins mediated transport_Homo sapiens_R-HSA-382556	0.18305	0.712637	1.65221	2.80545	ABCA2;ABCD3;ABCC8;ABCA3;ABCF1	Reactome_2016	330	5	45	Down	Mouse
Signaling by ERBB2_Homo sapiens_R-HSA-1227986	0.18305	0.710828	1.65221	2.80545	SHC1;AKT3;AKT1;PIK3R1;SOS1	Reactome_2016	330	5	45	Down	Mouse
NRAGE signals death through JNK_Homo sapiens_R-HSA-193648	0.18305	0.709028	1.65221	2.80545	TRIO;ARHGEF12;ARHGEF17;ARHGEF2;SOS1	Reactome_2016	330	5	45	Down	Mouse
Toll Like Receptor 10 (TLR10) Cascade_Homo sapiens_R-HSA-168142	0.185359	0.716159	1.45072	2.44513	CHUK;IRAK1;RPS6KA2;TRAF6;MAPKAPK2;IKBKG;MAPK14;DUSP7	Reactome_2016	330	8	82	Down	Mouse
Toll Like Receptor 5 (TLR5) Cascade_Homo sapiens_R-HSA-168176	0.185359	0.714355	1.45072	2.44513	CHUK;IRAK1;RPS6KA2;TRAF6;MAPKAPK2;IKBKG;MAPK14;DUSP7	Reactome_2016	330	8	82	Down	Mouse
MyD88 cascade initiated on plasma membrane_Homo sapiens_R-HSA-975871	0.185359	0.71256	1.45072	2.44513	CHUK;IRAK1;RPS6KA2;TRAF6;MAPKAPK2;IKBKG;MAPK14;DUSP7	Reactome_2016	330	8	82	Down	Mouse
Erythrocytes take up carbon dioxide and release oxygen_Homo sapiens_R-HSA-1237044	0.191052	0.732607	2.47831	4.10213	CYB5R1;CYB5R4	Reactome_2016	330	2	12	Down	Mouse
O2/CO2 exchange in erythrocytes_Homo sapiens_R-HSA-1480926	0.191052	0.730775	2.47831	4.10213	CYB5R1;CYB5R4	Reactome_2016	330	2	12	Down	Mouse
PECAM1 interactions_Homo sapiens_R-HSA-210990	0.191052	0.728953	2.47831	4.10213	PTPN11;ITGAV	Reactome_2016	330	2	12	Down	Mouse
Caspase-mediated cleavage of cytoskeletal proteins_Homo sapiens_R-HSA-264870	0.191052	0.727139	2.47831	4.10213	GSN;MAPT	Reactome_2016	330	2	12	Down	Mouse
Peptide hormone biosynthesis_Homo sapiens_R-HSA-209952	0.191052	0.725335	2.47831	4.10213	POMC;PCSK1	Reactome_2016	330	2	12	Down	Mouse
Physiological factors_Homo sapiens_R-HSA-5578768	0.191052	0.72354	2.47831	4.10213	KAT2B;HIPK2	Reactome_2016	330	2	12	Down	Mouse
Pyrimidine catabolism_Homo sapiens_R-HSA-73621	0.191052	0.721753	2.47831	4.10213	NT5C3A;UPB1	Reactome_2016	330	2	12	Down	Mouse
HSF1-dependent transactivation_Homo sapiens_R-HSA-3371571	0.192563	0.725667	1.7494	2.88184	RPTOR;HSPH1;MTOR;TNFRSF21	Reactome_2016	330	4	34	Down	Mouse
Signaling by WNT in cancer_Homo sapiens_R-HSA-4791275	0.192563	0.723884	1.7494	2.88184	TNKS;AXIN1;PPP2R5A;CTNNB1	Reactome_2016	330	4	34	Down	Mouse
TRAF6 mediated induction of NFkB and MAP kinases upon TLR7/8 or 9 activation_Homo sapiens_R-HSA-975138	0.193952	0.727321	1.43324	2.35072	CHUK;IRAK1;RPS6KA2;TRAF6;MAPKAPK2;IKBKG;MAPK14;DUSP7	Reactome_2016	330	8	83	Down	Mouse
Cardiac conduction_Homo sapiens_R-HSA-5576891	0.197299	0.738062	1.32177	2.14528	KAT2B;STIM1;DMPK;KCNIP1;CACNA2D1;FKBP1B;ATP2A2;ATP1B3;CACNA1D;ITPR3;FXYD6;HIPK2	Reactome_2016	330	12	135	Down	Mouse
Signaling by NOTCH_Homo sapiens_R-HSA-157118	0.197679	0.737682	1.34073	2.17347	APH1A;TLE3;KAT2B;ITCH;CCND1;AGO1;SEL1L;AGO2;ATP2A2;ST3GAL3;MIB1	Reactome_2016	330	11	122	Down	Mouse
Dopamine Neurotransmitter Release Cycle_Homo sapiens_R-HSA-212676	0.198677	0.739601	1.93955	3.13446	UNC13B;PPFIA1;SYN1	Reactome_2016	330	3	23	Down	Mouse
MicroRNA (miRNA) biogenesis_Homo sapiens_R-HSA-203927	0.198677	0.737806	1.93955	3.13446	AGO1;AGO2;TARBP2	Reactome_2016	330	3	23	Down	Mouse
SHC-mediated cascade:FGFR4_Homo sapiens_R-HSA-5654719	0.198677	0.736019	1.93955	3.13446	SHC1;PTPN11;SOS1	Reactome_2016	330	3	23	Down	Mouse
Thromboxane signalling through TP receptor_Homo sapiens_R-HSA-428930	0.198677	0.734242	1.93955	3.13446	GNA13;GNG4;GNG12	Reactome_2016	330	3	23	Down	Mouse
Cholesterol biosynthesis_Homo sapiens_R-HSA-191273	0.198677	0.732472	1.93955	3.13446	SQLE;LSS;LBR	Reactome_2016	330	3	23	Down	Mouse
Transport to the Golgi and subsequent modification_Homo sapiens_R-HSA-948021	0.201447	0.7409	1.28505	2.05895	SEC24B;COG7;LMAN2L;COG2;CSNK1D;MIA3;MANEA;DYNLL2;DYNC2LI1;TBC1D20;CTAGE5;MAN2A2;B4GALT6;SEC22C	Reactome_2016	330	14	162	Down	Mouse
Signaling by Leptin_Homo sapiens_R-HSA-2586552	0.204154	0.749054	1.22386	1.94457	RET;STAT5B;SHC1;STAT3;RASGRF1;PDGFA;PPP2R5A;BRAF;IRS2;PTPN11;CSF2RA;DUSP7;PSME4;NF1;RAPGEF2;JAK2;SOS1;LAMTOR3;JAK1;SH2B1	Reactome_2016	330	20	243	Down	Mouse
Post NMDA receptor activation events_Homo sapiens_R-HSA-438064	0.206709	0.756614	1.69942	2.67903	RRAS;RPS6KA2;RASGRF1;BRAF	Reactome_2016	330	4	35	Down	Mouse
RNA Polymerase I Transcription Initiation_Homo sapiens_R-HSA-73762	0.206921	0.755583	1.5819	2.49216	MBD3;KAT2B;RRN3;POLR1A;CHD3	Reactome_2016	330	5	47	Down	Mouse
Apoptosis_Homo sapiens_R-HSA-109581	0.207729	0.756726	1.27717	2.0071	DSP;DFFA;GSN;DYNLL2;TJP1;STK24;CDH1;AKT3;PSME4;AKT1;CTNNB1;DSG2;MAPT;KPNA1	Reactome_2016	330	14	163	Down	Mouse
Transcriptional regulation by small RNAs_Homo sapiens_R-HSA-5578749	0.208935	0.759313	1.44568	2.26355	SEH1L;NUP133;NUP50;AGO1;AGO2;RAE1;NUP160	Reactome_2016	330	7	72	Down	Mouse
Organelle biogenesis and maintenance_Homo sapiens_R-HSA-1852241	0.209193	0.758449	1.18594	1.8554	MRPS17;GFM2;IFT172;MRPS12;MRPL39;ASAP1;NRF1;MRPL54;DYNC2LI1;MRPL42;PRKAR2B;ICT1;KIFAP3;MEF2D;NCOA1;MRPS26;MRPS18B;SCLT1;CSNK1D;NR1D1;MAPK14;DYNLL2;MRPL30;IFT81;AURKAIP1;PAFAH1B1	Reactome_2016	330	26	326	Down	Mouse
MyD88 dependent cascade initiated on endosome_Homo sapiens_R-HSA-975155	0.211617	0.765423	1.39952	2.17342	CHUK;IRAK1;RPS6KA2;TRAF6;MAPKAPK2;IKBKG;MAPK14;DUSP7	Reactome_2016	330	8	85	Down	Mouse
Toll Like Receptor 7/8 (TLR7/8) Cascade_Homo sapiens_R-HSA-168181	0.211617	0.763617	1.39952	2.17342	CHUK;IRAK1;RPS6KA2;TRAF6;MAPKAPK2;IKBKG;MAPK14;DUSP7	Reactome_2016	330	8	85	Down	Mouse
Cytokine Signaling in Immune system_Homo sapiens_R-HSA-1280215	0.214339	0.771621	1.12723	1.73616	RET;CNTFR;SEH1L;SHC1;RASGRF1;INPPL1;PDGFA;IRS2;PIK3R1;CSF2RA;NUP160;SOCS2;GHR;IRAK1;TRIM25;STX4;IKBKG;STX3;JAK2;RAE1;IL6R;JAK1;KPNA1;SH2B1;STAT5B;CHUK;NUP133;IL1R1;STAT3;FLT3LG;PPP2R5A;BRAF;PTPN11;PRLR;DUSP7;ISG20;TOLLIP;TRAF6;NUP50;PSME4;RAPGEF1;NF1;RAPGEF2;LTBR;SOS1;LAMTOR3;SQSTM1	Reactome_2016	330	47	620	Down	Mouse
Cytosolic iron-sulfur cluster assembly_Homo sapiens_R-HSA-2564830	0.216291	0.776821	2.28768	3.50273	CIAPIN1;NUBP1	Reactome_2016	330	2	13	Down	Mouse
Initiation of Nuclear Envelope Reformation_Homo sapiens_R-HSA-2995383	0.216291	0.775002	2.28768	3.50273	ANKLE2;LEMD2	Reactome_2016	330	2	13	Down	Mouse
Nuclear Envelope Reassembly_Homo sapiens_R-HSA-2995410	0.216291	0.773191	2.28768	3.50273	ANKLE2;LEMD2	Reactome_2016	330	2	13	Down	Mouse
WNT5A-dependent internalization of FZD2, FZD5 and ROR2_Homo sapiens_R-HSA-5140745	0.216291	0.771389	2.28768	3.50273	ROR2;AP2A2	Reactome_2016	330	2	13	Down	Mouse
Activation of DNA fragmentation factor_Homo sapiens_R-HSA-211227	0.216291	0.769595	2.28768	3.50273	DFFA;KPNA1	Reactome_2016	330	2	13	Down	Mouse
Apoptosis induced DNA fragmentation_Homo sapiens_R-HSA-140342	0.216291	0.767809	2.28768	3.50273	DFFA;KPNA1	Reactome_2016	330	2	13	Down	Mouse
Assembly Of The HIV Virion_Homo sapiens_R-HSA-175474	0.216291	0.766032	2.28768	3.50273	NMT2;VPS37A	Reactome_2016	330	2	13	Down	Mouse
Downregulation of ERBB2:ERBB3 signaling_Homo sapiens_R-HSA-1358803	0.216291	0.764263	2.28768	3.50273	AKT3;AKT1	Reactome_2016	330	2	13	Down	Mouse
p38MAPK events_Homo sapiens_R-HSA-171007	0.216291	0.762502	2.28768	3.50273	MAPKAPK2;MAPK14	Reactome_2016	330	2	13	Down	Mouse
IKK complex recruitment mediated by RIP1_Homo sapiens_R-HSA-937041	0.216517	0.761544	1.85874	2.84402	CHUK;TRAF6;IKBKG	Reactome_2016	330	3	24	Down	Mouse
Activated TLR4 signalling_Homo sapiens_R-HSA-166054	0.220739	0.774611	1.32767	2.00581	IRAK1;CHUK;RPS6KA2;TRAF6;MAPKAPK2;PTPN11;IKBKG;MAPK14;TANK;DUSP7	Reactome_2016	330	10	112	Down	Mouse
RNA Polymerase III Transcription Initiation_Homo sapiens_R-HSA-76046	0.221142	0.77425	1.65221	2.4931	GTF3C1;GTF3C4;POLR3B;POLR3E	Reactome_2016	330	4	36	Down	Mouse
Intra-Golgi and retrograde Golgi-to-ER traffic_Homo sapiens_R-HSA-6811442	0.224212	0.783208	1.24608	1.86309	COG7;GOLIM4;COG2;KIF12;DYNLL2;AGPAT3;DYNC2LI1;RGP1;GOLGA4;MAN2A2;BNIP1;KIF1B;KIF1A;KIFAP3;PAFAH1B1	Reactome_2016	330	15	179	Down	Mouse
Interleukin-3, 5 and GM-CSF signaling_Homo sapiens_R-HSA-512988	0.226678	0.790017	1.19643	1.77577	RET;STAT5B;SHC1;RASGRF1;INPPL1;PDGFA;PPP2R5A;BRAF;IRS2;PTPN11;PIK3R1;CSF2RA;DUSP7;PSME4;RAPGEF1;NF1;RAPGEF2;JAK2;SOS1;LAMTOR3;JAK1	Reactome_2016	330	21	261	Down	Mouse
Programmed Cell Death_Homo sapiens_R-HSA-5357801	0.227082	0.789626	1.25409	1.85911	DSP;DFFA;GSN;DYNLL2;TJP1;STK24;CDH1;AKT3;PSME4;AKT1;CTNNB1;DSG2;MAPT;KPNA1	Reactome_2016	330	14	166	Down	Mouse
rRNA processing_Homo sapiens_R-HSA-72312	0.23053	0.799799	1.23916	1.81831	RPL5;RPL30;RPL21;RPS8;RIOK3;RPL13A;RPSA;CSNK1D;RPS28;RPL37A;RPL37;RPL26;RPL39;RPS21;RPS12	Reactome_2016	330	15	180	Down	Mouse
Mitochondrial biogenesis_Homo sapiens_R-HSA-1592230	0.231739	0.802173	1.51734	2.21856	NCOA1;NRF1;NR1D1;MAPK14;MEF2D	Reactome_2016	330	5	49	Down	Mouse
Amino acid synthesis and interconversion (transamination)_Homo sapiens_R-HSA-70614	0.234672	0.810493	1.78439	2.58659	GOT1;CCBL1;GLUL	Reactome_2016	330	3	25	Down	Mouse
ATF4 activates genes_Homo sapiens_R-HSA-380994	0.234672	0.808668	1.78439	2.58659	DDIT3;ATF6;ATF4	Reactome_2016	330	3	25	Down	Mouse
RAF activation_Homo sapiens_R-HSA-5673000	0.234672	0.80685	1.78439	2.58659	PPP2R5A;BRAF;JAK2	Reactome_2016	330	3	25	Down	Mouse
Basigin interactions_Homo sapiens_R-HSA-210991	0.234672	0.805041	1.78439	2.58659	SLC7A5;ATP1B3;ITGA6	Reactome_2016	330	3	25	Down	Mouse
ADP signalling through P2Y purinoceptor 1_Homo sapiens_R-HSA-418592	0.234672	0.80324	1.78439	2.58659	GNG4;GNG12;MAPK14	Reactome_2016	330	3	25	Down	Mouse
Synthesis of IP3 and IP4 in the cytosol_Homo sapiens_R-HSA-1855204	0.234672	0.801447	1.78439	2.58659	ITPKB;ITPK1;INPPL1	Reactome_2016	330	3	25	Down	Mouse
Sulfur amino acid metabolism_Homo sapiens_R-HSA-1614635	0.234672	0.799662	1.78439	2.58659	MTRR;GOT1;ADI1	Reactome_2016	330	3	25	Down	Mouse
Platelet Aggregation (Plug Formation)_Homo sapiens_R-HSA-76009	0.23583	0.801821	1.60756	2.32235	SHC1;AKT1;SOS1;ADRA2A	Reactome_2016	330	4	37	Down	Mouse
SUMOylation of DNA damage response and repair proteins_Homo sapiens_R-HSA-3108214	0.238895	0.810441	1.38786	1.98704	SEH1L;PHC1;NUP133;NUP50;XPC;RAE1;NUP160	Reactome_2016	330	7	75	Down	Mouse
Regulation of TP53 Activity through Association with Co-factors_Homo sapiens_R-HSA-6804759	0.241796	0.81847	2.12427	3.01574	AKT3;AKT1	Reactome_2016	330	2	14	Down	Mouse
AMER1 mutants destabilize the destruction complex_Homo sapiens_R-HSA-4839748	0.241796	0.816664	2.12427	3.01574	AXIN1;PPP2R5A	Reactome_2016	330	2	14	Down	Mouse
Truncations of AMER1 destabilize the destruction complex_Homo sapiens_R-HSA-5467348	0.241796	0.814865	2.12427	3.01574	AXIN1;PPP2R5A	Reactome_2016	330	2	14	Down	Mouse
truncated APC mutants destabilize the destruction complex_Homo sapiens_R-HSA-4839744	0.241796	0.813074	2.12427	3.01574	AXIN1;PPP2R5A	Reactome_2016	330	2	14	Down	Mouse
AXIN missense mutants destabilize the destruction complex_Homo sapiens_R-HSA-5467340	0.241796	0.811291	2.12427	3.01574	AXIN1;PPP2R5A	Reactome_2016	330	2	14	Down	Mouse
AXIN mutants destabilize the destruction complex, activating WNT signaling_Homo sapiens_R-HSA-4839735	0.241796	0.809516	2.12427	3.01574	AXIN1;PPP2R5A	Reactome_2016	330	2	14	Down	Mouse
APC truncation mutants have impaired AXIN binding_Homo sapiens_R-HSA-5467337	0.241796	0.807748	2.12427	3.01574	AXIN1;PPP2R5A	Reactome_2016	330	2	14	Down	Mouse
DCC mediated attractive signaling_Homo sapiens_R-HSA-418885	0.241796	0.805988	2.12427	3.01574	ABLIM1;TRIO	Reactome_2016	330	2	14	Down	Mouse
SEMA3A-Plexin repulsion signaling by inhibiting Integrin adhesion_Homo sapiens_R-HSA-399955	0.241796	0.804236	2.12427	3.01574	RRAS;PLXNA2	Reactome_2016	330	2	14	Down	Mouse
Inhibition of adenylate cyclase pathway_Homo sapiens_R-HSA-997269	0.241796	0.802492	2.12427	3.01574	ADCY9;GNAI2	Reactome_2016	330	2	14	Down	Mouse
Adenylate cyclase inhibitory pathway_Homo sapiens_R-HSA-170670	0.241796	0.800755	2.12427	3.01574	ADCY9;GNAI2	Reactome_2016	330	2	14	Down	Mouse
Methylation_Homo sapiens_R-HSA-156581	0.241796	0.799025	2.12427	3.01574	MTRR;GSTO1	Reactome_2016	330	2	14	Down	Mouse
Metabolism of non-coding RNA_Homo sapiens_R-HSA-194441	0.244454	0.806065	1.48699	2.09477	SEH1L;NUP133;NUP50;RAE1;NUP160	Reactome_2016	330	5	50	Down	Mouse
snRNP Assembly_Homo sapiens_R-HSA-191859	0.244454	0.804331	1.48699	2.09477	SEH1L;NUP133;NUP50;RAE1;NUP160	Reactome_2016	330	5	50	Down	Mouse
G alpha (s) signalling events_Homo sapiens_R-HSA-418555	0.247159	0.811487	1.25661	1.75639	POMC;VIPR1;ADCY9;GPR45;GNG4;ADRBK2;GCGR;ADM2;IAPP;GNG12;PDE8A;GNAI2	Reactome_2016	330	12	142	Down	Mouse
Neurotransmitter Receptor Binding And Downstream Transmission In The Postsynaptic Cell_Homo sapiens_R-HSA-112314	0.247159	0.809749	1.25661	1.75639	CHRNB2;ADCY9;RRAS;PRKCB;GNG4;RPS6KA2;RASGRF1;MDM2;BRAF;GNG12;AP2A2;GNAI2	Reactome_2016	330	12	142	Down	Mouse
Regulation of TP53 Activity through Phosphorylation_Homo sapiens_R-HSA-6804756	0.24866	0.812928	1.33662	1.86013	PLK3;TP53INP1;MDM2;MDM4;NOC2L;MAPK14;HIPK2;TAF1	Reactome_2016	330	8	89	Down	Mouse
Glutathione conjugation_Homo sapiens_R-HSA-156590	0.25074	0.817978	1.56525	2.16528	HPGDS;GSTO1;CHAC1;GSTM5	Reactome_2016	330	4	38	Down	Mouse
SHC-mediated cascade:FGFR2_Homo sapiens_R-HSA-5654699	0.25308	0.823855	1.71576	2.35754	SHC1;PTPN11;SOS1	Reactome_2016	330	3	26	Down	Mouse
TNFR1-induced NFkappaB signaling pathway_Homo sapiens_R-HSA-5357956	0.25308	0.822106	1.71576	2.35754	CHUK;IKBKG;GNB2L1	Reactome_2016	330	3	26	Down	Mouse
MHC class II antigen presentation_Homo sapiens_R-HSA-2132295	0.256066	0.830046	1.29931	1.77007	DYNC2LI1;CD74;SEC24B;AP1B1;AP1S3;KIFAP3;AP2A2;DYNLL2;RAB7A	Reactome_2016	330	9	103	Down	Mouse
Aquaporin-mediated transport_Homo sapiens_R-HSA-445717	0.257346	0.832428	1.45783	1.97877	ADCY9;GNG4;PRKAR2B;PRKAR2A;GNG12	Reactome_2016	330	5	51	Down	Mouse
Signalling to ERKs_Homo sapiens_R-HSA-187687	0.257995	0.832769	1.17549	1.59256	RET;KIDINS220;SHC1;RASGRF1;PDGFA;PPP2R5A;BRAF;IRS2;MAPK14;CSF2RA;DUSP7;PSME4;MAPKAPK2;RAPGEF1;NF1;RAPGEF2;JAK2;SOS1;LAMTOR3;JAK1	Reactome_2016	330	20	253	Down	Mouse
Association of TriC/CCT with target proteins during biosynthesis_Homo sapiens_R-HSA-390471	0.26584	0.856285	1.52512	2.02057	ARFGEF2;STAT3;FBXO6;FBXL5	Reactome_2016	330	4	39	Down	Mouse
GABA B receptor activation_Homo sapiens_R-HSA-977444	0.26584	0.854486	1.52512	2.02057	ADCY9;GNG4;GNG12;GNAI2	Reactome_2016	330	4	39	Down	Mouse
Activation of GABAB receptors_Homo sapiens_R-HSA-991365	0.26584	0.852695	1.52512	2.02057	ADCY9;GNG4;GNG12;GNAI2	Reactome_2016	330	4	39	Down	Mouse
Activation of NMDA receptor upon glutamate binding and postsynaptic events_Homo sapiens_R-HSA-442755	0.26584	0.850911	1.52512	2.02057	RRAS;RPS6KA2;RASGRF1;BRAF	Reactome_2016	330	4	39	Down	Mouse
ER to Golgi Anterograde Transport_Homo sapiens_R-HSA-199977	0.266286	0.850558	1.24862	1.65215	DYNC2LI1;SEC24B;COG7;TBC1D20;CTAGE5;LMAN2L;COG2;CSNK1D;MIA3;DYNLL2;SEC22C	Reactome_2016	330	11	131	Down	Mouse
WNT5A-dependent internalization of FZD4_Homo sapiens_R-HSA-5099900	0.267418	0.852394	1.98265	2.615	PRKCB;AP2A2	Reactome_2016	330	2	15	Down	Mouse
Activation of BAD and translocation to mitochondria_Homo sapiens_R-HSA-111447	0.267418	0.850622	1.98265	2.615	AKT3;AKT1	Reactome_2016	330	2	15	Down	Mouse
Elevation of cytosolic Ca2+ levels_Homo sapiens_R-HSA-139853	0.267418	0.848857	1.98265	2.615	STIM1;ITPR3	Reactome_2016	330	2	15	Down	Mouse
Biosynthesis of the N-glycan precursor (dolichol lipid-linked oligosaccharide, LLO) and transfer to a nascent protein_Homo sapiens_R-HSA-446193	0.270128	0.855684	1.33448	1.74664	PMM1;AMDHD2;ALG2;ST3GAL5;ALG11;FUOM;ST3GAL3	Reactome_2016	330	7	78	Down	Mouse
Integrin alphaIIb beta3 signaling_Homo sapiens_R-HSA-354192	0.271682	0.858828	1.65221	2.15304	SHC1;AKT1;SOS1	Reactome_2016	330	3	27	Down	Mouse
Sema4D in semaphorin signaling_Homo sapiens_R-HSA-400685	0.271682	0.857057	1.65221	2.15304	ARHGEF12;RRAS;MYH14	Reactome_2016	330	3	27	Down	Mouse
Platelet calcium homeostasis_Homo sapiens_R-HSA-418360	0.271682	0.855294	1.65221	2.15304	STIM1;ATP2A2;ITPR3	Reactome_2016	330	3	27	Down	Mouse
Phase 1 - inactivation of fast Na+ channels_Homo sapiens_R-HSA-5576894	0.271682	0.853537	1.65221	2.15304	KCNIP1;CACNA2D1;CACNA1D	Reactome_2016	330	3	27	Down	Mouse
Peroxisomal lipid metabolism_Homo sapiens_R-HSA-390918	0.271682	0.851788	1.65221	2.15304	ALDH3A2;NUDT7;NUDT19	Reactome_2016	330	3	27	Down	Mouse
MAPK family signaling cascades_Homo sapiens_R-HSA-5683057	0.275802	0.862938	1.15189	1.48372	RET;SHC1;RASGRF1;PDGFA;PPP2R5A;BRAF;IRS2;PTPN11;CSF2RA;FOXO1;DUSP7;CDC14B;AGO1;PSME4;AGO2;NF1;RAPGEF2;JAK2;SOS1;LAMTOR3;IL6R;JAK1	Reactome_2016	330	22	284	Down	Mouse
MyD88:Mal cascade initiated on plasma membrane_Homo sapiens_R-HSA-166058	0.277708	0.86713	1.29303	1.65661	CHUK;IRAK1;RPS6KA2;TRAF6;MAPKAPK2;IKBKG;MAPK14;DUSP7	Reactome_2016	330	8	92	Down	Mouse
Toll Like Receptor TLR1:TLR2 Cascade_Homo sapiens_R-HSA-168179	0.277708	0.865364	1.29303	1.65661	CHUK;IRAK1;RPS6KA2;TRAF6;MAPKAPK2;IKBKG;MAPK14;DUSP7	Reactome_2016	330	8	92	Down	Mouse
Toll Like Receptor TLR6:TLR2 Cascade_Homo sapiens_R-HSA-168188	0.277708	0.863605	1.29303	1.65661	CHUK;IRAK1;RPS6KA2;TRAF6;MAPKAPK2;IKBKG;MAPK14;DUSP7	Reactome_2016	330	8	92	Down	Mouse
Toll Like Receptor 2 (TLR2) Cascade_Homo sapiens_R-HSA-181438	0.277708	0.861854	1.29303	1.65661	CHUK;IRAK1;RPS6KA2;TRAF6;MAPKAPK2;IKBKG;MAPK14;DUSP7	Reactome_2016	330	8	92	Down	Mouse
Transcriptional activation of mitochondrial biogenesis_Homo sapiens_R-HSA-2151201	0.2811	0.870613	1.48699	1.88706	NCOA1;NRF1;NR1D1;MEF2D	Reactome_2016	330	4	40	Down	Mouse
Cytosolic sensors of pathogen-associated DNA_Homo sapiens_R-HSA-1834949	0.28297	0.874635	1.35181	1.70654	CHUK;POLR3B;POLR3E;CTNNB1;IKBKG;TRIM56	Reactome_2016	330	6	66	Down	Mouse
Cellular Senescence_Homo sapiens_R-HSA-2559583	0.287491	0.886816	1.20067	1.49672	RB1;ACD;CEBPB;PHC1;ANAPC7;MINK1;STAT3;MAPK14;ETS2;RPS6KA2;AGO1;MAPKAPK2;MDM2	Reactome_2016	330	13	161	Down	Mouse
The role of Nef in HIV-1 replication and disease pathogenesis_Homo sapiens_R-HSA-164952	0.290422	0.894054	1.5932	1.96987	AP1B1;AP1S3;AP2A2	Reactome_2016	330	3	28	Down	Mouse
Synthesis of glycosylphosphatidylinositol (GPI)_Homo sapiens_R-HSA-162710	0.293025	0.900256	1.85874	2.2816	PIGC;PIGQ	Reactome_2016	330	2	16	Down	Mouse
MAP3K8 (TPL2)-dependent MAPK1/3 activation_Homo sapiens_R-HSA-5684264	0.293025	0.898452	1.85874	2.2816	CHUK;IKBKG	Reactome_2016	330	2	16	Down	Mouse
Metabolism of folate and pterines_Homo sapiens_R-HSA-196757	0.293025	0.896655	1.85874	2.2816	MTHFD1L;ALDH1L2	Reactome_2016	330	2	16	Down	Mouse
Developmental Biology_Homo sapiens_R-HSA-1266738	0.293582	0.896567	1.07835	1.32163	RET;TRIO;RASGRF1;SLC2A2;IRS2;SHB;PCSK6;AP2A2;RPS6KA2;AKT3;AKT1;ITGAV;PKNOX1;JAK2;GIT1;JAK1;NCOA1;SREBF1;ARHGEF12;MED9;PPP2R5A;PAX6;DUSP7;MED23;PSME4;RAPGEF2;IAPP;SOS1;CEBPB;SHC1;PDGFA;CACNA1D;CSF2RA;FOXO1;APH1A;ABLIM1;RRAS;PLXNA2;ABL1;ABL2;MYH14;NKX6-1;MEF2D;NKX2-2;LGI1;MYO10;STAT3;PDX1;BRAF;PTPN11;MAPK14;NFASC;NF1;CTNNB1;INSM1;LAMTOR3;FOXA2	Reactome_2016	330	57	786	Down	Mouse
Reversal of alkylation damage by DNA dioxygenases_Homo sapiens_R-HSA-73943	0.29399	0.896025	2.97398	3.64077	ASCC2	Reactome_2016	330	1	5	Down	Mouse
Toxicity of botulinum toxin type D (BoNT/D)_Homo sapiens_R-HSA-5250955	0.29399	0.894244	2.97398	3.64077	SV2A	Reactome_2016	330	1	5	Down	Mouse
Toxicity of botulinum toxin type F (BoNT/F)_Homo sapiens_R-HSA-5250981	0.29399	0.892469	2.97398	3.64077	SV2A	Reactome_2016	330	1	5	Down	Mouse
Abacavir metabolism_Homo sapiens_R-HSA-2161541	0.29399	0.890702	2.97398	3.64077	NT5C2	Reactome_2016	330	1	5	Down	Mouse
Sodium-coupled phosphate cotransporters_Homo sapiens_R-HSA-427652	0.29399	0.888942	2.97398	3.64077	SLC20A1	Reactome_2016	330	1	5	Down	Mouse
Catabolism of glucuronate to xylulose-5-phosphate_Homo sapiens_R-HSA-5661270	0.29399	0.887188	2.97398	3.64077	CRYL1	Reactome_2016	330	1	5	Down	Mouse
Electric Transmission Across Gap Junctions_Homo sapiens_R-HSA-112303	0.29399	0.885442	2.97398	3.64077	GJD2	Reactome_2016	330	1	5	Down	Mouse
Transmission across Electrical Synapses_Homo sapiens_R-HSA-112307	0.29399	0.883702	2.97398	3.64077	GJD2	Reactome_2016	330	1	5	Down	Mouse
Synthesis of GDP-mannose_Homo sapiens_R-HSA-446205	0.29399	0.88197	2.97398	3.64077	PMM1	Reactome_2016	330	1	5	Down	Mouse
N-glycan trimming and elongation in the cis-Golgi_Homo sapiens_R-HSA-964739	0.29399	0.880244	2.97398	3.64077	MANEA	Reactome_2016	330	1	5	Down	Mouse
LRR FLII-interacting protein 1 (LRRFIP1) activates type I IFN production_Homo sapiens_R-HSA-3134973	0.29399	0.878524	2.97398	3.64077	CTNNB1	Reactome_2016	330	1	5	Down	Mouse
Cyclin B2 mediated events_Homo sapiens_R-HSA-157881	0.29399	0.876812	2.97398	3.64077	CDC25A	Reactome_2016	330	1	5	Down	Mouse
PKA-mediated phosphorylation of key metabolic factors_Homo sapiens_R-HSA-163358	0.29399	0.875106	2.97398	3.64077	MLXIPL	Reactome_2016	330	1	5	Down	Mouse
Free fatty acid receptors_Homo sapiens_R-HSA-444209	0.29399	0.873407	2.97398	3.64077	FFAR1	Reactome_2016	330	1	5	Down	Mouse
NGF-independant TRKA activation_Homo sapiens_R-HSA-187024	0.29399	0.871714	2.97398	3.64077	NTRK2	Reactome_2016	330	1	5	Down	Mouse
Beta oxidation of hexanoyl-CoA to butanoyl-CoA_Homo sapiens_R-HSA-77350	0.29399	0.870028	2.97398	3.64077	HADH	Reactome_2016	330	1	5	Down	Mouse
Beta oxidation of lauroyl-CoA to decanoyl-CoA-CoA_Homo sapiens_R-HSA-77310	0.29399	0.868349	2.97398	3.64077	HADH	Reactome_2016	330	1	5	Down	Mouse
Beta oxidation of octanoyl-CoA to hexanoyl-CoA_Homo sapiens_R-HSA-77348	0.29399	0.866675	2.97398	3.64077	HADH	Reactome_2016	330	1	5	Down	Mouse
Beta oxidation of decanoyl-CoA to octanoyl-CoA-CoA_Homo sapiens_R-HSA-77346	0.29399	0.865009	2.97398	3.64077	HADH	Reactome_2016	330	1	5	Down	Mouse
Vitamin B2 (riboflavin) metabolism_Homo sapiens_R-HSA-196843	0.29399	0.863348	2.97398	3.64077	RFK	Reactome_2016	330	1	5	Down	Mouse
Serotonin and melatonin biosynthesis_Homo sapiens_R-HSA-209931	0.29399	0.861695	2.97398	3.64077	DDC	Reactome_2016	330	1	5	Down	Mouse
Alpha-oxidation of phytanate_Homo sapiens_R-HSA-389599	0.29399	0.860047	2.97398	3.64077	ALDH3A2	Reactome_2016	330	1	5	Down	Mouse
Glycosaminoglycan metabolism_Homo sapiens_R-HSA-1630316	0.296272	0.865069	1.22892	1.49495	EXT1;SLC35B2;NDST1;B3GAT3;GLCE;IDS;B4GALT6;GNS;PAPSS2;ST3GAL3	Reactome_2016	330	10	121	Down	Mouse
Glycosphingolipid metabolism_Homo sapiens_R-HSA-1660662	0.296489	0.864053	1.45072	1.76371	GALC;ASAH1;CERK;PSAP	Reactome_2016	330	4	41	Down	Mouse
Pre-NOTCH Transcription and Translation_Homo sapiens_R-HSA-1912408	0.296489	0.86241	1.45072	1.76371	KAT2B;CCND1;AGO1;AGO2	Reactome_2016	330	4	41	Down	Mouse
TNF signaling_Homo sapiens_R-HSA-75893	0.296489	0.860774	1.45072	1.76371	CHUK;MADD;IKBKG;GNB2L1	Reactome_2016	330	4	41	Down	Mouse
Heparan sulfate/heparin (HS-GAG) metabolism_Homo sapiens_R-HSA-1638091	0.296888	0.8603	1.37684	1.67204	EXT1;NDST1;B3GAT3;GLCE;IDS	Reactome_2016	330	5	54	Down	Mouse
Toll Like Receptor 4 (TLR4) Cascade_Homo sapiens_R-HSA-166016	0.305075	0.882353	1.21884	1.44701	IRAK1;CHUK;RPS6KA2;TRAF6;MAPKAPK2;PTPN11;IKBKG;MAPK14;TANK;DUSP7	Reactome_2016	330	10	122	Down	Mouse
Activation of BH3-only proteins_Homo sapiens_R-HSA-114452	0.309247	0.892732	1.53826	1.80533	AKT3;AKT1;DYNLL2	Reactome_2016	330	3	29	Down	Mouse
Negative regulation of FGFR3 signaling_Homo sapiens_R-HSA-5654732	0.309247	0.891051	1.53826	1.80533	MKNK1;PTPN11;BRAF	Reactome_2016	330	3	29	Down	Mouse
Netrin-1 signaling_Homo sapiens_R-HSA-373752	0.311977	0.897227	1.41618	1.6496	ABLIM1;TRIO;MYO10;PTPN11	Reactome_2016	330	4	42	Down	Mouse
Fatty Acyl-CoA Biosynthesis_Homo sapiens_R-HSA-75105	0.311977	0.895543	1.41618	1.6496	ACLY;FASN;THEM4;ELOVL7	Reactome_2016	330	4	42	Down	Mouse
BMAL1:CLOCK,NPAS2 activates circadian gene expression_Homo sapiens_R-HSA-1368108	0.311977	0.893866	1.41618	1.6496	NCOA1;DBP;NRIP1;NR1D1	Reactome_2016	330	4	42	Down	Mouse
SUMO E3 ligases SUMOylate target proteins_Homo sapiens_R-HSA-3108232	0.317726	0.908636	1.23916	1.42078	SEH1L;PHC1;NUP133;NUP50;MDM2;XPC;RAE1;NUP160	Reactome_2016	330	8	96	Down	Mouse
Acetylcholine Neurotransmitter Release Cycle_Homo sapiens_R-HSA-264642	0.318503	0.909159	1.7494	2.00153	UNC13B;PPFIA1	Reactome_2016	330	2	17	Down	Mouse
Trafficking of GluR2-containing AMPA receptors_Homo sapiens_R-HSA-416993	0.318503	0.907466	1.7494	2.00153	PRKCB;AP2A2	Reactome_2016	330	2	17	Down	Mouse
KSRP (KHSRP) binds and destabilizes mRNA_Homo sapiens_R-HSA-450604	0.318503	0.905779	1.7494	2.00153	AKT1;MAPK14	Reactome_2016	330	2	17	Down	Mouse
Butyrate Response Factor 1 (BRF1) binds and destabilizes mRNA_Homo sapiens_R-HSA-450385	0.318503	0.904099	1.7494	2.00153	MAPKAPK2;AKT1	Reactome_2016	330	2	17	Down	Mouse
Chylomicron-mediated lipid transport_Homo sapiens_R-HSA-174800	0.318503	0.902424	1.7494	2.00153	P4HB;LDLR	Reactome_2016	330	2	17	Down	Mouse
Acyl chain remodelling of PG_Homo sapiens_R-HSA-1482925	0.318503	0.900756	1.7494	2.00153	PLA2G2F;LPGAT1	Reactome_2016	330	2	17	Down	Mouse
Golgi-to-ER retrograde transport_Homo sapiens_R-HSA-8856688	0.32078	0.905522	1.21663	1.38331	DYNC2LI1;BNIP1;KIF12;KIF1B;KIF1A;KIFAP3;DYNLL2;AGPAT3;PAFAH1B1	Reactome_2016	330	9	110	Down	Mouse
Response to elevated platelet cytosolic Ca2+_Homo sapiens_R-HSA-76005	0.32078	0.903854	1.21663	1.38331	CYB5R1;TMX3;PRKCB;PSAP;CDC37L1;VEGFB;PDGFA;STX4;ACTN4	Reactome_2016	330	9	110	Down	Mouse
HIV Transcription Elongation_Homo sapiens_R-HSA-167169	0.327536	0.921194	1.38325	1.54392	CDK9;CCNT1;TCEA1;SUPT5H	Reactome_2016	330	4	43	Down	Mouse
Tat-mediated elongation of the HIV-1 transcript_Homo sapiens_R-HSA-167246	0.327536	0.919504	1.38325	1.54392	CDK9;CCNT1;TCEA1;SUPT5H	Reactome_2016	330	4	43	Down	Mouse
Formation of HIV-1 elongation complex containing HIV-1 Tat_Homo sapiens_R-HSA-167200	0.327536	0.91782	1.38325	1.54392	CDK9;CCNT1;TCEA1;SUPT5H	Reactome_2016	330	4	43	Down	Mouse
Molecules associated with elastic fibres_Homo sapiens_R-HSA-2129379	0.328108	0.917743	1.48699	1.65712	ITGB5;MFAP3;ITGAV	Reactome_2016	330	3	30	Down	Mouse
Activated NOTCH1 Transmits Signal to the Nucleus_Homo sapiens_R-HSA-2122948	0.328108	0.916069	1.48699	1.65712	APH1A;ITCH;MIB1	Reactome_2016	330	3	30	Down	Mouse
Glucagon-type ligand receptors_Homo sapiens_R-HSA-420092	0.328108	0.9144	1.48699	1.65712	GNG4;GCGR;GNG12	Reactome_2016	330	3	30	Down	Mouse
Metabolism of steroid hormones_Homo sapiens_R-HSA-196071	0.328108	0.912738	1.48699	1.65712	POMC;STARD5;FDX1L	Reactome_2016	330	3	30	Down	Mouse
Interleukin-2 signaling_Homo sapiens_R-HSA-451927	0.336144	0.933395	1.12114	1.22229	RET;STAT5B;SHC1;RASGRF1;INPPL1;PDGFA;PPP2R5A;BRAF;IRS2;PIK3R1;CSF2RA;DUSP7;PSME4;NF1;RAPGEF2;JAK2;SOS1;LAMTOR3;JAK1	Reactome_2016	330	19	252	Down	Mouse
Toll-Like Receptors Cascades_Homo sapiens_R-HSA-168898	0.341307	0.946014	1.16835	1.25594	EEA1;IRAK1;CHUK;RPS6KA2;TRAF6;MAPKAPK2;PTPN11;IKBKG;MAPK14;TANK;DUSP7	Reactome_2016	330	11	140	Down	Mouse
DNA Damage Reversal_Homo sapiens_R-HSA-73942	0.341481	0.944784	2.47831	2.66286	ASCC2	Reactome_2016	330	1	6	Down	Mouse
Fructose metabolism_Homo sapiens_R-HSA-5652084	0.341481	0.943079	2.47831	2.66286	KHK	Reactome_2016	330	1	6	Down	Mouse
GDP-fucose biosynthesis_Homo sapiens_R-HSA-6787639	0.341481	0.94138	2.47831	2.66286	FUOM	Reactome_2016	330	1	6	Down	Mouse
Assembly of the ORC complex at the origin of replication_Homo sapiens_R-HSA-68616	0.341481	0.939687	2.47831	2.66286	ORC2	Reactome_2016	330	1	6	Down	Mouse
PTK6 Regulates Cell Cycle_Homo sapiens_R-HSA-8849470	0.341481	0.938	2.47831	2.66286	CCND1	Reactome_2016	330	1	6	Down	Mouse
Negative feedback regulation of MAPK pathway_Homo sapiens_R-HSA-5674499	0.341481	0.936319	2.47831	2.66286	BRAF	Reactome_2016	330	1	6	Down	Mouse
TNFR1-mediated ceramide production_Homo sapiens_R-HSA-5626978	0.341481	0.934644	2.47831	2.66286	GNB2L1	Reactome_2016	330	1	6	Down	Mouse
RSK activation_Homo sapiens_R-HSA-444257	0.341481	0.932975	2.47831	2.66286	RPS6KA2	Reactome_2016	330	1	6	Down	Mouse
Scavenging by Class F Receptors_Homo sapiens_R-HSA-3000484	0.341481	0.931311	2.47831	2.66286	HSPH1	Reactome_2016	330	1	6	Down	Mouse
LDL-mediated lipid transport_Homo sapiens_R-HSA-171052	0.341481	0.929654	2.47831	2.66286	LDLR	Reactome_2016	330	1	6	Down	Mouse
Activation of TRKA receptors_Homo sapiens_R-HSA-187015	0.341481	0.928003	2.47831	2.66286	NTRK2	Reactome_2016	330	1	6	Down	Mouse
SMAD2/3 Phosphorylation Motif Mutants in Cancer_Homo sapiens_R-HSA-3304356	0.341481	0.926358	2.47831	2.66286	ZFYVE9	Reactome_2016	330	1	6	Down	Mouse
Acyl chain remodeling of CL_Homo sapiens_R-HSA-1482798	0.341481	0.924718	2.47831	2.66286	LCLAT1	Reactome_2016	330	1	6	Down	Mouse
Heme degradation_Homo sapiens_R-HSA-189483	0.341481	0.923084	2.47831	2.66286	HMOX1	Reactome_2016	330	1	6	Down	Mouse
Synthesis of Lipoxins (LX)_Homo sapiens_R-HSA-2142700	0.341481	0.921456	2.47831	2.66286	ALOX5AP	Reactome_2016	330	1	6	Down	Mouse
Synthesis of 15-eicosatetraenoic acid derivatives_Homo sapiens_R-HSA-2142770	0.341481	0.919834	2.47831	2.66286	GPX2	Reactome_2016	330	1	6	Down	Mouse
Synthesis of 12-eicosatetraenoic acid derivatives_Homo sapiens_R-HSA-2142712	0.341481	0.918217	2.47831	2.66286	GPX2	Reactome_2016	330	1	6	Down	Mouse
Signaling by Rho GTPases_Homo sapiens_R-HSA-194315	0.341821	0.91752	1.09397	1.17434	CYFIP2;NCKAP1;TRIO;SEH1L;ARHGAP1;ARHGDIG;NUP160;ARHGAP12;CDH1;ARHGDIA;DVL1;ABL1;MYH14;ARHGEF12;NUP133;ARHGEF17;PPP2R5A;MYO9B;ARHGAP24;BCR;CLIP1;FMNL2;CTNNB1;ARHGEF2;SOS1;RHOQ;PAFAH1B1	Reactome_2016	330	27	367	Down	Mouse
Kinesins_Homo sapiens_R-HSA-983189	0.343137	0.91944	1.35181	1.44593	KIF12;KIF1B;KIF1A;KIFAP3	Reactome_2016	330	4	44	Down	Mouse
Formation of HIV elongation complex in the absence of HIV Tat_Homo sapiens_R-HSA-167152	0.343137	0.917833	1.35181	1.44593	CDK9;CCNT1;TCEA1;SUPT5H	Reactome_2016	330	4	44	Down	Mouse
RNA Polymerase II Transcription Elongation_Homo sapiens_R-HSA-75955	0.343137	0.916231	1.35181	1.44593	CDK9;CCNT1;TCEA1;SUPT5H	Reactome_2016	330	4	44	Down	Mouse
Formation of RNA Pol II elongation complex_Homo sapiens_R-HSA-112382	0.343137	0.914635	1.35181	1.44593	CDK9;CCNT1;TCEA1;SUPT5H	Reactome_2016	330	4	44	Down	Mouse
Miscellaneous transport and binding events_Homo sapiens_R-HSA-5223345	0.343754	0.914684	1.65221	1.76428	NIPAL3;MAGT1	Reactome_2016	330	2	18	Down	Mouse
Norepinephrine Neurotransmitter Release Cycle_Homo sapiens_R-HSA-181430	0.343754	0.913096	1.65221	1.76428	UNC13B;PPFIA1	Reactome_2016	330	2	18	Down	Mouse
RNA Polymerase III Chain Elongation_Homo sapiens_R-HSA-73780	0.343754	0.911514	1.65221	1.76428	POLR3B;POLR3E	Reactome_2016	330	2	18	Down	Mouse
Oxygen-dependent proline hydroxylation of Hypoxia-inducible Factor Alpha_Homo sapiens_R-HSA-1234176	0.343754	0.909937	1.65221	1.76428	EGLN1;CUL2	Reactome_2016	330	2	18	Down	Mouse
SHC-mediated cascade:FGFR3_Homo sapiens_R-HSA-5654704	0.343754	0.908365	1.65221	1.76428	SHC1;SOS1	Reactome_2016	330	2	18	Down	Mouse
SHC1 events in ERBB2 signaling_Homo sapiens_R-HSA-1250196	0.343754	0.906799	1.65221	1.76428	SHC1;SOS1	Reactome_2016	330	2	18	Down	Mouse
Activation of IRF3/IRF7 mediated by TBK1/IKK epsilon_Homo sapiens_R-HSA-936964	0.343754	0.905239	1.65221	1.76428	PTPN11;TANK	Reactome_2016	330	2	18	Down	Mouse
Regulation of signaling by CBL_Homo sapiens_R-HSA-912631	0.343754	0.903683	1.65221	1.76428	RAPGEF1;PIK3R1	Reactome_2016	330	2	18	Down	Mouse
Amine-derived hormones_Homo sapiens_R-HSA-209776	0.343754	0.902133	1.65221	1.76428	DDC;DIO1	Reactome_2016	330	2	18	Down	Mouse
Cytosolic sulfonation of small molecules_Homo sapiens_R-HSA-156584	0.343754	0.900588	1.65221	1.76428	SLC35B2;PAPSS2	Reactome_2016	330	2	18	Down	Mouse
HS-GAG biosynthesis_Homo sapiens_R-HSA-2022928	0.346959	0.90743	1.43902	1.52328	EXT1;NDST1;GLCE	Reactome_2016	330	3	31	Down	Mouse
Trafficking of AMPA receptors_Homo sapiens_R-HSA-399719	0.346959	0.905882	1.43902	1.52328	PRKCB;MDM2;AP2A2	Reactome_2016	330	3	31	Down	Mouse
Glutamate Binding, Activation of AMPA Receptors and Synaptic Plasticity_Homo sapiens_R-HSA-399721	0.346959	0.904339	1.43902	1.52328	PRKCB;MDM2;AP2A2	Reactome_2016	330	3	31	Down	Mouse
Negative regulation of FGFR4 signaling_Homo sapiens_R-HSA-5654733	0.346959	0.902801	1.43902	1.52328	MKNK1;PTPN11;BRAF	Reactome_2016	330	3	31	Down	Mouse
Inwardly rectifying K+ channels_Homo sapiens_R-HSA-1296065	0.346959	0.901268	1.43902	1.52328	GNG4;ABCC8;GNG12	Reactome_2016	330	3	31	Down	Mouse
Transport of inorganic cations/anions and amino acids/oligopeptides_Homo sapiens_R-HSA-425393	0.348425	0.903543	1.20161	1.26689	SLC36A1;SLC24A2;SLC7A5;SLC20A1;SLC4A10;SLC1A4;SLC12A7;SLC7A1	Reactome_2016	330	8	99	Down	Mouse
CLEC7A (Dectin-1) signaling_Homo sapiens_R-HSA-5607764	0.348425	0.902014	1.20161	1.26689	CDC34;CHUK;TRAF6;PSME4;NFATC2;ITPR3;BCL10;IKBKG	Reactome_2016	330	8	99	Down	Mouse
MAPK1/MAPK3 signaling_Homo sapiens_R-HSA-5684996	0.356922	0.922451	1.11061	1.1442	RET;SHC1;RASGRF1;PDGFA;PPP2R5A;BRAF;IRS2;PTPN11;CSF2RA;DUSP7;PSME4;NF1;RAPGEF2;JAK2;SOS1;LAMTOR3;IL6R;JAK1	Reactome_2016	330	18	241	Down	Mouse
Phase II conjugation_Homo sapiens_R-HSA-156580	0.358747	0.925603	1.18959	1.2195	SLC35B2;HPGDS;ABHD10;MTRR;GSTO1;CHAC1;PAPSS2;GSTM5	Reactome_2016	330	8	100	Down	Mouse
RMTs methylate histone arginines_Homo sapiens_R-HSA-3214858	0.358756	0.924068	1.32177	1.35496	COPRS;SMARCD2;CCND1;JAK2	Reactome_2016	330	4	45	Down	Mouse
Prolonged ERK activation events_Homo sapiens_R-HSA-169893	0.363538	0.934813	1.10602	1.11915	RET;KIDINS220;SHC1;RASGRF1;PDGFA;PPP2R5A;BRAF;IRS2;CSF2RA;DUSP7;PSME4;RAPGEF1;NF1;RAPGEF2;JAK2;SOS1;LAMTOR3;JAK1	Reactome_2016	330	18	242	Down	Mouse
Keratan sulfate/keratin metabolism_Homo sapiens_R-HSA-1638074	0.365755	0.938935	1.39405	1.40213	B4GALT6;GNS;ST3GAL3	Reactome_2016	330	3	32	Down	Mouse
Oncogene Induced Senescence_Homo sapiens_R-HSA-2559585	0.365755	0.937362	1.39405	1.40213	AGO1;MDM2;ETS2	Reactome_2016	330	3	32	Down	Mouse
Gluconeogenesis_Homo sapiens_R-HSA-70263	0.365755	0.935795	1.39405	1.40213	PC;GOT1;ENO2	Reactome_2016	330	3	32	Down	Mouse
Negative regulation of FGFR1 signaling_Homo sapiens_R-HSA-5654726	0.365755	0.934232	1.39405	1.40213	MKNK1;PTPN11;BRAF	Reactome_2016	330	3	32	Down	Mouse
TRAF6 mediated IRF7 activation_Homo sapiens_R-HSA-933541	0.365755	0.932675	1.39405	1.40213	TRAF6;TRIM25;TANK	Reactome_2016	330	3	32	Down	Mouse
Signaling by Robo receptor_Homo sapiens_R-HSA-376176	0.365755	0.931123	1.39405	1.40213	ABL1;ABL2;SOS1	Reactome_2016	330	3	32	Down	Mouse
Thrombin signalling through proteinase activated receptors (PARs)_Homo sapiens_R-HSA-456926	0.365755	0.929577	1.39405	1.40213	GNA13;GNG4;GNG12	Reactome_2016	330	3	32	Down	Mouse
Regulation of TP53 Activity through Methylation_Homo sapiens_R-HSA-6804760	0.368694	0.935491	1.56525	1.56179	MDM2;MDM4	Reactome_2016	330	2	19	Down	Mouse
Prostacyclin signalling through prostacyclin receptor_Homo sapiens_R-HSA-392851	0.368694	0.933942	1.56525	1.56179	GNG4;GNG12	Reactome_2016	330	2	19	Down	Mouse
Citric acid cycle (TCA cycle)_Homo sapiens_R-HSA-71403	0.368694	0.932399	1.56525	1.56179	DLST;SUCLG2	Reactome_2016	330	2	19	Down	Mouse
Epigenetic regulation of gene expression_Homo sapiens_R-HSA-212165	0.368835	0.931216	1.16373	1.16071	MBD3;KAT2B;POLR1A;PHF1;TET3;MBD2;DDX21;SUDS3;CHD3	Reactome_2016	330	9	115	Down	Mouse
SUMOylation_Homo sapiens_R-HSA-2990846	0.369099	0.930349	1.17781	1.17391	SEH1L;PHC1;NUP133;NUP50;MDM2;XPC;RAE1;NUP160	Reactome_2016	330	8	101	Down	Mouse
Gene Silencing by RNA_Homo sapiens_R-HSA-211000	0.369099	0.928819	1.17781	1.17391	SEH1L;NUP133;AGO1;NUP50;AGO2;RAE1;NUP160;TARBP2	Reactome_2016	330	8	101	Down	Mouse
Interleukin receptor SHC signaling_Homo sapiens_R-HSA-912526	0.383511	0.9635	1.09248	1.04702	RET;SHC1;RASGRF1;INPPL1;PDGFA;PPP2R5A;BRAF;IRS2;PIK3R1;CSF2RA;DUSP7;PSME4;NF1;RAPGEF2;JAK2;SOS1;LAMTOR3;JAK1	Reactome_2016	330	18	245	Down	Mouse
E2F mediated regulation of DNA replication_Homo sapiens_R-HSA-113510	0.384457	0.964294	1.35181	1.29223	RB1;ORC2;CDC25A	Reactome_2016	330	3	33	Down	Mouse
Inactivation, recovery and regulation of the phototransduction cascade_Homo sapiens_R-HSA-2514859	0.384457	0.962715	1.35181	1.29223	NMT2;RGS9;METAP1	Reactome_2016	330	3	33	Down	Mouse
Zinc efflux and compartmentalization by the SLC30 family_Homo sapiens_R-HSA-435368	0.38578	0.964449	2.12427	2.02334	SLC30A1	Reactome_2016	330	1	7	Down	Mouse
Cation-coupled Chloride cotransporters_Homo sapiens_R-HSA-426117	0.38578	0.962875	2.12427	2.02334	SLC12A7	Reactome_2016	330	1	7	Down	Mouse
APEX1-Independent Resolution of AP Sites via the Single Nucleotide Replacement Pathway_Homo sapiens_R-HSA-5649702	0.38578	0.961307	2.12427	2.02334	NEIL2	Reactome_2016	330	1	7	Down	Mouse
Anchoring fibril formation_Homo sapiens_R-HSA-2214320	0.38578	0.959744	2.12427	2.02334	BMP1	Reactome_2016	330	1	7	Down	Mouse
Clearance of Nuclear Envelope Membranes from Chromatin_Homo sapiens_R-HSA-2993913	0.38578	0.958186	2.12427	2.02334	LEMD2	Reactome_2016	330	1	7	Down	Mouse
Nef Mediated CD8 Down-regulation_Homo sapiens_R-HSA-182218	0.38578	0.956633	2.12427	2.02334	AP2A2	Reactome_2016	330	1	7	Down	Mouse
Neurofascin interactions_Homo sapiens_R-HSA-447043	0.38578	0.955085	2.12427	2.02334	NFASC	Reactome_2016	330	1	7	Down	Mouse
PP2A-mediated dephosphorylation of key metabolic factors_Homo sapiens_R-HSA-163767	0.38578	0.953542	2.12427	2.02334	MLXIPL	Reactome_2016	330	1	7	Down	Mouse
Binding of TCF/LEF:CTNNB1 to target gene promoters_Homo sapiens_R-HSA-4411364	0.38578	0.952004	2.12427	2.02334	CTNNB1	Reactome_2016	330	1	7	Down	Mouse
Glycerophospholipid catabolism_Homo sapiens_R-HSA-6814848	0.38578	0.950471	2.12427	2.02334	PNPLA6	Reactome_2016	330	1	7	Down	Mouse
Loss of Function of TGFBR1 in Cancer_Homo sapiens_R-HSA-3656534	0.38578	0.948943	2.12427	2.02334	ZFYVE9	Reactome_2016	330	1	7	Down	Mouse
TGFBR1 KD Mutants in Cancer_Homo sapiens_R-HSA-3656532	0.38578	0.94742	2.12427	2.02334	ZFYVE9	Reactome_2016	330	1	7	Down	Mouse
Loss of Function of SMAD2/3 in Cancer_Homo sapiens_R-HSA-3304349	0.38578	0.945902	2.12427	2.02334	ZFYVE9	Reactome_2016	330	1	7	Down	Mouse
SMAD2/3 MH2 Domain Mutants in Cancer_Homo sapiens_R-HSA-3315487	0.38578	0.944388	2.12427	2.02334	ZFYVE9	Reactome_2016	330	1	7	Down	Mouse
Defective HLCS causes multiple carboxylase deficiency_Homo sapiens_R-HSA-3371599	0.38578	0.94288	2.12427	2.02334	PC	Reactome_2016	330	1	7	Down	Mouse
Defects in biotin (Btn) metabolism_Homo sapiens_R-HSA-3323169	0.38578	0.941376	2.12427	2.02334	PC	Reactome_2016	330	1	7	Down	Mouse
Highly sodium permeable acetylcholine nicotinic receptors_Homo sapiens_R-HSA-629587	0.38578	0.939877	2.12427	2.02334	CHRNB2	Reactome_2016	330	1	7	Down	Mouse
Ubiquinol biosynthesis_Homo sapiens_R-HSA-2142789	0.38578	0.938383	2.12427	2.02334	PDSS2	Reactome_2016	330	1	7	Down	Mouse
Signalling to RAS_Homo sapiens_R-HSA-167044	0.390203	0.947635	1.08804	1.02394	RET;SHC1;RASGRF1;PDGFA;PPP2R5A;BRAF;IRS2;MAPK14;CSF2RA;DUSP7;PSME4;MAPKAPK2;NF1;RAPGEF2;JAK2;SOS1;LAMTOR3;JAK1	Reactome_2016	330	18	246	Down	Mouse
G beta:gamma signalling through PLC beta_Homo sapiens_R-HSA-418217	0.393249	0.953521	1.48699	1.38782	GNG4;GNG12	Reactome_2016	330	2	20	Down	Mouse
eNOS activation and regulation_Homo sapiens_R-HSA-203765	0.393249	0.952012	1.48699	1.38782	GCH1;AKT1	Reactome_2016	330	2	20	Down	Mouse
Metabolism of nitric oxide_Homo sapiens_R-HSA-202131	0.393249	0.950508	1.48699	1.38782	GCH1;AKT1	Reactome_2016	330	2	20	Down	Mouse
Signaling by Hippo_Homo sapiens_R-HSA-2028269	0.393249	0.949009	1.48699	1.38782	TJP1;MOB1B	Reactome_2016	330	2	20	Down	Mouse
Negative regulation of FGFR2 signaling_Homo sapiens_R-HSA-5654727	0.403027	0.971074	1.31205	1.19233	MKNK1;PTPN11;BRAF	Reactome_2016	330	3	34	Down	Mouse
The phototransduction cascade_Homo sapiens_R-HSA-2514856	0.403027	0.969547	1.31205	1.19233	NMT2;RGS9;METAP1	Reactome_2016	330	3	34	Down	Mouse
VEGFR2 mediated cell proliferation_Homo sapiens_R-HSA-5218921	0.403626	0.969463	1.07927	0.979182	RET;PRKCB;SHC1;RASGRF1;PDGFA;PPP2R5A;BRAF;IRS2;ITPR3;CSF2RA;DUSP7;PSME4;NF1;RAPGEF2;JAK2;SOS1;LAMTOR3;JAK1	Reactome_2016	330	18	248	Down	Mouse
RNA Polymerase I Promoter Clearance_Homo sapiens_R-HSA-73854	0.404142	0.96918	1.17394	1.06358	MBD3;KAT2B;RRN3;POLR1A;MBD2;CHD3	Reactome_2016	330	6	76	Down	Mouse
Death Receptor Signalling_Homo sapiens_R-HSA-73887	0.405461	0.970823	1.23916	1.11862	CHUK;MADD;IKBKG;GNB2L1	Reactome_2016	330	4	48	Down	Mouse
NOTCH2 Activation and Transmission of Signal to the Nucleus_Homo sapiens_R-HSA-2979096	0.41736	0.997752	1.41618	1.23747	APH1A;MIB1	Reactome_2016	330	2	21	Down	Mouse
SHC-mediated cascade:FGFR1_Homo sapiens_R-HSA-5654688	0.41736	0.996195	1.41618	1.23747	SHC1;SOS1	Reactome_2016	330	2	21	Down	Mouse
RIP-mediated NFkB activation via ZBP1_Homo sapiens_R-HSA-1810476	0.41736	0.994643	1.41618	1.23747	CHUK;IKBKG	Reactome_2016	330	2	21	Down	Mouse
Presynaptic function of Kainate receptors_Homo sapiens_R-HSA-500657	0.41736	0.993096	1.41618	1.23747	GNG4;GNG12	Reactome_2016	330	2	21	Down	Mouse
Synthesis of Leukotrienes (LT) and Eoxins (EX)_Homo sapiens_R-HSA-2142691	0.41736	0.991554	1.41618	1.23747	ALOX5AP;MAPKAPK2	Reactome_2016	330	2	21	Down	Mouse
Synthesis of substrates in N-glycan biosythesis_Homo sapiens_R-HSA-446219	0.418917	0.993709	1.18015	1.02683	PMM1;AMDHD2;ST3GAL5;FUOM;ST3GAL3	Reactome_2016	330	5	63	Down	Mouse
FRS-mediated FGFR2 signaling_Homo sapiens_R-HSA-5654700	0.420624	0.996216	1.07114	0.92762	RET;SHC1;RASGRF1;PDGFA;PPP2R5A;BRAF;IRS2;PTPN11;CSF2RA;DUSP7;PSME4;NF1;RAPGEF2;JAK2;SOS1;LAMTOR3;JAK1	Reactome_2016	330	17	236	Down	Mouse
FRS-mediated FGFR4 signaling_Homo sapiens_R-HSA-5654712	0.420624	0.994676	1.07114	0.92762	RET;SHC1;RASGRF1;PDGFA;PPP2R5A;BRAF;IRS2;PTPN11;CSF2RA;DUSP7;PSME4;NF1;RAPGEF2;JAK2;SOS1;LAMTOR3;JAK1	Reactome_2016	330	17	236	Down	Mouse
FRS-mediated FGFR3 signaling_Homo sapiens_R-HSA-5654706	0.420624	0.993141	1.07114	0.92762	RET;SHC1;RASGRF1;PDGFA;PPP2R5A;BRAF;IRS2;PTPN11;CSF2RA;DUSP7;PSME4;NF1;RAPGEF2;JAK2;SOS1;LAMTOR3;JAK1	Reactome_2016	330	17	236	Down	Mouse
FRS-mediated FGFR1 signaling_Homo sapiens_R-HSA-5654693	0.420624	0.991611	1.07114	0.92762	RET;SHC1;RASGRF1;PDGFA;PPP2R5A;BRAF;IRS2;PTPN11;CSF2RA;DUSP7;PSME4;NF1;RAPGEF2;JAK2;SOS1;LAMTOR3;JAK1	Reactome_2016	330	17	236	Down	Mouse
Amino acid and oligopeptide SLC transporters_Homo sapiens_R-HSA-425374	0.420903	0.990742	1.21387	1.05042	SLC36A1;SLC7A5;SLC1A4;SLC7A1	Reactome_2016	330	4	49	Down	Mouse
Retrograde transport at the Trans-Golgi-Network_Homo sapiens_R-HSA-6811440	0.420903	0.98922	1.21387	1.05042	RGP1;GOLGA4;COG7;COG2	Reactome_2016	330	4	49	Down	Mouse
Vitamin C (ascorbate) metabolism_Homo sapiens_R-HSA-196836	0.4271	1	1.85874	1.58129	GSTO1	Reactome_2016	330	1	8	Down	Mouse
Defective CSF2RB causes pulmonary surfactant metabolism dysfunction 5 (SMDP5)_Homo sapiens_R-HSA-5688849	0.4271	1	1.85874	1.58129	CSF2RA	Reactome_2016	330	1	8	Down	Mouse
Defective CSF2RA causes pulmonary surfactant metabolism dysfunction 4 (SMDP4)_Homo sapiens_R-HSA-5688890	0.4271	0.999179	1.85874	1.58129	CSF2RA	Reactome_2016	330	1	8	Down	Mouse
ABC transporter disorders_Homo sapiens_R-HSA-5619084	0.4271	0.997654	1.85874	1.58129	ABCC8	Reactome_2016	330	1	8	Down	Mouse
Cleavage of the damaged pyrimidine_Homo sapiens_R-HSA-110329	0.4271	0.996133	1.85874	1.58129	NEIL2	Reactome_2016	330	1	8	Down	Mouse
Recognition and association of DNA glycosylase with site containing an affected pyrimidine_Homo sapiens_R-HSA-110328	0.4271	0.994617	1.85874	1.58129	NEIL2	Reactome_2016	330	1	8	Down	Mouse
Depyrimidination_Homo sapiens_R-HSA-73928	0.4271	0.993105	1.85874	1.58129	NEIL2	Reactome_2016	330	1	8	Down	Mouse
Release of Hh-Np from the secreting cell_Homo sapiens_R-HSA-5362798	0.4271	0.991598	1.85874	1.58129	DISP2	Reactome_2016	330	1	8	Down	Mouse
Synthesis of UDP-N-acetyl-glucosamine_Homo sapiens_R-HSA-446210	0.4271	0.990096	1.85874	1.58129	AMDHD2	Reactome_2016	330	1	8	Down	Mouse
AMPK inhibits chREBP transcriptional activation activity_Homo sapiens_R-HSA-163680	0.4271	0.988598	1.85874	1.58129	MLXIPL	Reactome_2016	330	1	8	Down	Mouse
Downregulation of ERBB4 signaling_Homo sapiens_R-HSA-1253288	0.4271	0.987105	1.85874	1.58129	ITCH	Reactome_2016	330	1	8	Down	Mouse
VEGF ligand-receptor interactions_Homo sapiens_R-HSA-194313	0.4271	0.985616	1.85874	1.58129	VEGFB	Reactome_2016	330	1	8	Down	Mouse
VEGF binds to VEGFR leading to receptor dimerization_Homo sapiens_R-HSA-195399	0.4271	0.984132	1.85874	1.58129	VEGFB	Reactome_2016	330	1	8	Down	Mouse
Regulation of cytoskeletal remodeling and cell spreading by IPP complex components_Homo sapiens_R-HSA-446388	0.4271	0.982652	1.85874	1.58129	LIMS1	Reactome_2016	330	1	8	Down	Mouse
Sema4D mediated inhibition of cell attachment and migration_Homo sapiens_R-HSA-416550	0.4271	0.981176	1.85874	1.58129	RRAS	Reactome_2016	330	1	8	Down	Mouse
Free fatty acids regulate insulin secretion_Homo sapiens_R-HSA-400451	0.4271	0.979705	1.85874	1.58129	FFAR1	Reactome_2016	330	1	8	Down	Mouse
Fatty Acids bound to GPR40 (FFAR1) regulate insulin secretion_Homo sapiens_R-HSA-434316	0.4271	0.978239	1.85874	1.58129	FFAR1	Reactome_2016	330	1	8	Down	Mouse
Axonal growth inhibition (RHOA activation)_Homo sapiens_R-HSA-193634	0.4271	0.976776	1.85874	1.58129	ARHGDIA	Reactome_2016	330	1	8	Down	Mouse
Signaling by TGF-beta Receptor Complex in Cancer_Homo sapiens_R-HSA-3304351	0.4271	0.975318	1.85874	1.58129	ZFYVE9	Reactome_2016	330	1	8	Down	Mouse
mitochondrial fatty acid beta-oxidation of saturated fatty acids_Homo sapiens_R-HSA-77286	0.4271	0.973865	1.85874	1.58129	HADH	Reactome_2016	330	1	8	Down	Mouse
Metabolism of ingested SeMet, Sec, MeSec into H2Se_Homo sapiens_R-HSA-2408508	0.4271	0.972416	1.85874	1.58129	SCLY	Reactome_2016	330	1	8	Down	Mouse
NR1D1 (REV-ERBA) represses gene expression_Homo sapiens_R-HSA-1368071	0.4271	0.970971	1.85874	1.58129	NR1D1	Reactome_2016	330	1	8	Down	Mouse
tRNA modification in the mitochondrion_Homo sapiens_R-HSA-6787450	0.4271	0.96953	1.85874	1.58129	PUS1	Reactome_2016	330	1	8	Down	Mouse
HATs acetylate histones_Homo sapiens_R-HSA-3214847	0.43145	0.977954	1.11177	0.934555	NCOA1;ING5;TAF6L;KAT2B;BRD1;KANSL2;JADE3;JADE2	Reactome_2016	330	8	107	Down	Mouse
RNA Polymerase II Pre-transcription Events_Homo sapiens_R-HSA-674695	0.432416	0.978694	1.16171	0.973938	CDK9;CCNT1;TCEA1;SUPT5H;TAF1	Reactome_2016	330	5	64	Down	Mouse
Signaling by Hedgehog_Homo sapiens_R-HSA-5358351	0.432483	0.9774	1.09337	0.916479	DISP2;ITCH;ADCY9;PRKAR2B;IFT172;PRKAR2A;PSME4;SEL1L;TULP3;P4HB	Reactome_2016	330	10	136	Down	Mouse
RHO GTPases Activate WASPs and WAVEs_Homo sapiens_R-HSA-5663213	0.43964	0.992109	1.23916	1.01834	CYFIP2;NCKAP1;ABL1	Reactome_2016	330	3	36	Down	Mouse
SLC-mediated transmembrane transport_Homo sapiens_R-HSA-425407	0.439914	0.991264	1.05421	0.865691	SLC36A1;SLC24A2;SLC35B2;SLC44A3;SLC35B4;SEH1L;NUP133;SLC20A1;SLC4A10;SLC2A2;SLC30A1;SLC1A4;SLC7A1;NUP160;SLC7A5;G6PC2;NUP50;SLC12A7;RAE1	Reactome_2016	330	19	268	Down	Mouse
M Phase_Homo sapiens_R-HSA-68886	0.439914	0.989806	1.05421	0.865691	RB1;NEK9;ANKLE2;SEH1L;ANAPC7;NUP133;PRKCB;NEK7;PPP2R5A;ARPP19;LEMD2;NUP160;CLIP1;NUP50;PSME4;NCAPD3;LPIN1;RAE1;PAFAH1B1	Reactome_2016	330	19	268	Down	Mouse
RNA Polymerase I Transcription_Homo sapiens_R-HSA-73864	0.440688	0.990093	1.12936	0.925416	MBD3;KAT2B;RRN3;POLR1A;MBD2;CHD3	Reactome_2016	330	6	79	Down	Mouse
RIG-I/MDA5 mediated induction of IFN-alpha/beta pathways_Homo sapiens_R-HSA-168928	0.440688	0.988641	1.12936	0.925416	ITCH;CHUK;TRAF6;TRIM25;IKBKG;TANK	Reactome_2016	330	6	79	Down	Mouse
Signaling by FGFR3 point mutants in cancer_Homo sapiens_R-HSA-8853338	0.440975	0.987835	1.35181	1.10682	PIK3R1;SOS1	Reactome_2016	330	2	22	Down	Mouse
Signaling by FGFR3 in disease_Homo sapiens_R-HSA-5655332	0.440975	0.986391	1.35181	1.10682	PIK3R1;SOS1	Reactome_2016	330	2	22	Down	Mouse
Nephrin interactions_Homo sapiens_R-HSA-373753	0.440975	0.984951	1.35181	1.10682	ACTN4;PIK3R1	Reactome_2016	330	2	22	Down	Mouse
Post-chaperonin tubulin folding pathway_Homo sapiens_R-HSA-389977	0.440975	0.983515	1.35181	1.10682	TBCD;ARL2	Reactome_2016	330	2	22	Down	Mouse
ARMS-mediated activation_Homo sapiens_R-HSA-170984	0.441471	0.98319	1.05769	0.864812	RET;KIDINS220;SHC1;RASGRF1;PDGFA;PPP2R5A;BRAF;IRS2;CSF2RA;DUSP7;PSME4;NF1;RAPGEF2;JAK2;SOS1;LAMTOR3;JAK1	Reactome_2016	330	17	239	Down	Mouse
Frs2-mediated activation_Homo sapiens_R-HSA-170968	0.448419	0.997212	1.05328	0.844761	RET;SHC1;RASGRF1;PDGFA;PPP2R5A;BRAF;IRS2;CSF2RA;DUSP7;PSME4;RAPGEF1;NF1;RAPGEF2;JAK2;SOS1;LAMTOR3;JAK1	Reactome_2016	330	17	240	Down	Mouse
Steroid hormones_Homo sapiens_R-HSA-209943	0.457624	1	1.20567	0.94248	POMC;STARD5;FDX1L	Reactome_2016	330	3	37	Down	Mouse
Activation of NF-kappaB in B cells_Homo sapiens_R-HSA-1169091	0.459199	1	1.12651	0.876728	CHUK;PRKCB;PSME4;IKBKG;BCL10	Reactome_2016	330	5	66	Down	Mouse
Laminin interactions_Homo sapiens_R-HSA-3000157	0.464051	1	1.29303	0.992742	ITGAV;ITGA6	Reactome_2016	330	2	23	Down	Mouse
Signaling by BMP_Homo sapiens_R-HSA-201451	0.464051	1	1.29303	0.992742	SKI;BMPR2	Reactome_2016	330	2	23	Down	Mouse
Acyl chain remodelling of PE_Homo sapiens_R-HSA-1482839	0.464051	1	1.29303	0.992742	PLA2G2F;MBOAT2	Reactome_2016	330	2	23	Down	Mouse
Branched-chain amino acid catabolism_Homo sapiens_R-HSA-70895	0.464051	1	1.29303	0.992742	ACADSB;ALDH9A1	Reactome_2016	330	2	23	Down	Mouse
Bicarbonate transporters_Homo sapiens_R-HSA-425381	0.465643	1	1.65221	1.26284	SLC4A10	Reactome_2016	330	1	9	Down	Mouse
Type I hemidesmosome assembly_Homo sapiens_R-HSA-446107	0.465643	1	1.65221	1.26284	ITGA6	Reactome_2016	330	1	9	Down	Mouse
Crosslinking of collagen fibrils_Homo sapiens_R-HSA-2243919	0.465643	1	1.65221	1.26284	BMP1	Reactome_2016	330	1	9	Down	Mouse
Integration of provirus_Homo sapiens_R-HSA-162592	0.465643	1	1.65221	1.26284	KPNA1	Reactome_2016	330	1	9	Down	Mouse
Nef Mediated CD4 Down-regulation_Homo sapiens_R-HSA-167590	0.465643	1	1.65221	1.26284	AP2A2	Reactome_2016	330	1	9	Down	Mouse
A third proteolytic cleavage releases NICD_Homo sapiens_R-HSA-157212	0.465643	1	1.65221	1.26284	APH1A	Reactome_2016	330	1	9	Down	Mouse
PTK6 Regulates RTKs and Their Effectors AKT1 and DOK1_Homo sapiens_R-HSA-8849469	0.465643	1	1.65221	1.26284	AKT1	Reactome_2016	330	1	9	Down	Mouse
EGFR Transactivation by Gastrin_Homo sapiens_R-HSA-2179392	0.465643	1	1.65221	1.26284	SOS1	Reactome_2016	330	1	9	Down	Mouse
Adrenoceptors_Homo sapiens_R-HSA-390696	0.465643	1	1.65221	1.26284	ADRA2A	Reactome_2016	330	1	9	Down	Mouse
p75NTR regulates axonogenesis_Homo sapiens_R-HSA-193697	0.465643	1	1.65221	1.26284	ARHGDIA	Reactome_2016	330	1	9	Down	Mouse
Glucocorticoid biosynthesis_Homo sapiens_R-HSA-194002	0.465643	1	1.65221	1.26284	POMC	Reactome_2016	330	1	9	Down	Mouse
Highly calcium permeable nicotinic acetylcholine receptors_Homo sapiens_R-HSA-629597	0.465643	1	1.65221	1.26284	CHRNB2	Reactome_2016	330	1	9	Down	Mouse
TCF dependent signaling in response to WNT_Homo sapiens_R-HSA-201681	0.470573	1	1.04612	0.788573	TLE3;TNKS;AXIN1;PPP2R5A;KLHL12;CXXC4;PSME4;DVL1;AKT1;CTNNB1;PIP5K1B;RSPO4;CSNK1G2;WNT4	Reactome_2016	330	14	199	Down	Mouse
Transcription of the HIV genome_Homo sapiens_R-HSA-167172	0.472456	1	1.10969	0.83206	CDK9;CCNT1;TCEA1;SUPT5H;TAF1	Reactome_2016	330	5	67	Down	Mouse
DNA Damage Recognition in GG-NER_Homo sapiens_R-HSA-5696394	0.475357	1	1.17394	0.873047	DDB1;XPC;COPS8	Reactome_2016	330	3	38	Down	Mouse
Degradation of beta-catenin by the destruction complex_Homo sapiens_R-HSA-195253	0.476779	1	1.08804	0.805913	TLE3;PSME4;AXIN1;PPP2R5A;CTNNB1;AES	Reactome_2016	330	6	82	Down	Mouse
Antigen processing-Cross presentation_Homo sapiens_R-HSA-1236975	0.476779	1	1.08804	0.805913	SEC61A2;SEC61A1;ITGB5;PSME4;ITGAV;TAPBP	Reactome_2016	330	6	82	Down	Mouse
Arachidonic acid metabolism_Homo sapiens_R-HSA-2142753	0.481499	1	1.12226	0.820201	HPGDS;GPX2;MAPKAPK2;ALOX5AP	Reactome_2016	330	4	53	Down	Mouse
COPII (Coat Protein 2) Mediated Vesicle Transport_Homo sapiens_R-HSA-204005	0.485606	1	1.09337	0.789807	SEC24B;TBC1D20;LMAN2L;CSNK1D;SEC22C	Reactome_2016	330	5	68	Down	Mouse
Transport of Mature mRNA derived from an Intron-Containing Transcript_Homo sapiens_R-HSA-159236	0.485606	1	1.09337	0.789807	SEH1L;NUP133;NUP50;RAE1;NUP160	Reactome_2016	330	5	68	Down	Mouse
Amyloid fiber formation_Homo sapiens_R-HSA-977225	0.485606	1	1.09337	0.789807	GGA2;NAT8B;GGA3;GSN;IAPP	Reactome_2016	330	5	68	Down	Mouse
Glutamate Neurotransmitter Release Cycle_Homo sapiens_R-HSA-210500	0.486554	1	1.23916	0.892699	UNC13B;PPFIA1	Reactome_2016	330	2	24	Down	Mouse
DARPP-32 events_Homo sapiens_R-HSA-180024	0.486554	1	1.23916	0.892699	PRKAR2B;PRKAR2A	Reactome_2016	330	2	24	Down	Mouse
Diseases associated with the TLR signaling cascade_Homo sapiens_R-HSA-5602358	0.486554	1	1.23916	0.892699	CHUK;IKBKG	Reactome_2016	330	2	24	Down	Mouse
Diseases of Immune System_Homo sapiens_R-HSA-5260271	0.486554	1	1.23916	0.892699	CHUK;IKBKG	Reactome_2016	330	2	24	Down	Mouse
Sema4D induced cell migration and growth-cone collapse_Homo sapiens_R-HSA-416572	0.486554	1	1.23916	0.892699	ARHGEF12;MYH14	Reactome_2016	330	2	24	Down	Mouse
tRNA modification in the nucleus and cytosol_Homo sapiens_R-HSA-6782315	0.492816	1	1.14384	0.809401	TRMT10A;PUS1;TRMT61A	Reactome_2016	330	3	39	Down	Mouse
Mitochondrial protein import_Homo sapiens_R-HSA-1268020	0.496268	1	1.10147	0.771735	HSPA9;TIMM13;TIMM22;TIMM44	Reactome_2016	330	4	54	Down	Mouse
Class B/2 (Secretin family receptors)_Homo sapiens_R-HSA-373080	0.500458	1	1.06213	0.735244	GNG4;GCGR;ADM2;IAPP;GNG12;WNT4	Reactome_2016	330	6	84	Down	Mouse
Neurotoxicity of clostridium toxins_Homo sapiens_R-HSA-168799	0.501595	1	1.48699	1.02597	SV2A	Reactome_2016	330	1	10	Down	Mouse
Creatine metabolism_Homo sapiens_R-HSA-71288	0.501595	1	1.48699	1.02597	SLC6A8	Reactome_2016	330	1	10	Down	Mouse
Abacavir transport and metabolism_Homo sapiens_R-HSA-2161522	0.501595	1	1.48699	1.02597	NT5C2	Reactome_2016	330	1	10	Down	Mouse
Base-Excision Repair, AP Site Formation_Homo sapiens_R-HSA-73929	0.501595	1	1.48699	1.02597	NEIL2	Reactome_2016	330	1	10	Down	Mouse
Reactions specific to the complex N-glycan synthesis pathway_Homo sapiens_R-HSA-975578	0.501595	1	1.48699	1.02597	MAN2A2	Reactome_2016	330	1	10	Down	Mouse
Activation of PPARGC1A (PGC-1alpha) by phosphorylation_Homo sapiens_R-HSA-2151209	0.501595	1	1.48699	1.02597	MAPK14	Reactome_2016	330	1	10	Down	Mouse
IRAK2 mediated activation of TAK1 complex upon TLR7/8 or 9 stimulation_Homo sapiens_R-HSA-975163	0.501595	1	1.48699	1.02597	TRAF6	Reactome_2016	330	1	10	Down	Mouse
IRAK2 mediated activation of TAK1 complex_Homo sapiens_R-HSA-937042	0.501595	1	1.48699	1.02597	TRAF6	Reactome_2016	330	1	10	Down	Mouse
MASTL Facilitates Mitotic Progression_Homo sapiens_R-HSA-2465910	0.501595	1	1.48699	1.02597	ARPP19	Reactome_2016	330	1	10	Down	Mouse
Activation of the AP-1 family of transcription factors_Homo sapiens_R-HSA-450341	0.501595	1	1.48699	1.02597	MAPK14	Reactome_2016	330	1	10	Down	Mouse
Netrin mediated repulsion signals_Homo sapiens_R-HSA-418886	0.501595	1	1.48699	1.02597	PTPN11	Reactome_2016	330	1	10	Down	Mouse
GP1b-IX-V activation signalling_Homo sapiens_R-HSA-430116	0.501595	1	1.48699	1.02597	PIK3R1	Reactome_2016	330	1	10	Down	Mouse
Adenylate cyclase activating pathway_Homo sapiens_R-HSA-170660	0.501595	1	1.48699	1.02597	ADCY9	Reactome_2016	330	1	10	Down	Mouse
eNOS activation_Homo sapiens_R-HSA-203615	0.501595	1	1.48699	1.02597	AKT1	Reactome_2016	330	1	10	Down	Mouse
Synthesis of PIPs at the late endosome membrane_Homo sapiens_R-HSA-1660517	0.501595	1	1.48699	1.02597	PIK3C2A	Reactome_2016	330	1	10	Down	Mouse
Thyroxine biosynthesis_Homo sapiens_R-HSA-209968	0.501595	1	1.48699	1.02597	DIO1	Reactome_2016	330	1	10	Down	Mouse
Beta-oxidation of pristanoyl-CoA_Homo sapiens_R-HSA-389887	0.501595	1	1.48699	1.02597	NUDT19	Reactome_2016	330	1	10	Down	Mouse
Purine catabolism_Homo sapiens_R-HSA-74259	0.501595	1	1.48699	1.02597	NT5C2	Reactome_2016	330	1	10	Down	Mouse
Downstream TCR signaling_Homo sapiens_R-HSA-202424	0.501945	1	1.05141	0.724697	CDC34;CHUK;TRAF6;PSME4;PIK3R1;BCL10;IKBKG	Reactome_2016	330	7	99	Down	Mouse
Hedgehog 'off' state_Homo sapiens_R-HSA-5610787	0.501945	1	1.05141	0.724697	ITCH;ADCY9;PRKAR2B;IFT172;PRKAR2A;PSME4;TULP3	Reactome_2016	330	7	99	Down	Mouse
Potassium Channels_Homo sapiens_R-HSA-1296071	0.501945	1	1.05141	0.724697	ABCC8;GNG4;KCNB1;KCNC3;KCNB2;GNG12;HCN2	Reactome_2016	330	7	99	Down	Mouse
Gene Expression_Homo sapiens_R-HSA-74160	0.502625	1	1.00287	0.689887	POP5;SRP19;RPL5;RPL30;ZNF175;CCNT1;ADARB1;NOC2L;NARS;AKT3;SESN2;AKT1;RPL37;RPL39;RPS12;RPL21;RPS8;PUS1;SARS;TSC2;CSNK1D;RPSA;TSC1;PRPF4;COX7A2L;RRAGC;PSME4;MAPKAPK2;RRAGD;RPL26;ZNF398;SEH1L;RPN1;CSTF2;NUP160;EIF4EBP1;SUDS3;PLK3;SURF1;NR1D2;NR1D1;SUPT5H;ELL2;NR2F6;CDK9;RPS28;EIF5;AGO1;AGO2;MDM2;NABP1;MDM4;IARS;RPS21;AARS;DCP1B;PHF1;CHD3;SMG7;SEC61A2;RPTOR;SEC61A1;ING5;PTBP1;TEAD1;NCOA1;UPF1;BRD1;G…	Reactome_2016	330	110	1631	Down	Mouse
RHO GTPases Activate Formins_Homo sapiens_R-HSA-5663220	0.503213	1	1.0435	0.716615	CLIP1;SEH1L;FMNL2;NUP133;DVL1;PPP2R5A;NUP160;PAFAH1B1	Reactome_2016	330	8	114	Down	Mouse
Post-translational modification: synthesis of GPI-anchored proteins_Homo sapiens_R-HSA-163125	0.508456	1	1.18959	0.804611	PIGC;PIGQ	Reactome_2016	330	2	25	Down	Mouse
Antigen Presentation: Folding, assembly and peptide loading of class I MHC_Homo sapiens_R-HSA-983170	0.508456	1	1.18959	0.804611	SEC24B;TAPBP	Reactome_2016	330	2	25	Down	Mouse
HDMs demethylate histones_Homo sapiens_R-HSA-3214842	0.508456	1	1.18959	0.804611	KDM2A;KDM2B	Reactome_2016	330	2	25	Down	Mouse
Regulation of IFNA signaling_Homo sapiens_R-HSA-912694	0.508456	1	1.18959	0.804611	PTPN11;JAK1	Reactome_2016	330	2	25	Down	Mouse
Activation of G protein gated Potassium channels_Homo sapiens_R-HSA-1296041	0.508456	1	1.18959	0.804611	GNG4;GNG12	Reactome_2016	330	2	25	Down	Mouse
Inhibition of voltage gated Ca2+ channels via Gbeta/gamma subunits_Homo sapiens_R-HSA-997272	0.508456	1	1.18959	0.804611	GNG4;GNG12	Reactome_2016	330	2	25	Down	Mouse
G protein gated Potassium channels_Homo sapiens_R-HSA-1296059	0.508456	1	1.18959	0.804611	GNG4;GNG12	Reactome_2016	330	2	25	Down	Mouse
TRP channels_Homo sapiens_R-HSA-3295583	0.508456	1	1.18959	0.804611	MCOLN1;TRPM4	Reactome_2016	330	2	25	Down	Mouse
Acyl chain remodelling of PC_Homo sapiens_R-HSA-1482788	0.508456	1	1.18959	0.804611	PLA2G2F;MBOAT2	Reactome_2016	330	2	25	Down	Mouse
Negative regulation of MAPK pathway_Homo sapiens_R-HSA-5675221	0.509982	1	1.11524	0.75098	PPP2R5A;BRAF;DUSP7	Reactome_2016	330	3	40	Down	Mouse
GABA receptor activation_Homo sapiens_R-HSA-977443	0.510854	1	1.08145	0.726376	ADCY9;GNG4;GNG12;GNAI2	Reactome_2016	330	4	55	Down	Mouse
Stimuli-sensing channels_Homo sapiens_R-HSA-2672351	0.512724	1	1.04089	0.695335	CLCN7;TTYH2;SCNN1B;FKBP1B;MCOLN1;TRPM4;TPCN1	Reactome_2016	330	7	100	Down	Mouse
GRB2 events in EGFR signaling_Homo sapiens_R-HSA-179812	0.516937	1	1.01242	0.668029	RET;SHC1;RASGRF1;PDGFA;PPP2R5A;BRAF;IRS2;CSF2RA;DUSP7;PSME4;NF1;RAPGEF2;JAK2;SOS1;LAMTOR3;JAK1	Reactome_2016	330	16	235	Down	Mouse
SHC1 events in EGFR signaling_Homo sapiens_R-HSA-180336	0.516937	1	1.01242	0.668029	RET;SHC1;RASGRF1;PDGFA;PPP2R5A;BRAF;IRS2;CSF2RA;DUSP7;PSME4;NF1;RAPGEF2;JAK2;SOS1;LAMTOR3;JAK1	Reactome_2016	330	16	235	Down	Mouse
SOS-mediated signalling_Homo sapiens_R-HSA-112412	0.516937	1	1.01242	0.668029	RET;SHC1;RASGRF1;PDGFA;PPP2R5A;BRAF;IRS2;CSF2RA;DUSP7;PSME4;NF1;RAPGEF2;JAK2;SOS1;LAMTOR3;JAK1	Reactome_2016	330	16	235	Down	Mouse
SHC1 events in ERBB4 signaling_Homo sapiens_R-HSA-1250347	0.516937	1	1.01242	0.668029	RET;SHC1;RASGRF1;PDGFA;PPP2R5A;BRAF;IRS2;CSF2RA;DUSP7;PSME4;NF1;RAPGEF2;JAK2;SOS1;LAMTOR3;JAK1	Reactome_2016	330	16	235	Down	Mouse
RAF/MAP kinase cascade_Homo sapiens_R-HSA-5673001	0.516937	1	1.01242	0.668029	RET;SHC1;RASGRF1;PDGFA;PPP2R5A;BRAF;IRS2;CSF2RA;DUSP7;PSME4;NF1;RAPGEF2;JAK2;SOS1;LAMTOR3;JAK1	Reactome_2016	330	16	235	Down	Mouse
Lipid digestion, mobilization, and transport_Homo sapiens_R-HSA-73923	0.524311	1	1.04718	0.676129	ABCA1;BMP1;ZDHHC8;P4HB;LDLR	Reactome_2016	330	5	71	Down	Mouse
Elastic fibre formation_Homo sapiens_R-HSA-1566948	0.526837	1	1.08804	0.697286	ITGB5;MFAP3;ITGAV	Reactome_2016	330	3	41	Down	Mouse
Histidine, lysine, phenylalanine, tyrosine, proline and tryptophan catabolism_Homo sapiens_R-HSA-6788656	0.526837	1	1.08804	0.697286	QDPR;CCBL1;DLST	Reactome_2016	330	3	41	Down	Mouse
Recycling pathway of L1_Homo sapiens_R-HSA-437239	0.529738	1	1.14384	0.726764	RPS6KA2;AP2A2	Reactome_2016	330	2	26	Down	Mouse
N-glycan antennae elongation in the medial/trans-Golgi_Homo sapiens_R-HSA-975576	0.529738	1	1.14384	0.726764	MAN2A2;B4GALT6	Reactome_2016	330	2	26	Down	Mouse
Attenuation phase_Homo sapiens_R-HSA-3371568	0.529738	1	1.14384	0.726764	HSPH1;TNFRSF21	Reactome_2016	330	2	26	Down	Mouse
FGFR2 alternative splicing_Homo sapiens_R-HSA-6803529	0.529738	1	1.14384	0.726764	PTBP1;ESRP1	Reactome_2016	330	2	26	Down	Mouse
Regulation of Hypoxia-inducible Factor (HIF) by oxygen_Homo sapiens_R-HSA-1234174	0.529738	1	1.14384	0.726764	EGLN1;CUL2	Reactome_2016	330	2	26	Down	Mouse
Cellular response to hypoxia_Homo sapiens_R-HSA-2262749	0.529738	1	1.14384	0.726764	EGLN1;CUL2	Reactome_2016	330	2	26	Down	Mouse
ZBP1(DAI) mediated induction of type I IFNs_Homo sapiens_R-HSA-1606322	0.529738	1	1.14384	0.726764	CHUK;IKBKG	Reactome_2016	330	2	26	Down	Mouse
WNT ligand biogenesis and trafficking_Homo sapiens_R-HSA-3238698	0.529738	1	1.14384	0.726764	WLS;WNT4	Reactome_2016	330	2	26	Down	Mouse
Phase 2 - plateau phase_Homo sapiens_R-HSA-5576893	0.529738	1	1.14384	0.726764	CACNA2D1;CACNA1D	Reactome_2016	330	2	26	Down	Mouse
Import of palmitoyl-CoA into the mitochondrial matrix_Homo sapiens_R-HSA-200425	0.535129	1	1.35181	0.845214	SLC25A20	Reactome_2016	330	1	11	Down	Mouse
CDC6 association with the ORC:origin complex_Homo sapiens_R-HSA-68689	0.535129	1	1.35181	0.845214	ORC2	Reactome_2016	330	1	11	Down	Mouse
Signaling by NOTCH3_Homo sapiens_R-HSA-1980148	0.535129	1	1.35181	0.845214	APH1A	Reactome_2016	330	1	11	Down	Mouse
Signaling by NOTCH4_Homo sapiens_R-HSA-1980150	0.535129	1	1.35181	0.845214	APH1A	Reactome_2016	330	1	11	Down	Mouse
DSCAM interactions_Homo sapiens_R-HSA-376172	0.535129	1	1.35181	0.845214	MAPK14	Reactome_2016	330	1	11	Down	Mouse
Sodium/Calcium exchangers_Homo sapiens_R-HSA-425561	0.535129	1	1.35181	0.845214	SLC24A2	Reactome_2016	330	1	11	Down	Mouse
Synthesis of IP2, IP, and Ins in the cytosol_Homo sapiens_R-HSA-1855183	0.535129	1	1.35181	0.845214	INPP5A	Reactome_2016	330	1	11	Down	Mouse
Biotin transport and metabolism_Homo sapiens_R-HSA-196780	0.535129	1	1.35181	0.845214	PC	Reactome_2016	330	1	11	Down	Mouse
Androgen biosynthesis_Homo sapiens_R-HSA-193048	0.535129	1	1.35181	0.845214	POMC	Reactome_2016	330	1	11	Down	Mouse
Tryptophan catabolism_Homo sapiens_R-HSA-71240	0.535129	1	1.35181	0.845214	CCBL1	Reactome_2016	330	1	11	Down	Mouse
SeMet incorporation into proteins_Homo sapiens_R-HSA-2408517	0.535129	1	1.35181	0.845214	IARS	Reactome_2016	330	1	11	Down	Mouse
Highly calcium permeable postsynaptic nicotinic acetylcholine receptors_Homo sapiens_R-HSA-629594	0.535129	1	1.35181	0.845214	CHRNB2	Reactome_2016	330	1	11	Down	Mouse
Metabolism of nucleotides_Homo sapiens_R-HSA-15869	0.535232	1	1.02551	0.641	NT5C3A;CDA;UCK2;RRM2B;NT5C2;UPB1	Reactome_2016	330	6	87	Down	Mouse
Signaling by NOTCH1_Homo sapiens_R-HSA-1980143	0.536931	1	1.03263	0.642179	APH1A;TLE3;KAT2B;ITCH;MIB1	Reactome_2016	330	5	72	Down	Mouse
Signal Transduction_Homo sapiens_R-HSA-162582	0.539798	1	0.995348	0.613692	CYFIP2;NCKAP1;VIPR1;TRIO;CCNT1;ZFYVE9;IFT172;CTNND1;ARHGDIG;IRS2;CXCL16;IGF1R;CDC14B;RGS3;CCND1;CDH1;ARHGDIA;RPS6KA2;AKT3;AKT1;PIP4K2A;PIP4K2C;ATP6V1E1;IL6R;RGS9;PDE8A;WLS;TLE3;ATP6V0E1;PRKCB;PRKCE;TSC2;TSC1;PRLR;BCR;DISP2;CLIP1;ADCY9;RRAGC;PARD3;PSME4;MAPKAPK2;MADD;RRAGD;TRIB3;IAPP;ROR2;ATP6V0D1;SQSTM1;CSNK1G2;ATP6V1A;SEH1L;PDE1C;SHC1;TNKS;SEL1L;PDGFA;KLHL12;ITPR3;PIK3R1;NLK;CSF2RA;FOXO1;NUP160;…	Reactome_2016	330	165	2465	Down	Mouse
TCR signaling_Homo sapiens_R-HSA-202403	0.542973	1	1.00813	0.61566	CDC34;CHUK;TRAF6;PSME4;PTPRJ;PIK3R1;BCL10;IKBKG	Reactome_2016	330	8	118	Down	Mouse
Intrinsic Pathway for Apoptosis_Homo sapiens_R-HSA-109606	0.543365	1	1.06213	0.647875	AKT3;AKT1;DYNLL2	Reactome_2016	330	3	42	Down	Mouse
Deactivation of the beta-catenin transactivating complex_Homo sapiens_R-HSA-3769402	0.543365	1	1.06213	0.647875	TLE3;AKT1;CTNNB1	Reactome_2016	330	3	42	Down	Mouse
Signalling to p38 via RIT and RIN_Homo sapiens_R-HSA-187706	0.544782	1	0.995474	0.60462	RET;SHC1;RASGRF1;PDGFA;PPP2R5A;BRAF;IRS2;CSF2RA;DUSP7;PSME4;NF1;RAPGEF2;JAK2;SOS1;LAMTOR3;JAK1	Reactome_2016	330	16	239	Down	Mouse
Positive epigenetic regulation of rRNA expression_Homo sapiens_R-HSA-5250913	0.549394	1	1.01849	0.610011	MBD3;KAT2B;POLR1A;DDX21;CHD3	Reactome_2016	330	5	73	Down	Mouse
Signaling by TGF-beta Receptor Complex_Homo sapiens_R-HSA-170834	0.549394	1	1.01849	0.610011	CDK9;SKI;CCNT1;ZFYVE9;PARD3	Reactome_2016	330	5	73	Down	Mouse
Keratan sulfate biosynthesis_Homo sapiens_R-HSA-2022854	0.550382	1	1.10147	0.657737	B4GALT6;ST3GAL3	Reactome_2016	330	2	27	Down	Mouse
EGFR downregulation_Homo sapiens_R-HSA-182971	0.550382	1	1.10147	0.657737	AP2A2;EPN1	Reactome_2016	330	2	27	Down	Mouse
Effects of PIP2 hydrolysis_Homo sapiens_R-HSA-114508	0.550382	1	1.10147	0.657737	PRKCE;ITPR3	Reactome_2016	330	2	27	Down	Mouse
Synthesis of bile acids and bile salts_Homo sapiens_R-HSA-192105	0.550382	1	1.10147	0.657737	NCOA1;CYP39A1	Reactome_2016	330	2	27	Down	Mouse
Formation of Incision Complex in GG-NER_Homo sapiens_R-HSA-5696395	0.559552	1	1.03743	0.602354	DDB1;USP45;XPC	Reactome_2016	330	3	43	Down	Mouse
Voltage gated Potassium channels_Homo sapiens_R-HSA-1296072	0.559552	1	1.03743	0.602354	KCNB1;KCNC3;KCNB2	Reactome_2016	330	3	43	Down	Mouse
Transport of Mature Transcript to Cytoplasm_Homo sapiens_R-HSA-72202	0.561693	1	1.00472	0.579524	SEH1L;NUP133;NUP50;RAE1;NUP160	Reactome_2016	330	5	74	Down	Mouse
Muscle contraction_Homo sapiens_R-HSA-397014	0.561742	1	0.986268	0.568794	DMPK;ITGB5;KCNIP1;CACNA2D1;ATP2A2;ATP1B3;CACNA1D;ITPR3;HIPK2;KAT2B;STIM1;FKBP1B;FXYD6	Reactome_2016	330	13	196	Down	Mouse
Fcgamma receptor (FCGR) dependent phagocytosis_Homo sapiens_R-HSA-2029480	0.562375	1	0.991326	0.570594	CYFIP2;NCKAP1;MYO10;PRKCE;ABL1;ITPR3;MYO9B;PIK3R1	Reactome_2016	330	8	120	Down	Mouse
Platelet degranulation_Homo sapiens_R-HSA-114608	0.565253	1	0.991326	0.565533	CYB5R1;TMX3;PSAP;CDC37L1;VEGFB;PDGFA;ACTN4	Reactome_2016	330	7	105	Down	Mouse
Keratan sulfate degradation_Homo sapiens_R-HSA-2022857	0.566409	1	1.23916	0.704386	GNS	Reactome_2016	330	1	12	Down	Mouse
TP53 Regulates Transcription of Death Receptors and Ligands_Homo sapiens_R-HSA-6803211	0.566409	1	1.23916	0.704386	TMEM219	Reactome_2016	330	1	12	Down	Mouse
Inhibition of replication initiation of damaged DNA by RB1/E2F1_Homo sapiens_R-HSA-113501	0.566409	1	1.23916	0.704386	RB1	Reactome_2016	330	1	12	Down	Mouse
ERKs are inactivated_Homo sapiens_R-HSA-202670	0.566409	1	1.23916	0.704386	DUSP7	Reactome_2016	330	1	12	Down	Mouse
Reduction of cytosolic Ca++ levels_Homo sapiens_R-HSA-418359	0.566409	1	1.23916	0.704386	ATP2A2	Reactome_2016	330	1	12	Down	Mouse
Lysine catabolism_Homo sapiens_R-HSA-71064	0.566409	1	1.23916	0.704386	DLST	Reactome_2016	330	1	12	Down	Mouse
Presynaptic nicotinic acetylcholine receptors_Homo sapiens_R-HSA-622323	0.566409	1	1.23916	0.704386	CHRNB2	Reactome_2016	330	1	12	Down	Mouse
RNA Polymerase III Transcription Initiation From Type 3 Promoter_Homo sapiens_R-HSA-76071	0.570379	1	1.06213	0.59634	POLR3B;POLR3E	Reactome_2016	330	2	28	Down	Mouse
Axon guidance_Homo sapiens_R-HSA-422475	0.570815	1	0.981701	0.55043	RET;TRIO;SHC1;RASGRF1;PDGFA;IRS2;CACNA1D;SHB;AP2A2;CSF2RA;APH1A;ABLIM1;RRAS;RPS6KA2;PLXNA2;ABL1;ABL2;MYH14;ITGAV;JAK2;GIT1;JAK1;ARHGEF12;MYO10;PPP2R5A;BRAF;PTPN11;DUSP7;NFASC;PSME4;NF1;RAPGEF2;SOS1;LAMTOR3	Reactome_2016	330	34	515	Down	Mouse
Transcriptional activity of SMAD2/SMAD3:SMAD4 heterotrimer_Homo sapiens_R-HSA-2173793	0.575387	1	1.01386	0.56037	CDK9;SKI;CCNT1	Reactome_2016	330	3	44	Down	Mouse
Oxidative Stress Induced Senescence_Homo sapiens_R-HSA-2559580	0.579905	1	0.980432	0.534228	PHC1;AGO1;MINK1;MAPKAPK2;MDM2;MAPK14	Reactome_2016	330	6	91	Down	Mouse
PCP/CE pathway_Homo sapiens_R-HSA-4086400	0.579905	1	0.980432	0.534228	PRKCB;PSME4;DVL1;ROR2;AP2A2;WNT4	Reactome_2016	330	6	91	Down	Mouse
Translocation of GLUT4 to the plasma membrane_Homo sapiens_R-HSA-1445148	0.580625	1	0.991326	0.538934	AKT1;STX4;KIFAP3;RHOQ	Reactome_2016	330	4	60	Down	Mouse
HDACs deacetylate histones_Homo sapiens_R-HSA-3214815	0.580625	1	0.991326	0.538934	MBD3;CHD3;SUDS3;PHF21A	Reactome_2016	330	4	60	Down	Mouse
HSF1 activation_Homo sapiens_R-HSA-3371511	0.589722	1	1.02551	0.541576	HSPH1;TNFRSF21	Reactome_2016	330	2	29	Down	Mouse
C-type lectin receptors (CLRs)_Homo sapiens_R-HSA-5621481	0.590783	1	0.967147	0.509017	CDC34;CHUK;TRAF6;PSME4;NFATC2;ITPR3;BCL10;IKBKG	Reactome_2016	330	8	123	Down	Mouse
TP53 Regulates Transcription of DNA Repair Genes_Homo sapiens_R-HSA-6796648	0.593878	1	0.975075	0.508093	CDK9;CCNT1;TCEA1;SUPT5H	Reactome_2016	330	4	61	Down	Mouse
Constitutive Signaling by Aberrant PI3K in Cancer_Homo sapiens_R-HSA-2219530	0.593878	1	0.975075	0.508093	PDGFA;IRS2;PTPN11;PIK3R1	Reactome_2016	330	4	61	Down	Mouse
Facilitative Na+-independent glucose transporters_Homo sapiens_R-HSA-428790	0.595585	1	1.14384	0.592749	SLC2A2	Reactome_2016	330	1	13	Down	Mouse
Dissolution of Fibrin Clot_Homo sapiens_R-HSA-75205	0.595585	1	1.14384	0.592749	SERPINB6	Reactome_2016	330	1	13	Down	Mouse
Retrograde neurotrophin signalling_Homo sapiens_R-HSA-177504	0.595585	1	1.14384	0.592749	AP2A2	Reactome_2016	330	1	13	Down	Mouse
POU5F1 (OCT4), SOX2, NANOG activate genes related to proliferation_Homo sapiens_R-HSA-2892247	0.595585	1	1.14384	0.592749	STAT3	Reactome_2016	330	1	13	Down	Mouse
NICD traffics to nucleus_Homo sapiens_R-HSA-157052	0.595585	1	1.14384	0.592749	KAT2B	Reactome_2016	330	1	13	Down	Mouse
Notch-HLH transcription pathway_Homo sapiens_R-HSA-350054	0.595585	1	1.14384	0.592749	KAT2B	Reactome_2016	330	1	13	Down	Mouse
FCERI mediated Ca+2 mobilization_Homo sapiens_R-HSA-2871809	0.606879	1	0.959348	0.479122	SHC1;NFATC2;ITPR3;SOS1	Reactome_2016	330	4	62	Down	Mouse
Cytochrome P450 - arranged by substrate type_Homo sapiens_R-HSA-211897	0.606879	1	0.959348	0.479122	NCOA1;CYP39A1;POMC;FDX1L	Reactome_2016	330	4	62	Down	Mouse
Gap junction trafficking and regulation_Homo sapiens_R-HSA-157858	0.608409	1	0.991326	0.492598	GJD2;TJP1	Reactome_2016	330	2	30	Down	Mouse
RNA Polymerase I Promoter Escape_Homo sapiens_R-HSA-73772	0.608409	1	0.991326	0.492598	RRN3;POLR1A	Reactome_2016	330	2	30	Down	Mouse
Activation of Kainate Receptors upon glutamate binding_Homo sapiens_R-HSA-451326	0.608409	1	0.991326	0.492598	GNG4;GNG12	Reactome_2016	330	2	30	Down	Mouse
Glucose metabolism_Homo sapiens_R-HSA-70326	0.620489	1	0.941132	0.449153	GNPDA1;PC;GOT1;PHKA1;ENO2	Reactome_2016	330	5	79	Down	Mouse
Transcriptional regulation of white adipocyte differentiation_Homo sapiens_R-HSA-381340	0.620489	1	0.941132	0.449153	NCOA1;MED23;SREBF1;CEBPB;MED9	Reactome_2016	330	5	79	Down	Mouse
NCAM signaling for neurite out-growth_Homo sapiens_R-HSA-375165	0.622086	1	0.950331	0.4511	RET;SHC1;RASGRF1;PDGFA;PPP2R5A;BRAF;IRS2;CACNA1D;CSF2RA;DUSP7;PSME4;NF1;RAPGEF2;JAK2;SOS1;LAMTOR3;JAK1	Reactome_2016	330	17	266	Down	Mouse
LGI-ADAM interactions_Homo sapiens_R-HSA-5682910	0.6228	1	1.06213	0.502953	LGI1	Reactome_2016	330	1	14	Down	Mouse
CS/DS degradation_Homo sapiens_R-HSA-2024101	0.6228	1	1.06213	0.502953	IDS	Reactome_2016	330	1	14	Down	Mouse
SUMOylation of transcription factors_Homo sapiens_R-HSA-3232118	0.6228	1	1.06213	0.502953	MDM2	Reactome_2016	330	1	14	Down	Mouse
Early Phase of HIV Life Cycle_Homo sapiens_R-HSA-162594	0.6228	1	1.06213	0.502953	KPNA1	Reactome_2016	330	1	14	Down	Mouse
TRAF3-dependent IRF activation pathway_Homo sapiens_R-HSA-918233	0.6228	1	1.06213	0.502953	TRIM25	Reactome_2016	330	1	14	Down	Mouse
Activation of Rac_Homo sapiens_R-HSA-428540	0.6228	1	1.06213	0.502953	SOS1	Reactome_2016	330	1	14	Down	Mouse
Synthesis of bile acids and bile salts via 24-hydroxycholesterol_Homo sapiens_R-HSA-193775	0.6228	1	1.06213	0.502953	CYP39A1	Reactome_2016	330	1	14	Down	Mouse
Synthesis of Prostaglandins (PG) and Thromboxanes (TX)_Homo sapiens_R-HSA-2162123	0.6228	1	1.06213	0.502953	HPGDS	Reactome_2016	330	1	14	Down	Mouse
Glutathione synthesis and recycling_Homo sapiens_R-HSA-174403	0.6228	1	1.06213	0.502953	CHAC1	Reactome_2016	330	1	14	Down	Mouse
Activation of Nicotinic Acetylcholine Receptors_Homo sapiens_R-HSA-629602	0.6228	1	1.06213	0.502953	CHRNB2	Reactome_2016	330	1	14	Down	Mouse
Postsynaptic nicotinic acetylcholine receptors_Homo sapiens_R-HSA-622327	0.6228	1	1.06213	0.502953	CHRNB2	Reactome_2016	330	1	14	Down	Mouse
Acetylcholine Binding And Downstream Events_Homo sapiens_R-HSA-181431	0.6228	1	1.06213	0.502953	CHRNB2	Reactome_2016	330	1	14	Down	Mouse
Hedgehog ligand biogenesis_Homo sapiens_R-HSA-5358346	0.632103	1	0.929368	0.426304	DISP2;PSME4;SEL1L;P4HB	Reactome_2016	330	4	64	Down	Mouse
COPI-dependent Golgi-to-ER retrograde traffic_Homo sapiens_R-HSA-6811434	0.642647	1	0.917894	0.405857	BNIP1;KIF12;KIF1B;KIF1A;KIFAP3	Reactome_2016	330	5	81	Down	Mouse
Peptide hormone metabolism_Homo sapiens_R-HSA-2980736	0.642647	1	0.917894	0.405857	POMC;PCSK1;CTNNB1;PAX6;FFAR1	Reactome_2016	330	5	81	Down	Mouse
Signaling by NOTCH2_Homo sapiens_R-HSA-1980145	0.643819	1	0.929368	0.409236	APH1A;MIB1	Reactome_2016	330	2	32	Down	Mouse
SMAD2/SMAD3:SMAD4 heterotrimer regulates transcription_Homo sapiens_R-HSA-2173796	0.643819	1	0.929368	0.409236	CDK9;CCNT1	Reactome_2016	330	2	32	Down	Mouse
ER-Phagosome pathway_Homo sapiens_R-HSA-1236974	0.644316	1	0.91507	0.402233	SEC61A2;SEC61A1;PSME4;TAPBP	Reactome_2016	330	4	65	Down	Mouse
G1/S DNA Damage Checkpoints_Homo sapiens_R-HSA-69615	0.644316	1	0.91507	0.402233	PSME4;MDM2;MDM4;CDC25A	Reactome_2016	330	4	65	Down	Mouse
Disorders of transmembrane transporters_Homo sapiens_R-HSA-5619115	0.648184	1	0.991326	0.42982	ABCC8	Reactome_2016	330	1	15	Down	Mouse
N-Glycan antennae elongation_Homo sapiens_R-HSA-975577	0.648184	1	0.991326	0.42982	B4GALT6	Reactome_2016	330	1	15	Down	Mouse
mRNA decay by 5' to 3' exoribonuclease_Homo sapiens_R-HSA-430039	0.648184	1	0.991326	0.42982	DCP1B	Reactome_2016	330	1	15	Down	Mouse
Regulation of innate immune responses to cytosolic DNA_Homo sapiens_R-HSA-3134975	0.648184	1	0.991326	0.42982	TRIM56	Reactome_2016	330	1	15	Down	Mouse
Processing of Intronless Pre-mRNAs_Homo sapiens_R-HSA-77595	0.648184	1	0.991326	0.42982	CSTF2	Reactome_2016	330	1	15	Down	Mouse
Association of licensing factors with the pre-replicative complex_Homo sapiens_R-HSA-69298	0.648184	1	0.991326	0.42982	ORC2	Reactome_2016	330	1	15	Down	Mouse
Constitutive Signaling by NOTCH1 HD Domain Mutants_Homo sapiens_R-HSA-2691232	0.648184	1	0.991326	0.42982	MIB1	Reactome_2016	330	1	15	Down	Mouse
Signaling by NOTCH1 HD Domain Mutants in Cancer_Homo sapiens_R-HSA-2691230	0.648184	1	0.991326	0.42982	MIB1	Reactome_2016	330	1	15	Down	Mouse
Glycogen breakdown (glycogenolysis)_Homo sapiens_R-HSA-70221	0.648184	1	0.991326	0.42982	PHKA1	Reactome_2016	330	1	15	Down	Mouse
Negative regulation of TCF-dependent signaling by WNT ligand antagonists_Homo sapiens_R-HSA-3772470	0.648184	1	0.991326	0.42982	WNT4	Reactome_2016	330	1	15	Down	Mouse
GRB2:SOS provides linkage to MAPK signaling for Integrins_Homo sapiens_R-HSA-354194	0.648184	1	0.991326	0.42982	SOS1	Reactome_2016	330	1	15	Down	Mouse
Recycling of bile acids and salts_Homo sapiens_R-HSA-159418	0.648184	1	0.991326	0.42982	NCOA1	Reactome_2016	330	1	15	Down	Mouse
Synthesis of bile acids and bile salts via 27-hydroxycholesterol_Homo sapiens_R-HSA-193807	0.648184	1	0.991326	0.42982	NCOA1	Reactome_2016	330	1	15	Down	Mouse
O-linked glycosylation of mucins_Homo sapiens_R-HSA-913709	0.65626	1	0.901205	0.379587	GALNT14;B4GALT6;GALNT10;ST3GAL3	Reactome_2016	330	4	66	Down	Mouse
Sialic acid metabolism_Homo sapiens_R-HSA-4085001	0.660552	1	0.901205	0.373712	ST3GAL5;ST3GAL3	Reactome_2016	330	2	33	Down	Mouse
Resolution of Sister Chromatid Cohesion_Homo sapiens_R-HSA-2500257	0.66214	1	0.901205	0.371547	CLIP1;SEH1L;NUP133;PPP2R5A;NUP160;PAFAH1B1	Reactome_2016	330	6	99	Down	Mouse
Integrin cell surface interactions_Homo sapiens_R-HSA-216083	0.66793	1	0.887755	0.358273	ITGB5;CDH1;ITGAV;ITGA6	Reactome_2016	330	4	67	Down	Mouse
Signaling by PTK6_Homo sapiens_R-HSA-8848021	0.66793	1	0.887755	0.358273	CCND1;STAT3;NF1;AKT1	Reactome_2016	330	4	67	Down	Mouse
Semaphorin interactions_Homo sapiens_R-HSA-373755	0.66793	1	0.887755	0.358273	ARHGEF12;RRAS;PLXNA2;MYH14	Reactome_2016	330	4	67	Down	Mouse
TRAF6 mediated induction of TAK1 complex_Homo sapiens_R-HSA-937072	0.671861	1	0.929368	0.369613	TRAF6	Reactome_2016	330	1	16	Down	Mouse
PI3K events in ERBB2 signaling_Homo sapiens_R-HSA-1963642	0.671861	1	0.929368	0.369613	PIK3R1	Reactome_2016	330	1	16	Down	Mouse
GRB2 events in ERBB2 signaling_Homo sapiens_R-HSA-1963640	0.671861	1	0.929368	0.369613	SOS1	Reactome_2016	330	1	16	Down	Mouse
Polo-like kinase mediated events_Homo sapiens_R-HSA-156711	0.671861	1	0.929368	0.369613	CDC25A	Reactome_2016	330	1	16	Down	Mouse
Cell-extracellular matrix interactions_Homo sapiens_R-HSA-446353	0.671861	1	0.929368	0.369613	LIMS1	Reactome_2016	330	1	16	Down	Mouse
Regulation of KIT signaling_Homo sapiens_R-HSA-1433559	0.671861	1	0.929368	0.369613	SOS1	Reactome_2016	330	1	16	Down	Mouse
Rap1 signalling_Homo sapiens_R-HSA-392517	0.671861	1	0.929368	0.369613	RAP1GAP2	Reactome_2016	330	1	16	Down	Mouse
CRMPs in Sema3A signaling_Homo sapiens_R-HSA-399956	0.671861	1	0.929368	0.369613	PLXNA2	Reactome_2016	330	1	16	Down	Mouse
Sema3A PAK dependent Axon repulsion_Homo sapiens_R-HSA-399954	0.671861	1	0.929368	0.369613	PLXNA2	Reactome_2016	330	1	16	Down	Mouse
RHO GTPases activate CIT_Homo sapiens_R-HSA-5625900	0.671861	1	0.929368	0.369613	MYH14	Reactome_2016	330	1	16	Down	Mouse
TGF-beta receptor signaling in EMT (epithelial to mesenchymal transition)_Homo sapiens_R-HSA-2173791	0.671861	1	0.929368	0.369613	PARD3	Reactome_2016	330	1	16	Down	Mouse
Acyl chain remodelling of PI_Homo sapiens_R-HSA-1482922	0.671861	1	0.929368	0.369613	PLA2G2F	Reactome_2016	330	1	16	Down	Mouse
Metabolism of polyamines_Homo sapiens_R-HSA-351202	0.674328	1	0.885112	0.348769	SLC6A8;GOT1;ADI1;PSME4;SAT1	Reactome_2016	330	5	84	Down	Mouse
Metabolism of fat-soluble vitamins_Homo sapiens_R-HSA-6806667	0.675784	1	0.874699	0.342779	VKORC1L1;LDLR;LRP12	Reactome_2016	330	3	51	Down	Mouse
Nuclear Receptor transcription pathway_Homo sapiens_R-HSA-383280	0.675784	1	0.874699	0.342779	NR1D2;NR1D1;NR2F6	Reactome_2016	330	3	51	Down	Mouse
Negative regulators of RIG-I/MDA5 signaling_Homo sapiens_R-HSA-936440	0.676647	1	0.874699	0.341662	ITCH;TRIM25	Reactome_2016	330	2	34	Down	Mouse
EPHA-mediated growth cone collapse_Homo sapiens_R-HSA-3928663	0.676647	1	0.874699	0.341662	MYH14;SHB	Reactome_2016	330	2	34	Down	Mouse
Bile acid and bile salt metabolism_Homo sapiens_R-HSA-194068	0.692115	1	0.849708	0.312696	NCOA1;CYP39A1	Reactome_2016	330	2	35	Down	Mouse
Biological oxidations_Homo sapiens_R-HSA-211859	0.693566	1	0.896677	0.328102	CYP39A1;NCOA1;POMC;SLC35B2;HPGDS;ABHD10;MTRR;GSTO1;CHAC1;PAPSS2;GSTM5;FDX1L	Reactome_2016	330	12	199	Down	Mouse
Zinc transporters_Homo sapiens_R-HSA-435354	0.693946	1	0.874699	0.319581	SLC30A1	Reactome_2016	330	1	17	Down	Mouse
TNF receptor superfamily (TNFSF) members mediating non-canonical NF-kB pathway_Homo sapiens_R-HSA-5676594	0.693946	1	0.874699	0.319581	LTBR	Reactome_2016	330	1	17	Down	Mouse
Tristetraprolin (TTP, ZFP36) binds and destabilizes mRNA_Homo sapiens_R-HSA-450513	0.693946	1	0.874699	0.319581	MAPKAPK2	Reactome_2016	330	1	17	Down	Mouse
Formation of Senescence-Associated Heterochromatin Foci (SAHF)_Homo sapiens_R-HSA-2559584	0.693946	1	0.874699	0.319581	RB1	Reactome_2016	330	1	17	Down	Mouse
G1/S-Specific Transcription_Homo sapiens_R-HSA-69205	0.693946	1	0.874699	0.319581	CDC25A	Reactome_2016	330	1	17	Down	Mouse
RHO GTPases Activate ROCKs_Homo sapiens_R-HSA-5627117	0.693946	1	0.874699	0.319581	MYH14	Reactome_2016	330	1	17	Down	Mouse
Synthesis, secretion, and deacylation of Ghrelin_Homo sapiens_R-HSA-422085	0.693946	1	0.874699	0.319581	PCSK1	Reactome_2016	330	1	17	Down	Mouse
Ras activation uopn Ca2+ infux through NMDA receptor_Homo sapiens_R-HSA-442982	0.693946	1	0.874699	0.319581	RASGRF1	Reactome_2016	330	1	17	Down	Mouse
Acyl chain remodelling of PS_Homo sapiens_R-HSA-1482801	0.693946	1	0.874699	0.319581	PLA2G2F	Reactome_2016	330	1	17	Down	Mouse
Mitochondrial Fatty Acid Beta-Oxidation_Homo sapiens_R-HSA-77289	0.693946	1	0.874699	0.319581	HADH	Reactome_2016	330	1	17	Down	Mouse
Metabolism of porphyrins_Homo sapiens_R-HSA-189445	0.693946	1	0.874699	0.319581	HMOX1	Reactome_2016	330	1	17	Down	Mouse
Formation of TC-NER Pre-Incision Complex_Homo sapiens_R-HSA-6781823	0.701019	1	0.841692	0.298986	DDB1;TCEA1;COPS8	Reactome_2016	330	3	53	Down	Mouse
Stabilization of p53_Homo sapiens_R-HSA-69541	0.713063	1	0.826105	0.279377	PSME4;MDM2;MDM4	Reactome_2016	330	3	54	Down	Mouse
Degradation of AXIN_Homo sapiens_R-HSA-4641257	0.713063	1	0.826105	0.279377	TNKS;PSME4;AXIN1	Reactome_2016	330	3	54	Down	Mouse
Respiratory electron transport_Homo sapiens_R-HSA-611105	0.713576	1	0.84488	0.285119	COX7A2L;SURF1;UQCRQ;NDUFA2;NDUFC1	Reactome_2016	330	5	88	Down	Mouse
CD22 mediated BCR regulation_Homo sapiens_R-HSA-5690714	0.714546	1	0.826105	0.277661	CD79A	Reactome_2016	330	1	18	Down	Mouse
cGMP effects_Homo sapiens_R-HSA-418457	0.714546	1	0.826105	0.277661	PDE5A	Reactome_2016	330	1	18	Down	Mouse
Activation of ATR in response to replication stress_Homo sapiens_R-HSA-176187	0.721214	1	0.803778	0.26269	ORC2;CDC25A	Reactome_2016	330	2	37	Down	Mouse
Mitotic Prometaphase_Homo sapiens_R-HSA-68877	0.733506	1	0.833826	0.258419	CLIP1;SEH1L;NUP133;PPP2R5A;NUP160;PAFAH1B1	Reactome_2016	330	6	107	Down	Mouse
Gap junction assembly_Homo sapiens_R-HSA-190861	0.73376	1	0.782626	0.24228	GJD2	Reactome_2016	330	1	19	Down	Mouse
TP53 Regulates Transcription of Genes Involved in Cytochrome C Release_Homo sapiens_R-HSA-6803204	0.73376	1	0.782626	0.24228	TP53INP1	Reactome_2016	330	1	19	Down	Mouse
Phosphorylation of the APC/C_Homo sapiens_R-HSA-176412	0.73376	1	0.782626	0.24228	ANAPC7	Reactome_2016	330	1	19	Down	Mouse
Conversion from APC/C:Cdc20 to APC/C:Cdh1 in late anaphase_Homo sapiens_R-HSA-176407	0.73376	1	0.782626	0.24228	ANAPC7	Reactome_2016	330	1	19	Down	Mouse
Other semaphorin interactions_Homo sapiens_R-HSA-416700	0.73376	1	0.782626	0.24228	PLXNA2	Reactome_2016	330	1	19	Down	Mouse
Ephrin signaling_Homo sapiens_R-HSA-3928664	0.73376	1	0.782626	0.24228	GIT1	Reactome_2016	330	1	19	Down	Mouse
Signaling by NODAL_Homo sapiens_R-HSA-1181150	0.73376	1	0.782626	0.24228	PCSK6	Reactome_2016	330	1	19	Down	Mouse
Mitotic Anaphase_Homo sapiens_R-HSA-68882	0.73404	1	0.859531	0.26576	ANKLE2;CLIP1;SEH1L;ANAPC7;NUP133;PSME4;PPP2R5A;LEMD2;NUP160;PAFAH1B1	Reactome_2016	330	10	173	Down	Mouse
Transport of vitamins, nucleosides, and related molecules_Homo sapiens_R-HSA-425397	0.734873	1	0.782626	0.241094	SLC35B2;SLC35B4	Reactome_2016	330	2	38	Down	Mouse
G1 Phase_Homo sapiens_R-HSA-69236	0.734873	1	0.782626	0.241094	RB1;CCND1	Reactome_2016	330	2	38	Down	Mouse
Cyclin D associated events in G1_Homo sapiens_R-HSA-69231	0.734873	1	0.782626	0.241094	RB1;CCND1	Reactome_2016	330	2	38	Down	Mouse
MAP2K and MAPK activation_Homo sapiens_R-HSA-5674135	0.734873	1	0.782626	0.241094	BRAF;LAMTOR3	Reactome_2016	330	2	38	Down	Mouse
Degradation of DVL_Homo sapiens_R-HSA-4641258	0.736021	1	0.796601	0.244156	PSME4;DVL1;KLHL12	Reactome_2016	330	3	56	Down	Mouse
Mitotic Metaphase and Anaphase_Homo sapiens_R-HSA-2555396	0.740501	1	0.854591	0.256743	ANKLE2;CLIP1;SEH1L;ANAPC7;NUP133;PSME4;PPP2R5A;LEMD2;NUP160;PAFAH1B1	Reactome_2016	330	10	174	Down	Mouse
RHO GTPase Effectors_Homo sapiens_R-HSA-195258	0.741033	1	0.874699	0.262157	CYFIP2;NCKAP1;SEH1L;NUP133;PPP2R5A;NUP160;CLIP1;FMNL2;CDH1;DVL1;ABL1;CTNNB1;MYH14;RHOQ;PAFAH1B1	Reactome_2016	330	15	255	Down	Mouse
Meiotic synapsis_Homo sapiens_R-HSA-1221632	0.746942	1	0.782626	0.228345	SYCE2;ACD;SYNE1	Reactome_2016	330	3	57	Down	Mouse
Constitutive Signaling by NOTCH1 HD+PEST Domain Mutants_Homo sapiens_R-HSA-2894862	0.746942	1	0.782626	0.228345	APH1A;KAT2B;MIB1	Reactome_2016	330	3	57	Down	Mouse
Signaling by NOTCH1 in Cancer_Homo sapiens_R-HSA-2644603	0.746942	1	0.782626	0.228345	APH1A;KAT2B;MIB1	Reactome_2016	330	3	57	Down	Mouse
Signaling by NOTCH1 PEST Domain Mutants in Cancer_Homo sapiens_R-HSA-2644602	0.746942	1	0.782626	0.228345	APH1A;KAT2B;MIB1	Reactome_2016	330	3	57	Down	Mouse
Constitutive Signaling by NOTCH1 PEST Domain Mutants_Homo sapiens_R-HSA-2644606	0.746942	1	0.782626	0.228345	APH1A;KAT2B;MIB1	Reactome_2016	330	3	57	Down	Mouse
Signaling by NOTCH1 HD+PEST Domain Mutants in Cancer_Homo sapiens_R-HSA-2894858	0.746942	1	0.782626	0.228345	APH1A;KAT2B;MIB1	Reactome_2016	330	3	57	Down	Mouse
Gamma carboxylation, hypusine formation and arylsulfatase activation_Homo sapiens_R-HSA-163841	0.747957	1	0.762558	0.221454	DNAJC24;DPH6	Reactome_2016	330	2	39	Down	Mouse
MAPK6/MAPK4 signaling_Homo sapiens_R-HSA-5687128	0.749358	1	0.808146	0.233181	AGO1;PSME4;AGO2;FOXO1;CDC14B	Reactome_2016	330	5	92	Down	Mouse
Gastrin-CREB signalling pathway via PKC and MAPK_Homo sapiens_R-HSA-881907	0.750371	1	0.894947	0.257018	RET;TRIO;SHC1;RASGRF1;PDGFA;IRS2;ITPR3;PIK3R1;CSF2RA;RGS3;GNG4;RPS6KA2;FFAR1;JAK2;JAK1;PRKCE;GCGR;PPP2R5A;BRAF;GNG12;DUSP7;PSME4;NF1;RAPGEF2;SOS1;LAMTOR3	Reactome_2016	330	26	432	Down	Mouse
Inhibition of the proteolytic activity of APC/C required for the onset of anaphase by mitotic spindle checkpoint components_Homo sapiens_R-HSA-141405	0.751681	1	0.743494	0.212225	ANAPC7	Reactome_2016	330	1	20	Down	Mouse
Inactivation of APC/C via direct inhibition of the APC/C complex_Homo sapiens_R-HSA-141430	0.751681	1	0.743494	0.212225	ANAPC7	Reactome_2016	330	1	20	Down	Mouse
Glucuronidation_Homo sapiens_R-HSA-156588	0.751681	1	0.743494	0.212225	ABHD10	Reactome_2016	330	1	20	Down	Mouse
B-WICH complex positively regulates rRNA expression_Homo sapiens_R-HSA-5250924	0.7575	1	0.769132	0.213613	KAT2B;POLR1A;DDX21	Reactome_2016	330	3	58	Down	Mouse
PKMTs methylate histone lysines_Homo sapiens_R-HSA-3214841	0.760482	1	0.743494	0.203571	SETD3;DOT1L	Reactome_2016	330	2	40	Down	Mouse
FCERI mediated NF-kB activation_Homo sapiens_R-HSA-2871837	0.764909	1	0.803778	0.215411	CDC34;CHUK;TRAF6;PSME4;BCL10;IKBKG	Reactome_2016	330	6	111	Down	Mouse
HS-GAG degradation_Homo sapiens_R-HSA-2024096	0.768397	1	0.70809	0.186545	IDS	Reactome_2016	330	1	21	Down	Mouse
TP53 regulates transcription of additional cell cycle genes whose exact role in the p53 pathway remain uncertain_Homo sapiens_R-HSA-6804115	0.768397	1	0.70809	0.186545	PLK3	Reactome_2016	330	1	21	Down	Mouse
Signal transduction by L1_Homo sapiens_R-HSA-445144	0.768397	1	0.70809	0.186545	ITGAV	Reactome_2016	330	1	21	Down	Mouse
Mitotic Spindle Checkpoint_Homo sapiens_R-HSA-69618	0.768397	1	0.70809	0.186545	ANAPC7	Reactome_2016	330	1	21	Down	Mouse
Regulation of FZD by ubiquitination_Homo sapiens_R-HSA-4641263	0.768397	1	0.70809	0.186545	RSPO4	Reactome_2016	330	1	21	Down	Mouse
RHO GTPases activate PAKs_Homo sapiens_R-HSA-5627123	0.768397	1	0.70809	0.186545	MYH14	Reactome_2016	330	1	21	Down	Mouse
Regulation of Insulin-like Growth Factor (IGF) transport and uptake by Insulin-like Growth Factor Binding Proteins (IGFBPs)_Homo sapiens_R-HSA-381426	0.768397	1	0.70809	0.186545	IGFALS	Reactome_2016	330	1	21	Down	Mouse
VxPx cargo-targeting to cilium_Homo sapiens_R-HSA-5620916	0.768397	1	0.70809	0.186545	ASAP1	Reactome_2016	330	1	21	Down	Mouse
Synthesis of very long-chain fatty acyl-CoAs_Homo sapiens_R-HSA-75876	0.768397	1	0.70809	0.186545	ELOVL7	Reactome_2016	330	1	21	Down	Mouse
Senescence-Associated Secretory Phenotype (SASP)_Homo sapiens_R-HSA-2559582	0.769498	1	0.772462	0.202398	CEBPB;ANAPC7;RPS6KA2;STAT3	Reactome_2016	330	4	77	Down	Mouse
RNA polymerase II transcribes snRNA genes_Homo sapiens_R-HSA-6807505	0.769498	1	0.772462	0.202398	CDK9;CCNT1;NABP1;ELL2	Reactome_2016	330	4	77	Down	Mouse
Condensation of Prophase Chromosomes_Homo sapiens_R-HSA-2299718	0.772464	1	0.72536	0.187266	RB1;NCAPD3	Reactome_2016	330	2	41	Down	Mouse
Interferon Signaling_Homo sapiens_R-HSA-913531	0.773922	1	0.834535	0.213878	ISG20;SEH1L;NUP133;NUP50;TRIM25;PTPN11;JAK2;RAE1;NUP160;JAK1;KPNA1	Reactome_2016	330	11	196	Down	Mouse
EPH-Ephrin signaling_Homo sapiens_R-HSA-2682334	0.773938	1	0.782626	0.200559	APH1A;MYH14;SHB;AP2A2;GIT1	Reactome_2016	330	5	95	Down	Mouse
Role of phospholipids in phagocytosis_Homo sapiens_R-HSA-2029485	0.777544	1	0.743494	0.187074	PRKCE;ITPR3;PIK3R1	Reactome_2016	330	3	60	Down	Mouse
COPI-mediated anterograde transport_Homo sapiens_R-HSA-6807878	0.778168	1	0.762558	0.191259	DYNC2LI1;COG7;COG2;DYNLL2	Reactome_2016	330	4	78	Down	Mouse
Retinoid metabolism and transport_Homo sapiens_R-HSA-975634	0.783919	1	0.70809	0.172384	LDLR;LRP12	Reactome_2016	330	2	42	Down	Mouse
Pink/Parkin Mediated Mitophagy_Homo sapiens_R-HSA-5205685	0.783989	1	0.675904	0.164488	SQSTM1	Reactome_2016	330	1	22	Down	Mouse
Mitophagy_Homo sapiens_R-HSA-5205647	0.783989	1	0.675904	0.164488	SQSTM1	Reactome_2016	330	1	22	Down	Mouse
Cyclin A/B1 associated events during G2/M transition_Homo sapiens_R-HSA-69273	0.783989	1	0.675904	0.164488	CDC25A	Reactome_2016	330	1	22	Down	Mouse
SALM protein interactions at the synapse_Homo sapiens_R-HSA-8849932	0.783989	1	0.675904	0.164488	PTPRF	Reactome_2016	330	1	22	Down	Mouse
Visual phototransduction_Homo sapiens_R-HSA-2187338	0.789271	1	0.766489	0.181386	NMT2;RGS9;LDLR;LRP12;METAP1	Reactome_2016	330	5	97	Down	Mouse
Regulation of actin dynamics for phagocytic cup formation_Homo sapiens_R-HSA-2029482	0.789271	1	0.766489	0.181386	CYFIP2;NCKAP1;MYO10;ABL1;MYO9B	Reactome_2016	330	5	97	Down	Mouse
TP53 Regulates Transcription of Cell Death Genes_Homo sapiens_R-HSA-5633008	0.794863	1	0.691623	0.158786	TP53INP1;TMEM219	Reactome_2016	330	2	43	Down	Mouse
ERCC6 (CSB) and EHMT2 (G9a) positively regulate rRNA expression_Homo sapiens_R-HSA-427389	0.794863	1	0.691623	0.158786	MBD3;CHD3	Reactome_2016	330	2	43	Down	Mouse
Signaling by FGFR2 in disease_Homo sapiens_R-HSA-5655253	0.794863	1	0.691623	0.158786	PIK3R1;SOS1	Reactome_2016	330	2	43	Down	Mouse
Abortive elongation of HIV-1 transcript in the absence of Tat_Homo sapiens_R-HSA-167242	0.798532	1	0.646517	0.145454	SUPT5H	Reactome_2016	330	1	23	Down	Mouse
Downregulation of SMAD2/3:SMAD4 transcriptional activity_Homo sapiens_R-HSA-2173795	0.798532	1	0.646517	0.145454	SKI	Reactome_2016	330	1	23	Down	Mouse
APC/C:Cdc20 mediated degradation of Cyclin B_Homo sapiens_R-HSA-174048	0.798532	1	0.646517	0.145454	ANAPC7	Reactome_2016	330	1	23	Down	Mouse
p53-Dependent G1/S DNA damage checkpoint_Homo sapiens_R-HSA-69580	0.805034	1	0.70809	0.153564	PSME4;MDM2;MDM4	Reactome_2016	330	3	63	Down	Mouse
p53-Dependent G1 DNA Damage Response_Homo sapiens_R-HSA-69563	0.805034	1	0.70809	0.153564	PSME4;MDM2;MDM4	Reactome_2016	330	3	63	Down	Mouse
Phase 0 - rapid depolarisation_Homo sapiens_R-HSA-5576892	0.805315	1	0.675904	0.146348	CACNA2D1;CACNA1D	Reactome_2016	330	2	44	Down	Mouse
Global Genome Nucleotide Excision Repair (GG-NER)_Homo sapiens_R-HSA-5696399	0.810283	1	0.72536	0.152595	DDB1;USP45;XPC;COPS8	Reactome_2016	330	4	82	Down	Mouse
Phosphorylation of CD3 and TCR zeta chains_Homo sapiens_R-HSA-202427	0.812096	1	0.619579	0.128957	PTPRJ	Reactome_2016	330	1	24	Down	Mouse
Post-Elongation Processing of Intronless pre-mRNA_Homo sapiens_R-HSA-112297	0.812096	1	0.619579	0.128957	CSTF2	Reactome_2016	330	1	24	Down	Mouse
Processing of Capped Intronless Pre-mRNA_Homo sapiens_R-HSA-75067	0.812096	1	0.619579	0.128957	CSTF2	Reactome_2016	330	1	24	Down	Mouse
Insulin processing_Homo sapiens_R-HSA-264876	0.812096	1	0.619579	0.128957	PCSK1	Reactome_2016	330	1	24	Down	Mouse
Synthesis of bile acids and bile salts via 7alpha-hydroxycholesterol_Homo sapiens_R-HSA-193368	0.812096	1	0.619579	0.128957	NCOA1	Reactome_2016	330	1	24	Down	Mouse
Assembly of the primary cilium_Homo sapiens_R-HSA-5617833	0.814825	1	0.795181	0.162839	DYNC2LI1;IFT81;PRKAR2B;IFT172;SCLT1;CSNK1D;ASAP1;KIFAP3;DYNLL2;PAFAH1B1	Reactome_2016	330	10	187	Down	Mouse
FCERI mediated MAPK activation_Homo sapiens_R-HSA-2871796	0.823203	1	0.823246	0.160164	RET;SHC1;RASGRF1;PDGFA;PPP2R5A;BRAF;IRS2;CSF2RA;DUSP7;PSME4;NF1;RAPGEF2;JAK2;SOS1;LAMTOR3;JAK1	Reactome_2016	330	16	289	Down	Mouse
Metal ion SLC transporters_Homo sapiens_R-HSA-425410	0.824748	1	0.594796	0.114604	SLC30A1	Reactome_2016	330	1	25	Down	Mouse
G0 and Early G1_Homo sapiens_R-HSA-1538133	0.824748	1	0.594796	0.114604	CDC25A	Reactome_2016	330	1	25	Down	Mouse
APC-Cdc20 mediated degradation of Nek2A_Homo sapiens_R-HSA-179409	0.824748	1	0.594796	0.114604	ANAPC7	Reactome_2016	330	1	25	Down	Mouse
Nitric oxide stimulates guanylate cyclase_Homo sapiens_R-HSA-392154	0.824748	1	0.594796	0.114604	PDE5A	Reactome_2016	330	1	25	Down	Mouse
Synthesis and interconversion of nucleotide di- and triphosphates_Homo sapiens_R-HSA-499943	0.824748	1	0.594796	0.114604	RRM2B	Reactome_2016	330	1	25	Down	Mouse
Glyoxylate metabolism and glycine degradation_Homo sapiens_R-HSA-389661	0.824748	1	0.594796	0.114604	DLST	Reactome_2016	330	1	25	Down	Mouse
DNA Damage Bypass_Homo sapiens_R-HSA-73893	0.824804	1	0.646517	0.124525	DDB1;TRIM25	Reactome_2016	330	2	46	Down	Mouse
NOTCH1 Intracellular Domain Regulates Transcription_Homo sapiens_R-HSA-2122947	0.833876	1	0.632761	0.114954	TLE3;KAT2B	Reactome_2016	330	2	47	Down	Mouse
A tetrasaccharide linker sequence is required for GAG synthesis_Homo sapiens_R-HSA-1971475	0.836548	1	0.571919	0.102071	B3GAT3	Reactome_2016	330	1	26	Down	Mouse
Termination of O-glycan biosynthesis_Homo sapiens_R-HSA-977068	0.836548	1	0.571919	0.102071	ST3GAL3	Reactome_2016	330	1	26	Down	Mouse
PD-1 signaling_Homo sapiens_R-HSA-389948	0.836548	1	0.571919	0.102071	PTPN11	Reactome_2016	330	1	26	Down	Mouse
PTK6 Regulates RHO GTPases, RAS GTPase and MAP kinases_Homo sapiens_R-HSA-8849471	0.836548	1	0.571919	0.102071	NF1	Reactome_2016	330	1	26	Down	Mouse
Downregulation of TGF-beta receptor signaling_Homo sapiens_R-HSA-2173788	0.836548	1	0.571919	0.102071	ZFYVE9	Reactome_2016	330	1	26	Down	Mouse
Regulation of mRNA stability by proteins that bind AU-rich elements_Homo sapiens_R-HSA-450531	0.838495	1	0.691623	0.121827	MAPKAPK2;PSME4;AKT1;MAPK14	Reactome_2016	330	4	86	Down	Mouse
EPH-ephrin mediated repulsion of cells_Homo sapiens_R-HSA-3928665	0.84252	1	0.619579	0.106169	APH1A;AP2A2	Reactome_2016	330	2	48	Down	Mouse
Pyruvate metabolism and Citric Acid (TCA) cycle_Homo sapiens_R-HSA-71406	0.84252	1	0.619579	0.106169	DLST;SUCLG2	Reactome_2016	330	2	48	Down	Mouse
Interferon alpha/beta signaling_Homo sapiens_R-HSA-909733	0.844471	1	0.656024	0.110898	ISG20;PTPN11;JAK1	Reactome_2016	330	3	68	Down	Mouse
Cyclin E associated events during G1/S transition_Homo sapiens_R-HSA-69202	0.844471	1	0.656024	0.110898	RB1;CCND1;CDC25A	Reactome_2016	330	3	68	Down	Mouse
Regulation of PLK1 Activity at G2/M Transition_Homo sapiens_R-HSA-2565942	0.844973	1	0.683673	0.115165	PRKAR2B;CSNK1D;OPTN;PAFAH1B1	Reactome_2016	330	4	87	Down	Mouse
Uptake and actions of bacterial toxins_Homo sapiens_R-HSA-5339562	0.847554	1	0.550737	0.0910921	SV2A	Reactome_2016	330	1	27	Down	Mouse
RNA Pol II CTD phosphorylation and interaction with CE_Homo sapiens_R-HSA-167160	0.847554	1	0.550737	0.0910921	SUPT5H	Reactome_2016	330	1	27	Down	Mouse
RNA Pol II CTD phosphorylation and interaction with CE_Homo sapiens_R-HSA-77075	0.847554	1	0.550737	0.0910921	SUPT5H	Reactome_2016	330	1	27	Down	Mouse
RNA Polymerase II Transcription_Homo sapiens_R-HSA-73857	0.847935	1	0.719511	0.118684	CDK9;CCNT1;CSTF2;TCEA1;SUPT5H;TAF1	Reactome_2016	330	6	124	Down	Mouse
Complex I biogenesis_Homo sapiens_R-HSA-6799198	0.850755	1	0.606934	0.0980995	NDUFA2;NDUFC1	Reactome_2016	330	2	49	Down	Mouse
Cyclin A:Cdk2-associated events at S phase entry_Homo sapiens_R-HSA-69656	0.851472	1	0.646517	0.103953	RB1;CCND1;CDC25A	Reactome_2016	330	3	69	Down	Mouse
Loss of Nlp from mitotic centrosomes_Homo sapiens_R-HSA-380259	0.851472	1	0.646517	0.103953	PRKAR2B;CSNK1D;PAFAH1B1	Reactome_2016	330	3	69	Down	Mouse
Loss of proteins required for interphase microtubule organization?from the centrosome_Homo sapiens_R-HSA-380284	0.851472	1	0.646517	0.103953	PRKAR2B;CSNK1D;PAFAH1B1	Reactome_2016	330	3	69	Down	Mouse
Gap junction trafficking_Homo sapiens_R-HSA-190828	0.85782	1	0.531067	0.081445	GJD2	Reactome_2016	330	1	28	Down	Mouse
Recognition of DNA damage by PCNA-containing replication complex_Homo sapiens_R-HSA-110314	0.85782	1	0.531067	0.081445	DDB1	Reactome_2016	330	1	28	Down	Mouse
Switching of origins to a post-replicative state_Homo sapiens_R-HSA-69052	0.858197	1	0.637281	0.0974542	RB1;PSME4;ORC2	Reactome_2016	330	3	70	Down	Mouse
Orc1 removal from chromatin_Homo sapiens_R-HSA-68949	0.858197	1	0.637281	0.0974542	RB1;PSME4;ORC2	Reactome_2016	330	3	70	Down	Mouse
Chondroitin sulfate/dermatan sulfate metabolism_Homo sapiens_R-HSA-1793185	0.858595	1	0.594796	0.0906812	B3GAT3;IDS	Reactome_2016	330	2	50	Down	Mouse
Ubiquitin-dependent degradation of Cyclin D1_Homo sapiens_R-HSA-69229	0.858595	1	0.594796	0.0906812	CCND1;PSME4	Reactome_2016	330	2	50	Down	Mouse
Ubiquitin-dependent degradation of Cyclin D_Homo sapiens_R-HSA-75815	0.858595	1	0.594796	0.0906812	CCND1;PSME4	Reactome_2016	330	2	50	Down	Mouse
Nucleotide Excision Repair_Homo sapiens_R-HSA-5696398	0.859489	1	0.688421	0.104239	DDB1;USP45;TCEA1;XPC;COPS8	Reactome_2016	330	5	108	Down	Mouse
Separation of Sister Chromatids_Homo sapiens_R-HSA-2467813	0.859894	1	0.734315	0.110842	CLIP1;SEH1L;ANAPC7;NUP133;PSME4;PPP2R5A;NUP160;PAFAH1B1	Reactome_2016	330	8	162	Down	Mouse
Respiratory electron transport, ATP synthesis by chemiosmotic coupling, and heat production by uncoupling proteins._Homo sapiens_R-HSA-163200	0.864774	1	0.682105	0.0991013	COX7A2L;SURF1;UQCRQ;NDUFA2;NDUFC1	Reactome_2016	330	5	109	Down	Mouse
Interaction between L1 and Ankyrins_Homo sapiens_R-HSA-445095	0.867395	1	0.512755	0.072945	NFASC	Reactome_2016	330	1	29	Down	Mouse
mRNA Capping_Homo sapiens_R-HSA-72086	0.867395	1	0.512755	0.072945	SUPT5H	Reactome_2016	330	1	29	Down	Mouse
O-linked glycosylation_Homo sapiens_R-HSA-5173105	0.86989	1	0.675904	0.094213	GALNT14;POMT1;B4GALT6;GALNT10;ST3GAL3	Reactome_2016	330	5	110	Down	Mouse
Removal of licensing factors from origins_Homo sapiens_R-HSA-69300	0.870849	1	0.619579	0.0856793	RB1;PSME4;ORC2	Reactome_2016	330	3	72	Down	Mouse
AURKA Activation by TPX2_Homo sapiens_R-HSA-8854518	0.870849	1	0.619579	0.0856793	PRKAR2B;CSNK1D;PAFAH1B1	Reactome_2016	330	3	72	Down	Mouse
p53-Independent DNA Damage Response_Homo sapiens_R-HSA-69610	0.873155	1	0.571919	0.0775761	PSME4;CDC25A	Reactome_2016	330	2	52	Down	Mouse
p53-Independent G1/S DNA damage checkpoint_Homo sapiens_R-HSA-69613	0.873155	1	0.571919	0.0775761	PSME4;CDC25A	Reactome_2016	330	2	52	Down	Mouse
Ubiquitin Mediated Degradation of Phosphorylated Cdc25A_Homo sapiens_R-HSA-69601	0.873155	1	0.571919	0.0775761	PSME4;CDC25A	Reactome_2016	330	2	52	Down	Mouse
Phase 1 - Functionalization of compounds_Homo sapiens_R-HSA-211945	0.874154	1	0.646517	0.0869555	NCOA1;CYP39A1;POMC;FDX1L	Reactome_2016	330	4	92	Down	Mouse
Amine compound SLC transporters_Homo sapiens_R-HSA-425428	0.876325	1	0.495663	0.0654363	SLC44A3	Reactome_2016	330	1	30	Down	Mouse
RNA Polymerase I Promoter Opening_Homo sapiens_R-HSA-73728	0.876325	1	0.495663	0.0654363	MBD2	Reactome_2016	330	1	30	Down	Mouse
Termination of translesion DNA synthesis_Homo sapiens_R-HSA-5656169	0.876325	1	0.495663	0.0654363	TRIM25	Reactome_2016	330	1	30	Down	Mouse
Activation of the pre-replicative complex_Homo sapiens_R-HSA-68962	0.876325	1	0.495663	0.0654363	ORC2	Reactome_2016	330	1	30	Down	Mouse
Tight junction interactions_Homo sapiens_R-HSA-420029	0.876325	1	0.495663	0.0654363	PARD3	Reactome_2016	330	1	30	Down	Mouse
NoRC negatively regulates rRNA expression_Homo sapiens_R-HSA-427413	0.876793	1	0.611091	0.0803488	POLR1A;MBD2;SUDS3	Reactome_2016	330	3	73	Down	Mouse
Generic Transcription Pathway_Homo sapiens_R-HSA-212436	0.878462	1	0.860696	0.111531	ZNF175;CCNT1;CHD3;NOC2L;RPTOR;ING5;AKT3;SESN2;TP53INP1;AKT1;TEAD1;MBD3;NCOA1;PLK3;SURF1;BRD1;GPX2;ZNF180;TSC2;NR1D2;TSC1;NR1D1;SUPT5H;MAPK14;MTOR;NR2F6;HIPK2;MED23;SKI;CDK9;KAT2B;COX7A2L;RRM2B;RRAGC;AGO1;AGO2;RRAGD;MDM2;ZNF613;TCEA1;TMEM219;MDM4;LAMTOR1;ZNF235;LAMTOR3;TAF1;ZNF398	Reactome_2016	330	47	812	Down	Mouse
Interferon gamma signaling_Homo sapiens_R-HSA-877300	0.879385	1	0.639565	0.0822047	TRIM25;PTPN11;JAK2;JAK1	Reactome_2016	330	4	93	Down	Mouse
Packaging Of Telomere Ends_Homo sapiens_R-HSA-171306	0.884655	1	0.479674	0.0587877	ACD	Reactome_2016	330	1	31	Down	Mouse
Assembly of collagen fibrils and other multimeric structures_Homo sapiens_R-HSA-2022090	0.886323	1	0.550737	0.0664597	BMP1;ITGA6	Reactome_2016	330	2	54	Down	Mouse
Regulation of DNA replication_Homo sapiens_R-HSA-69304	0.887957	1	0.594796	0.0706809	RB1;PSME4;ORC2	Reactome_2016	330	3	75	Down	Mouse
ECM proteoglycans_Homo sapiens_R-HSA-3000178	0.892421	1	0.540723	0.0615439	ITGB5;ITGAV	Reactome_2016	330	2	55	Down	Mouse
Hh mutants that don't undergo autocatalytic processing are degraded by ERAD_Homo sapiens_R-HSA-5362768	0.892421	1	0.540723	0.0615439	PSME4;SEL1L	Reactome_2016	330	2	55	Down	Mouse
RNA Polymerase I Transcription Termination_Homo sapiens_R-HSA-73863	0.892424	1	0.464684	0.0528876	POLR1A	Reactome_2016	330	1	32	Down	Mouse
Glycolysis_Homo sapiens_R-HSA-70171	0.892424	1	0.464684	0.0528876	ENO2	Reactome_2016	330	1	32	Down	Mouse
TGF-beta receptor signaling activates SMADs_Homo sapiens_R-HSA-2173789	0.892424	1	0.464684	0.0528876	ZFYVE9	Reactome_2016	330	1	32	Down	Mouse
Negative epigenetic regulation of rRNA expression_Homo sapiens_R-HSA-5250941	0.893192	1	0.586969	0.0663004	POLR1A;MBD2;SUDS3	Reactome_2016	330	3	76	Down	Mouse
Transcription-Coupled Nucleotide Excision Repair (TC-NER)_Homo sapiens_R-HSA-6781827	0.893192	1	0.586969	0.0663004	DDB1;TCEA1;COPS8	Reactome_2016	330	3	76	Down	Mouse
L1CAM interactions_Homo sapiens_R-HSA-373760	0.89396	1	0.619579	0.069451	NFASC;RPS6KA2;ITGAV;AP2A2	Reactome_2016	330	4	96	Down	Mouse
Cell Cycle, Mitotic_Homo sapiens_R-HSA-69278	0.894518	1	0.804648	0.0896939	RB1;ANKLE2;SEH1L;ARPP19;NUP160;CCND1;PRKAR2B;ORC2;RAE1;NEK9;ANAPC7;NUP133;PRKCB;NEK7;PPP2R5A;CSNK1D;LEMD2;CDC25A;CLIP1;NUP50;PSME4;NCAPD3;LPIN1;OPTN;PAFAH1B1	Reactome_2016	330	25	462	Down	Mouse
The citric acid (TCA) cycle and respiratory electron transport_Homo sapiens_R-HSA-1428517	0.896173	1	0.680322	0.0745777	COX7A2L;SURF1;UQCRQ;NDUFA2;SUCLG2;DLST;NDUFC1	Reactome_2016	330	7	153	Down	Mouse
Anchoring of the basal body to the plasma membrane_Homo sapiens_R-HSA-5620912	0.898463	1	0.613191	0.0656542	PRKAR2B;SCLT1;CSNK1D;PAFAH1B1	Reactome_2016	330	4	97	Down	Mouse
Formation of the Early Elongation Complex_Homo sapiens_R-HSA-113418	0.89967	1	0.450603	0.0476411	SUPT5H	Reactome_2016	330	1	33	Down	Mouse
Formation of the HIV-1 Early Elongation Complex_Homo sapiens_R-HSA-167158	0.89967	1	0.450603	0.0476411	SUPT5H	Reactome_2016	330	1	33	Down	Mouse
Smooth Muscle Contraction_Homo sapiens_R-HSA-445355	0.89967	1	0.450603	0.0476411	ITGB5	Reactome_2016	330	1	33	Down	Mouse
G alpha (q) signalling events_Homo sapiens_R-HSA-416476	0.902046	1	0.700675	0.0722322	TRIO;RGS3;GNG4;PRKCE;GCGR;ITPR3;PIK3R1;FFAR1;GNG12	Reactome_2016	330	9	191	Down	Mouse
Hh mutants abrogate ligand secretion_Homo sapiens_R-HSA-5387390	0.903714	1	0.52175	0.0528233	PSME4;SEL1L	Reactome_2016	330	2	57	Down	Mouse
Cell Cycle_Homo sapiens_R-HSA-1640170	0.904138	1	0.814429	0.0820727	RB1;ANKLE2;SEH1L;HJURP;ARPP19;NUP160;SYNE1;SYCE2;CCND1;PRKAR2B;ORC2;RAE1;NEK9;ACD;ANAPC7;NUP133;PRKCB;NEK7;PPP2R5A;CSNK1D;LEMD2;CDC25A;CLIP1;NUP50;PSME4;MDM2;MDM4;NCAPD3;LPIN1;OPTN;PAFAH1B1	Reactome_2016	330	31	566	Down	Mouse
Purine metabolism_Homo sapiens_R-HSA-73847	0.906428	1	0.43735	0.0429668	NT5C2	Reactome_2016	330	1	34	Down	Mouse
Centrosome maturation_Homo sapiens_R-HSA-380287	0.907604	1	0.564679	0.0547441	PRKAR2B;CSNK1D;PAFAH1B1	Reactome_2016	330	3	79	Down	Mouse
Recruitment of mitotic centrosome proteins and complexes_Homo sapiens_R-HSA-380270	0.907604	1	0.564679	0.0547441	PRKAR2B;CSNK1D;PAFAH1B1	Reactome_2016	330	3	79	Down	Mouse
Processing of Capped Intron-Containing Pre-mRNA_Homo sapiens_R-HSA-72203	0.908191	1	0.693414	0.0667764	PRPF4;PTBP1;SEH1L;NUP133;GPKOW;NUP50;CSTF2;RAE1;NUP160	Reactome_2016	330	9	193	Down	Mouse
Formation of the beta-catenin:TCF transactivating complex_Homo sapiens_R-HSA-201722	0.908936	1	0.512755	0.0489582	TLE3;CTNNB1	Reactome_2016	330	2	58	Down	Mouse
NIK-->noncanonical NF-kB signaling_Homo sapiens_R-HSA-5676590	0.908936	1	0.512755	0.0489582	CHUK;PSME4	Reactome_2016	330	2	58	Down	Mouse
CDT1 association with the CDC6:ORC:origin complex_Homo sapiens_R-HSA-68827	0.908936	1	0.512755	0.0489582	PSME4;ORC2	Reactome_2016	330	2	58	Down	Mouse
Base Excision Repair_Homo sapiens_R-HSA-73884	0.912731	1	0.424854	0.038795	NEIL2	Reactome_2016	330	1	35	Down	Mouse
Resolution of Abasic Sites (AP sites)_Homo sapiens_R-HSA-73933	0.912731	1	0.424854	0.038795	NEIL2	Reactome_2016	330	1	35	Down	Mouse
DNA Damage/Telomere Stress Induced Senescence_Homo sapiens_R-HSA-2559586	0.913892	1	0.504064	0.0453876	RB1;ACD	Reactome_2016	330	2	59	Down	Mouse
Degradation of GLI1 by the proteasome_Homo sapiens_R-HSA-5610780	0.913892	1	0.504064	0.0453876	ITCH;PSME4	Reactome_2016	330	2	59	Down	Mouse
Dectin-1 mediated noncanonical NF-kB signaling_Homo sapiens_R-HSA-5607761	0.923052	1	0.487537	0.0390367	CHUK;PSME4	Reactome_2016	330	2	61	Down	Mouse
HDR through Single Strand Annealing (SSA)_Homo sapiens_R-HSA-5685938	0.924093	1	0.401889	0.0317259	ABL1	Reactome_2016	330	1	37	Down	Mouse
Translesion synthesis by Y family DNA polymerases bypasses lesions on DNA template_Homo sapiens_R-HSA-110313	0.924093	1	0.401889	0.0317259	TRIM25	Reactome_2016	330	1	37	Down	Mouse
NCAM1 interactions_Homo sapiens_R-HSA-419037	0.924093	1	0.401889	0.0317259	CACNA1D	Reactome_2016	330	1	37	Down	Mouse
S Phase_Homo sapiens_R-HSA-69242	0.925901	1	0.599592	0.0461615	RB1;CCND1;PSME4;ORC2;CDC25A	Reactome_2016	330	5	124	Down	Mouse
Gap-filling DNA repair synthesis and ligation in TC-NER_Homo sapiens_R-HSA-6782210	0.927281	1	0.479674	0.0362149	DDB1;TCEA1	Reactome_2016	330	2	62	Down	Mouse
Collagen formation_Homo sapiens_R-HSA-1474290	0.931261	1	0.52482	0.0373753	BMP1;ITGA6;P4HB	Reactome_2016	330	3	85	Down	Mouse
Meiosis_Homo sapiens_R-HSA-1500620	0.931261	1	0.52482	0.0373753	SYCE2;ACD;SYNE1	Reactome_2016	330	3	85	Down	Mouse
Collagen biosynthesis and modifying enzymes_Homo sapiens_R-HSA-1650814	0.931289	1	0.47206	0.033604	BMP1;P4HB	Reactome_2016	330	2	63	Down	Mouse
Dual incision in TC-NER_Homo sapiens_R-HSA-6782135	0.931289	1	0.47206	0.033604	DDB1;TCEA1	Reactome_2016	330	2	63	Down	Mouse
Degradation of the extracellular matrix_Homo sapiens_R-HSA-1474228	0.931953	1	0.561128	0.0395444	BMP1;CDH1;CAPN5;ADAM9	Reactome_2016	330	4	106	Down	Mouse
Collagen degradation_Homo sapiens_R-HSA-1442490	0.933977	1	0.381279	0.0260426	ADAM9	Reactome_2016	330	1	39	Down	Mouse
Dual Incision in GG-NER_Homo sapiens_R-HSA-5696400	0.933977	1	0.381279	0.0260426	DDB1	Reactome_2016	330	1	39	Down	Mouse
PRC2 methylates histones and DNA_Homo sapiens_R-HSA-212300	0.938426	1	0.371747	0.0236251	PHF1	Reactome_2016	330	1	40	Down	Mouse
APC/C:Cdc20 mediated degradation of Securin_Homo sapiens_R-HSA-174154	0.942095	1	0.450603	0.0268783	ANAPC7;PSME4	Reactome_2016	330	2	66	Down	Mouse
Regulation of RAS by GAPs_Homo sapiens_R-HSA-5658442	0.945323	1	0.443877	0.0249588	PSME4;NF1	Reactome_2016	330	2	67	Down	Mouse
Assembly of the pre-replicative complex_Homo sapiens_R-HSA-68867	0.945323	1	0.443877	0.0249588	PSME4;ORC2	Reactome_2016	330	2	67	Down	Mouse
Transcriptional regulation of pluripotent stem cells_Homo sapiens_R-HSA-452723	0.946444	1	0.354045	0.0194877	STAT3	Reactome_2016	330	1	42	Down	Mouse
G1/S Transition_Homo sapiens_R-HSA-69206	0.948353	1	0.531067	0.0281617	RB1;CCND1;ORC2;CDC25A	Reactome_2016	330	4	112	Down	Mouse
Amine ligand-binding receptors_Homo sapiens_R-HSA-375280	0.950054	1	0.345811	0.0177183	ADRA2A	Reactome_2016	330	1	43	Down	Mouse
RNA Polymerase II HIV Promoter Escape_Homo sapiens_R-HSA-167162	0.95342	1	0.337952	0.0161204	TAF1	Reactome_2016	330	1	44	Down	Mouse
RNA Polymerase II Promoter Escape_Homo sapiens_R-HSA-73776	0.95342	1	0.337952	0.0161204	TAF1	Reactome_2016	330	1	44	Down	Mouse
RNA Polymerase II Transcription Initiation And Promoter Clearance_Homo sapiens_R-HSA-76042	0.95342	1	0.337952	0.0161204	TAF1	Reactome_2016	330	1	44	Down	Mouse
RNA Polymerase II Transcription Initiation_Homo sapiens_R-HSA-75953	0.95342	1	0.337952	0.0161204	TAF1	Reactome_2016	330	1	44	Down	Mouse
RNA Polymerase II Transcription Pre-Initiation And Promoter Opening_Homo sapiens_R-HSA-73779	0.95342	1	0.337952	0.0161204	TAF1	Reactome_2016	330	1	44	Down	Mouse
HIV Transcription Initiation_Homo sapiens_R-HSA-167161	0.95342	1	0.337952	0.0161204	TAF1	Reactome_2016	330	1	44	Down	Mouse
APC/C:Cdh1 mediated degradation of Cdc20 and other APC/C:Cdh1 targeted proteins in late mitosis/early G1_Homo sapiens_R-HSA-174178	0.956599	1	0.41887	0.0185858	ANAPC7;PSME4	Reactome_2016	330	2	71	Down	Mouse
Cdc20:Phospho-APC/C mediated degradation of Cyclin A_Homo sapiens_R-HSA-174184	0.956599	1	0.41887	0.0185858	ANAPC7;PSME4	Reactome_2016	330	2	71	Down	Mouse
TNFR2 non-canonical NF-kB pathway_Homo sapiens_R-HSA-5668541	0.958656	1	0.469575	0.0198267	CHUK;PSME4;LTBR	Reactome_2016	330	3	95	Down	Mouse
APC:Cdc20 mediated degradation of cell cycle proteins prior to satisfation of the cell cycle checkpoint_Homo sapiens_R-HSA-179419	0.959049	1	0.413052	0.0172711	ANAPC7;PSME4	Reactome_2016	330	2	72	Down	Mouse
Synthesis of DNA_Homo sapiens_R-HSA-69239	0.962731	1	0.459893	0.0174674	RB1;PSME4;ORC2	Reactome_2016	330	3	97	Down	Mouse
APC/C:Cdc20 mediated degradation of mitotic proteins_Homo sapiens_R-HSA-176409	0.963557	1	0.401889	0.0149197	ANAPC7;PSME4	Reactome_2016	330	2	74	Down	Mouse
TP53 Regulates Transcription of Cell Cycle Genes_Homo sapiens_R-HSA-6791312	0.964764	1	0.309789	0.0111127	PLK3	Reactome_2016	330	1	48	Down	Mouse
Activation of APC/C and APC/C:Cdc20 mediated degradation of mitotic proteins_Homo sapiens_R-HSA-176814	0.965628	1	0.39653	0.0138693	ANAPC7;PSME4	Reactome_2016	330	2	75	Down	Mouse
Regulation of activated PAK-2p34 by proteasome mediated degradation_Homo sapiens_R-HSA-211733	0.967139	1	0.303467	0.0101397	PSME4	Reactome_2016	330	1	49	Down	Mouse
Cross-presentation of soluble exogenous antigens (endosomes)_Homo sapiens_R-HSA-1236978	0.967139	1	0.303467	0.0101397	PSME4	Reactome_2016	330	1	49	Down	Mouse
Deadenylation-dependent mRNA decay_Homo sapiens_R-HSA-429914	0.969354	1	0.297398	0.00925651	DCP1B	Reactome_2016	330	1	50	Down	Mouse
CDK-mediated phosphorylation and removal of Cdc6_Homo sapiens_R-HSA-69017	0.969354	1	0.297398	0.00925651	PSME4	Reactome_2016	330	1	50	Down	Mouse
Regulation of Apoptosis_Homo sapiens_R-HSA-169911	0.969354	1	0.297398	0.00925651	PSME4	Reactome_2016	330	1	50	Down	Mouse
Regulation of ornithine decarboxylase (ODC)_Homo sapiens_R-HSA-350562	0.969354	1	0.297398	0.00925651	PSME4	Reactome_2016	330	1	50	Down	Mouse
Transport of glucose and other sugars, bile salts and organic acids, metal ions and amine compounds_Homo sapiens_R-HSA-425366	0.969772	1	0.44168	0.013557	SLC44A3;SLC2A2;SLC30A1	Reactome_2016	330	3	101	Down	Mouse
mRNA 3'-end processing_Homo sapiens_R-HSA-72187	0.97142	1	0.291566	0.00845427	CSTF2	Reactome_2016	330	1	51	Down	Mouse
Post-Elongation Processing of Intron-Containing pre-mRNA_Homo sapiens_R-HSA-112296	0.97142	1	0.291566	0.00845427	CSTF2	Reactome_2016	330	1	51	Down	Mouse
Vpu mediated degradation of CD4_Homo sapiens_R-HSA-180534	0.97142	1	0.291566	0.00845427	PSME4	Reactome_2016	330	1	51	Down	Mouse
Autodegradation of the E3 ubiquitin ligase COP1_Homo sapiens_R-HSA-349425	0.97142	1	0.291566	0.00845427	PSME4	Reactome_2016	330	1	51	Down	Mouse
Cargo trafficking to the periciliary membrane_Homo sapiens_R-HSA-5620920	0.97142	1	0.291566	0.00845427	ASAP1	Reactome_2016	330	1	51	Down	Mouse
Regulation of APC/C activators between G1/S and early anaphase_Homo sapiens_R-HSA-176408	0.972835	1	0.376453	0.0103677	ANAPC7;PSME4	Reactome_2016	330	2	79	Down	Mouse
Deposition of new CENPA-containing nucleosomes at the centromere_Homo sapiens_R-HSA-606279	0.973347	1	0.285959	0.00772507	HJURP	Reactome_2016	330	1	52	Down	Mouse
Nucleosome assembly_Homo sapiens_R-HSA-774815	0.973347	1	0.285959	0.00772507	HJURP	Reactome_2016	330	1	52	Down	Mouse
Nonhomologous End-Joining (NHEJ)_Homo sapiens_R-HSA-5693571	0.973347	1	0.285959	0.00772507	POLL	Reactome_2016	330	1	52	Down	Mouse
Vif-mediated degradation of APOBEC3G_Homo sapiens_R-HSA-180585	0.975144	1	0.280564	0.00706183	PSME4	Reactome_2016	330	1	53	Down	Mouse
DNA Replication_Homo sapiens_R-HSA-69306	0.975542	1	0.424854	0.0105204	RB1;PSME4;ORC2	Reactome_2016	330	3	105	Down	Mouse
SCF-beta-TrCP mediated degradation of Emi1_Homo sapiens_R-HSA-174113	0.97682	1	0.275368	0.00645822	PSME4	Reactome_2016	330	1	54	Down	Mouse
AUF1 (hnRNP D0) binds and destabilizes mRNA_Homo sapiens_R-HSA-450408	0.97682	1	0.275368	0.00645822	PSME4	Reactome_2016	330	1	54	Down	Mouse
DNA Replication Pre-Initiation_Homo sapiens_R-HSA-69002	0.977259	1	0.36268	0.00834292	PSME4;ORC2	Reactome_2016	330	2	82	Down	Mouse
M/G1 Transition_Homo sapiens_R-HSA-68874	0.977259	1	0.36268	0.00834292	PSME4;ORC2	Reactome_2016	330	2	82	Down	Mouse
G2/M Transition_Homo sapiens_R-HSA-69275	0.978323	1	0.515719	0.0113021	PRKAR2B;PSME4;CSNK1D;CDC25A;OPTN;PAFAH1B1	Reactome_2016	330	6	173	Down	Mouse
Chemokine receptors bind chemokines_Homo sapiens_R-HSA-380108	0.97984	1	0.265534	0.00540775	CXCL16	Reactome_2016	330	1	56	Down	Mouse
Mitotic G2-G2/M phases_Homo sapiens_R-HSA-453274	0.980143	1	0.509825	0.0102254	PRKAR2B;PSME4;CSNK1D;CDC25A;OPTN;PAFAH1B1	Reactome_2016	330	6	175	Down	Mouse
Hedgehog 'on' state_Homo sapiens_R-HSA-5632684	0.980982	1	0.34988	0.00671824	ITCH;PSME4	Reactome_2016	330	2	85	Down	Mouse
APC/C-mediated degradation of cell cycle proteins_Homo sapiens_R-HSA-174143	0.980982	1	0.34988	0.00671824	ANAPC7;PSME4	Reactome_2016	330	2	85	Down	Mouse
Regulation of mitotic cell cycle_Homo sapiens_R-HSA-453276	0.980982	1	0.34988	0.00671824	ANAPC7;PSME4	Reactome_2016	330	2	85	Down	Mouse
RNA Polymerase I Chain Elongation_Homo sapiens_R-HSA-73777	0.9812	1	0.260875	0.00495121	POLR1A	Reactome_2016	330	1	57	Down	Mouse
Chromosome Maintenance_Homo sapiens_R-HSA-73886	0.982086	1	0.345811	0.00625117	ACD;HJURP	Reactome_2016	330	2	86	Down	Mouse
mRNA Splicing - Major Pathway_Homo sapiens_R-HSA-72163	0.982154	1	0.443877	0.00799279	PRPF4;PTBP1;GPKOW;CSTF2	Reactome_2016	330	4	134	Down	Mouse
Recruitment and ATM-mediated phosphorylation of repair and signaling proteins at DNA double strand breaks_Homo sapiens_R-HSA-5693565	0.982468	1	0.256377	0.0045348	ABL1	Reactome_2016	330	1	58	Down	Mouse
G alpha (i) signalling events_Homo sapiens_R-HSA-418594	0.983107	1	0.557621	0.0095002	POMC;ADCY9;GNG4;RGS11;GNG12;RGS9;ADRA2A;GNAI2;CXCL16	Reactome_2016	330	9	240	Down	Mouse
Telomere Maintenance_Homo sapiens_R-HSA-157579	0.98365	1	0.252032	0.00415482	ACD	Reactome_2016	330	1	59	Down	Mouse
DNA Double Strand Break Response_Homo sapiens_R-HSA-5693606	0.98365	1	0.252032	0.00415482	ABL1	Reactome_2016	330	1	59	Down	Mouse
GLI3 is processed to GLI3R by the proteasome_Homo sapiens_R-HSA-5610785	0.98365	1	0.252032	0.00415482	PSME4	Reactome_2016	330	1	59	Down	Mouse
Degradation of GLI2 by the proteasome_Homo sapiens_R-HSA-5610783	0.98365	1	0.252032	0.00415482	PSME4	Reactome_2016	330	1	59	Down	Mouse
The role of GTSE1 in G2/M progression after G2 checkpoint_Homo sapiens_R-HSA-8852276	0.98365	1	0.252032	0.00415482	PSME4	Reactome_2016	330	1	59	Down	Mouse
SCF(Skp2)-mediated degradation of p27/p21_Homo sapiens_R-HSA-187577	0.98365	1	0.252032	0.00415482	CCND1	Reactome_2016	330	1	59	Down	Mouse
Mitotic G1-G1/S phases_Homo sapiens_R-HSA-453279	0.983854	1	0.43735	0.00711888	RB1;CCND1;ORC2;CDC25A	Reactome_2016	330	4	136	Down	Mouse
Cleavage of Growing Transcript in the Termination Region_Homo sapiens_R-HSA-109688	0.984752	1	0.247831	0.00380792	CSTF2	Reactome_2016	330	1	60	Down	Mouse
RNA Polymerase II Transcription Termination_Homo sapiens_R-HSA-73856	0.984752	1	0.247831	0.00380792	CSTF2	Reactome_2016	330	1	60	Down	Mouse
Post-Elongation Processing of the Transcript_Homo sapiens_R-HSA-76044	0.984752	1	0.247831	0.00380792	CSTF2	Reactome_2016	330	1	60	Down	Mouse
RHO GTPases activate PKNs_Homo sapiens_R-HSA-5625740	0.984752	1	0.247831	0.00380792	MYH14	Reactome_2016	330	1	60	Down	Mouse
Activation of anterior HOX genes in hindbrain development during early embryogenesis_Homo sapiens_R-HSA-5617472	0.985037	1	0.334155	0.0050378	PAX6;PKNOX1	Reactome_2016	330	2	89	Down	Mouse
Activation of HOX genes during differentiation_Homo sapiens_R-HSA-5619507	0.985037	1	0.334155	0.0050378	PAX6;PKNOX1	Reactome_2016	330	2	89	Down	Mouse
Extracellular matrix organization_Homo sapiens_R-HSA-1474244	0.985261	1	0.577982	0.00858203	BMP1;ITGB5;CDH1;NRXN1;MFAP3;CAPN5;PDGFA;ADAM9;ITGAV;ITGA6;P4HB	Reactome_2016	330	11	283	Down	Mouse
Cell Cycle Checkpoints_Homo sapiens_R-HSA-69620	0.985452	1	0.490216	0.00718418	ANAPC7;PSME4;ORC2;MDM2;MDM4;CDC25A	Reactome_2016	330	6	182	Down	Mouse
Autodegradation of Cdh1 by Cdh1:APC/C_Homo sapiens_R-HSA-174084	0.98674	1	0.239837	0.00320156	ANAPC7	Reactome_2016	330	1	62	Down	Mouse
Asymmetric localization of PCP proteins_Homo sapiens_R-HSA-4608870	0.987634	1	0.23603	0.00293691	PSME4	Reactome_2016	330	1	63	Down	Mouse
mRNA Splicing_Homo sapiens_R-HSA-72172	0.989237	1	0.413052	0.00446976	PRPF4;PTBP1;GPKOW;CSTF2	Reactome_2016	330	4	144	Down	Mouse
DNA Repair_Homo sapiens_R-HSA-73894	0.993706	1	0.52175	0.00329403	DDB1;NEIL2;USP45;ABL1;TRIM25;TCEA1;XPC;POLL;ASCC2;COPS8	Reactome_2016	330	10	285	Down	Mouse
Binding and Uptake of Ligands by Scavenger Receptors_Homo sapiens_R-HSA-2173782	0.994265	1	0.200944	0.00115583	HSPH1	Reactome_2016	330	1	74	Down	Mouse
G2/M Checkpoints_Homo sapiens_R-HSA-69481	0.998012	1	0.297398	0.000591873	PSME4;ORC2;CDC25A	Reactome_2016	330	3	150	Down	Mouse
Peptide ligand-binding receptors_Homo sapiens_R-HSA-375276	0.99922	1	0.308184	0.000240442	POMC;XK;PSAP;CXCL16	Reactome_2016	330	4	193	Down	Mouse
DNA Double-Strand Break Repair_Homo sapiens_R-HSA-5693532	0.999538	1	0.205102	9.48e-05	ABL1;POLL	Reactome_2016	330	2	145	Down	Mouse
HDR through Homologous Recombination (HR) or Single Strand Annealing (SSA)_Homo sapiens_R-HSA-5693567	0.999595	1	0.132767	5.37e-05	ABL1	Reactome_2016	330	1	112	Down	Mouse
Homology Directed Repair_Homo sapiens_R-HSA-5693538	0.999733	1	0.126016	3.36e-05	ABL1	Reactome_2016	330	1	118	Down	Mouse
Immunoregulatory interactions between a Lymphoid and a non-Lymphoid cell_Homo sapiens_R-HSA-198933	0.999784	1	0.189425	4.09e-05	CDH1;PVRL2	Reactome_2016	330	2	157	Down	Mouse
GPCR ligand binding_Homo sapiens_R-HSA-500792	0.999961	1	0.399192	1.55e-05	POMC;XK;GNG4;ADM2;GCGR;PSAP;IAPP;FFAR1;GNG12;ADRA2A;CXCL16;WNT4	Reactome_2016	330	12	447	Down	Mouse
Signaling by GPCR_Homo sapiens_R-HSA-372790	0.999981	1	0.609516	1.15e-05	RET;VIPR1;TRIO;RASGRF1;IRS2;CXCL16;RGS3;RPS6KA2;AKT3;AKT1;FFAR1;JAK2;RGS9;PDE8A;JAK1;ARHGEF12;PRKCB;ARHGEF17;PRKCE;PPP2R5A;ADRA2A;DUSP7;ADCY9;PSME4;RAPGEF2;IAPP;ARHGEF2;SOS1;GPR45;PDE1C;SHC1;PDGFA;ITPR3;PIK3R1;CSF2RA;GNAI2;GNA13;PRKAR2B;GNG4;ADRBK2;PRKAR2A;PSAP;WNT4;GCGR;BRAF;GNG12;GNAO1;POMC;XK;ADM2;NF1;RGS11;LAMTOR3	Reactome_2016	330	53	1293	Down	Mouse
Class A/1 (Rhodopsin-like receptors)_Homo sapiens_R-HSA-373076	0.999985	1	0.276221	4.13e-06	POMC;XK;PSAP;FFAR1;ADRA2A;CXCL16	Reactome_2016	330	6	323	Down	Mouse
GPCR downstream signaling_Homo sapiens_R-HSA-388396	0.999992	1	0.51432	3.95e-06	VIPR1;TRIO;GPR45;SHC1;ITPR3;PIK3R1;CSF2RA;CXCL16;GNAI2;GNA13;RGS3;GNG4;ADRBK2;AKT3;AKT1;FFAR1;JAK2;RGS9;PDE8A;JAK1;ARHGEF12;PRKCB;GCGR;ARHGEF17;PRKCE;GNG12;ADRA2A;POMC;ADCY9;ADM2;IAPP;ARHGEF2;RGS11;SOS1	Reactome_2016	330	34	983	Down	Mouse
mTOR signaling pathway	5.42e-10	1.64e-07	3.28296	70.045	ATP6V1A;SEH1L;PIK3R1;IGF1R;RPTOR;DEPTOR;RPS6KA2;AKT3;SESN2;DVL1;EIF4EBP1;AKT1;SLC38A9;ATP6V1E1;FNIP1;FNIP2;ATP6V1C1;WNT4;CHUK;PRKCB;INSR;TSC2;TSC1;BRAF;MTOR;SLC7A5;CLIP1;RRAGC;RRAGD;ULK2;LAMTOR1;SOS1;LPIN1;LAMTOR3	KEGG_2019_Mouse	330	34	154	Down	Mouse
Autophagy	3.14e-08	4.76e-06	3.20275	55.3301	MTMR3;IRS2;PIK3R1;IGF1R;CAMKK2;RPTOR;DEPTOR;RRAS;AKT3;AKT1;SH3GLB1;EIF2AK3;TSC2;TSC1;WIPI1;WIPI2;ATG13;MTOR;ERN1;VAMP8;MRAS;RRAGC;ATG16L1;TRAF6;RRAGD;ULK2;ATG4B;ATG2B	KEGG_2019_Mouse	330	28	130	Down	Mouse
Protein processing in endoplasmic reticulum	4.09e-07	4.13e-05	2.73679	40.2597	ERO1LB;RPN1;SEL1L;DERL1;ERO1L;UBE2J1;SEC61A2;DNAJB2;SEC61A1;GANAB;HSPH1;UBQLN1;FBXO6;UGGT1;SEC24B;WFS1;FBXO2;AMFR;EIF2AK3;MOGS;UBE4B;SVIP;ERN1;DDIT3;DNAJC5;ERP29;P4HB;ATF6;RNF185;ATF4	KEGG_2019_Mouse	330	30	163	Down	Mouse
Insulin signaling pathway	5.06e-07	3.83e-05	2.8884	41.8732	SHC1;INPPL1;IRS2;PIK3R1;FOXO1;PTPRF;SOCS2;RPTOR;PRKAR2B;PRKAR2A;MKNK1;AKT3;MKNK2;EIF4EBP1;AKT1;SREBF1;INSR;TSC2;TSC1;PHKA1;BRAF;MTOR;G6PC2;FASN;RAPGEF1;SOS1;RHOQ	KEGG_2019_Mouse	330	27	139	Down	Mouse
Insulin resistance	3.4e-06	0.000206185	2.97398	37.4454	MLXIP;SREBF1;CRTC2;PRKCB;PRKCE;INSR;STAT3;SLC2A2;IRS2;PTPN11;PIK3R1;FOXO1;PTPRF;MTOR;MLXIPL;G6PC2;CREB3L1;RPS6KA2;CREB3L2;AKT3;AKT1;TRIB3	KEGG_2019_Mouse	330	22	110	Down	Mouse
Phosphatidylinositol signaling system	6.79e-06	0.000343058	3.03467	36.1113	CDS1;PI4K2B;MTMR3;PRKCB;IPMK;ITPK1;INPPL1;ITPR3;PIK3R1;PIK3C2A;ITPKB;INPP5A;INPP5F;PI4KA;PIP4K2A;PIP5K1B;PIP4K2C;IP6K1;CDIPT;PI4K2A	KEGG_2019_Mouse	330	20	98	Down	Mouse
Longevity regulating pathway	1.28e-05	0.000552097	2.91566	32.8584	INSR;TSC2;IRS2;TSC1;PIK3R1;ATG13;FOXO1;MTOR;IGF1R;CAMKK2;RPTOR;ADCY9;CREB3L1;CREB3L2;AKT3;SESN2;EIF4EBP1;AKT1;ATF4;FOXA2	KEGG_2019_Mouse	330	20	102	Down	Mouse
Prostate cancer	2.12e-05	0.000801864	2.91266	31.3485	RB1;CHUK;INSRR;PDGFA;BRAF;PIK3R1;FOXO1;MTOR;IGF1R;CCND1;CREB3L1;CREB3L2;AKT3;MDM2;AKT1;CTNNB1;IKBKG;SOS1;ATF4	KEGG_2019_Mouse	330	19	97	Down	Mouse
Sphingolipid metabolism	5.87e-05	0.00197745	3.71747	36.2173	GALC;ASAH1;SGPL1;SPTLC1;CERS6;CERK;SPHK2;DEGS1;SGMS2;B4GALT6;SGPP2;SGPP1	KEGG_2019_Mouse	330	12	48	Down	Mouse
Type II diabetes mellitus	5.87e-05	0.00177971	3.71747	36.2173	SOCS2;ABCC8;INSR;PRKCE;CACNA1B;PDX1;CACNA1A;SLC2A2;IRS2;CACNA1D;PIK3R1;MTOR	KEGG_2019_Mouse	330	12	48	Down	Mouse
Prolactin signaling pathway	7.3e-05	0.00201062	3.09789	29.5079	STAT5B;SHC1;STAT3;SLC2A2;PIK3R1;MAPK14;PRLR;SOCS2;CCND1;AKT3;AKT1;JAK2;SOS1;SOCS7;SOCS5	KEGG_2019_Mouse	330	15	72	Down	Mouse
Lysosome	7.72e-05	0.00194976	2.51829	23.8453	SCARB2;CD164;ABCA2;HGSNAT;ASAH1;AP1B1;AP4E1;AP3D1;MCOLN1;GNS;AP3B2;CLN5;PLA2G15;GGA2;GALC;GGA3;PSAP;IDS;TPP1;AP1S3;ATP6V0D1	KEGG_2019_Mouse	330	21	124	Down	Mouse
MAPK signaling pathway	8.25e-05	0.00192362	1.92196	18.0709	RASGRF1;CACNA1B;PDGFA;CACNA1A;CACNA1D;NLK;IGF1R;RRAS;IRAK1;RPS6KA2;MKNK1;AKT3;MKNK2;AKT1;IKBKG;NTRK2;CHUK;IL1R1;PRKCB;CACNA2D1;INSR;VEGFB;BRAF;GNG12;MAPK14;MAPK8IP3;DUSP7;MRAS;DDIT3;TRAF6;TAOK2;MAPKAPK2;NF1;RAPGEF2;MAPT;SOS1;LAMTOR3;ATF4	KEGG_2019_Mouse	330	38	294	Down	Mouse
Inositol phosphate metabolism	8.62e-05	0.00186623	3.05546	28.5945	PI4K2B;MTMR3;IPMK;ITPK1;INPPL1;PIK3C2A;ITPKB;INPP5A;INPP5F;PI4KA;PIP4K2A;PIP5K1B;PIP4K2C;CDIPT;PI4K2A	KEGG_2019_Mouse	330	15	73	Down	Mouse
AMPK signaling pathway	9.79e-05	0.00197811	2.47831	22.8781	SREBF1;CRTC2;INSR;TSC2;PPP2R5A;IRS2;TSC1;PIK3R1;FOXO1;MTOR;IGF1R;CAMKK2;RPTOR;G6PC2;CCND1;CREB3L1;FASN;CREB3L2;AKT3;EIF4EBP1;AKT1	KEGG_2019_Mouse	330	21	126	Down	Mouse
Chronic myeloid leukemia	0.000139289	0.00263779	2.93485	26.0584	RB1;STAT5B;CHUK;SHC1;PTPN11;BRAF;PIK3R1;BCR;CCND1;AKT3;ABL1;MDM2;AKT1;IKBKG;SOS1	KEGG_2019_Mouse	330	15	76	Down	Mouse
Neurotrophin signaling pathway	0.000159679	0.00284604	2.45783	21.4872	NTRK2;SHC1;KIDINS220;ARHGDIG;BRAF;PTPN11;PIK3R1;MAPK14;IRAK1;ARHGDIA;RPS6KA2;TRAF6;AKT3;MAPKAPK2;ABL1;RAPGEF1;AKT1;SOS1;ATF4;SH2B1	KEGG_2019_Mouse	330	20	121	Down	Mouse
Acute myeloid leukemia	0.000169468	0.00285271	3.01708	26.1968	STAT5B;CHUK;STAT3;BRAF;PIK3R1;MTOR;CCND1;AKT3;PIM1;EIF4EBP1;AKT1;IKBKG;SOS1;RUNX1T1	KEGG_2019_Mouse	330	14	69	Down	Mouse
Human cytomegalovirus infection	0.000229926	0.00366671	1.92434	16.1216	RB1;ITPR3;PIK3R1;GNAI2;GNA13;CCND1;GNG4;CREB3L1;CREB3L2;AKT3;EIF4EBP1;AKT1;ITGAV;IKBKG;JAK1;ARHGEF12;CHUK;IL1R1;PRKCB;STAT3;NFATC2;TSC2;TSC1;GNG12;MAPK14;MTOR;TAPBP;GNAO1;ADCY9;MDM2;CTNNB1;SOS1;ATF4	KEGG_2019_Mouse	330	33	255	Down	Mouse
Adherens junction	0.000271165	0.00410815	2.89137	23.7462	INSR;CTNND1;PTPRM;PTPRJ;LMO7;ACTN4;NLK;PTPRF;IGF1R;TJP1;CDH1;PARD3;CTNNB1;SSX2IP	KEGG_2019_Mouse	330	14	72	Down	Mouse
Maturity onset diabetes of the young	0.000286717	0.00413691	4.40589	35.9389	RFX6;PDX1;SLC2A2;PAX6;IAPP;NKX6-1;NKX2-2;FOXA2	KEGG_2019_Mouse	330	8	27	Down	Mouse
Cholinergic synapse	0.000528646	0.0072809	2.36865	17.872	CHRNB2;PRKCB;CACNA1B;CACNA1A;CACNA1D;ITPR3;PIK3R1;GNG12;GNAI2;GNAO1;ADCY9;GNG4;CREB3L1;CREB3L2;AKT3;AKT1;JAK2;ATF4	KEGG_2019_Mouse	330	18	113	Down	Mouse
Insulin secretion	0.000567943	0.00748203	2.59359	19.3831	ABCC8;PRKCB;PDX1;SLC2A2;ATP1B3;ITPR3;CACNA1D;RIMS2;PCLO;ADCY9;CREB3L1;CREB3L2;FFAR1;ATF4;TRPM4	KEGG_2019_Mouse	330	15	86	Down	Mouse
Glioma	0.00137379	0.0173441	2.57745	16.9859	RB1;PRKCB;SHC1;PDGFA;BRAF;PIK3R1;MTOR;IGF1R;CCND1;AKT3;MDM2;AKT1;SOS1	KEGG_2019_Mouse	330	13	75	Down	Mouse
HIF-1 signaling pathway	0.00153831	0.0186443	2.28768	14.8174	EGLN1;PRKCB;INSR;CUL2;STAT3;PIK3R1;ENO2;MTOR;IGF1R;MKNK1;AKT3;MKNK2;EIF4EBP1;AKT1;HMOX1;LTBR	KEGG_2019_Mouse	330	16	104	Down	Mouse
Sphingolipid signaling pathway	0.00159894	0.0186338	2.15853	13.8975	ASAH1;CERS6;PRKCB;SPHK2;PRKCE;PPP2R5A;PIK3R1;SGMS2;MAPK14;SGPP2;SGPP1;GNAI2;GNA13;SGPL1;SPTLC1;AKT3;AKT1;DEGS1	KEGG_2019_Mouse	330	18	124	Down	Mouse
Thyroid hormone signaling pathway	0.00174209	0.0195501	2.19816	13.9642	NCOA1;PRKCB;DIO1;TSC2;ATP2A2;ATP1B3;PIK3R1;FOXO1;MTOR;KAT2B;CCND1;AKT3;MDM2;AKT1;CTNNB1;ITGAV;WNT4	KEGG_2019_Mouse	330	17	115	Down	Mouse
Glycerophospholipid metabolism	0.00201995	0.0218588	2.29947	14.2675	CDS1;AGPAT5;PLA2G2F;LPGAT1;CHKA;MBOAT2;AGPAT1;LCLAT1;AGPAT3;PLA2G15;ETNK1;CEPT1;PNPLA6;CDIPT;LPIN1	KEGG_2019_Mouse	330	15	97	Down	Mouse
Phospholipase D signaling pathway	0.00238012	0.0248681	1.99596	12.0568	AGPAT5;SHC1;SPHK2;INSR;TSC2;PDGFA;TSC1;PTPN11;PIK3R1;AGPAT1;AGPAT3;MTOR;GNA13;ADCY9;MRAS;RRAS;AKT3;AKT1;PIP5K1B;SOS1	KEGG_2019_Mouse	330	20	149	Down	Mouse
Adipocytokine signaling pathway	0.00258143	0.0260725	2.51322	14.9773	POMC;G6PC2;CHUK;AKT3;STAT3;AKT1;IRS2;PTPN11;IKBKG;JAK2;MTOR;CAMKK2	KEGG_2019_Mouse	330	12	71	Down	Mouse
Progesterone-mediated oocyte maturation	0.00265437	0.0259444	2.31309	13.7202	ANAPC7;BRAF;PIK3R1;MAPK14;CDC25A;IGF1R;GNAI2;CPEB1;ADCY9;RPS6KA2;AKT3;AKT1;CPEB3;CPEB4	KEGG_2019_Mouse	330	14	90	Down	Mouse
Hepatitis B	0.00310736	0.0294228	1.91575	11.0615	RB1;STAT5B;CHUK;PRKCB;STAT3;NFATC2;BRAF;PIK3R1;MAPK14;DDB1;IRAK1;CREB3L1;TRAF6;CREB3L2;AKT3;AKT1;IKBKG;JAK2;SOS1;ATF4;JAK1	KEGG_2019_Mouse	330	21	163	Down	Mouse
FoxO signaling pathway	0.00322392	0.0296014	2.02771	11.6333	PLK3;CHUK;INSR;STAT3;IRS2;BRAF;PIK3R1;NLK;FBXO32;MAPK14;FOXO1;IGF1R;G6PC2;CCND1;AKT3;MDM2;AKT1;SOS1	KEGG_2019_Mouse	330	18	132	Down	Mouse
C-type lectin receptor signaling pathway	0.00333435	0.0297149	2.12427	12.1157	PLK3;ARHGEF12;CHUK;NFATC2;ITPR3;PTPN11;PIK3R1;BCL10;MAPK14;MRAS;RRAS;AKT3;MAPKAPK2;MDM2;AKT1;IKBKG	KEGG_2019_Mouse	330	16	112	Down	Mouse
Dopaminergic synapse	0.00411163	0.035595	1.98265	10.8926	GSK3A;DDC;PRKCB;CACNA1B;CACNA1A;PPP2R5A;CACNA1D;ITPR3;GNG12;MAPK14;GNAI2;GNAO1;GNG4;CREB3L1;CREB3L2;AKT3;AKT1;ATF4	KEGG_2019_Mouse	330	18	135	Down	Mouse
Fc gamma R-mediated phagocytosis	0.00527099	0.0443642	2.22194	11.6553	GSN;MYO10;SPHK2;PRKCB;PRKCE;ARPC5L;INPPL1;ASAP1;PIK3R1;BIN1;AKT3;AKT1;PIP5K1B	KEGG_2019_Mouse	330	13	87	Down	Mouse
Regulation of actin cytoskeleton	0.00597277	0.0489122	1.71312	8.77211	CYFIP2;NCKAP1;ITGB5;ARPC5L;PDGFA;PIK3R1;GNA13;RRAS;PIP4K2A;MYH14;PIP5K1B;ITGAV;PIP4K2C;GIT1;GSN;ARHGEF12;INSRR;BRAF;ACTN4;GNG12;SSH1;MRAS;ITGA6;SOS1;PPP1R12C	KEGG_2019_Mouse	330	25	217	Down	Mouse
Non-alcoholic fatty liver disease (NAFLD)	0.00615034	0.0490409	1.87105	9.52596	MLXIP;SREBF1;GSK3A;INSR;NDUFA2;EIF2AK3;IRS2;NDUFC1;PIK3R1;COX6A2;ERN1;MLXIPL;COX7A2L;ITCH;UQCRQ;DDIT3;AKT3;AKT1;ATF4	KEGG_2019_Mouse	330	19	151	Down	Mouse
JAK-STAT signaling pathway	0.00710651	0.0552122	1.8134	8.97043	CNTFR;STAT5B;STAT3;PDGFA;PTPN11;PIK3R1;PRLR;CSF2RA;MTOR;SOCS2;GHR;CCND1;AKT3;PIM1;AKT1;JAK2;SOS1;SOCS7;SOCS5;JAK1	KEGG_2019_Mouse	330	20	164	Down	Mouse
Carbohydrate digestion and absorption	0.00718877	0.0544549	2.76649	13.6533	G6PC2;PRKCB;AKT3;SLC2A2;AKT1;CACNA1D;ATP1B3;PIK3R1	KEGG_2019_Mouse	330	8	43	Down	Mouse
B cell receptor signaling pathway	0.00835395	0.0617377	2.27179	10.8706	CD79A;CHUK;PRKCB;AKT3;INPPL1;AKT1;NFATC2;IKBKG;PIK3R1;BCL10;SOS1	KEGG_2019_Mouse	330	11	72	Down	Mouse
ErbB signaling pathway	0.0102395	0.0738706	2.12427	9.73235	STAT5B;PRKCB;SHC1;AKT3;EIF4EBP1;ABL1;AKT1;ABL2;BRAF;PIK3R1;SOS1;MTOR	KEGG_2019_Mouse	330	12	84	Down	Mouse
Hepatocellular carcinoma	0.0110889	0.0781379	1.73917	7.82941	RB1;SMARCD2;PHF10;PRKCB;SHC1;GSTO1;AXIN1;BRAF;PIK3R1;MTOR;IGF1R;CCND1;AKT3;DVL1;AKT1;HMOX1;CTNNB1;SOS1;WNT4;GSTM5	KEGG_2019_Mouse	330	20	171	Down	Mouse
Pancreatic cancer	0.0112795	0.0776748	2.18092	9.78091	RB1;CCND1;CHUK;AKT3;STAT3;AKT1;BRAF;IKBKG;PIK3R1;MTOR;JAK1	KEGG_2019_Mouse	330	11	75	Down	Mouse
Apelin signaling pathway	0.0112921	0.0760332	1.8318	8.21315	SPHK2;PRKCE;ITPR3;NRF1;GNG12;MTOR;GNAI2;GNA13;ADCY9;MRAS;CCND1;RRAS;CDH1;GNG4;AKT3;AKT1;MEF2D	KEGG_2019_Mouse	330	17	138	Down	Mouse
Non-small cell lung cancer	0.0123034	0.0810422	2.25301	9.90847	RB1;STAT5B;CCND1;PRKCB;AKT3;STAT3;AKT1;BRAF;PIK3R1;SOS1	KEGG_2019_Mouse	330	10	66	Down	Mouse
Cellular senescence	0.0129734	0.0836371	1.68793	7.33382	RB1;TSC2;NFATC2;TSC1;CACNA1D;ITPR3;PIK3R1;MAPK14;CDC25A;FOXO1;MTOR;HIPK2;MRAS;CCND1;RRAS;AKT3;MAPKAPK2;EIF4EBP1;MDM2;AKT1;SQSTM1	KEGG_2019_Mouse	330	21	185	Down	Mouse
Toxoplasmosis	0.0134207	0.0847184	1.92758	8.3097	CHUK;STAT3;MAPK14;GNAI2;GNAO1;IRAK1;TRAF6;AKT3;AKT1;ITGA6;IKBKG;JAK2;LDLR;JAK1	KEGG_2019_Mouse	330	14	108	Down	Mouse
Endometrial cancer	0.0147524	0.0912242	2.3074	9.72878	CCND1;CDH1;AKT3;AXIN1;AKT1;CTNNB1;BRAF;PIK3R1;SOS1	KEGG_2019_Mouse	330	9	58	Down	Mouse
Choline metabolism in cancer	0.0152089	0.092166	1.95261	8.17339	SLC44A3;CHKA;PRKCB;TSC2;PDGFA;TSC1;PIK3R1;MTOR;AKT3;EIF4EBP1;AKT1;PIP5K1B;SOS1	KEGG_2019_Mouse	330	13	99	Down	Mouse
Fluid shear stress and atherosclerosis	0.0157059	0.0933115	1.76775	7.34273	BMPR2;CHUK;IL1R1;GSTO1;PDGFA;PIK3R1;MAPK14;TXN2;AKT3;AKT1;HMOX1;CTNNB1;ITGAV;IKBKG;ARHGEF2;SQSTM1;GSTM5	KEGG_2019_Mouse	330	17	143	Down	Mouse
GABAergic synapse	0.0172019	0.100234	1.98265	8.05499	GNAO1;ADCY9;PRKCB;GNG4;GAD1;CACNA1B;CACNA1A;CACNA1D;HAP1;GNG12;GLUL;GNAI2	KEGG_2019_Mouse	330	12	90	Down	Mouse
AGE-RAGE signaling pathway in diabetic complications	0.0177471	0.10146	1.91395	7.71614	STAT5B;PRKCB;PRKCE;STAT3;VEGFB;PIK3R1;MAPK14;FOXO1;CCND1;AKT3;PIM1;AKT1;JAK2	KEGG_2019_Mouse	330	13	101	Down	Mouse
Proteoglycans in cancer	0.0183579	0.103008	1.61152	6.44235	ARHGEF12;ITGB5;PRKCB;STAT3;BRAF;ITPR3;PTPN11;PIK3R1;MAPK14;MTOR;IGF1R;MRAS;RRAS;CCND1;AKT3;MDM2;AKT1;CTNNB1;ITGAV;SOS1;PPP1R12C;WNT4	KEGG_2019_Mouse	330	22	203	Down	Mouse
Signaling pathways regulating pluripotency of stem cells	0.0217721	0.119944	1.73663	6.6463	ZFHX3;BMPR2;PCGF5;STAT3;AXIN1;PAX6;PIK3R1;MAPK14;IGF1R;AKT3;DVL1;AKT1;CTNNB1;JAK2;WNT4;JAK1	KEGG_2019_Mouse	330	16	137	Down	Mouse
Melanoma	0.0218012	0.11796	2.06526	7.90126	RB1;CCND1;CDH1;AKT3;MDM2;AKT1;PDGFA;BRAF;PIK3R1;IGF1R	KEGG_2019_Mouse	330	10	72	Down	Mouse
cGMP-PKG signaling pathway	0.0226292	0.120292	1.6426	6.22303	PRKCE;INSR;NFATC2;ATP2A2;IRS2;ATP1B3;CACNA1D;ITPR3;ADRA2A;GNAI2;GNA13;ADCY9;CREB3L1;CREB3L2;AKT3;AKT1;PDE5A;MEF2D;ATF4	KEGG_2019_Mouse	330	19	172	Down	Mouse
Vasopressin-regulated water reabsorption	0.0234715	0.122618	2.42068	9.08231	DYNC2LI1;ADCY9;CREB3L1;ARHGDIA;CREB3L2;ARHGDIG;DYNLL2	KEGG_2019_Mouse	330	7	43	Down	Mouse
Endocytosis	0.0244128	0.125374	1.49252	5.54119	ZFYVE9;VPS4B;ARPC5L;AGAP1;ASAP1;AGAP3;AP2A2;RAB22A;IGF1R;EEA1;PSD3;PIP5K1B;LDLR;GIT1;SH3GLB1;ARFGEF2;VPS37A;EPN1;ITCH;BIN1;PARD3;TRAF6;CHMP4C;MDM2;CHMP3;CHMP6;SPG21	KEGG_2019_Mouse	330	27	269	Down	Mouse
Rap1 signaling pathway	0.0247106	0.124788	1.56525	5.79225	PRKCB;INSR;CTNND1;VEGFB;PDGFA;BRAF;PIK3R1;MAPK14;SIPA1L3;GNAI2;IGF1R;GNAO1;ADCY9;MRAS;RRAS;CDH1;PARD3;AKT3;RAPGEF1;AKT1;RAPGEF2;CTNNB1	KEGG_2019_Mouse	330	22	209	Down	Mouse
Ras signaling pathway	0.0247856	0.123116	1.53166	5.66331	PLA2G2F;NTRK2;CHUK;PRKCB;SHC1;INSR;RASGRF1;VEGFB;PDGFA;PTPN11;PIK3R1;GNG12;ETS2;IGF1R;MRAS;RRAS;GNG4;AKT3;ABL1;NF1;AKT1;ABL2;IKBKG;SOS1	KEGG_2019_Mouse	330	24	233	Down	Mouse
PI3K-Akt signaling pathway	0.0257621	0.125902	1.41618	5.18159	CRTC2;ITGB5;PDGFA;PIK3R1;IGF1R;RPTOR;GHR;CCND1;GNG4;CREB3L1;CREB3L2;AKT3;EIF4EBP1;AKT1;THEM4;ITGAV;IKBKG;JAK2;JAK1;NTRK2;CHUK;INSR;VEGFB;TSC2;PPP2R5A;TSC1;GNG12;PRLR;MTOR;G6PC2;MDM2;ITGA6;SOS1;ATF4	KEGG_2019_Mouse	330	34	357	Down	Mouse
Relaxin signaling pathway	0.030082	0.14468	1.70266	5.96582	SHC1;VEGFB;PIK3R1;GNG12;MAPK14;GNAI2;GNAO1;ADCY9;GNG4;CREB3L1;CREB3L2;AKT3;AKT1;SOS1;ATF4	KEGG_2019_Mouse	330	15	131	Down	Mouse
Collecting duct acid secretion	0.0319156	0.151101	2.75368	9.4855	ATP6V1A;ATP6V1E1;ATP6V0D1;SLC12A7;ATP6V1C1	KEGG_2019_Mouse	330	5	27	Down	Mouse
Viral carcinogenesis	0.0353855	0.164951	1.49348	4.9904	RB1;STAT5B;GSN;STAT3;MRPS18B;UBR4;ACTN4;PIK3R1;SND1;DDB1;KAT2B;CCND1;HIST4H4;CREB3L1;CREB3L2;MAPKAPK2;MDM2;HIST1H4I;IKBKG;LTBR;ATP6V0D1;ATF4;JAK1	KEGG_2019_Mouse	330	23	229	Down	Mouse
Thyroid cancer	0.0354009	0.162522	2.41133	8.05631	RET;CCND1;CDH1;CCDC6;CTNNB1;BRAF	KEGG_2019_Mouse	330	6	37	Down	Mouse
Estrogen signaling pathway	0.0358147	0.161968	1.66454	5.54191	NCOA1;SHC1;ITPR3;PIK3R1;GNAI2;GNAO1;POMC;ADCY9;CREB3L1;CREB3L2;AKT3;AKT1;SOS1;FKBP5;ATF4	KEGG_2019_Mouse	330	15	134	Down	Mouse
Pathways in cancer	0.0366105	0.163132	1.30633	4.32057	RB1;RET;CUL2;PDGFA;PIK3R1;CSF2RA;FOXO1;GNAI2;IGF1R;GNA13;CCND1;CDH1;GNG4;AKT3;DVL1;PIM1;ABL1;AKT1;HMOX1;ITGAV;IKBKG;JAK2;JAK1;RUNX1T1;WNT4;EGLN1;NCOA1;STAT5B;ARHGEF12;CHUK;PRKCB;GSTO1;STAT3;VEGFB;AXIN1;BRAF;GNG12;MTOR;BCR;ADCY9;TRAF6;CCDC6;MDM2;CTNNB1;ITGA6;SOS1;GSTM5	KEGG_2019_Mouse	330	47	535	Down	Mouse
Renal cell carcinoma	0.0377324	0.165695	1.96807	6.44984	EGLN1;AKT3;CUL2;RAPGEF1;AKT1;PTPN11;BRAF;PIK3R1;SOS1	KEGG_2019_Mouse	330	9	68	Down	Mouse
Cushing syndrome	0.0390823	0.16917	1.58986	5.15447	RB1;AXIN1;CACNA1D;ITPR3;BRAF;GNAI2;POMC;ADCY9;CCND1;CREB3L1;CREB3L2;DVL1;CTNNB1;PDE8A;LDLR;ATF4;WNT4	KEGG_2019_Mouse	330	17	159	Down	Mouse
Pyrimidine metabolism	0.0393392	0.167884	2.05102	6.63614	CDA;UCK2;CANT1;ENTPD3;NME6;RRM2B;NT5C2;UPB1	KEGG_2019_Mouse	330	8	58	Down	Mouse
VEGF signaling pathway	0.0393392	0.165553	2.05102	6.63614	SPHK2;PRKCB;AKT3;MAPKAPK2;AKT1;NFATC2;PIK3R1;MAPK14	KEGG_2019_Mouse	330	8	58	Down	Mouse
Cortisol synthesis and secretion	0.0409094	0.169802	1.93955	6.19957	POMC;ADCY9;CREB3L1;CREB3L2;ITPR3;CACNA1D;PDE8A;LDLR;ATF4	KEGG_2019_Mouse	330	9	69	Down	Mouse
Glucagon signaling pathway	0.0409632	0.167728	1.7494	5.58947	CRTC2;G6PC2;CREB3L1;GCGR;CREB3L2;AKT3;AKT1;SLC2A2;PHKA1;ITPR3;FOXO1;ATF4	KEGG_2019_Mouse	330	12	102	Down	Mouse
Amino sugar and nucleotide sugar metabolism	0.0443015	0.178978	2.12427	6.62079	CYB5R1;CYB5R4;GNPDA1;PMM1;UXS1;AMDHD2;UAP1L1	KEGG_2019_Mouse	330	7	49	Down	Mouse
Glycerolipid metabolism	0.050769	0.202408	1.95015	5.81236	ALDH3A2;AGPAT5;MBOAT2;AGPAT1;LPIN1;LCLAT1;AGPAT3;ALDH9A1	KEGG_2019_Mouse	330	8	61	Down	Mouse
Long-term depression	0.050769	0.199779	1.95015	5.81236	GNA13;GNAO1;PRKCB;CACNA1A;ITPR3;BRAF;IGF1R;GNAI2	KEGG_2019_Mouse	330	8	61	Down	Mouse
Arrhythmogenic right ventricular cardiomyopathy (ARVC)	0.0515068	0.200084	1.85874	5.51309	DSP;ITGB5;CACNA2D1;ATP2A2;CTNNB1;ITGAV;DSG2;ITGA6;CACNA1D	KEGG_2019_Mouse	330	9	72	Down	Mouse
Human papillomavirus infection	0.0651153	0.249746	1.32177	3.61053	RB1;ATP6V1A;ITGB5;UBR4;PIK3R1;FOXO1;CCND1;CREB3L1;CREB3L2;AKT3;DVL1;EIF4EBP1;AKT1;ITGAV;IKBKG;ATP6V1E1;ATP6V1C1;JAK1;WNT4;HES6;CHUK;AXIN1;TSC2;PPP2R5A;TSC1;MTOR;PARD3;MDM2;CTNNB1;ITGA6;ATP6V0D1;SOS1	KEGG_2019_Mouse	330	32	360	Down	Mouse
Breast cancer	0.0698404	0.264521	1.51734	4.03845	RB1;NCOA1;SHC1;AXIN1;BRAF;PIK3R1;MTOR;IGF1R;CCND1;AKT3;DVL1;AKT1;CTNNB1;SOS1;WNT4	KEGG_2019_Mouse	330	15	147	Down	Mouse
Chemokine signaling pathway	0.072021	0.269412	1.43415	3.77296	STAT5B;GSK3A;CHUK;PRKCB;SHC1;STAT3;BRAF;PIK3R1;GNG12;GNAI2;CXCL16;ADCY9;GNG4;PARD3;AKT3;AKT1;IKBKG;JAK2;SOS1	KEGG_2019_Mouse	330	19	197	Down	Mouse
Mineral absorption	0.0726164	0.268326	2.02771	5.31781	HMOX1;SLC30A1;ATP1B3;STEAP1;STEAP2;ATOX1	KEGG_2019_Mouse	330	6	44	Down	Mouse
Synaptic vesicle cycle	0.0728715	0.266025	1.73804	4.55202	UNC13B;ATP6V1A;CACNA1B;CACNA1A;STX3;ATP6V1E1;ATP6V0D1;AP2A2;ATP6V1C1	KEGG_2019_Mouse	330	9	77	Down	Mouse
Focal adhesion	0.0778355	0.280764	1.41974	3.62482	ITGB5;PRKCB;SHC1;RASGRF1;VEGFB;PDGFA;BRAF;ACTN4;PIK3R1;IGF1R;CCND1;AKT3;RAPGEF1;AKT1;CTNNB1;ITGAV;ITGA6;SOS1;PPP1R12C	KEGG_2019_Mouse	330	19	199	Down	Mouse
Regulation of lipolysis in adipocytes	0.0802878	0.286202	1.85874	4.68799	ADCY9;INSR;AKT3;AKT1;IRS2;PIK3R1;GNAI2	KEGG_2019_Mouse	330	7	56	Down	Mouse
Ubiquitin mediated proteolysis	0.0808255	0.284769	1.50854	3.79467	UBE3C;ANAPC7;FBXO2;CUL2;UBE4B;WWP2;UBE2J1;DDB1;HERC3;ITCH;CDC34;TRAF6;MDM2;TRIM37	KEGG_2019_Mouse	330	14	138	Down	Mouse
Aldosterone synthesis and secretion	0.0810308	0.282211	1.60362	4.02977	POMC;ADCY9;PRKCB;CREB3L1;PRKCE;CREB3L2;ATP1B3;CACNA1D;ITPR3;LDLR;ATF4	KEGG_2019_Mouse	330	11	102	Down	Mouse
Morphine addiction	0.0895195	0.308232	1.61629	3.9006	GNAO1;ADCY9;PDE1C;PRKCB;GNG4;CACNA1B;CACNA1A;GNG12;PDE8A;GNAI2	KEGG_2019_Mouse	330	10	92	Down	Mouse
Small cell lung cancer	0.0895195	0.304769	1.61629	3.9006	RB1;CCND1;CHUK;TRAF6;AKT3;AKT1;ITGAV;ITGA6;IKBKG;PIK3R1	KEGG_2019_Mouse	330	10	92	Down	Mouse
Tuberculosis	0.0912064	0.307062	1.42016	3.40075	HSPA9;PLK3;CD74;CEBPB;ARHGEF12;SPHK2;CEBPG;BCL10;MAPK14;EEA1;IRAK1;TRAF6;AKT3;AKT1;ATP6V0D1;JAK2;JAK1	KEGG_2019_Mouse	330	17	178	Down	Mouse
Lysine degradation	0.0997027	0.331977	1.76422	4.06753	ALDH3A2;SETD3;DOT1L;DLST;PRDM2;HADH;ALDH9A1	KEGG_2019_Mouse	330	7	59	Down	Mouse
ABC transporters	0.101138	0.333095	1.85874	4.25887	ABCA1;ABCA2;ABCD3;ABCA5;ABCC8;ABCA3	KEGG_2019_Mouse	330	6	48	Down	Mouse
Cocaine addiction	0.101138	0.329513	1.85874	4.25887	DDC;CREB3L1;CREB3L2;RGS9;GNAI2;ATF4	KEGG_2019_Mouse	330	6	48	Down	Mouse
Selenocompound metabolism	0.101938	0.328587	2.6241	5.99184	SCLY;SEPHS2;PAPSS2	KEGG_2019_Mouse	330	3	17	Down	Mouse
Ribosome	0.108858	0.347199	1.39952	3.10373	MRPS17;RPL5;RPL30;RPL21;RPS8;MRPS12;RPL13A;RPSA;MRPL30;RPS28;RPL37A;RPL37;RPL26;RPL39;RPS21;RPS12	KEGG_2019_Mouse	330	16	170	Down	Mouse
Aldosterone-regulated sodium reabsorption	0.109095	0.344332	1.95656	4.33484	PRKCB;INSR;SCNN1B;ATP1B3;PIK3R1	KEGG_2019_Mouse	330	5	38	Down	Mouse
Thyroid hormone synthesis	0.116266	0.363181	1.62958	3.50665	GPX2;ADCY9;PRKCB;CREB3L1;CREB3L2;ATP1B3;ITPR3;ATF4	KEGG_2019_Mouse	330	8	73	Down	Mouse
N-Glycan biosynthesis	0.117307	0.362696	1.78439	3.82386	GANAB;MAN2A2;RPN1;ALG2;MOGS;ALG11	KEGG_2019_Mouse	330	6	50	Down	Mouse
Hepatitis C	0.120472	0.368719	1.39405	2.95028	RB1;CHUK;STAT3;EIF2AK3;BRAF;PIK3R1;CCND1;TRAF6;AKT3;AKT1;CTNNB1;IKBKG;SOS1;LDLR;JAK1	KEGG_2019_Mouse	330	15	160	Down	Mouse
TNF signaling pathway	0.120936	0.366437	1.48699	3.14125	CEBPB;ITCH;CHUK;CREB3L1;CREB3L2;AKT3;AKT1;PIK3R1;IKBKG;MAPK14;ATF4	KEGG_2019_Mouse	330	11	110	Down	Mouse
Gap junction	0.123307	0.369921	1.55615	3.25714	GJD2;TJP1;ADCY9;PRKCB;PDGFA;CSNK1D;ITPR3;SOS1;GNAI2	KEGG_2019_Mouse	330	9	86	Down	Mouse
Adrenergic signaling in cardiomyocytes	0.123629	0.36725	1.40661	2.94048	CACNA2D1;ATP2A2;PPP2R5A;ATP1B3;CACNA1D;MAPK14;GNAI2;ADCY9;PPP1R1A;CREB3L1;CREB3L2;AKT3;AKT1;ATF4	KEGG_2019_Mouse	330	14	148	Down	Mouse
Purine metabolism	0.12671	0.372749	1.42139	2.93638	ENTPD2;CANT1;ENTPD3;PDE1C;NTPCR;NT5C2;HDDC3;PAPSS2;ADCY9;NME6;RRM2B;PDE5A;PDE8A	KEGG_2019_Mouse	330	13	136	Down	Mouse
Gastric cancer	0.133509	0.388974	1.38786	2.79457	RB1;SHC1;AXIN1;BRAF;PIK3R1;MTOR;CCND1;CDH1;AKT3;DVL1;AKT1;CTNNB1;SOS1;WNT4	KEGG_2019_Mouse	330	14	150	Down	Mouse
Melanogenesis	0.13474	0.388822	1.48699	2.98053	GNAO1;POMC;ADCY9;PRKCB;CREB3L1;CREB3L2;DVL1;CTNNB1;WNT4;GNAI2	KEGG_2019_Mouse	330	10	100	Down	Mouse
Colorectal cancer	0.13656	0.390356	1.52078	3.02786	CCND1;AKT3;AXIN1;AKT1;CTNNB1;BRAF;PIK3R1;SOS1;MTOR	KEGG_2019_Mouse	330	9	88	Down	Mouse
Central carbon metabolism in cancer	0.137184	0.388475	1.62639	3.23072	RET;SLC7A5;AKT3;SLC2A2;AKT1;PIK3R1;MTOR	KEGG_2019_Mouse	330	7	64	Down	Mouse
Bladder cancer	0.138754	0.389281	1.8134	3.58157	RB1;CCND1;CDH1;MDM2;BRAF	KEGG_2019_Mouse	330	5	41	Down	Mouse
Glycosaminoglycan biosynthesis	0.143797	0.399729	1.68338	3.26467	EXT1;NDST1;B3GAT3;GLCE;EXTL3;ST3GAL3	KEGG_2019_Mouse	330	6	53	Down	Mouse
Th17 cell differentiation	0.147648	0.406704	1.45783	2.78872	STAT5B;CHUK;IL1R1;STAT3;NFATC2;IKBKG;JAK2;MAPK14;MTOR;JAK1	KEGG_2019_Mouse	330	10	102	Down	Mouse
Osteoclast differentiation	0.152576	0.416491	1.39405	2.62095	CHUK;IL1R1;TRAF6;AKT3;AKT1;SIRPA;NFATC2;PIK3R1;IKBKG;MAPK14;SQSTM1;JAK1	KEGG_2019_Mouse	330	12	128	Down	Mouse
Chagas disease (American trypanosomiasis)	0.154331	0.41752	1.44368	2.69774	GNAO1;IRAK1;CHUK;TRAF6;AKT3;AKT1;PIK3R1;IKBKG;MAPK14;GNAI2	KEGG_2019_Mouse	330	10	103	Down	Mouse
Glycosaminoglycan degradation	0.164197	0.440281	2.12427	3.83789	HGSNAT;IDS;GNS	KEGG_2019_Mouse	330	3	21	Down	Mouse
beta-Alanine metabolism	0.165261	0.439247	1.85874	3.34615	ALDH3A2;GAD1;UPB1;ALDH9A1	KEGG_2019_Mouse	330	4	32	Down	Mouse
Transcriptional misregulation in cancer	0.170241	0.448548	1.3001	2.30188	CEBPB;CCNT1;LDB1;DOT1L;PBX3;PDGFA;FOXO1;AFF1;IGF1R;CDK9;DDIT3;MDM2;NUPR1;PROM1;CDK14;RUNX1T1	KEGG_2019_Mouse	330	16	183	Down	Mouse
RIG-I-like receptor signaling pathway	0.171418	0.447755	1.53072	2.69966	CHUK;TRAF6;TRIM25;IKBKG;AZI2;MAPK14;TANK	KEGG_2019_Mouse	330	7	68	Down	Mouse
SNARE interactions in vesicular transport	0.178736	0.46288	1.80241	3.10347	VAMP8;BNIP1;STX3;VTI1B	KEGG_2019_Mouse	330	4	33	Down	Mouse
Human immunodeficiency virus 1 infection	0.179451	0.460794	1.24957	2.14658	CHUK;PRKCB;AP1B1;NFATC2;ITPR3;PIK3R1;GNG12;MAPK14;MTOR;GNAI2;TAPBP;DDB1;GNAO1;IRAK1;GNG4;TRAF6;AKT3;AKT1;AP1S3;IKBKG	KEGG_2019_Mouse	330	20	238	Down	Mouse
Parathyroid hormone synthesis, secretion and action	0.182514	0.46472	1.38971	2.3638	GNA13;ADCY9;PRKCB;CREB3L1;CREB3L2;ITPR3;BRAF;MEF2D;ATF4;GNAI2	KEGG_2019_Mouse	330	10	107	Down	Mouse
Mannose type O-glycan biosynthesis	0.198677	0.50166	1.93955	3.13446	B3GALNT2;POMT1;ST3GAL3	KEGG_2019_Mouse	330	3	23	Down	Mouse
p53 signaling pathway	0.199277	0.499017	1.46605	2.36482	CCND1;RRM2B;ZMAT3;SESN2;MDM2;TSC2;MDM4	KEGG_2019_Mouse	330	7	71	Down	Mouse
Kaposi sarcoma-associated herpesvirus infection	0.20432	0.507451	1.23916	1.96786	RB1;CHUK;STAT3;NFATC2;ITPR3;PIK3R1;GNG12;MAPK14;MTOR;CCND1;GNG4;AKT3;MAPKAPK2;AKT1;CTNNB1;IKBKG;JAK2;JAK1	KEGG_2019_Mouse	330	18	216	Down	Mouse
Retrograde endocannabinoid signaling	0.209535	0.51617	1.28872	2.0141	PRKCB;NDUFA2;CACNA1B;CACNA1A;CACNA1D;ITPR3;NDUFC1;GNG12;MAPK14;GNAI2;GNAO1;ADCY9;GNG4	KEGG_2019_Mouse	330	13	150	Down	Mouse
Human T-cell leukemia virus 1 infection	0.21447	0.524068	1.21387	1.86885	RB1;STAT5B;CRTC2;ANAPC7;CHUK;IL1R1;NFATC2;PIK3R1;ETS2;KAT2B;ADCY9;CCND1;CREB3L1;CREB3L2;AKT3;AKT1;IKBKG;LTBR;ATF4;JAK1	KEGG_2019_Mouse	330	20	245	Down	Mouse
Tryptophan metabolism	0.219222	0.531393	1.54895	2.35079	ALDH3A2;DDC;DLST;HADH;ALDH9A1	KEGG_2019_Mouse	330	5	48	Down	Mouse
Platelet activation	0.219648	0.528201	1.30855	1.98341	VAMP8;GNA13;ADCY9;ARHGEF12;STIM1;AKT3;AKT1;ITPR3;PIK3R1;MAPK14;GNAI2	KEGG_2019_Mouse	330	11	125	Down	Mouse
Toll-like receptor signaling pathway	0.221178	0.527692	1.35181	2.03959	IRAK1;CHUK;TOLLIP;TRAF6;AKT3;AKT1;PIK3R1;IKBKG;MAPK14	KEGG_2019_Mouse	330	9	99	Down	Mouse
Axon guidance	0.23053	0.545708	1.23916	1.81831	BMPR2;ARHGEF12;NFATC2;PTPN11;PIK3R1;SSH1;GNAI2;ABLIM1;RGS3;RRAS;PARD3;PLXNA2;ABL1;PLXNB2;WNT4	KEGG_2019_Mouse	330	15	180	Down	Mouse
Alanine, aspartate and glutamate metabolism	0.23583	0.553926	1.60756	2.32235	ALDH5A1;GOT1;GAD1;GLUL	KEGG_2019_Mouse	330	4	37	Down	Mouse
Glutamatergic synapse	0.236854	0.552052	1.30438	1.87871	GNAO1;ADCY9;PRKCB;GNG4;CACNA1A;CACNA1D;ITPR3;GNG12;GLUL;GNAI2	KEGG_2019_Mouse	330	10	114	Down	Mouse
T cell receptor signaling pathway	0.238395	0.551402	1.32504	1.89988	CHUK;AKT3;AKT1;NFATC2;PIK3R1;BCL10;IKBKG;SOS1;MAPK14	KEGG_2019_Mouse	330	9	101	Down	Mouse
NF-kappa B signaling pathway	0.247177	0.567383	1.31205	1.83379	IRAK1;CHUK;IL1R1;PRKCB;TRAF6;TRIM25;BCL10;IKBKG;LTBR	KEGG_2019_Mouse	330	9	102	Down	Mouse
Mitophagy	0.24814	0.565311	1.41618	1.97382	MRAS;RRAS;EIF2AK3;SQSTM1;OPTN;ATF4	KEGG_2019_Mouse	330	6	63	Down	Mouse
Folate biosynthesis	0.25308	0.572262	1.71576	2.35754	QDPR;GCH1;PCBD2	KEGG_2019_Mouse	330	3	26	Down	Mouse
Oocyte meiosis	0.253385	0.56871	1.28189	1.75983	CPEB1;SLK;ADCY9;ANAPC7;RPS6KA2;PPP2R5A;ITPR3;CPEB3;IGF1R;CPEB4	KEGG_2019_Mouse	330	10	116	Down	Mouse
Glutathione metabolism	0.259618	0.578414	1.39405	1.87994	HPGDS;GPX2;RRM2B;GSTO1;CHAC1;GSTM5	KEGG_2019_Mouse	330	6	64	Down	Mouse
Measles	0.262201	0.579904	1.23916	1.65879	STAT5B;CCND1;IRAK1;CHUK;TRAF6;AKT3;STAT3;EIF2AK3;AKT1;PIK3R1;IKBKG;JAK1	KEGG_2019_Mouse	330	12	144	Down	Mouse
Thiamine metabolism	0.267418	0.587157	1.98265	2.615	TPK1;NTPCR	KEGG_2019_Mouse	330	2	15	Down	Mouse
Cardiac muscle contraction	0.270128	0.58884	1.33448	1.74664	COX7A2L;UQCRQ;CACNA2D1;ATP2A2;ATP1B3;CACNA1D;COX6A2	KEGG_2019_Mouse	330	7	78	Down	Mouse
Butanoate metabolism	0.271682	0.587996	1.65221	2.15304	ALDH5A1;GAD1;HADH	KEGG_2019_Mouse	330	3	27	Down	Mouse
Hippo signaling pathway	0.272658	0.585925	1.21578	1.57995	BMPR2;AXIN1;CSNK1D;LIMD1;MOB1B;CCND1;CDH1;RASSF4;PARD3;DVL1;CTNNB1;TEAD1;WNT4	KEGG_2019_Mouse	330	13	159	Down	Mouse
Serotonergic synapse	0.274362	0.585435	1.23916	1.60261	GNAO1;DDC;PRKCB;GNG4;CACNA1B;CACNA1A;CACNA1D;ITPR3;BRAF;GNG12;GNAI2	KEGG_2019_Mouse	330	11	132	Down	Mouse
Alzheimer disease	0.289152	0.612679	1.18959	1.47605	NDUFA2;EIF2AK3;ATP2A2;CACNA1D;ITPR3;NDUFC1;COX6A2;ERN1;APH1A;BACE2;COX7A2L;UQCRQ;MAPT;ATF6	KEGG_2019_Mouse	330	14	175	Down	Mouse
Protein export	0.290422	0.611095	1.5932	1.96987	SEC61A2;SRP19;SEC61A1	KEGG_2019_Mouse	330	3	28	Down	Mouse
RNA polymerase	0.290422	0.606881	1.5932	1.96987	POLR3B;POLR1A;POLR3E	KEGG_2019_Mouse	330	3	28	Down	Mouse
Thermogenesis	0.292408	0.606846	1.15869	1.42474	SMARCD2;NDUFA2;TSC2;TSC1;NDUFC1;MAPK14;COX6A2;MTOR;RPTOR;COX7A2L;ADCY9;UQCRQ;CREB3L1;RPS6KA2;CREB3L2;SLC25A20;SOS1;COA5	KEGG_2019_Mouse	330	18	231	Down	Mouse
Leishmaniasis	0.294817	0.607683	1.33163	1.62646	IRAK1;PRKCB;TRAF6;JAK2;MAPK14;JAK1	KEGG_2019_Mouse	330	6	67	Down	Mouse
Long-term potentiation	0.294817	0.603577	1.33163	1.62646	PPP1R1A;PRKCB;RPS6KA2;ITPR3;BRAF;ATF4	KEGG_2019_Mouse	330	6	67	Down	Mouse
Amphetamine addiction	0.306758	0.623811	1.31205	1.55044	DDC;PRKCB;CREB3L1;CREB3L2;CACNA1D;ATF4	KEGG_2019_Mouse	330	6	68	Down	Mouse
Fc epsilon RI signaling pathway	0.306758	0.619652	1.31205	1.55044	AKT3;ALOX5AP;AKT1;PIK3R1;SOS1;MAPK14	KEGG_2019_Mouse	330	6	68	Down	Mouse
Fatty acid elongation	0.309247	0.620542	1.53826	1.80533	THEM4;ELOVL7;HADH	KEGG_2019_Mouse	330	3	29	Down	Mouse
RNA transport	0.333309	0.664426	1.15754	1.27177	CYFIP2;POP5;UPF1;SEH1L;NUP133;RPP25L;NUP160;EIF5;XPOT;NUP50;EIF4EBP1;EIF3C;RAE1	KEGG_2019_Mouse	330	13	167	Down	Mouse
Phosphonate and phosphinate metabolism	0.341481	0.676266	2.47831	2.66286	CEPT1	KEGG_2019_Mouse	330	1	6	Down	Mouse
Pantothenate and CoA biosynthesis	0.343754	0.676347	1.65221	1.76428	PANK3;UPB1	KEGG_2019_Mouse	330	2	18	Down	Mouse
Circadian entrainment	0.348425	0.681115	1.20161	1.26689	GNAO1;ADCY9;PRKCB;GNG4;CACNA1D;ITPR3;GNG12;GNAI2	KEGG_2019_Mouse	330	8	99	Down	Mouse
Apoptosis	0.349899	0.679612	1.16006	1.21819	ERN1;DFFA;CHUK;DDIT3;AKT3;EIF2AK3;AKT1;ITPR3;PIK3R1;IKBKG;ATF4	KEGG_2019_Mouse	330	11	141	Down	Mouse
Alcoholism	0.361742	0.698139	1.12085	1.1397	NTRK2;DDC;SHC1;BRAF;GNG12;GNAI2;CAMKK2;GNAO1;HIST4H4;GNG4;CREB3L1;CREB3L2;HIST1H4I;SOS1;ATF4	KEGG_2019_Mouse	330	15	199	Down	Mouse
Citrate cycle (TCA cycle)	0.365755	0.701416	1.39405	1.40213	ACLY;DLST;SUCLG2	KEGG_2019_Mouse	330	3	32	Down	Mouse
Arginine biosynthesis	0.368694	0.702605	1.56525	1.56179	GOT1;GLUL	KEGG_2019_Mouse	330	2	19	Down	Mouse
One carbon pool by folate	0.368694	0.698214	1.56525	1.56179	MTHFD1L;ALDH1L2	KEGG_2019_Mouse	330	2	19	Down	Mouse
Steroid biosynthesis	0.368694	0.693877	1.56525	1.56179	SQLE;LSS	KEGG_2019_Mouse	330	2	19	Down	Mouse
Th1 and Th2 cell differentiation	0.368745	0.68969	1.19643	1.19362	STAT5B;CHUK;NFATC2;IKBKG;JAK2;MAPK14;JAK1	KEGG_2019_Mouse	330	7	87	Down	Mouse
Ether lipid metabolism	0.389941	0.72486	1.26552	1.19182	PLA2G2F;ENPP2;CEPT1;PAFAH1B1	KEGG_2019_Mouse	330	4	47	Down	Mouse
Dilated cardiomyopathy (DCM)	0.402357	0.743378	1.15655	1.05294	ADCY9;ITGB5;CACNA2D1;ATP2A2;ITGAV;ITGA6;CACNA1D	KEGG_2019_Mouse	330	7	90	Down	Mouse
GnRH signaling pathway	0.402357	0.738873	1.15655	1.05294	ADCY9;PRKCB;ITPR3;CACNA1D;SOS1;MAPK14;ATF4	KEGG_2019_Mouse	330	7	90	Down	Mouse
Phenylalanine, tyrosine and tryptophan biosynthesis	0.4271	0.779587	1.85874	1.58129	GOT1	KEGG_2019_Mouse	330	1	8	Down	Mouse
Riboflavin metabolism	0.4271	0.774918	1.85874	1.58129	RFK	KEGG_2019_Mouse	330	1	8	Down	Mouse
Arginine and proline metabolism	0.436247	0.786802	1.18959	0.986822	ALDH3A2;GOT1;SAT1;ALDH9A1	KEGG_2019_Mouse	330	4	50	Down	Mouse
Fatty acid degradation	0.436247	0.782147	1.18959	0.986822	ALDH3A2;HADH;ACADSB;ALDH9A1	KEGG_2019_Mouse	330	4	50	Down	Mouse
Other types of O-glycan biosynthesis	0.440975	0.785972	1.35181	1.10682	POMT1;ST3GAL3	KEGG_2019_Mouse	330	2	22	Down	Mouse
Influenza A	0.457587	0.810811	1.06213	0.830366	PRKCB;AKT3;EIF2AK3;AKT1;TRIM25;PIK3R1;JAK2;MAPK14;RAE1;KPNA1;AGFG1;JAK1	KEGG_2019_Mouse	330	12	168	Down	Mouse
Aminoacyl-tRNA biosynthesis	0.459199	0.808938	1.12651	0.876728	NARS;WARS;SARS;IARS;AARS	KEGG_2019_Mouse	330	5	66	Down	Mouse
Oxytocin signaling pathway	0.463132	0.811151	1.06213	0.81757	GNAO1;ADCY9;CCND1;PRKCB;CACNA2D1;NFATC2;CACNA1D;ITPR3;PPP1R12C;GNAI2;CAMKK2	KEGG_2019_Mouse	330	11	154	Down	Mouse
Phenylalanine metabolism	0.464051	0.808088	1.29303	0.992742	DDC;GOT1	KEGG_2019_Mouse	330	2	23	Down	Mouse
Sulfur metabolism	0.465643	0.806228	1.65221	1.26284	PAPSS2	KEGG_2019_Mouse	330	1	9	Down	Mouse
Vascular smooth muscle contraction	0.469131	0.807652	1.06213	0.803901	GNA13;PLA2G2F;ADCY9;ARHGEF12;PRKCB;PRKCE;CACNA1D;ITPR3;BRAF;PPP1R12C	KEGG_2019_Mouse	330	10	140	Down	Mouse
Histidine metabolism	0.486554	0.832914	1.23916	0.892699	ALDH3A2;ALDH9A1	KEGG_2019_Mouse	330	2	24	Down	Mouse
Vitamin digestion and absorption	0.486554	0.828234	1.23916	0.892699	LMBRD1;MMACHC	KEGG_2019_Mouse	330	2	24	Down	Mouse
Drug metabolism	0.503213	0.851808	1.0435	0.716615	CDA;HPGDS;UCK2;NME6;RRM2B;GSTO1;UPB1;GSTM5	KEGG_2019_Mouse	330	8	114	Down	Mouse
Calcium signaling pathway	0.507842	0.854867	1.0228	0.693032	PDE1C;PRKCB;SPHK2;CACNA1B;CACNA1A;ATP2A2;PHKA1;CACNA1D;ITPR3;TPCN1;ITPKB;ADCY9;STIM1	KEGG_2019_Mouse	330	13	189	Down	Mouse
Glycosylphosphatidylinositol (GPI)-anchor biosynthesis	0.508456	0.851173	1.18959	0.804611	PIGC;PIGQ	KEGG_2019_Mouse	330	2	25	Down	Mouse
Fat digestion and absorption	0.509982	0.849037	1.11524	0.75098	ABCA1;PLA2G2F;AGPAT1	KEGG_2019_Mouse	330	3	40	Down	Mouse
Nicotine addiction	0.509982	0.844397	1.11524	0.75098	CHRNB2;CACNA1B;CACNA1A	KEGG_2019_Mouse	330	3	40	Down	Mouse
Endocrine and other factor-regulated calcium reabsorption	0.510854	0.841244	1.08145	0.726376	ADCY9;PRKCB;ATP1B3;AP2A2	KEGG_2019_Mouse	330	4	55	Down	Mouse
Leukocyte transendothelial migration	0.51326	0.840637	1.03443	0.689934	PRKCB;CTNND1;CTNNB1;PTPN11;ACTN4;PIK3R1;MAPK14;GNAI2	KEGG_2019_Mouse	330	8	115	Down	Mouse
Wnt signaling pathway	0.514745	0.838536	1.0223	0.678896	CCND1;PRKCB;DVL1;AXIN1;NFATC2;CTNNB1;ROR2;NLK;CXXC4;RSPO4;WNT4	KEGG_2019_Mouse	330	11	160	Down	Mouse
Hypertrophic cardiomyopathy (HCM)	0.52375	0.848643	1.03743	0.670951	ITGB5;CACNA2D1;ATP2A2;ITGAV;ITGA6;CACNA1D	KEGG_2019_Mouse	330	6	86	Down	Mouse
MicroRNAs in cancer	0.524556	0.845429	1.00544	0.64871	BMPR2;PRKCB;SHC1;PRKCE;STAT3;PDGFA;IRS2;SLC7A1;CDC25A;MTOR;RPTOR;CCND1;PIM1;ABL1;MDM2;HMOX1;MDM4;SOS1;BCL2L2	KEGG_2019_Mouse	330	19	281	Down	Mouse
Valine, leucine and isoleucine degradation	0.525245	0.842059	1.06213	0.683898	ALDH3A2;HADH;ACADSB;ALDH9A1	KEGG_2019_Mouse	330	4	56	Down	Mouse
Taurine and hypotaurine metabolism	0.535129	0.85339	1.35181	0.845214	GAD1	KEGG_2019_Mouse	330	1	11	Down	Mouse
Ubiquinone and other terpenoid-quinone biosynthesis	0.535129	0.848922	1.35181	0.845214	VKORC1L1	KEGG_2019_Mouse	330	1	11	Down	Mouse
Ovarian steroidogenesis	0.539428	0.851284	1.0435	0.644097	ADCY9;INSR;LDLR;IGF1R	KEGG_2019_Mouse	330	4	57	Down	Mouse
Ascorbate and aldarate metabolism	0.550382	0.864071	1.10147	0.657737	ALDH3A2;ALDH9A1	KEGG_2019_Mouse	330	2	27	Down	Mouse
Oxidative phosphorylation	0.550948	0.860501	0.998724	0.595355	ATP6V1A;COX7A2L;UQCRQ;NDUFA2;NDUFC1;ATP6V1E1;ATP6V0D1;COX6A2;ATP6V1C1	KEGG_2019_Mouse	330	9	134	Down	Mouse
cAMP signaling pathway	0.560515	0.870954	0.986628	0.571158	ATP2A2;BRAF;ATP1B3;CACNA1D;PIK3R1;GNAI2;POMC;ADCY9;RRAS;CREB3L1;CREB3L2;AKT3;AKT1;HCN2	KEGG_2019_Mouse	330	14	211	Down	Mouse
Bacterial invasion of epithelial cells	0.561693	0.868331	1.00472	0.579524	CDH1;SHC1;ARPC5L;CTNNB1;PIK3R1	KEGG_2019_Mouse	330	5	74	Down	Mouse
Gastric acid secretion	0.561693	0.863924	1.00472	0.579524	ADCY9;PRKCB;ATP1B3;ITPR3;GNAI2	KEGG_2019_Mouse	330	5	74	Down	Mouse
Mucin type O-glycan biosynthesis	0.570379	0.872853	1.06213	0.59634	GALNT14;GALNT10	KEGG_2019_Mouse	330	2	28	Down	Mouse
Tight junction	0.572966	0.872406	0.979454	0.545485	TJP1;CCND1;PRKCE;PARD3;MYH14;SYMPK;RAPGEF2;CACNA1D;ACTN4;ARHGEF2;MPDZ	KEGG_2019_Mouse	330	11	167	Down	Mouse
Hedgehog signaling pathway	0.575387	0.871712	1.01386	0.56037	CCND1;CSNK1D;CSNK1G2	KEGG_2019_Mouse	330	3	44	Down	Mouse
Epstein-Barr virus infection	0.580398	0.874928	0.97401	0.529902	RB1;ENTPD3;CHUK;STAT3;PIK3R1;MAPK14;TAPBP;CCND1;IRAK1;TRAF6;AKT3;MDM2;AKT1;IKBKG;JAK1	KEGG_2019_Mouse	330	15	229	Down	Mouse
Cell cycle	0.590783	0.886174	0.967147	0.509017	RB1;CCND1;ANAPC7;ORC2;ABL1;MDM2;CDC25A;CDC14B	KEGG_2019_Mouse	330	8	123	Down	Mouse
Cytosolic DNA-sensing pathway	0.593878	0.886429	0.975075	0.508093	CHUK;POLR3B;POLR3E;IKBKG	KEGG_2019_Mouse	330	4	61	Down	Mouse
Non-homologous end-joining	0.595585	0.884619	1.14384	0.592749	POLL	KEGG_2019_Mouse	330	1	13	Down	Mouse
Circadian rhythm	0.608409	0.899258	0.991326	0.492598	CSNK1D;NR1D1	KEGG_2019_Mouse	330	2	30	Down	Mouse
Basal cell carcinoma	0.619623	0.911387	0.94412	0.451898	DVL1;AXIN1;CTNNB1;WNT4	KEGG_2019_Mouse	330	4	63	Down	Mouse
Fatty acid biosynthesis	0.6228	0.911634	1.06213	0.502953	FASN	KEGG_2019_Mouse	330	1	14	Down	Mouse
Galactose metabolism	0.643819	0.937871	0.929368	0.409236	G6PC2;GANC	KEGG_2019_Mouse	330	2	32	Down	Mouse
Cholesterol metabolism	0.649009	0.940907	0.910401	0.393575	ABCA1;VAPB;LDLR	KEGG_2019_Mouse	330	3	49	Down	Mouse
Notch signaling pathway	0.649009	0.936427	0.910401	0.393575	APH1A;KAT2B;DVL1	KEGG_2019_Mouse	330	3	49	Down	Mouse
Starch and sucrose metabolism	0.660552	0.948565	0.901205	0.373712	G6PC2;GANC	KEGG_2019_Mouse	330	2	33	Down	Mouse
Glycolysis / Gluconeogenesis	0.66793	0.954635	0.887755	0.358273	ALDH3A2;G6PC2;ENO2;ALDH9A1	KEGG_2019_Mouse	330	4	67	Down	Mouse
Primary bile acid biosynthesis	0.671861	0.955747	0.929368	0.369613	CYP39A1	KEGG_2019_Mouse	330	1	16	Down	Mouse
Natural killer cell mediated cytotoxicity	0.687775	0.973812	0.882112	0.330169	PRKCB;SHC1;NFATC2;BRAF;PTPN11;PIK3R1;SOS1	KEGG_2019_Mouse	330	7	118	Down	Mouse
Base excision repair	0.692115	0.975399	0.849708	0.312696	NEIL2;POLL	KEGG_2019_Mouse	330	2	35	Down	Mouse
Fructose and mannose metabolism	0.692115	0.970883	0.849708	0.312696	PMM1;KHK	KEGG_2019_Mouse	330	2	35	Down	Mouse
Nitrogen metabolism	0.693946	0.968967	0.874699	0.319581	GLUL	KEGG_2019_Mouse	330	1	17	Down	Mouse
Primary immunodeficiency	0.706966	0.982618	0.826105	0.286471	CD79A;IKBKG	KEGG_2019_Mouse	330	2	36	Down	Mouse
Taste transduction	0.713576	0.987276	0.84488	0.285119	ENTPD2;PDE1C;SCNN1B;CACNA1A;ITPR3	KEGG_2019_Mouse	330	5	88	Down	Mouse
Pancreatic secretion	0.716731	0.987135	0.849708	0.282999	PLA2G2F;ADCY9;PRKCB;ATP2A2;ATP1B3;ITPR3	KEGG_2019_Mouse	330	6	105	Down	Mouse
Pyruvate metabolism	0.734873	1	0.782626	0.241094	ALDH3A2;ALDH9A1	KEGG_2019_Mouse	330	2	38	Down	Mouse
IL-17 signaling pathway	0.740737	1	0.817027	0.245198	CEBPB;CHUK;TRAF6;IKBKG;MAPK14	KEGG_2019_Mouse	330	5	91	Down	Mouse
Huntington disease	0.750801	1	0.851921	0.244173	COX7A2L;UQCRQ;CREB3L1;CREB3L2;NDUFA2;HTT;NDUFC1;NRF1;HAP1;COX6A2;AP2A2	KEGG_2019_Mouse	330	11	192	Down	Mouse
Necroptosis	0.753104	1	0.84488	0.239567	STAT5B;VPS4B;STAT3;CHMP4C;CHMP3;JAK2;CHMP6;GLUL;SQSTM1;JAK1	KEGG_2019_Mouse	330	10	176	Down	Mouse
Inflammatory mediator regulation of TRP channels	0.758287	1	0.8196	0.226778	ADCY9;IL1R1;PRKCB;PRKCE;ITPR3;PIK3R1;MAPK14	KEGG_2019_Mouse	330	7	127	Down	Mouse
Ferroptosis	0.760482	1	0.743494	0.203571	HMOX1;SAT1	KEGG_2019_Mouse	330	2	40	Down	Mouse
Tyrosine metabolism	0.760482	1	0.743494	0.203571	DDC;GOT1	KEGG_2019_Mouse	330	2	40	Down	Mouse
Pertussis	0.760565	1	0.782626	0.214199	IRAK1;TRAF6;MAPK14;GNAI2	KEGG_2019_Mouse	330	4	76	Down	Mouse
Renin secretion	0.760565	1	0.782626	0.214199	PDE1C;ITPR3;CACNA1D;GNAI2	KEGG_2019_Mouse	330	4	76	Down	Mouse
Salivary secretion	0.778168	1	0.762558	0.191259	ADCY9;PRKCB;ATP1B3;ITPR3	KEGG_2019_Mouse	330	4	78	Down	Mouse
Salmonella infection	0.778168	1	0.762558	0.191259	TJP1;ARPC5L;PLEKHM2;MAPK14	KEGG_2019_Mouse	330	4	78	Down	Mouse
mRNA surveillance pathway	0.781709	1	0.774473	0.190732	UPF1;CSTF2;PPP2R5A;SYMPK;SMG7	KEGG_2019_Mouse	330	5	96	Down	Mouse
Proximal tubule bicarbonate reclamation	0.783989	1	0.675904	0.164488	ATP1B3	KEGG_2019_Mouse	330	1	22	Down	Mouse
Basal transcription factors	0.794863	1	0.691623	0.158786	TAF6L;TAF1	KEGG_2019_Mouse	330	2	43	Down	Mouse
Nucleotide excision repair	0.794863	1	0.691623	0.158786	DDB1;XPC	KEGG_2019_Mouse	330	2	43	Down	Mouse
Terpenoid backbone biosynthesis	0.798532	1	0.646517	0.145454	PDSS2	KEGG_2019_Mouse	330	1	23	Down	Mouse
Glycosphingolipid biosynthesis	0.815289	1	0.660884	0.134961	ST3GAL5;ST3GAL3	KEGG_2019_Mouse	330	2	45	Down	Mouse
ECM-receptor interaction	0.817691	1	0.716621	0.144235	ITGB5;SV2A;ITGAV;ITGA6	KEGG_2019_Mouse	330	4	83	Down	Mouse
alpha-Linolenic acid metabolism	0.824748	1	0.594796	0.114604	PLA2G2F	KEGG_2019_Mouse	330	1	25	Down	Mouse
Peroxisome	0.824859	1	0.70809	0.136337	NUDT7;ABCD3;PEX11A;NUDT19	KEGG_2019_Mouse	330	4	84	Down	Mouse
Rheumatoid arthritis	0.824859	1	0.70809	0.136337	ATP6V1A;ATP6V1E1;ATP6V0D1;ATP6V1C1	KEGG_2019_Mouse	330	4	84	Down	Mouse
Metabolism of xenobiotics by cytochrome P450	0.829606	1	0.675904	0.126262	HPGDS;GSTO1;GSTM5	KEGG_2019_Mouse	330	3	66	Down	Mouse
Phototransduction	0.847554	1	0.550737	0.0910921	RGS9	KEGG_2019_Mouse	330	1	27	Down	Mouse
Cysteine and methionine metabolism	0.858595	1	0.594796	0.0906812	GOT1;ADI1	KEGG_2019_Mouse	330	2	50	Down	Mouse
Parkinson disease	0.858611	1	0.722842	0.11019	COX7A2L;UQCRQ;NDUFA2;NDUFC1;COX6A2;UBE2J1;GNAI2	KEGG_2019_Mouse	330	7	144	Down	Mouse
Phagosome	0.861818	1	0.743494	0.110566	ATP6V1A;EEA1;SEC61A2;SEC61A1;ITGB5;ITGAV;ATP6V1E1;ATP6V0D1;ATP6V1C1	KEGG_2019_Mouse	330	9	180	Down	Mouse
Bile secretion	0.870849	1	0.619579	0.0856793	ADCY9;ATP1B3;LDLR	KEGG_2019_Mouse	330	3	72	Down	Mouse
Amyotrophic lateral sclerosis (ALS)	0.873155	1	0.571919	0.0775761	DERL1;MAPK14	KEGG_2019_Mouse	330	2	52	Down	Mouse
Glyoxylate and dicarboxylate metabolism	0.884655	1	0.479674	0.0587877	GLUL	KEGG_2019_Mouse	330	1	31	Down	Mouse
Propanoate metabolism	0.884655	1	0.479674	0.0587877	SUCLG2	KEGG_2019_Mouse	330	1	31	Down	Mouse
NOD-like receptor signaling pathway	0.889681	1	0.72536	0.0847889	CHUK;ATG16L1;TRAF6;NEK7;ITPR3;IKBKG;MAPK14;TANK;JAK1;TXN2	KEGG_2019_Mouse	330	10	205	Down	Mouse
Cell adhesion molecules (CAMs)	0.891941	1	0.699759	0.0800212	NFASC;NEGR1;CDH1;NRXN1;PTPRM;ITGAV;ITGA6;PTPRF	KEGG_2019_Mouse	330	8	170	Down	Mouse
Biosynthesis of unsaturated fatty acids	0.892424	1	0.464684	0.0528876	ELOVL7	KEGG_2019_Mouse	330	1	32	Down	Mouse
Pentose phosphate pathway	0.892424	1	0.464684	0.0528876	IDNK	KEGG_2019_Mouse	330	1	32	Down	Mouse
Pentose and glucuronate interconversions	0.906428	1	0.43735	0.0429668	CRYL1	KEGG_2019_Mouse	330	1	34	Down	Mouse
Nicotinate and nicotinamide metabolism	0.91861	1	0.413052	0.0350654	NT5C2	KEGG_2019_Mouse	330	1	36	Down	Mouse
RNA degradation	0.924076	1	0.537466	0.0424389	HSPA9;ENO2;DCP1B	KEGG_2019_Mouse	330	3	83	Down	Mouse
Amoebiasis	0.931953	1	0.561128	0.0395444	IL1R1;PRKCB;ACTN4;PIK3R1	KEGG_2019_Mouse	330	4	106	Down	Mouse
African trypanosomiasis	0.933977	1	0.381279	0.0260426	PRKCB	KEGG_2019_Mouse	330	1	39	Down	Mouse
Viral myocarditis	0.937816	1	0.512755	0.0329199	CCND1;ABL1;ABL2	KEGG_2019_Mouse	330	3	87	Down	Mouse
Porphyrin and chlorophyll metabolism	0.942575	1	0.36268	0.0214489	HMOX1	KEGG_2019_Mouse	330	1	41	Down	Mouse
Arachidonic acid metabolism	0.943788	1	0.501232	0.0289982	PLA2G2F;HPGDS;GPX2	KEGG_2019_Mouse	330	3	89	Down	Mouse
Intestinal immune network for IgA production	0.950054	1	0.345811	0.0177183	LTBR	KEGG_2019_Mouse	330	1	43	Down	Mouse
Chemical carcinogenesis	0.956466	1	0.474571	0.0211234	HPGDS;GSTO1;GSTM5	KEGG_2019_Mouse	330	3	94	Down	Mouse
Hematopoietic cell lineage	0.956466	1	0.474571	0.0211234	IL1R1;ITGA6;CSF2RA	KEGG_2019_Mouse	330	3	94	Down	Mouse
Proteasome	0.959487	1	0.323258	0.0133689	PSME4	KEGG_2019_Mouse	330	1	46	Down	Mouse
Linoleic acid metabolism	0.969354	1	0.297398	0.00925651	PLA2G2F	KEGG_2019_Mouse	330	1	50	Down	Mouse
Inflammatory bowel disease (IBD)	0.98365	1	0.252032	0.00415482	STAT3	KEGG_2019_Mouse	330	1	59	Down	Mouse
Ribosome biogenesis in eukaryotes	0.985732	1	0.38791	0.00557445	POP5;GNL3L;RPP25L	KEGG_2019_Mouse	330	3	115	Down	Mouse
Antigen processing and presentation	0.985911	1	0.330442	0.00468869	CD74;TAPBP	KEGG_2019_Mouse	330	2	90	Down	Mouse
Protein digestion and absorption	0.985911	1	0.330442	0.00468869	SLC36A1;ATP1B3	KEGG_2019_Mouse	330	2	90	Down	Mouse
TGF-beta signaling pathway	0.986735	1	0.326811	0.004364	BMPR2;ZFYVE9	KEGG_2019_Mouse	330	2	91	Down	Mouse
Type I diabetes mellitus	0.991867	1	0.215506	0.00175985	GAD1	KEGG_2019_Mouse	330	1	69	Down	Mouse
Spliceosome	0.994443	1	0.337952	0.00188326	PRPF4;RP9;CHERP	KEGG_2019_Mouse	330	3	132	Down	Mouse
Herpes simplex virus 1 infection	0.995576	1	0.583806	0.00258827	CD74;CHUK;EIF2AK3;TSC2;PTPN11;TSC1;PIK3R1;MTOR;TAPBP;IRAK1;TRAF6;AKT3;EIF4EBP1;AKT1;IKBKG;JAK2;JAK1	KEGG_2019_Mouse	330	17	433	Down	Mouse
Systemic lupus erythematosus	0.997026	1	0.311956	0.000929287	HIST4H4;HIST1H4I;ACTN4	KEGG_2019_Mouse	330	3	143	Down	Mouse
PPAR signaling pathway	0.99734	1	0.17494	0.000465939	DBI	KEGG_2019_Mouse	330	1	85	Down	Mouse
Cytokine-cytokine receptor interaction	0.998082	1	0.458318	0.000880025	GHR;CNTFR;BMPR2;IL1R1;LTBR;PRLR;CSF2RA;TNFRSF21;CXCL16	KEGG_2019_Mouse	330	9	292	Down	Mouse
Neuroactive ligand-receptor interaction	0.999582	1	0.427296	0.00017849	CHRNB2;GHR;POMC;VIPR1;UCN3;PARD3;GCGR;IAPP;PRLR;ADRA2A	KEGG_2019_Mouse	330	10	348	Down	Mouse
Olfactory transduction	0.999994	1	0.0131243	8.07e-08	PDE1C	KEGG_2019_Mouse	330	1	1133	Down	Mouse
Signaling by NGF	2.56e-09	3.87e-06	2.75867	54.5708	GSK3A;TRIO;PDE1C;SHC1;RASGRF1;IRS2;ITPR3;PIK3R1;PCSK6;AP2A2;FOXO1;APH1A;IRAK1;PRKAR2B;RPS6KA2;PRKAR2A;ARHGDIA;AKT3;AKT1;THEM4;NTRK2;ARHGEF12;CHUK;KIDINS220;PRKCE;ARHGEF17;STAT3;TSC2;BRAF;MAPK14;MTOR;DUSP7;ADCY9;TRAF6;MAPKAPK2;RAPGEF1;MDM2;TRIB3;ARHGEF2;SOS1;SQSTM1	BioPlanet_2016	330	41	221	Down	Mouse
Phospholipid metabolism	2.98e-09	2.25e-06	2.82891	55.5368	CDS1;AGPAT5;PI4K2B;SLC44A3;ASAH1;LPGAT1;MTMR3;CERK;PPM1L;INPPL1;PIK3R1;SGMS2;PIK3C2A;AGPAT1;LCLAT1;AGPAT3;SGPL1;SPTLC1;OSBP;PSAP;PIP4K2A;PIP5K1B;CEPT1;CDIPT;PLA2G2F;CERS6;CHKA;SPHK2;MBOAT2;SGPP2;SGPP1;GALC;VAPB;ETNK1;PI4KA;DEGS1;LPIN1;PI4K2A;CSNK1G2	BioPlanet_2016	330	39	205	Down	Mouse
NGF signaling via TRKA from the plasma membrane	5.67e-09	2.85e-06	3.28012	62.2836	GSK3A;PDE1C;SHC1;IRS2;ITPR3;PIK3R1;AP2A2;FOXO1;PRKAR2B;RPS6KA2;PRKAR2A;AKT3;AKT1;THEM4;NTRK2;CHUK;KIDINS220;PRKCE;STAT3;TSC2;BRAF;MAPK14;MTOR;DUSP7;ADCY9;MAPKAPK2;MDM2;RAPGEF1;TRIB3;SOS1	BioPlanet_2016	330	30	136	Down	Mouse
Leptin signaling pathway	9.18e-09	3.46e-06	4.6316	85.7155	NCOA1;STAT5B;CHUK;SHC1;STAT3;PTPN11;PIK3R1;MAPK14;FOXO1;MTOR;SOCS2;CCND1;AKT1;IKBKG;JAK2;SOS1;SOCS7;JAK1;SH2B1	BioPlanet_2016	330	19	61	Down	Mouse
Disease	5.88e-08	1.78e-05	1.83116	30.4871	RPL5;PCSK1;RPL30;GSK3A;CCNT1;CCBL1;AP2A2;ERO1L;TATDN2;AKT3;FGFR1OP2;AKT1;AP1S3;RPL37;ATP6V1E1;RPL39;KPNA1;RPS12;ATP6V0E1;RPL21;CHUK;NUP133;RPS8;PRKCE;AP1B1;RPL13A;TSC2;RPSA;VPS37A;WIPI1;EPN1;BCR;ERN1;ADCY9;DDIT3;CTDSP2;NUP50;PSME4;RPL37A;IAPP;TRIB3;RPL26;IGFALS;SOS1;ATP6V0D1;ATF6;ATF4;ATP6V1A;SEH1L;PDE1C;SHC1;ITPR3;PIK3R1;FOXO1;NUP160;PRKAR2B;PRKAR2A;MKNK1;THEM4;STX4;STX3;EXTL3;RAE1;ATP6V1C1;STAT…	BioPlanet_2016	330	83	674	Down	Mouse
Gene expression regulation in pancreatic beta cells	1.81e-07	4.56e-05	7.43494	115.412	AKT3;PDX1;SLC2A2;AKT1;PAX6;IAPP;NKX6-1;FOXO1;FOXA2;NKX2-2	BioPlanet_2016	330	10	20	Down	Mouse
Lipid and lipoprotein metabolism	2.29e-07	4.95e-05	1.94616	29.7533	PI4K2B;SLC44A3;LPGAT1;CERK;INPPL1;PIK3C2A;LCLAT1;SPTLC1;OSBP;PIP4K2A;HADH;TEAD1;LBR;NCOA1;SREBF1;STARD5;CERS6;SPHK2;MED9;ELOVL7;LSS;MED23;CYP39A1;ACLY;TRIB3;PI4K2A;CSNK1G2;TNFRSF21;CDS1;AGPAT5;ASAH1;MTMR3;PPM1L;PEX11A;SGMS2;NRF1;PIK3R1;AGPAT1;AGPAT3;SGPL1;PSAP;PIP5K1B;CEPT1;SLC25A20;CDIPT;LDLR;ABCA1;PLA2G2F;CHKA;MBOAT2;NR1D1;SGPP2;SGPP1;GALC;POMC;SQLE;BMP1;VAPB;FASN;ETNK1;PI4KA;DEGS1;P4HB;LPIN1	BioPlanet_2016	330	64	489	Down	Mouse
Signaling by FGFR in disease	3.3e-07	6.22e-05	3.02045	45.0808	GSK3A;PDE1C;SHC1;ITPR3;PIK3R1;FOXO1;PRKAR2B;PRKAR2A;MKNK1;AKT3;FGFR1OP2;AKT1;THEM4;STAT5B;CHUK;PRKCE;STAT3;TSC2;BRAF;PTPN11;MTOR;BCR;ADCY9;MDM2;TRIB3;SOS1	BioPlanet_2016	330	26	128	Down	Mouse
Sphingolipid de novo biosynthesis	5.2e-07	8.73e-05	5.57621	80.6829	SGPL1;SPTLC1;CERS6;PPM1L;SPHK2;VAPB;OSBP;DEGS1;SGMS2;SGPP2;SGPP1;CSNK1G2	BioPlanet_2016	330	12	32	Down	Mouse
Signaling by ERBB4	7.09e-07	0.000107131	3.35772	47.541	STAT5B;GSK3A;CHUK;SHC1;TSC2;PTPN11;PIK3R1;PRLR;FOXO1;MTOR;GHR;APH1A;ITCH;AKT3;MDM2;AKT1;THEM4;TRIB3;JAK2;SOS1;SH2B1	BioPlanet_2016	330	21	93	Down	Mouse
Clathrin derived vesicle budding	1.81e-06	0.000247872	3.9003	51.5798	SNAPIN;AP4E1;AP1B1;DTNBP1;HIP1R;PIK3C2A;TPD52L1;GNS;GAK;VAMP8;BLOC1S6;BLOC1S1;CPD;STX4;AP1S3;SH3D19	BioPlanet_2016	330	16	61	Down	Mouse
Metabolism	1.92e-06	0.000241454	1.43635	18.9078	CDA;PI4K2B;GALNT14;LPGAT1;PANK3;CERK;UXS1;INPPL1;CCBL1;ENO2;SAT1;COX6A2;LCLAT1;GALNT10;NDST1;HPGDS;OSBP;AKT1;PIP4K2A;ATP6V1E1;HADH;SEPHS2;GLUL;ATP6V0E1;GLCE;DIO1;ALG2;MED9;PHKA1;MOGS;ALG11;UPB1;GANC;CYP39A1;ALDH3A2;ACLY;COX7A2L;ADCY9;SUCLG2;PHPT1;ATP6V0D1;PI4K2A;CSNK1G2;CDS1;ATP6V1A;MTMR3;PEX11A;RPN1;CACNA1A;CACNA1D;ITPR3;NRF1;PIK3R1;GNS;NUP160;SGPL1;INPP5A;MAN2A2;UAP1L1;ST3GAL5;HMOX1;PIP5K1B;ATP…	BioPlanet_2016	330	156	1615	Down	Mouse
Protein processing in the endoplasmic reticulum	1.92e-06	0.000223434	2.59775	34.1898	ERO1LB;RPN1;SEL1L;DERL1;ERO1L;UBE2J1;SEC61A2;DNAJB2;SEC61A1;GANAB;HSPH1;UBQLN1;FBXO6;UGGT1;SEC24B;WFS1;FBXO2;AMFR;EIF2AK3;MOGS;UBE4B;SVIP;ERN1;DDIT3;DNAJC5;ERP29;P4HB;ATF6;ATF4	BioPlanet_2016	330	29	166	Down	Mouse
MAPK signaling pathway	2.96e-06	0.000318806	2.08368	26.5288	SHC1;RASGRF1;CACNA1B;PDGFA;CACNA1A;PRKX;CACNA1D;NLK;RRAS;MAP2;RPS6KA2;MKNK1;AKT3;MKNK2;EIF4EBP1;AKT1;MBP;IKBKG;MEF2D;PLA2G2F;NTRK2;CHUK;IL1R1;PRKCB;CACNA2D1;MINK1;NFATC2;BRAF;GNG12;MAPK14;MAPK8IP3;DUSP7;MRAS;DDIT3;TRAF6;TAOK2;MAPKAPK2;NF1;RAPGEF2;MAP3K10;MAPT;SOS1;LAMTOR3;ATF4	BioPlanet_2016	330	44	314	Down	Mouse
Growth hormone receptor signaling	2.96e-06	0.000297961	4.49555	57.23	STAT5B;SHC1;PRKCB;INSR;STAT3;IRS2;PIK3R1;PRLR;GHR;SOCS2;JAK2;SOS1;SH2B1	BioPlanet_2016	330	13	43	Down	Mouse
Integrated breast cancer pathway	3.1e-06	0.000292571	2.64136	33.5032	RB1;GSK3A;GRN;BMPR2;CERK;FOXO1;CCND1;RRAS;CDH1;ZMIZ1;ABL1;AKT1;JAK1;PLK3;CHUK;TSC2;CSNK1D;TSC1;BRAF;MYT1;CDC25A;MTOR;HIPK2;MDM2;NF1;CTNNB1;FILIP1	BioPlanet_2016	330	27	152	Down	Mouse
PI3K/AKT activation	3.11e-06	0.000276657	4.82267	61.1484	GSK3A;CHUK;AKT3;MDM2;AKT1;THEM4;TSC2;IRS2;TRIB3;PIK3R1;FOXO1;MTOR	BioPlanet_2016	330	12	37	Down	Mouse
Insulin signaling pathway	3.92e-06	0.000328675	2.14728	26.7334	GSK3A;STXBP4;SHC1;INPPL1;PRKX;IRS2;PIK3R1;PIK3C2A;PTPRF;FOXO1;IGF1R;RPTOR;SOCS2;PRKAR2B;RPS6KA2;PRKAR2A;MKNK1;AKT3;MKNK2;EIF4EBP1;AKT1;STX4;SREBF1;PRKCB;INSR;MINK1;TSC2;PHKA1;BRAF;TSC1;PTPN11;MAPK14;MTOR;G6PC2;FASN;RAPGEF1;MAP3K10;TRIB3;SOS1;RHOQ	BioPlanet_2016	330	40	277	Down	Mouse
Signaling by EGFR in cancer	3.98e-06	0.000316102	2.94719	36.6479	GSK3A;PDE1C;CHUK;SHC1;PRKCE;TSC2;ITPR3;PTPN11;PIK3R1;AP2A2;FOXO1;EPN1;MTOR;ADCY9;PRKAR2B;PRKAR2A;AKT3;MDM2;AKT1;THEM4;TRIB3;SOS1	BioPlanet_2016	330	22	111	Down	Mouse
Sphingolipid metabolism	4.18e-06	0.000315894	3.51095	43.4804	ASAH1;CERS6;CERK;PPM1L;SPHK2;SGMS2;SGPP2;SGPP1;GALC;SGPL1;SPTLC1;VAPB;OSBP;PSAP;DEGS1;B4GALT6;CSNK1G2	BioPlanet_2016	330	17	72	Down	Mouse
Pancreatic beta-cell development regulation	4.22e-06	0.000303574	5.11152	63.2563	AKT3;PDX1;SLC2A2;AKT1;PAX6;IAPP;INSM1;NKX6-1;FOXO1;NKX2-2;FOXA2	BioPlanet_2016	330	11	32	Down	Mouse
Prostate cancer	5.75e-06	0.000394317	3.17447	38.3069	RB1;CHUK;INSRR;PDGFA;BRAF;PIK3R1;FOXO1;MTOR;IGF1R;CCND1;CREB3L1;AKT3;CREB3L2;MDM2;AKT1;CTNNB1;IKBKG;SOS1;ATF4	BioPlanet_2016	330	19	89	Down	Mouse
GAB1 signalosome	5.8e-06	0.000380673	4.57535	55.1693	GSK3A;CHUK;AKT3;MDM2;AKT1;THEM4;TSC2;PTPN11;TRIB3;PIK3R1;FOXO1;MTOR	BioPlanet_2016	330	12	39	Down	Mouse
Signaling by PDGF	5.87e-06	0.000369316	2.80334	33.7681	STAT5B;GSK3A;PDE1C;CHUK;PRKCE;STAT3;TSC2;PDGFA;ITPR3;PTPN11;PIK3R1;FOXO1;MTOR;ADCY9;PRKAR2B;PRKAR2A;AKT3;MDM2;RAPGEF1;AKT1;THEM4;TRIB3;SOS1	BioPlanet_2016	330	23	122	Down	Mouse
Adherens junction cell adhesion	6.23e-06	0.000376252	3.41606	40.9457	INSR;CTNND1;PTPRM;PTPRJ;LMO7;ACTN4;NLK;MLLT4;PTPRF;IGF1R;TJP1;CDH1;PARD3;CTNNB1;PVRL3;SSX2IP;PVRL2	BioPlanet_2016	330	17	74	Down	Mouse
Prolactin activation of MAPK signaling	7.56e-06	0.000438801	3.37051	39.7492	STAT5B;SHC1;STAT3;IRS2;PTPN11;PIK3R1;MAPK14;PRLR;MTOR;SOCS2;RPS6KA2;EIF4EBP1;AKT1;SIRPA;JAK2;SOS1;JAK1	BioPlanet_2016	330	17	75	Down	Mouse
Membrane trafficking	8.14e-06	0.000455492	2.68329	31.4432	SEC24B;SNAPIN;VPS4B;AP1B1;AP4E1;DTNBP1;HIP1R;VPS37A;PIK3C2A;TPD52L1;GNS;GAK;GJD2;VAMP8;TJP1;BLOC1S6;BLOC1S1;CPD;CHMP4C;CHMP3;STX4;AP1S3;CHMP6;SH3D19	BioPlanet_2016	330	24	133	Down	Mouse
Integration of energy metabolism	8.94e-06	0.000482353	2.73606	31.8053	PCSK1;ABCC8;KCNB1;GCGR;CACNA1A;SLC2A2;CACNA1D;ITPR3;PAX6;GNG12;AGPAT1;ADRA2A;GNAI2;GNAO1;ACLY;MLXIPL;ADCY9;PRKAR2B;GNG4;PRKAR2A;FASN;CTNNB1;FFAR1	BioPlanet_2016	330	23	125	Down	Mouse
Acute myeloid leukemia	1.8e-05	0.000937269	3.65225	39.9013	STAT5B;CHUK;STAT3;BRAF;PIK3R1;MTOR;CCND1;AKT3;PIM1;EIF4EBP1;AKT1;IKBKG;SOS1;RUNX1T1	BioPlanet_2016	330	14	57	Down	Mouse
Type 2 diabetes mellitus	1.85e-05	0.000929033	3.86617	42.1414	SURF1;ABCC8;PRKCE;INSR;CACNA1B;PDX1;SLC2A2;CACNA1A;IRS2;CACNA1D;PIK3R1;MTOR;SOCS2	BioPlanet_2016	330	13	50	Down	Mouse
E-cadherin nascent AJ-like junctions pathway	3.54e-05	0.00172593	4.19407	42.9803	CYFIP2;TJP1;NCKAP1;CCND1;CDH1;CTNND1;RAPGEF1;AKT1;CTNNB1;PIK3R1;MLLT4	BioPlanet_2016	330	11	39	Down	Mouse
Signaling by ERBB2	4.41e-05	0.00207904	2.76988	27.7818	GSK3A;PDE1C;CHUK;SHC1;PRKCE;TSC2;ITPR3;PIK3R1;FOXO1;MTOR;ADCY9;PRKAR2B;PRKAR2A;AKT3;MDM2;AKT1;THEM4;TRIB3;SOS1	BioPlanet_2016	330	19	102	Down	Mouse
Phosphatidylinositol signaling system	5.18e-05	0.00236828	3.05023	30.1026	CDS1;PI4K2B;PRKCB;ITPK1;INPPL1;ITPR3;PIK3R1;PIK3C2A;ITPKB;INPP5A;PI4KA;PIP4K2A;PIP5K1B;PIP4K2C;CDIPT;PI4K2A	BioPlanet_2016	330	16	78	Down	Mouse
Signaling by SCF-KIT	5.18e-05	0.00229863	3.05023	30.1026	STAT5B;GSK3A;CHUK;STAT3;TSC2;PTPN11;PIK3R1;FOXO1;MTOR;AKT3;MDM2;AKT1;THEM4;TRIB3;JAK2;SOS1	BioPlanet_2016	330	16	78	Down	Mouse
Lysosome	5.34e-05	0.00230444	2.58072	25.3877	SCARB2;ABCA2;CD164;HGSNAT;ASAH1;AP1B1;AP4E1;AP3D1;MCOLN1;GNS;AP3B2;CLN5;PLA2G15;GGA2;GALC;GGA3;PSAP;IDS;TPP1;AP1S3;ATP6V0D1	BioPlanet_2016	330	21	121	Down	Mouse
mTOR signaling pathway	5.99e-05	0.00251412	2.63184	25.5872	SREBF1;RRN3;VEGFB;TSC2;TSC1;BRAF;PIK3R1;ATG13;MTOR;RPTOR;CLIP1;DEPTOR;RRAGC;RPS6KA2;MKNK1;AKT3;RRAGD;EIF4EBP1;AKT1;ULK2	BioPlanet_2016	330	20	113	Down	Mouse
Interleukin-6 signaling pathway	6.16e-05	0.00251264	3.14153	30.4583	NCOA1;CEBPB;SHC1;STAT3;PTPN11;PIK3R1;NLK;MAPK14;FOXO1;NR2F6;AKT1;JAK2;SOS1;IL6R;JAK1	BioPlanet_2016	330	15	71	Down	Mouse
Inositol phosphate metabolism	8.2e-05	0.00325681	3.39138	31.9104	PI4K2B;IPMK;ITPK1;INPPL1;PIK3C2A;ITPKB;INPP5A;PI4KA;PIP4K2A;PIP5K1B;PIP4K2C;CDIPT;PI4K2A	BioPlanet_2016	330	13	57	Down	Mouse
Chronic myeloid leukemia	8.62e-05	0.00333859	3.05546	28.5945	RB1;STAT5B;CHUK;SHC1;BRAF;PTPN11;PIK3R1;BCR;CCND1;AKT3;ABL1;MDM2;AKT1;IKBKG;SOS1	BioPlanet_2016	330	15	73	Down	Mouse
Nectin adhesion pathway	0.000107623	0.00406278	4.46097	40.7593	CDH1;RAPGEF1;PTPRM;CTNNB1;ITGAV;PIK3R1;PVRL3;MLLT4;PVRL2	BioPlanet_2016	330	9	30	Down	Mouse
Signaling by interleukins	0.000112186	0.00413172	2.592	23.5752	STAT5B;CHUK;IL1R1;SHC1;STAT3;INPPL1;PTPN11;PIK3R1;CSF2RA;IRAK1;TOLLIP;TRAF6;RAPGEF1;IKBKG;JAK2;SOS1;IL6R;SQSTM1;JAK1	BioPlanet_2016	330	19	109	Down	Mouse
PI3K events in ERBB2 signaling	0.000118799	0.0042711	3.71747	33.5988	GSK3A;CHUK;AKT3;MDM2;AKT1;THEM4;TSC2;TRIB3;PIK3R1;FOXO1;MTOR	BioPlanet_2016	330	11	44	Down	Mouse
Alpha-6 beta-4 integrin signaling pathway	0.000142658	0.00500962	4.31706	38.2279	SHC1;EIF4EBP1;AKT1;IRS2;PTPN11;ITGA6;PIK3R1;MAPK14;MTOR	BioPlanet_2016	330	9	31	Down	Mouse
AKT phosphorylation of cytosolic targets	0.000171674	0.00589155	6.37281	55.2517	GSK3A;CHUK;AKT3;MDM2;TSC2;AKT1	BioPlanet_2016	330	6	14	Down	Mouse
RhoA activity regulation	0.000182523	0.00612467	3.55584	30.6109	BCR;FARP1;TRIO;ARHGEF12;ARHGDIA;ARHGEF17;PLEKHG6;ARHGDIG;MYO9B;ARHGEF2;ARHGEF5	BioPlanet_2016	330	11	46	Down	Mouse
Adipogenesis	0.000214436	0.00703908	2.34788	19.8337	RB1;NCOA1;CNTFR;STAT5B;SREBF1;CEBPB;STAT3;IRS2;PRLR;FOXO1;BSCL2;BMP1;FRZB;DDIT3;DVL1;NRIP1;SPOCK1;CTNNB1;TRIB3;LPIN1;MEF2D	BioPlanet_2016	330	21	133	Down	Mouse
Unfolded protein response	0.000218678	0.00702561	2.8234	23.7953	KLHDC3;GSK3A;SHC1;WFS1;EIF2AK3;WIPI1;ERN1;TATDN2;CTDSP2;DDIT3;TPP1;ATP6V0D1;ATF6;EXTL3;ATF4	BioPlanet_2016	330	15	79	Down	Mouse
Vibrio cholerae infection	0.000238855	0.00751397	3.24434	27.0567	SEC61A2;ATP6V1A;TJP1;SEC61A1;ATP6V0E1;ADCY9;PRKCB;PRKX;ATP6V1E1;ATP6V0D1;ATP6V1C1;ERO1L	BioPlanet_2016	330	12	55	Down	Mouse
CXCR4 signaling pathway	0.000260195	0.00801825	2.43559	20.1035	STAT5B;PRKCB;VPS4B;STAT3;PTPN11;PIK3R1;FOXO1;GNB2L1;MTOR;SSH1;GNAI2;GNAO1;GNA13;ITCH;UBQLN1;AKT1;ITGAV;ITGA6;JAK2	BioPlanet_2016	330	19	116	Down	Mouse
Prolactin receptor signaling pathway	0.000269868	0.00815003	5.94796	48.8778	GHR;STAT5B;PTPN11;JAK2;PRLR;SH2B1	BioPlanet_2016	330	6	15	Down	Mouse
Activation of chaperones by IRE1 alpha	0.000273087	0.0080855	3.40768	27.9625	ERN1;KLHDC3;GSK3A;TATDN2;SHC1;WFS1;CTDSP2;WIPI1;TPP1;ATP6V0D1;EXTL3	BioPlanet_2016	330	11	48	Down	Mouse
Neurotrophin signaling pathway	0.000279308	0.00811066	2.3603	19.3148	NTRK2;SHC1;KIDINS220;IRS2;BRAF;PTPN11;PIK3R1;MAPK14;IRAK1;ARHGDIA;RPS6KA2;TRAF6;AKT3;MAPKAPK2;ABL1;RAPGEF1;AKT1;SOS1;ATF4;SH2B1	BioPlanet_2016	330	20	126	Down	Mouse
eIF4E and p70 S6 kinase regulation	0.000286717	0.00816872	4.40589	35.9389	GHR;PRKCB;MKNK1;EIF4EBP1;AKT1;PIK3R1;MAPK14;MTOR	BioPlanet_2016	330	8	27	Down	Mouse
TOR signaling	0.000309056	0.00864212	3.93615	31.8119	RPTOR;RRAGC;RRAGD;EIF4EBP1;AKT1;TSC2;ULK2;TSC1;MTOR	BioPlanet_2016	330	9	34	Down	Mouse
Interleukin-5 signaling pathway	0.000330987	0.0090871	3.33814	26.7499	STAT5B;GSK3A;SHC1;STAT3;AKT1;PTPN11;MAPT;PIK3R1;JAK2;SOS1;JAK1	BioPlanet_2016	330	11	49	Down	Mouse
Glioma	0.000332779	0.00897314	2.97398	23.8157	RB1;PRKCB;SHC1;PDGFA;BRAF;PIK3R1;MTOR;IGF1R;CCND1;AKT3;MDM2;AKT1;SOS1	BioPlanet_2016	330	13	65	Down	Mouse
Signaling by insulin receptor	0.00033721	0.00893312	2.45558	19.6319	ATP6V1A;ATP6V0E1;SHC1;INSR;TSC2;IRS2;TSC1;PTPN11;PIK3R1;MTOR;RPTOR;EIF4EBP1;THEM4;TRIB3;ATP6V1E1;ATP6V0D1;SOS1;ATP6V1C1	BioPlanet_2016	330	18	109	Down	Mouse
PI3K cascade	0.000339933	0.00884999	3.1305	25.0026	GSK3A;CHUK;AKT3;MDM2;AKT1;TSC2;THEM4;TRIB3;PTPN11;PIK3R1;FOXO1;MTOR	BioPlanet_2016	330	12	57	Down	Mouse
Thyroid-stimulating hormone signaling pathway	0.000389256	0.0099623	2.92892	22.9957	RB1;STAT3;BRAF;PIK3R1;MAPK14;MTOR;IGF1R;GNAI2;GNA13;GNAO1;AKT1;JAK2;JAK1	BioPlanet_2016	330	13	66	Down	Mouse
Apoptotic cleavage of cell adhesion proteins	0.000447686	0.0112668	6.75904	52.1218	DSP;TJP1;CDH1;CTNNB1;DSG2	BioPlanet_2016	330	5	11	Down	Mouse
EGF/EGFR signaling pathway	0.000483527	0.0119693	2.21466	16.9076	STAT5B;PRKCB;SHC1;TNK2;STAT3;INPPL1;BRAF;PTPN11;PIK3R1;PTPN12;MAPK14;FOXO1;EPN1;EPS8;ITCH;RPS6KA2;ABL1;AKT1;JAK2;SOS1;JAK1	BioPlanet_2016	330	21	141	Down	Mouse
GM-CSF-mediated signaling events	0.000491091	0.0119604	3.71747	28.323	STAT5B;SHC1;STAT3;PIM1;PTPN11;PIK3R1;JAK2;SOS1;CSF2RA	BioPlanet_2016	330	9	36	Down	Mouse
IGF1 pathway	0.000491374	0.0117774	4.10204	31.2506	SHC1;AKT1;IRS2;PTPN11;PIK3R1;SOS1;GNB2L1;IGF1R	BioPlanet_2016	330	8	29	Down	Mouse
Interleukin-4 signaling pathway	0.000550591	0.0129905	2.43065	18.2409	STAT5B;CEBPB;CHUK;SHC1;STAT3;IRS2;PTPN11;PIK3R1;PARP14;MAPK14;MTOR;AKT3;AKT1;JAK2;SOS1;SOCS5;JAK1	BioPlanet_2016	330	17	104	Down	Mouse
Neurotrophic factor-mediated Trk receptor signaling	0.000557998	0.0129627	2.97398	22.2785	NTRK2;CCND1;SHC1;RASGRF1;STAT3;RAPGEF1;ABL1;PTPN11;PIK3R1;SOS1;SQSTM1;FAIM	BioPlanet_2016	330	12	60	Down	Mouse
BAD phosphorylation mediated by IGF1R signaling	0.000576583	0.0131915	4.52562	33.7538	SHC1;PRKAR2B;PRKAR2A;AKT1;PIK3R1;SOS1;IGF1R	BioPlanet_2016	330	7	23	Down	Mouse
CREB transcription factor and its extracellular signals	0.000576583	0.0129946	4.52562	33.7538	PRKCB;PRKAR2B;PRKAR2A;AKT1;PIK3R1;MAPK14;SOS1	BioPlanet_2016	330	7	23	Down	Mouse
Negative regulation of the PI3K/Akt network	0.000604426	0.0134218	8.49708	62.9738	AKT3;AKT1;THEM4;TRIB3	BioPlanet_2016	330	4	7	Down	Mouse
Interleukin-3 signaling pathway	0.000667285	0.0146029	3.30442	24.1629	STAT5B;SHC1;STAT3;RAPGEF1;AKT1;PTPN11;PIK3R1;JAK2;SOS1;JAK1	BioPlanet_2016	330	10	45	Down	Mouse
Interleukin-3, interleukin-5, and GM-CSF signaling	0.000667285	0.0143943	3.30442	24.1629	STAT5B;SHC1;INPPL1;RAPGEF1;PTPN11;PIK3R1;JAK2;SOS1;CSF2RA;JAK1	BioPlanet_2016	330	10	45	Down	Mouse
PI3K pathway	0.000676133	0.0143797	3.0862	22.5266	GSK3A;PRKCB;SHC1;RPS6KA2;PRKCE;AKT3;AKT1;IRS2;PIK3R1;SOS1;FOXO1	BioPlanet_2016	330	11	53	Down	Mouse
Signaling events mediated by hepatocyte growth factor receptor (c-Met)	0.000727248	0.015252	2.63517	19.0424	SHC1;INPPL1;PTPRJ;PTPN11;PIK3R1;MTOR;RPTOR;DEPTOR;CDH1;RAPGEF1;EIF4EBP1;AKT1;CTNNB1;SOS1	BioPlanet_2016	330	14	79	Down	Mouse
Androgen receptor signaling, proteolysis, and transcription regulation	0.000729321	0.015086	2.53464	18.3087	RB1;NCOA1;RNF14;STAT3;PIK3R1;FOXO1;GNB2L1;AES;POMC;KAT2B;CCND1;ZMIZ1;MDM2;AKT1;CTNNB1	BioPlanet_2016	330	15	88	Down	Mouse
Signaling events mediated by focal adhesion kinase	0.000760678	0.0155219	2.87804	20.6681	ITGB5;CCND1;RRAS;RAPGEF1;PTPN21;ITGAV;ASAP1;BRAF;ACTN4;PIK3R1;SOS1;MAPK8IP3	BioPlanet_2016	330	12	62	Down	Mouse
Kit receptor signaling pathway	0.000798252	0.0160715	3.02905	21.6065	STAT5B;PRKCB;SHC1;STAT3;AKT1;PTPN11;MAPT;PIK3R1;JAK2;SOS1;MAPK14	BioPlanet_2016	330	11	54	Down	Mouse
Interleukin-2 signaling pathway	0.000830635	0.0165034	1.42203	10.0869	RERE;SRP19;DOCK5;TES;INPPL1;IRS2;PCSK6;ETS2;GALNT10;RGS3;CCND1;ARHGDIA;AKT3;PIM1;AKT1;IKBKG;JAK2;JAK1;STARD5;WARS;RPL21;PRKCB;IL1R1;PRKCE;TRAFD1;FLT3LG;SLC30A1;DUSP7;ITPKB;SLC7A5;STIM1;CTDSP2;MAPKAPK2;WDFY1;ULK2;TAGLN2;MAPT;ATF5;SOS1;PHLDB2;CSNK1G2;ATF4;SEC22C;NFIX;SHC1;DDX21;PRKX;PIK3R1;SLC7A1;CSF2RA;FOXO1;SOCS2;ABLIM1;PITRM1;INPP5F;CAMK2N1;MAP2;SPOCK2;LEPROTL1;STK38;APBB2;SLC25A20;CDIPT;LDLR;ST…	BioPlanet_2016	330	81	847	Down	Mouse
Maturity onset diabetes of the young	0.00100415	0.0196918	4.16357	28.7437	PDX1;SLC2A2;PAX6;IAPP;NKX6-1;NKX2-2;FOXA2	BioPlanet_2016	330	7	25	Down	Mouse
TPO signaling pathway	0.00100415	0.0194393	4.16357	28.7437	STAT5B;SHC1;PRKCB;STAT3;PIK3R1;JAK2;SOS1	BioPlanet_2016	330	7	25	Down	Mouse
PDGFB signaling pathway	0.00100807	0.0192681	2.19014	15.1113	CYFIP2;NCKAP1;STAT5B;SHC1;PRKCE;STAT3;BRAF;PTPRJ;PTPN11;ACTN4;PIK3R1;MLLT4;EPS8;ARHGDIA;ABL1;RAPGEF1;ITGAV;JAK2;SOS1	BioPlanet_2016	330	19	129	Down	Mouse
Calcium regulation in the cardiac cell	0.00100857	0.0190368	2.09576	14.4591	PRKCB;KCNB1;PRKCE;CACNA1B;CACNA1A;ATP2A2;ATP1B3;CACNA1D;ITPR3;GNG12;GNAI2;GNAO1;GJD2;PKIB;RGS3;ADCY9;PRKAR2B;GNG4;PRKAR2A;RGS11;RGS9	BioPlanet_2016	330	21	149	Down	Mouse
Post-translational regulation of adherens junction stability and disassembly	0.00113843	0.0212226	3.09789	20.9978	RET;GNA13;DSP;NTRK2;CDH1;CTNND1;ABL1;CTNNB1;IGF1R;RAB7A	BioPlanet_2016	330	10	48	Down	Mouse
ChREBP activates metabolic gene expression	0.00114446	0.0210748	7.43494	50.3556	ACLY;MLXIPL;FASN;AGPAT1	BioPlanet_2016	330	4	8	Down	Mouse
ER-associated degradation (ERAD) pathway	0.00115872	0.0210803	4.69575	31.7454	SEC61A1;GANAB;MAN2A2;FBXO2;MOGS;UGGT1	BioPlanet_2016	330	6	19	Down	Mouse
IGF-1 receptor and longevity	0.00115872	0.0208294	4.69575	31.7454	GHR;SHC1;AKT1;PIK3R1;SOS1;IGF1R	BioPlanet_2016	330	6	19	Down	Mouse
PIP biosynthesis at the plasma membrane	0.00124987	0.0222037	3.60482	24.0972	PI4K2B;MTMR3;INPPL1;PIP4K2A;PIP5K1B;PIK3R1;PIK3C2A;PI4K2A	BioPlanet_2016	330	8	33	Down	Mouse
Influenza infection	0.00132508	0.023266	2.09435	13.8778	RPL5;RPL30;SEH1L;RPL21;NUP133;RPS8;RPL13A;RPSA;NUP160;RPS28;XK;NUP50;RPL37A;RPL37;RPL26;RPL39;RPS21;RAE1;KPNA1;RPS12	BioPlanet_2016	330	20	142	Down	Mouse
Bioactive peptide-induced signaling pathway	0.0013489	0.023412	3.26412	21.5708	STAT5B;SHC1;PRKCB;STAT3;PIK3R1;MAPT;JAK2;MAPK14;SOS1	BioPlanet_2016	330	9	41	Down	Mouse
ERBB signaling pathway	0.00146473	0.0251334	2.37285	15.4855	STAT5B;PRKCB;SHC1;BRAF;PIK3R1;FOXO1;MTOR;CCND1;AKT3;ABL1;EIF4EBP1;MDM2;AKT1;ABL2;SOS1	BioPlanet_2016	330	15	94	Down	Mouse
Adipocytokine signaling pathway	0.00154865	0.0262748	2.66326	17.2323	POMC;G6PC2;CHUK;AKT3;STAT3;AKT1;IRS2;PTPN11;IKBKG;JAK2;MTOR;CAMKK2	BioPlanet_2016	330	12	67	Down	Mouse
Skeletal muscle hypertrophy is regulated via AKT/mTOR pathway	0.00156192	0.0262056	4.46097	28.826	INPPL1;EIF4EBP1;AKT1;PIK3R1;MTOR;IGF1R	BioPlanet_2016	330	6	20	Down	Mouse
Glycerophospholipid biosynthesis	0.00171107	0.0283925	2.42068	15.4213	AGPAT5;CDS1;PLA2G2F;SLC44A3;LPGAT1;CHKA;MBOAT2;AGPAT1;LCLAT1;AGPAT3;ETNK1;CEPT1;CDIPT;LPIN1	BioPlanet_2016	330	14	86	Down	Mouse
AMPK signaling	0.0017676	0.0290116	2.6241	16.6319	RPTOR;SREBF1;CRTC2;INSR;FASN;EIF4EBP1;AKT1;TSC2;TSC1;PIK3R1;MTOR;CAMKK2	BioPlanet_2016	330	12	68	Down	Mouse
Jak-STAT signaling pathway	0.0018977	0.0308122	1.86808	11.7074	CNTFR;PTPRM;PTPN21;PTPRJ;PIK3R1;PTPN23;CSF2RA;PTPRF;SOCS2;GHR;CCND1;AKT3;PIM1;AKT1;JAK2;IL6R;SOCS7;JAK1;SOCS5;STAT5B;STAT3;PTPN11;PTPN12;PRLR;SOS1	BioPlanet_2016	330	25	199	Down	Mouse
PI3K/AKT signalling	0.00195055	0.0313334	6.60884	41.2368	AKT1;THEM4;TRIB3;MTOR	BioPlanet_2016	330	4	9	Down	Mouse
CD28-dependent PI3K/Akt signaling	0.0020635	0.0327987	4.24854	26.2702	AKT3;AKT1;THEM4;TRIB3;PIK3R1;MTOR	BioPlanet_2016	330	6	21	Down	Mouse
Interleukin receptor SHC signaling	0.00207149	0.0325828	3.71747	22.9721	SHC1;INPPL1;PIK3R1;JAK2;SOS1;CSF2RA;JAK1	BioPlanet_2016	330	7	28	Down	Mouse
Apoptotic execution phase	0.00215652	0.0335705	2.85959	17.5558	DSP;TJP1;DFFA;GSN;STK24;CDH1;CTNNB1;DSG2;MAPT;KPNA1	BioPlanet_2016	330	10	52	Down	Mouse
Endocytosis	0.00217823	0.0335625	1.84949	11.336	RET;ZFYVE9;VPS4B;AGAP1;ASAP1;AP2A2;RAB22A;IGF1R;EEA1;ADRBK2;PSD3;PIP5K1B;LDLR;GIT1;SH3GLB1;VPS37A;EPN1;ITCH;PARD3;TRAF6;CHMP4C;MDM2;CHMP3;CHMP6;RAB7A	BioPlanet_2016	330	25	201	Down	Mouse
Pathways in cancer	0.00223176	0.03404	1.64713	10.0556	RB1;RET;CUL2;PDGFA;PIK3R1;CSF2RA;FOXO1;IGF1R;CCND1;CDH1;AKT3;DVL1;ABL1;AKT1;ITGAV;IKBKG;JAK1;RUNX1T1;WNT4;EGLN1;STAT5B;CHUK;PRKCB;STAT3;VEGFB;AXIN1;FLT3LG;BRAF;MTOR;BCR;TRAF6;CCDC6;MDM2;CTNNB1;ITGA6;SOS1	BioPlanet_2016	330	36	325	Down	Mouse
FGF signaling pathway	0.00226555	0.0342098	2.68146	16.3299	STAT5B;CDH1;SHC1;CTNND1;STAT3;AKT1;PTPN11;PIK3R1;SOS1;MAPK14;SSH1	BioPlanet_2016	330	11	61	Down	Mouse
Phospholipids as signaling intermediaries	0.00227617	0.0340298	3.30442	20.1083	ASAH1;SHC1;PRKCB;PDGFA;AKT1;ITGAV;PIK3R1;SOS1	BioPlanet_2016	330	8	36	Down	Mouse
CDC42 signaling events	0.00228189	0.033781	2.54912	15.5057	EPS8;CDH1;ARHGDIA;PRKCE;TNK2;RASGRF1;CTNNB1;PAX6;BRAF;PIK3R1;MAPK14;MTOR	BioPlanet_2016	330	12	70	Down	Mouse
Signaling events mediated by VEGFR1 and VEGFR2	0.00228189	0.033453	2.54912	15.5057	PRKCB;MAPKAPK2;AKT1;CTNNB1;PTPRJ;ITGAV;BRAF;PTPN11;PIK3R1;SHB;MAPK14;CAMKK2	BioPlanet_2016	330	12	70	Down	Mouse
Cytoplasmic ribosomal proteins	0.00229338	0.0332982	2.20295	13.3889	RPL5;RPL30;RPL21;RPS8;RPL13A;RPSA;RPS28;XK;RPS6KA2;RPL37A;RPL37;RPL26;EIF3C;RPL39;RPS21;RPS12	BioPlanet_2016	330	16	108	Down	Mouse
G alpha i pathway	0.00229338	0.0329811	2.20295	13.3889	PRKCB;SHC1;PRKCE;STAT3;CACNA1B;ITPR3;BRAF;MAPK14;ADRA2A;RGS3;ADCY9;AKT3;AKT1;RGS11;SOS1;RGS9	BioPlanet_2016	330	16	108	Down	Mouse
p53 activity regulation	0.00230857	0.0328862	2.14227	13.006	RB1;RPL5;TSC2;CSNK1D;MAPK14;HIPK2;KAT2B;CCND1;RRM2B;ZMAT3;SESN2;ABL1;MDM2;AKT1;E4F1;MDM4;CSNK1G2	BioPlanet_2016	330	17	118	Down	Mouse
TrkA receptor signaling pathway	0.00231943	0.0327322	4.95663	30.0691	PRKCB;SHC1;AKT1;PIK3R1;SOS1	BioPlanet_2016	330	5	15	Down	Mouse
Immune system signaling by interferons, interleukins, prolactin, and growth hormones	0.00233752	0.0326819	1.69942	10.2962	SEH1L;SHC1;INPPL1;IRS2;PIK3R1;CSF2RA;NUP160;SOCS2;GHR;IRAK1;TRIM25;IKBKG;JAK2;RAE1;IL6R;JAK1;KPNA1;SH2B1;STAT5B;CHUK;NUP133;IL1R1;STAT3;PTPN11;PRLR;ISG20;TOLLIP;NUP50;TRAF6;RAPGEF1;SOS1;SQSTM1	BioPlanet_2016	330	32	280	Down	Mouse
Senescence and autophagy	0.00247959	0.0343502	2.25301	13.5173	RB1;SH3GLB1;CEBPB;GSN;BRAF;MAPK14;ATG13;MTOR;IGF1R;ATG16L1;CREG1;MDM2;COMMD3-BMI1;IL6R;SQSTM1	BioPlanet_2016	330	15	99	Down	Mouse
Reelin signaling pathway	0.00257425	0.0353375	3.58928	21.4	RAPGEF1;AKT1;PIK3R1;VLDLR;ARHGEF2;MAPT;PAFAH1B1	BioPlanet_2016	330	7	29	Down	Mouse
S1P/S1P3 pathway	0.00257425	0.0350191	3.58928	21.4	GNA13;GNAO1;AKT3;AKT1;ITGAV;JAK2;GNAI2	BioPlanet_2016	330	7	29	Down	Mouse
Skeletal myogenesis control by HDAC and calcium/calmodulin-dependent kinase (CaMK)	0.00257425	0.0347065	3.58928	21.4	INSR;AKT1;NFATC2;PIK3R1;MAPK14;MEF2D;IGF1R	BioPlanet_2016	330	7	29	Down	Mouse
Transferrin endocytosis and recycling	0.00257425	0.0343993	3.58928	21.4	ATP6V1A;ATP6V0E1;INSR;ATP6V1E1;MCOLN1;ATP6V0D1;ATP6V1C1	BioPlanet_2016	330	7	29	Down	Mouse
AKT signaling pathway	0.00267769	0.0354677	4.05542	24.0195	GHR;CHUK;AKT1;PIK3R1;IKBKG;FOXO1	BioPlanet_2016	330	6	22	Down	Mouse
Signaling by the B cell receptor (BCR)	0.00278747	0.0366007	1.96952	11.5859	GSK3A;CHUK;PRKCB;SHC1;TSC2;ITPR3;BCL10;PIK3R1;FOXO1;MTOR;CD79A;STIM1;AKT3;PSME4;MDM2;AKT1;THEM4;TRIB3;IKBKG;SOS1	BioPlanet_2016	330	20	151	Down	Mouse
Translation	0.00278747	0.0362852	1.96952	11.5859	RPL5;SRP19;RPL30;RPL21;RPS8;RPN1;RPL13A;RPSA;SEC61A2;SEC61A1;RPS28;EIF5;RPL37A;EIF4EBP1;RPL37;RPL26;EIF3C;RPL39;RPS21;RPS12	BioPlanet_2016	330	20	151	Down	Mouse
IKK complex recruitment by IRAK1	0.00307859	0.0397322	5.94796	34.3987	CHUK;IRAK1;TRAF6;IKBKG	BioPlanet_2016	330	4	10	Down	Mouse
PDGFA signaling pathway	0.0031657	0.0405103	3.46964	19.9691	SHC1;PRKCB;STAT3;PDGFA;PIK3R1;SOS1;JAK1	BioPlanet_2016	330	7	30	Down	Mouse
Interleukin-9 signaling pathway	0.00318859	0.0404603	4.64684	26.7109	CDK9;STAT5B;STAT3;PIK3R1;JAK1	BioPlanet_2016	330	5	16	Down	Mouse
SREBF and miR-33 in cholesterol and lipid homeostasis	0.00318859	0.0401231	4.64684	26.7109	ABCA1;SREBF1;FASN;LDLR;MTOR	BioPlanet_2016	330	5	16	Down	Mouse
ERBB4 signaling events	0.00326434	0.0407368	3.1305	17.9212	STAT5B;ITCH;SHC1;MDM2;PIK3R1;JAK2;CBFA2T3;PRLR	BioPlanet_2016	330	8	38	Down	Mouse
RAC1 activity regulation	0.00326434	0.0404029	3.1305	17.9212	EPS8;BCR;TRIO;ARHGDIA;RASGRF1;ARHGAP1;ARHGEF2;SOS1	BioPlanet_2016	330	8	38	Down	Mouse
Trefoil factor initiation of mucosal healing	0.00326434	0.0400744	3.1305	17.9212	GHR;CHUK;SHC1;AKT1;CTNNB1;PIK3R1;IKBKG;SOS1	BioPlanet_2016	330	8	38	Down	Mouse
Triglyceride biosynthesis	0.00326434	0.0397512	3.1305	17.9212	AGPAT5;ACLY;FASN;ELOVL7;AGPAT1;LPIN1;LCLAT1;AGPAT3	BioPlanet_2016	330	8	38	Down	Mouse
T cell receptor signaling in naive CD8+ T cells	0.00332099	0.0401175	2.70362	15.4309	CHUK;STIM1;PRKCB;SHC1;PRKCE;TRAF6;AKT1;IKBKG;BCL10;SOS1	BioPlanet_2016	330	10	55	Down	Mouse
TGF-beta regulation of extracellular matrix	0.00370337	0.0443817	1.44751	8.10391	RB1;RPL5;GSK3A;GOLIM4;KIAA0100;PCSK6;SAT1;PTPRF;ETS2;GOLGA4;CCND1;PIM1;KIF1B;IL1R1;PUS1;LMO7;GTPBP2;CDC25A;PIGC;ALDH3A2;SLC7A5;ACLY;TRIB3;PDE5A;SCG2;STEAP2;NAIP;ASAH1;SHC1;SLC20A1;PDGFA;SLC1A4;PIK3R1;RRAS;CREG1;STK38;EIF4EBP1;PCDH1;CNNM3;RAE1;SVIL;GOT1;INSR;PTPN11;CHERP;SKI;EXT1;UCK2;GNPDA1;CPD;FKBP1B;ALOX5AP;IARS;NFE2L1;GSTM5	BioPlanet_2016	330	55	565	Down	Mouse
p75 neurotrophin receptor-mediated signaling	0.00390747	0.0464589	2.03861	11.3038	TRIO;BEX1;ARHGEF12;CHUK;SHC1;ARHGEF17;RASGRF1;PIK3R1;APH1A;IRAK1;ARHGDIA;TRAF6;AKT1;IKBKG;ARHGEF2;SOS1;SQSTM1	BioPlanet_2016	330	17	124	Down	Mouse
Antigen-activated B-cell receptor generation of second messengers	0.00416933	0.049185	1.76184	9.65486	GSK3A;SHC1;ITPR3;BCL10;PIK3R1;FOXO1;CD79A;AKT3;AKT1;PIP5K1B;IKBKG;MEF2D;CHUK;PRKCB;PRKCE;NFATC2;BRAF;PTPN11;MAPK14;BCR;IBTK;STIM1;TRAF6;RAPGEF1;SOS1	BioPlanet_2016	330	25	211	Down	Mouse
TAK1-mediated activation of p38 MAPK	0.00426977	0.0499794	4.3735	23.8627	IRAK1;TRAF6;MAPKAPK2;IKBKG;MAPK14	BioPlanet_2016	330	5	17	Down	Mouse
Inhibition of cellular proliferation by Gleevec	0.00430332	0.0499847	3.71747	20.2542	BCR;STAT5B;AKT1;PIK3R1;JAK2;SOS1	BioPlanet_2016	330	6	24	Down	Mouse
Tumor suppressor Arf inhibits ribosomal biogenesis	0.00430332	0.0496031	3.71747	20.2542	RB1;POLR1A;ABL1;MDM2;AKT1;PIK3R1	BioPlanet_2016	330	6	24	Down	Mouse
SHP2 signaling	0.00434169	0.0496663	2.60875	14.1903	NTRK2;SHC1;PTPN11;PIK3R1;JAK2;SOS1;IL6R;MLLT4;IGF1R;JAK1	BioPlanet_2016	330	10	57	Down	Mouse
G-protein signaling pathways	0.00439558	0.0499047	2.19135	11.8928	PDE1C;PRKCB;PRKCE;GNG12;GNAI2;GNA13;GNAO1;AKAP11;ADCY9;RRAS;GNG4;PRKAR2B;PRKAR2A;PDE8A	BioPlanet_2016	330	14	95	Down	Mouse
Progesterone-mediated oocyte maturation	0.00476962	0.0537472	2.24777	12.0154	ANAPC7;PRKX;BRAF;PIK3R1;MAPK14;CDC25A;IGF1R;GNAI2;CPEB1;ADCY9;RPS6KA2;AKT3;AKT1	BioPlanet_2016	330	13	86	Down	Mouse
Diabetes pathways	0.00480861	0.0537852	1.95371	10.4276	KLHDC3;PCSK1;GSK3A;SHC1;WFS1;EIF2AK3;WIPI1;ERO1L;ERN1;TATDN2;DDIT3;CTDSP2;TPP1;IGFALS;ATP6V0D1;ATF6;EXTL3;ATF4	BioPlanet_2016	330	18	137	Down	Mouse
T cell receptor signaling in naive CD4+ T cells	0.00482024	0.0535188	2.44132	13.0243	CHUK;STIM1;PRKCB;SHC1;PRKCE;TRAF6;AKT1;PTPN11;IKBKG;BCL10;SOS1	BioPlanet_2016	330	11	67	Down	Mouse
NF-kappaB activation	0.0052018	0.0573337	7.43494	39.0985	IRAK1;TRAF6;SQSTM1	BioPlanet_2016	330	3	6	Down	Mouse
Small interfering RNA (siRNA) biogenesis	0.0052018	0.0569182	7.43494	39.0985	AGO1;AGO2;TARBP2	BioPlanet_2016	330	3	6	Down	Mouse
eIF4E release	0.0052018	0.0565087	7.43494	39.0985	RPTOR;EIF4EBP1;MTOR	BioPlanet_2016	330	3	6	Down	Mouse
Actin cytoskeleton regulation	0.00521968	0.0562979	1.7107	8.99025	CYFIP2;NCKAP1;ITGB5;ARPC5L;PDGFA;PIK3R1;PIK3C2A;GNA13;RRAS;PIP4K2A;MYH14;PIP5K1B;ITGAV;PIP4K2C;GIT1;GSN;ARHGEF12;INSRR;BRAF;ACTN4;GNG12;SSH1;VIL1;MRAS;ITGA6;SOS1	BioPlanet_2016	330	26	226	Down	Mouse
Plasma membrane estrogen receptor signaling	0.00533428	0.0571259	2.90144	15.185	GNA13;GNAO1;SHC1;AKT1;PIK3R1;SOS1;GNAI2;IGF1R	BioPlanet_2016	330	8	41	Down	Mouse
Epithelial cell signaling in Helicobacter pylori infection	0.00540935	0.0575219	2.40542	12.5554	ATP6V1A;TJP1;ATP6V0E1;CHUK;PTPN11;IKBKG;ATP6V1E1;ATP6V0D1;MAPK14;GIT1;ATP6V1C1	BioPlanet_2016	330	11	68	Down	Mouse
Phosphatidylinositol metabolism	0.00560329	0.0591677	2.67658	13.8765	PI4K2B;MTMR3;INPPL1;PI4KA;PIP4K2A;PIP5K1B;PIK3R1;PIK3C2A;PI4K2A	BioPlanet_2016	330	9	50	Down	Mouse
Downstream signaling events Of B cell receptor (BCR)	0.00582232	0.0610534	2.12427	10.9316	GSK3A;CHUK;PRKCB;TSC2;BCL10;FOXO1;MTOR;AKT3;PSME4;MDM2;AKT1;THEM4;TRIB3;IKBKG	BioPlanet_2016	330	14	98	Down	Mouse
Fatty acid, triacylglycerol, and ketone body metabolism	0.00623031	0.0648811	1.80502	9.16646	ABCA1;NCOA1;AGPAT5;SREBF1;PEX11A;MED9;NRF1;NR1D1;ELOVL7;AGPAT1;LCLAT1;AGPAT3;MED23;ACLY;FASN;TRIB3;SLC25A20;HADH;LPIN1;TEAD1;TNFRSF21	BioPlanet_2016	330	21	173	Down	Mouse
Glycerophospholipid metabolism	0.00630675	0.0652274	2.25872	11.443	PLA2G15;CDS1;PLA2G2F;LPGAT1;CHKA;ETNK1;MBOAT2;CEPT1;AGPAT1;CDIPT;LCLAT1;AGPAT3	BioPlanet_2016	330	12	79	Down	Mouse
p73 transcription factor network	0.00630675	0.0647837	2.25872	11.443	RB1;PLK3;ITCH;BIN1;FASN;ABL1;MDM2;UBE4B;MAPK14;GNB2L1;JAK1;DCP1B	BioPlanet_2016	330	12	79	Down	Mouse
Phosphatidylethanolamine biosynthesis	0.00651044	0.0664241	4.95663	24.9534	CHKA;ETNK1;CEPT1;LPIN1	BioPlanet_2016	330	4	12	Down	Mouse
ERBB2 role in signal transduction and oncology	0.00656017	0.0664823	3.43151	17.2493	SHC1;STAT3;AKT1;PIK3R1;SOS1;IL6R	BioPlanet_2016	330	6	26	Down	Mouse
EPO receptor signaling	0.00661482	0.0665892	3.06145	15.3637	STAT5B;SHC1;STAT3;AKT1;IRS2;JAK2;SOS1	BioPlanet_2016	330	7	34	Down	Mouse
Monoamine transport	0.00661482	0.0661482	3.06145	15.3637	UNC13B;IL1R1;TSC2;FBXO32;MAPK14;PVRL2;SYN1	BioPlanet_2016	330	7	34	Down	Mouse
Apoptosis	0.00673896	0.0669463	1.65904	8.29494	ENDOD1;PRKX;PIK3R1;IGF1R;IRAK1;PRKAR2B;CDH1;PRKAR2A;AKT3;AKT1;IKBKG;KPNA1;DSP;DFFA;GSN;CHUK;IL1R1;DYNLL2;TJP1;STK24;PSME4;MDM2;CTNNB1;DSG2;MAPT;BCL2L2;TNFRSF21	BioPlanet_2016	330	27	242	Down	Mouse
Pancreatic cancer	0.00675704	0.0666871	2.3367	11.6769	RB1;CCND1;CHUK;AKT3;STAT3;VEGFB;AKT1;BRAF;IKBKG;PIK3R1;JAK1	BioPlanet_2016	330	11	70	Down	Mouse
STAT3 pathway	0.00717098	0.0703128	3.91313	19.3219	STAT3;JAK2;IL6R;MTOR;JAK1	BioPlanet_2016	330	5	19	Down	Mouse
Signaling by FGFR1 fusion mutants	0.00717098	0.0698592	3.91313	19.3219	BCR;STAT5B;STAT3;FGFR1OP2;PIK3R1	BioPlanet_2016	330	5	19	Down	Mouse
Endometrial cancer	0.00729697	0.0706309	2.57363	12.663	CCND1;CDH1;AKT3;AXIN1;AKT1;CTNNB1;BRAF;PIK3R1;SOS1	BioPlanet_2016	330	9	52	Down	Mouse
Interleukin-2/PI3K pathway	0.00779865	0.0750061	2.97398	14.4351	SHC1;AKT1;PTPN11;PIK3R1;SOS1;MTOR;JAK1	BioPlanet_2016	330	7	35	Down	Mouse
PIK3C1/AKT pathway	0.00779865	0.0745314	2.97398	14.4351	GSK3A;CHUK;AKT3;AKT1;FOXO1;MTOR;KPNA1	BioPlanet_2016	330	7	35	Down	Mouse
Cell cycle: G2/M checkpoint	0.00796362	0.0756294	3.30442	15.9698	CDC34;RASGRF1;MDM2;PI4KA;MYT1;CDC25A	BioPlanet_2016	330	6	27	Down	Mouse
Collecting duct acid secretion	0.00796362	0.0751567	3.30442	15.9698	ATP6V1A;ATP6V0E1;ATP6V1E1;ATP6V0D1;SLC12A7;ATP6V1C1	BioPlanet_2016	330	6	27	Down	Mouse
FSH signaling pathway	0.00796362	0.0746899	3.30442	15.9698	EIF4EBP1;AKT1;TSC2;MAPK14;FOXO1;MTOR	BioPlanet_2016	330	6	27	Down	Mouse
ERBB2/ERBB3 signaling events	0.00828043	0.0771818	2.70362	12.9608	SHC1;STAT3;AKT1;PTPN11;PIK3R1;JAK2;SOS1;MTOR	BioPlanet_2016	330	8	44	Down	Mouse
Vasopressin-regulated water reabsorption	0.00828043	0.0767083	2.70362	12.9608	DYNC2LI1;ADCY9;ARHGDIA;CREB3L1;CREB3L2;PRKX;STX4;DYNLL2	BioPlanet_2016	330	8	44	Down	Mouse
Fas signaling pathway in cardiomyocytes	0.00864984	0.0796418	6.37281	30.2722	GSK3A;AKT3;AKT1	BioPlanet_2016	330	3	7	Down	Mouse
Interleukin-22 soluble receptor signaling pathway	0.00890923	0.0815329	4.57535	21.5987	STAT5B;STAT3;JAK2;JAK1	BioPlanet_2016	330	4	13	Down	Mouse
Signal attenuation	0.00890923	0.0810418	4.57535	21.5987	SHC1;INSR;IRS2;SOS1	BioPlanet_2016	330	4	13	Down	Mouse
Golgi-associated vesicle biogenesis	0.00904066	0.0817449	3.71747	17.4945	BLOC1S6;BLOC1S1;AP1B1;DTNBP1;SH3D19	BioPlanet_2016	330	5	20	Down	Mouse
Signaling to ERKs	0.00913167	0.0820763	2.89137	13.5779	SHC1;KIDINS220;MAPKAPK2;RAPGEF1;BRAF;MAPK14;SOS1	BioPlanet_2016	330	7	36	Down	Mouse
RANKL signaling pathway	0.00935606	0.0835956	2.47831	11.578	CHUK;TRAF6;AKT1;IKBKG;PIK3R1;MAPK14;SQSTM1;PAPSS2;MTOR	BioPlanet_2016	330	9	54	Down	Mouse
HNF3B pathway	0.00949164	0.0843081	2.64354	12.3119	CEBPB;ABCC8;PDX1;NF1;SLC2A2;AKT1;HADH;FOXA2	BioPlanet_2016	330	8	45	Down	Mouse
Protein metabolism	0.00957693	0.0845682	1.44662	6.72446	RPL5;SRP19;RPL30;GALNT14;PIGQ;RPN1;TIMM13;MANEA;GALNT10;SEC61A2;SEC61A1;GANAB;MAN2A2;EIF4EBP1;FBXO6;RPL37;RPL39;UGGT1;ST3GAL3;RPS12;HSPA9;ARFGEF2;SEC24B;RPL21;PMM1;RPS8;ALG2;TBCD;RPL13A;TIMM22;RPSA;MOGS;TIMM44;ALG11;PIGC;RPS28;EIF5;RPL37A;RPL26;EIF3C;FBXL5;B4GALT6;RPS21	BioPlanet_2016	330	43	442	Down	Mouse
Influenza viral RNA transcription and replication	0.00967361	0.0849253	1.90335	8.82839	RPL5;UPF1;RPL30;RPL21;RPS8;RPL13A;RPSA;SMG7;RPS28;XK;RPL37A;RPL37;RPL26;RPL39;RPS21;RPS12	BioPlanet_2016	330	16	125	Down	Mouse
MicroRNAs in cardiomyocyte hypertrophy	0.0112146	0.097885	2.09928	9.42688	CDK9;CHUK;PRKCB;DVL1;STAT3;AKT1;CTNNB1;IKBKG;PIK3R1;MAPK14;MTOR;IGF1R	BioPlanet_2016	330	12	85	Down	Mouse
E-cadherin keratinocyte pathway	0.011221	0.097378	3.54045	15.8965	CDH1;CTNND1;AKT1;CTNNB1;PIK3R1	BioPlanet_2016	330	5	21	Down	Mouse
IGF1 signaling pathway	0.011221	0.0968215	3.54045	15.8965	SHC1;PTPN11;PIK3R1;SOS1;IGF1R	BioPlanet_2016	330	5	21	Down	Mouse
PKC-catalyzed phosphorylation of inhibitory phosphoprotein of myosin phosphatase	0.011221	0.0962714	3.54045	15.8965	GNA13;TRIO;PRKCB;CACNA1A;ARHGEF5	BioPlanet_2016	330	5	21	Down	Mouse
Adherens junction actin cytoskeletal organization	0.0113957	0.0972176	3.07653	13.766	CDH1;CTNND1;CTNNB1;PVRL3;MLLT4;PVRL2	BioPlanet_2016	330	6	29	Down	Mouse
Influence of Ras and Rho proteins on G1 to S transition	0.0113957	0.0966714	3.07653	13.766	RB1;CCND1;CHUK;AKT1;PIK3R1;IKBKG	BioPlanet_2016	330	6	29	Down	Mouse
Inhibition of insulin secretion by adrenaline/noradrenaline	0.0113957	0.0961314	3.07653	13.766	GNAO1;GNG4;CACNA1D;GNG12;ADRA2A;GNAI2	BioPlanet_2016	330	6	29	Down	Mouse
Thyroid cancer	0.0113957	0.0955973	3.07653	13.766	RET;CCND1;CDH1;CCDC6;CTNNB1;BRAF	BioPlanet_2016	330	6	29	Down	Mouse
Signal transduction through IL-1R	0.012286	0.102496	2.73919	12.0505	IRAK1;CHUK;IL1R1;TOLLIP;TRAF6;IKBKG;MAPK14	BioPlanet_2016	330	7	38	Down	Mouse
p38 alpha/beta MAPK downstream pathway	0.012286	0.101933	2.73919	12.0505	CEBPB;MKNK1;DDIT3;MAPKAPK2;EIF4EBP1;MAPK14;ATF6	BioPlanet_2016	330	7	38	Down	Mouse
LKB1 signaling events	0.0123025	0.101513	2.53104	11.1314	RPTOR;CRTC2;MAP2;SIK3;TSC2;TSC1;MAPT;MTOR	BioPlanet_2016	330	8	47	Down	Mouse
Transcription factor regulation of microRNAs related to cardiac hypertrophy	0.0131531	0.107941	5.57621	24.1511	RASGRF1;STAT3;AKT1	BioPlanet_2016	330	3	8	Down	Mouse
Mechanism of gene regulation by peroxisome proliferators via PPAR-alpha	0.0132294	0.10798	2.34788	10.1553	RB1;NCOA1;STAT5B;PRKCB;PRKAR2B;PRKAR2A;NRIP1;PDGFA;PIK3R1	BioPlanet_2016	330	9	57	Down	Mouse
Inactivation of GSK3 by Akt causes accumulation of beta-catenin in alveolar macrophages	0.0134532	0.109217	2.97398	12.8135	CCND1;DVL1;AXIN1;AKT1;CTNNB1;PIK3R1	BioPlanet_2016	330	6	30	Down	Mouse
Interleukin-2/STAT5 pathway	0.0134532	0.108633	2.97398	12.8135	STAT5B;SHC1;PTPN11;PIK3R1;SOS1;JAK1	BioPlanet_2016	330	6	30	Down	Mouse
Iron uptake and transport	0.0141272	0.113468	2.66895	11.3688	ATP6V1A;ATP6V0E1;HMOX1;ATP6V1E1;MCOLN1;ATP6V0D1;ATP6V1C1	BioPlanet_2016	330	7	39	Down	Mouse
Immune system	0.0141535	0.113078	1.26647	5.39238	GSK3A;ITGB5;UBE3C;INPPL1;IRS2;AP2A2;EEA1;GHR;SEC61A2;SEC61A1;CDH1;RPS6KA2;AKT3;ARIH2;AKT1;TRIM25;ITGAV;FBXO6;IKBKG;AP1S3;JAK2;KIFAP3;IL6R;JAK1;KPNA1;ANAPC7;NUP133;CHUK;PRKCB;IL1R1;FBXO2;AP1B1;TSC2;PPP2R5A;DYNLL2;PRLR;DUSP7;TAPBP;CDC34;STIM1;NUP50;TRAF6;PSME4;MAPKAPK2;RAPGEF1;TRIB3;SOS1;SQSTM1;RAB7A;SEH1L;SHC1;CUL2;UBR4;ITPR3;PIK3R1;BCL10;TANK;CSF2RA;FOXO1;NUP160;UBE2J1;DYNC2LI1;SOCS2;CD79A;IRAK1;…	BioPlanet_2016	330	85	998	Down	Mouse
FoxO family signaling	0.0156804	0.124618	2.42774	10.0881	KAT2B;CHUK;AKT1;CTNNB1;CSNK1D;FBXO32;CSNK1G2;FOXO1	BioPlanet_2016	330	8	49	Down	Mouse
Neuronal system	0.0157256	0.124322	1.52377	6.3274	KCNC3;RASGRF1;CACNA1B;CACNA1A;AP2A2;GNAI2;RRAS;GNG4;RPS6KA2;STX4;STX3;GLUL;UNC13B;CHRNB2;PRKCB;KCNB1;ABCC8;CACNA2D1;GAD1;KCNB2;BRAF;GNG12;SYN1;GJD2;ADCY9;ALDH5A1;DNAJC5;MDM2;HCN2	BioPlanet_2016	330	29	283	Down	Mouse
CD28 co-stimulation	0.0157567	0.12392	2.87804	11.9453	AKT3;AKT1;THEM4;TRIB3;PIK3R1;MTOR	BioPlanet_2016	330	6	31	Down	Mouse
Ras family activation regulation	0.0157567	0.123278	2.87804	11.9453	RRAS;PRKCB;PRKCE;RASGRF1;NF1;SOS1	BioPlanet_2016	330	6	31	Down	Mouse
Nuclear signaling by ErbB4	0.0161573	0.12576	2.60223	10.7352	APH1A;GHR;STAT5B;PTPN11;JAK2;PRLR;SH2B1	BioPlanet_2016	330	7	40	Down	Mouse
Chemokine signaling pathway	0.0162062	0.125494	1.65221	6.81101	STAT5B;GSK3A;CHUK;PRKCB;SHC1;STAT3;BRAF;PRKX;PIK3R1;GNG12;CXCL16;GNAI2;ADCY9;ADRBK2;GNG4;PARD3;AKT3;AKT1;IKBKG;JAK2;SOS1	BioPlanet_2016	330	21	189	Down	Mouse
Transmembrane transport of small molecules	0.01641	0.126424	1.41126	5.8001	SLC24A2;ATP6V1A;SLC35B2;SLC44A3;SEH1L;SLC35B4;ABCD3;ATP8A1;SLC20A1;ATP2A2;SLC2A2;SLC1A4;ATP2C1;SLC7A1;NUP160;PRKAR2B;GNG4;PRKAR2A;HMOX1;ATP6V1E1;SLC12A7;RAE1;ATP6V1C1;SLC36A1;ABCA2;ATP6V0E1;NUP133;ATP8B1;ABCC8;ABCA3;SLC4A10;ATP1B3;SLC30A1;ATP11A;MCOLN1;GNG12;SLC7A5;G6PC2;ADCY9;NUP50;ATP6V0D1	BioPlanet_2016	330	41	432	Down	Mouse
NFAT involvement in hypertrophy of the heart	0.0165529	0.126877	2.15506	8.83831	SHC1;PRKAR2B;PRKAR2A;ATP2A2;AKT1;NFATC2;PIK3R1;SOS1;MAPK14;CAMKK2	BioPlanet_2016	330	10	69	Down	Mouse
Tight junction	0.0168842	0.128764	1.78886	7.301	RAB3B;PRKCB;PRKCE;ACTN4;MLLT4;GNAI2;TJP1;MRAS;RRAS;PARD3;AKT3;AKT1;MYH14;SYMPK;CTNNB1;MPDZ	BioPlanet_2016	330	16	133	Down	Mouse
Transmission across chemical synapses	0.0171057	0.129797	1.64351	6.68638	CHRNB2;UNC13B;PRKCB;CACNA2D1;GAD1;RASGRF1;CACNA1B;CACNA1A;BRAF;GNG12;AP2A2;SYN1;GNAI2;ADCY9;ALDH5A1;RRAS;GNG4;RPS6KA2;DNAJC5;MDM2;GLUL	BioPlanet_2016	330	21	190	Down	Mouse
Renal cell carcinoma	0.0181855	0.137301	2.12427	8.51222	EGLN1;AKT3;CUL2;RAPGEF1;VEGFB;AKT1;BRAF;PTPN11;PIK3R1;SOS1	BioPlanet_2016	330	10	70	Down	Mouse
Serotonin HTR1 group and FOS pathway	0.0183189	0.13762	2.7881	11.1519	GNAO1;RASGRF1;MAPKAPK2;BRAF;MAPK14;GNAI2	BioPlanet_2016	330	6	32	Down	Mouse
AKT phosphorylation of nuclear targets	0.0187544	0.140193	4.95663	19.7092	AKT3;AKT1;FOXO1	BioPlanet_2016	330	3	9	Down	Mouse
FSH regulation of apoptosis	0.0188482	0.140201	1.52657	6.06251	POP5;ITGB5;CTNND1;CEBPG;ARHGAP1;ATP2A2;PTPN21;PRKX;CREBL2;VLDLR;NLK;PTPRF;PAPSS2;ABLIM1;ENC1;STX4;LDLR;CHUK;KIDINS220;MBD2;MAPK14;ALDH3A2;ADCY9;DNAJC5;S100A6;CDK14;ARHGEF5	BioPlanet_2016	330	27	263	Down	Mouse
Interleukin-10 anti-inflammatory signaling pathway	0.0193006	0.142863	3.71747	14.6752	STAT3;HMOX1;MAPK14;JAK1	BioPlanet_2016	330	4	16	Down	Mouse
Protein kinase A (PKA) at the centrosome	0.0193006	0.142166	3.71747	14.6752	MAP2;PRKAR2B;PRKCE;PRKAR2A	BioPlanet_2016	330	4	16	Down	Mouse
Rb tumor suppressor/checkpoint signaling in response to DNA damage	0.0193006	0.141476	3.71747	14.6752	RB1;RASGRF1;MYT1;CDC25A	BioPlanet_2016	330	4	16	Down	Mouse
Type I interferon (interferon-alpha/beta) pathway	0.0196822	0.143575	2.33253	9.16228	PTPN21;PTPRM;PTPRJ;PTPN11;PTPN23;PTPN12;PTPRF;JAK1	BioPlanet_2016	330	8	51	Down	Mouse
Cytosolic tRNA aminoacylation	0.0198346	0.143992	3.09789	12.1448	NARS;WARS;SARS;IARS;AARS	BioPlanet_2016	330	5	24	Down	Mouse
Lysosome vesicle biogenesis	0.0198346	0.143303	3.09789	12.1448	VAMP8;BLOC1S1;AP1B1;AP1S3;GNS	BioPlanet_2016	330	5	24	Down	Mouse
NF-kappaB signaling pathway	0.0198346	0.14262	3.09789	12.1448	CHUK;IRAK1;IL1R1;TRAF6;IKBKG	BioPlanet_2016	330	5	24	Down	Mouse
Signal transduction of S1P receptor	0.0198346	0.141945	3.09789	12.1448	ASAH1;SPHK2;AKT3;AKT1;GNAI2	BioPlanet_2016	330	5	24	Down	Mouse
Melanoma	0.0199335	0.14198	2.09435	8.20012	RB1;CCND1;CDH1;AKT3;MDM2;AKT1;PDGFA;BRAF;PIK3R1;IGF1R	BioPlanet_2016	330	10	71	Down	Mouse
Rac1 cell motility signaling pathway	0.0199335	0.141313	2.09435	8.20012	CYFIP2;NCKAP1;TRIO;CDH1;ARHGDIA;STAT3;CTNNB1;PIP5K1B;PIK3R1;MAPK14	BioPlanet_2016	330	10	71	Down	Mouse
Hexose transport	0.0208208	0.146913	2.47831	9.59554	G6PC2;SEH1L;NUP133;NUP50;SLC2A2;RAE1;NUP160	BioPlanet_2016	330	7	42	Down	Mouse
Signaling events mediated by T cell protein tyrosine phosphatase (TC-PTP)	0.0208208	0.14623	2.47831	9.59554	STAT5B;SHC1;INSR;STAT3;PIK3R1;SOS1;JAK1	BioPlanet_2016	330	7	42	Down	Mouse
Adaptive immune system	0.0210028	0.146825	1.32504	5.11876	GSK3A;ITGB5;UBE3C;AP2A2;SEC61A2;SEC61A1;CDH1;AKT3;ARIH2;AKT1;ITGAV;FBXO6;AP1S3;IKBKG;KIFAP3;ANAPC7;CHUK;PRKCB;FBXO2;AP1B1;TSC2;PPP2R5A;DYNLL2;TAPBP;CDC34;STIM1;TRAF6;PSME4;TRIB3;SOS1;RAB7A;SHC1;CUL2;UBR4;ITPR3;BCL10;PIK3R1;FOXO1;UBE2J1;DYNC2LI1;CD79A;THEM4;RAP1GAP2;CD74;SEC24B;PTPN11;MTOR;ITCH;MDM2;RNF182;ASB7;TRIM37;PVRL2;ASB1	BioPlanet_2016	330	54	606	Down	Mouse
ATM-dependent DNA damage response	0.0210945	0.146787	1.99474	7.69719	CCND1;SHC1;INSR;DVL1;AXIN1;ABL1;MDM2;CTNNB1;SOS1;LDLR;WNT4	BioPlanet_2016	330	11	82	Down	Mouse
Glucagon signaling in metabolic regulation	0.0211521	0.146512	2.70362	10.4252	ADCY9;GNG4;PRKAR2B;PRKAR2A;GCGR;GNG12	BioPlanet_2016	330	6	33	Down	Mouse
Adrenergic pathway	0.0217721	0.150118	1.73663	6.6463	PDE1C;PRKCB;PRKCE;CACNA1B;CACNA1D;ITPR3;BRAF;MAPK14;RGS3;ADCY9;AKT3;AKT1;PDE5A;RGS11;PDE8A;RGS9	BioPlanet_2016	330	16	137	Down	Mouse
Interleukin-2 receptor beta chain in T cell activation	0.0219341	0.150547	2.28768	8.73827	RB1;STAT5B;CCND1;SHC1;AKT1;PIK3R1;SOS1;JAK1	BioPlanet_2016	330	8	52	Down	Mouse
Signaling events mediated by PTP1B	0.0219341	0.149866	2.28768	8.73827	STAT5B;SHC1;INSR;STAT3;AKT1;PIK3R1;JAK2;PRLR	BioPlanet_2016	330	8	52	Down	Mouse
IGF1 receptor signaling through beta-arrestin	0.023457	0.15955	2.97398	11.1601	INSR;AKT3;AKT1;MAPK14;IGF1R	BioPlanet_2016	330	5	25	Down	Mouse
Phosphoinositides and their downstream targets	0.023457	0.158834	2.97398	11.1601	EEA1;GSK3A;PRKCE;AKT1;ARHGEF2	BioPlanet_2016	330	5	25	Down	Mouse
Cap-dependent translation initiation	0.0237927	0.160388	2.03697	7.61496	RPL5;RPL30;EIF5;RPL21;RPL37A;RPL13A;RPL37;RPL26;EIF3C;RPL39	BioPlanet_2016	330	10	73	Down	Mouse
PIP biosynthesis at the Golgi membrane	0.0239255	0.160567	3.4988	13.0603	PI4K2B;PI4KA;PIK3C2A;PI4K2A	BioPlanet_2016	330	4	17	Down	Mouse
N-cadherin signaling events	0.0242672	0.162139	2.6241	9.75805	GSN;CTNND1;AXIN1;CTNNB1;PTPN11;PIK3R1	BioPlanet_2016	330	6	34	Down	Mouse
Differentiation pathway in PC12 cells	0.0247982	0.164957	1.94725	7.19895	VIPR1;ADCY9;SHC1;MAP2;AKT3;RAPGEF1;AKT1;BRAF;PTPN11;MAPK14;SH2B1	BioPlanet_2016	330	11	84	Down	Mouse
Cdc25 and Chk1 regulatory pathway in response to DNA damage	0.0254726	0.1687	4.46097	16.3724	RASGRF1;MYT1;CDC25A	BioPlanet_2016	330	3	10	Down	Mouse
Phospholipase C signaling pathway	0.0254726	0.167963	4.46097	16.3724	PRKCB;AKT1;PIK3R1	BioPlanet_2016	330	3	10	Down	Mouse
G-protein-mediated events	0.0263455	0.172964	2.36566	8.60264	GNAO1;ADCY9;PDE1C;PRKAR2B;PRKAR2A;ITPR3;GNAI2	BioPlanet_2016	330	7	44	Down	Mouse
Cell-cell communication	0.0266547	0.174236	1.72906	6.26747	CTNND1;PTPN11;ACTN4;PIK3R1;MAPK14;MLLT4;CDH1;PARD3;SIRPA;CTNNB1;ITGA6;PVRL3;PVRL2;SKAP2;LIMS1	BioPlanet_2016	330	15	129	Down	Mouse
Asparagine N-linked glycosylation	0.0268173	0.174544	1.92434	6.96362	GANAB;SEC24B;MAN2A2;PMM1;RPN1;ALG2;MOGS;ALG11;B4GALT6;MANEA;UGGT1	BioPlanet_2016	330	11	85	Down	Mouse
Non-small cell lung cancer	0.0269715	0.174794	2.20295	7.95919	RB1;CCND1;PRKCB;AKT3;AKT1;BRAF;PIK3R1;SOS1	BioPlanet_2016	330	8	54	Down	Mouse
Glycosaminoglycan biosynthesis: heparan sulfate	0.0274801	0.177329	2.85959	10.2782	EXT1;NDST1;B3GAT3;GLCE;EXTL3	BioPlanet_2016	330	5	26	Down	Mouse
EGF receptor (ErbB1) signaling pathway	0.0276745	0.177823	2.54912	9.14433	GSN;SHC1;STAT3;PTPN11;PIK3R1;SOS1	BioPlanet_2016	330	6	35	Down	Mouse
Interleukin-7 signaling pathway	0.0276745	0.17707	2.54912	9.14433	STAT5B;CCND1;STAT3;AKT1;PIK3R1;JAK1	BioPlanet_2016	330	6	35	Down	Mouse
Arrhythmogenic right ventricular cardiomyopathy (ARVC)	0.0281633	0.179437	1.98265	7.07754	DSP;ITGB5;CACNA2D1;ATP2A2;CTNNB1;ITGAV;DSG2;ITGA6;CACNA1D;ACTN4	BioPlanet_2016	330	10	75	Down	Mouse
Human cytomegalovirus and MAP kinase pathways	0.0291646	0.185036	3.30442	11.6805	RB1;AKT1;PIK3R1;MAPK14	BioPlanet_2016	330	4	18	Down	Mouse
Phosphatidylcholine biosynthesis	0.0291646	0.184262	3.30442	11.6805	SLC44A3;CHKA;CEPT1;LPIN1	BioPlanet_2016	330	4	18	Down	Mouse
Tie2 signaling	0.0291646	0.183494	3.30442	11.6805	SHC1;PTPN11;PIK3R1;SOS1	BioPlanet_2016	330	4	18	Down	Mouse
ERK1/ERK2 MAPK pathway	0.0292208	0.183085	2.05891	7.27386	SHC1;RPS6KA2;MKNK1;MKNK2;STAT3;EIF4EBP1;BRAF;SOS1;IGF1R	BioPlanet_2016	330	9	65	Down	Mouse
G alpha (z) signaling events	0.0294502	0.183759	2.31309	8.15378	ADCY9;GNG4;PRKCB;PRKCE;GNG12;ADRA2A;GNAI2	BioPlanet_2016	330	7	45	Down	Mouse
Ion transport by P-type ATPases	0.0313831	0.195014	2.47831	8.57865	ATP8A1;ATP8B1;ATP2A2;ATP1B3;ATP11A;ATP2C1	BioPlanet_2016	330	6	36	Down	Mouse
Myometrial relaxation and contraction pathways	0.0317102	0.19624	1.63089	5.62839	PRKCB;GSTO1;PRKCE;ATP2A2;ITPR3;GNG12;ETS2;PKIB;RGS3;ADCY9;PRKAR2B;GNG4;PRKAR2A;RGS11;ATF5;RGS9;ATF4	BioPlanet_2016	330	17	155	Down	Mouse
BAD phosphorylation regulation	0.0319156	0.196705	2.75368	9.4855	PRKAR2B;PRKAR2A;AKT1;PIK3R1;IGF1R	BioPlanet_2016	330	5	27	Down	Mouse
CTCF pathway	0.0319156	0.195905	2.75368	9.4855	BCR;CD79A;MDM2;PIK3R1;MTOR	BioPlanet_2016	330	5	27	Down	Mouse
ERK5 role in neuronal survival pathway	0.0319156	0.195112	2.75368	9.4855	SHC1;AKT1;PIK3R1;SOS1;MEF2D	BioPlanet_2016	330	5	27	Down	Mouse
Insulin regulation of blood glucose	0.0319156	0.194325	2.75368	9.4855	STXBP4;INSR;AKT1;STX4;RHOQ	BioPlanet_2016	330	5	27	Down	Mouse
VEGFR1 pathway	0.0319156	0.193545	2.75368	9.4855	PRKCB;VEGFB;AKT1;PTPN11;PIK3R1	BioPlanet_2016	330	5	27	Down	Mouse
G alpha (12/13) signaling events	0.033076	0.199779	1.93115	6.5832	GNA13;TRIO;ARHGEF12;GNG4;ARHGEF17;RASGRF1;ARHGEF2;PIK3R1;SOS1;GNG12	BioPlanet_2016	330	10	77	Down	Mouse
Attenuation of GPCR signaling	0.0333065	0.20037	4.05542	13.7966	PRKAR2B;PRKCB;PRKAR2A	BioPlanet_2016	330	3	11	Down	Mouse
Mammalian target of rapamycin complex 1 (mTORC1)-mediated signaling	0.0333065	0.199575	4.05542	13.7966	RPTOR;EIF4EBP1;MTOR	BioPlanet_2016	330	3	11	Down	Mouse
Vitamin B5 (pantothenate) metabolism	0.0333065	0.198786	4.05542	13.7966	SLC25A16;PANK3;FASN	BioPlanet_2016	330	3	11	Down	Mouse
G alpha 13 pathway	0.0347279	0.206453	1.99745	6.71185	ARHGEF12;PRKCB;ARHGEF17;PRKCE;AKT3;AKT1;MAP3K10;IKBKG;ARHGEF5	BioPlanet_2016	330	9	67	Down	Mouse
PTEN-dependent cell cycle arrest and apoptosis	0.0350296	0.20743	3.1305	10.4921	SHC1;AKT1;PIK3R1;SOS1	BioPlanet_2016	330	4	19	Down	Mouse
Telomeres, telomerase, cellular aging, and immortality	0.0350296	0.20662	3.1305	10.4921	RB1;TNKS;AKT1;IGF1R	BioPlanet_2016	330	4	19	Down	Mouse
Activation of mRNA upon binding of the cap-binding complex and eIFs, and subsequent binding to 43S	0.0359479	0.211212	2.087	6.94071	RPS28;EIF5;RPS8;EIF4EBP1;RPSA;EIF3C;RPS21;RPS12	BioPlanet_2016	330	8	57	Down	Mouse
Keratinocyte differentiation	0.0359479	0.210393	2.087	6.94071	CHUK;PRKCB;SHC1;PRKCE;IKBKG;SOS1;MAPK14;ETS2	BioPlanet_2016	330	8	57	Down	Mouse
Delta Np63 pathway	0.036378	0.212088	2.21466	7.33894	GPX2;ITCH;STXBP4;FASN;MDM2;PPP2R5A;GNB2L1	BioPlanet_2016	330	7	47	Down	Mouse
Endosomal sorting complex required for transport (ESCRT) pathway	0.0367733	0.213568	2.65534	8.77054	VPS4B;CHMP4C;CHMP3;VPS37A;CHMP6	BioPlanet_2016	330	5	28	Down	Mouse
G-protein activation	0.0367733	0.21275	2.65534	8.77054	GNAO1;POMC;GNG4;GNG12;GNAI2	BioPlanet_2016	330	5	28	Down	Mouse
PKB-mediated events	0.0367733	0.211938	2.65534	8.77054	RPTOR;EIF4EBP1;TSC2;TSC1;MTOR	BioPlanet_2016	330	5	28	Down	Mouse
Phosphatidic acid biosynthesis	0.0367733	0.211132	2.65534	8.77054	AGPAT5;PLA2G2F;AGPAT1;LCLAT1;AGPAT3	BioPlanet_2016	330	5	28	Down	Mouse
Rho GTPase cycle	0.0368585	0.210819	1.69251	5.58641	TRIO;ARHGEF12;ARHGEF17;RASGRF1;ARHGDIG;ARHGAP1;MYO9B;ARHGAP24;ARHGAP12;BCR;ARHGDIA;ARHGEF2;SOS1;RHOQ	BioPlanet_2016	330	14	123	Down	Mouse
Wnt signaling pathway	0.0384976	0.219363	1.48055	4.82239	TLE3;GSK3A;PRKCB;PRKCE;AXIN1;NFATC2;PPP2R5A;CSNK1D;PRKX;RPSA;TSC1;NLK;CXXC4;CCND1;AKT3;DVL1;AKT1;CTNNB1;LDLR;PI4K2A;CSNK1G2;PAFAH1B1;WNT4	BioPlanet_2016	330	23	231	Down	Mouse
Disinhibition of SNARE formation	0.0394239	0.223797	5.94796	19.232	PRKCB;STX4	BioPlanet_2016	330	2	5	Down	Mouse
Gene expression regulation in endocrine-committed (NEUROG3+) progenitor cells	0.0394239	0.222959	5.94796	19.232	INSM1;NKX2-2	BioPlanet_2016	330	2	5	Down	Mouse
Insulin receptor substrate (IRS) activation	0.0394239	0.222127	5.94796	19.232	INSR;IRS2	BioPlanet_2016	330	2	5	Down	Mouse
EGFR interaction with phospholipase C-gamma	0.039735	0.223048	2.34788	7.57313	ADCY9;PDE1C;PRKAR2B;PRKAR2A;PRKCE;ITPR3	BioPlanet_2016	330	6	38	Down	Mouse
Presenilin action in Notch and Wnt signaling	0.0402128	0.224894	2.16853	6.96871	APH1A;CCND1;DVL1;AXIN1;CTNNB1;NLK;AES	BioPlanet_2016	330	7	48	Down	Mouse
Opioid signaling	0.0415227	0.231362	1.85874	5.9136	GNAO1;POMC;ADCY9;PDE1C;GNG4;PRKAR2B;PRKAR2A;ITPR3;GNG12;GNAI2	BioPlanet_2016	330	10	80	Down	Mouse
GATA3-mediated activation of Th2 cytokine expression	0.0415268	0.230535	2.97398	9.46146	PRKAR2B;PRKAR2A;NFATC2;MAPK14	BioPlanet_2016	330	4	20	Down	Mouse
RNA polymerase III abortive and retractive initiation	0.0415268	0.22969	2.97398	9.46146	NFIX;POLR3B;NFIC;POLR3E	BioPlanet_2016	330	4	20	Down	Mouse
Activation of chaperones by ATF6 alpha	0.0422386	0.232775	3.71747	11.7636	DDIT3;ATF6;ATF4	BioPlanet_2016	330	3	12	Down	Mouse
Alanine and aspartate metabolism	0.0422386	0.231928	3.71747	11.7636	PC;GOT1;GAD1	BioPlanet_2016	330	3	12	Down	Mouse
NF-kappaB activation through FADD/RIP-1 pathway	0.0422386	0.231088	3.71747	11.7636	CHUK;TRIM25;IKBKG	BioPlanet_2016	330	3	12	Down	Mouse
Opening of calcium channels triggered by depolarization of the presynaptic terminal	0.0422386	0.230254	3.71747	11.7636	CACNA2D1;CACNA1B;CACNA1A	BioPlanet_2016	330	3	12	Down	Mouse
G alpha q pathway	0.0442621	0.240416	1.91184	5.96041	RGS3;PRKCB;PRKCE;AKT3;AKT1;ITPR3;IKBKG;RGS11;RGS9	BioPlanet_2016	330	9	70	Down	Mouse
Long-term depression	0.0442621	0.239554	1.91184	5.96041	GNA13;PLA2G2F;GNAO1;PRKCB;CACNA1A;ITPR3;BRAF;IGF1R;GNAI2	BioPlanet_2016	330	9	70	Down	Mouse
Angiopoietin receptor Tie2-mediated signaling	0.0443015	0.238912	2.12427	6.62079	STAT5B;SHC1;AKT1;PTPN11;PIK3R1;MAPK14;FOXO1	BioPlanet_2016	330	7	49	Down	Mouse
Arf6 integrin-mediated signaling pathway	0.0443015	0.238062	2.12427	6.62079	CDH1;BIN1;CTNND1;CTNNB1;ITGAV;ITGA6;MAPK8IP3	BioPlanet_2016	330	7	49	Down	Mouse
Signaling events regulated by Ret tyrosine kinase	0.044391	0.237696	2.28768	7.12547	RET;SHC1;IRS2;PTPN11;PIK3R1;SOS1	BioPlanet_2016	330	6	39	Down	Mouse
Fas signaling pathway	0.0452328	0.241348	1.68094	5.20409	RB1;CASP8AP2;DFFA;CHUK;NFATC2;CSNK1D;PIK3R1;MAPK14;AKT1;MAP3K10;IKBKG;CSNK1G2;AGFG1	BioPlanet_2016	330	13	115	Down	Mouse
MicroRNAs in muscle cell differentiation	0.0477817	0.25405	2.47831	7.53684	PRKAR2B;PRKCB;PRKAR2A;PRKCE;MEF2D	BioPlanet_2016	330	5	30	Down	Mouse
Retinoic acid receptor-mediated signaling	0.0477817	0.253159	2.47831	7.53684	NCOA1;KAT2B;NRIP1;AKT1;MAPK14	BioPlanet_2016	330	5	30	Down	Mouse
Signaling by FGFR1 mutants	0.0477817	0.252274	2.47831	7.53684	BCR;STAT5B;FGFR1OP2;STAT3;PIK3R1	BioPlanet_2016	330	5	30	Down	Mouse
Fc gamma receptor-mediated phagocytosis	0.0505592	0.266008	1.74009	5.1935	GSN;MYO10;PRKCB;SPHK2;PRKCE;AKT3;ARPC5L;AKT1;ASAP1;PIP5K1B;PIK3R1	BioPlanet_2016	330	11	94	Down	Mouse
Androgen receptor proteolysis and transcription regulation	0.050769	0.266185	1.95015	5.81236	SVIL;GSN;CCND1;ZMIZ1;CTDSP2;NRIP1;AKT1;CTNNB1	BioPlanet_2016	330	8	61	Down	Mouse
Glucose-dependent insulinotropic polypeptide (GIP) biosynthesis, secretion, and inactivation	0.0522374	0.272936	3.43151	10.1297	PCSK1;PAX6;FFAR1	BioPlanet_2016	330	3	13	Down	Mouse
N-glycan trimming in the ER and calnexin/calreticulin cycle	0.0522374	0.271995	3.43151	10.1297	GANAB;MOGS;UGGT1	BioPlanet_2016	330	3	13	Down	Mouse
PIP biosynthesis at the early endosome membrane	0.0522374	0.27106	3.43151	10.1297	PI4K2B;PIK3C2A;PI4K2A	BioPlanet_2016	330	3	13	Down	Mouse
Signal regulatory protein (SIRP) family interactions	0.0522374	0.270132	3.43151	10.1297	SIRPA;PTPN11;SKAP2	BioPlanet_2016	330	3	13	Down	Mouse
TACI and BCMA stimulation of B cell immune responses	0.0522374	0.26921	3.43151	10.1297	CHUK;TRAF6;MAPK14	BioPlanet_2016	330	3	13	Down	Mouse
Signal amplification	0.0539403	0.277041	2.39837	7.00294	GNA13;GNG4;GNG12;MAPK14;GNAI2	BioPlanet_2016	330	5	31	Down	Mouse
Insulin biosynthesis and processing	0.0546856	0.279916	2.17608	6.32403	PCSK1;SRP19;RPN1;PDX1;ERO1L;NKX2-2	BioPlanet_2016	330	6	41	Down	Mouse
Small cell lung cancer	0.054921	0.280171	1.77022	5.13694	RB1;CCND1;CHUK;TRAF6;AKT3;AKT1;ITGAV;ITGA6;IKBKG;PIK3R1	BioPlanet_2016	330	10	84	Down	Mouse
Beta-alanine metabolism	0.0564185	0.286841	2.70362	7.77279	ALDH3A2;GAD1;UPB1;ALDH9A1	BioPlanet_2016	330	4	22	Down	Mouse
CTLA4 inhibitory signaling	0.0564185	0.285879	2.70362	7.77279	AKT3;PPP2R5A;AKT1;PTPN11	BioPlanet_2016	330	4	22	Down	Mouse
Epstein-Barr virus LMP1 signaling	0.0564185	0.284923	2.70362	7.77279	CHUK;IRAK1;TRAF6;IKBKG	BioPlanet_2016	330	4	22	Down	Mouse
T cell receptor downstream signaling	0.0564185	0.283973	2.70362	7.77279	CHUK;TRAF6;BCL10;IKBKG	BioPlanet_2016	330	4	22	Down	Mouse
TRAF6 mediated NF-kB activation	0.0564185	0.283029	2.70362	7.77279	CHUK;TRAF6;TRIM25;IKBKG	BioPlanet_2016	330	4	22	Down	Mouse
Methionine salvage pathway	0.056535	0.282675	4.95663	14.2399	GOT1;ADI1	BioPlanet_2016	330	2	6	Down	Mouse
Signaling events mediated by stem cell factor receptor (c-Kit)	0.0581289	0.289685	2.00172	5.69506	SHC1;STAT3;AKT1;PTPN11;PIK3R1;JAK2;SOS1	BioPlanet_2016	330	7	52	Down	Mouse
C-Myb transcription factor network	0.0586681	0.291411	1.7494	4.96105	SKI;CEBPB;ZFHX3;CCND1;PIM1;TOM1;NLK;ETS2;SND1;HIPK2	BioPlanet_2016	330	10	85	Down	Mouse
G alpha s pathway	0.0599077	0.296592	1.6109	4.53462	PDE1C;GCGR;PHKA1;CACNA1D;BRAF;MAPK14;RGS3;ADCY9;RAPGEF1;PDE5A;RGS11;PDE8A;RGS9	BioPlanet_2016	330	13	120	Down	Mouse
Aldosterone-regulated sodium reabsorption	0.0603297	0.297705	2.12427	5.9648	PRKCB;INSR;SCNN1B;IRS2;ATP1B3;PIK3R1	BioPlanet_2016	330	6	42	Down	Mouse
Bladder cancer	0.0603297	0.296736	2.12427	5.9648	RB1;CCND1;CDH1;VEGFB;MDM2;BRAF	BioPlanet_2016	330	6	42	Down	Mouse
Interferon gamma signaling regulation	0.0632608	0.310142	3.1864	8.79604	PTPN11;JAK2;JAK1	BioPlanet_2016	330	3	14	Down	Mouse
S1P/S1P4 pathway	0.0632608	0.309138	3.1864	8.79604	GNA13;GNAO1;GNAI2	BioPlanet_2016	330	3	14	Down	Mouse
Androgen receptor regulation of biosynthesis and transcription	0.0632674	0.308174	1.96395	5.42125	NCOA1;KAT2B;ZMIZ2;MDM2;MAPK14;FOXO1;GNB2L1	BioPlanet_2016	330	7	53	Down	Mouse
Endothelins	0.0641467	0.311452	1.85874	5.10517	GNAO1;ADCY9;PRKCB;PRKCE;AKT1;JAK2;MAPK14;GNAI2	BioPlanet_2016	330	8	64	Down	Mouse
Wnt signaling pathway and pluripotency	0.0646325	0.312805	1.66907	4.57164	CCND1;PRKCB;PRKCE;CTNND1;DVL1;AXIN1;CTNNB1;NLK;LDLR;WNT4;PAFAH1B1	BioPlanet_2016	330	11	98	Down	Mouse
Incretin biosynthesis, secretion, and inactivation	0.0648015	0.312621	2.58607	7.07658	PCSK1;CTNNB1;PAX6;FFAR1	BioPlanet_2016	330	4	23	Down	Mouse
Modulation of interferon signaling by chaperones	0.0648015	0.311625	2.58607	7.07658	RB1;CHUK;IKBKG;JAK2	BioPlanet_2016	330	4	23	Down	Mouse
RNA polymerase III transcription termination	0.0648015	0.310636	2.58607	7.07658	NFIX;POLR3B;NFIC;POLR3E	BioPlanet_2016	330	4	23	Down	Mouse
Rho cell motility signaling pathway	0.0648015	0.309653	2.58607	7.07658	GSN;ARHGAP1;PIP5K1B;ARHGEF5	BioPlanet_2016	330	4	23	Down	Mouse
Cell differentiation by G alpha (i/o) pathway inferred from mouse Neuro2A model	0.0663067	0.315846	2.07487	5.63008	ASAH1;AKT3;STAT3;RAPGEF1;AKT1;BRAF	BioPlanet_2016	330	6	43	Down	Mouse
Insulin secretion regulation by glucagon-like peptide-1	0.0663067	0.314853	2.07487	5.63008	GNG4;PRKAR2B;KCNB1;PRKAR2A;ITPR3;GNG12	BioPlanet_2016	330	6	43	Down	Mouse
VEGF signaling pathway	0.0682201	0.322923	1.76091	4.72807	PLA2G2F;PRKCB;SPHK2;AKT3;MAPKAPK2;AKT1;NFATC2;PIK3R1;MAPK14	BioPlanet_2016	330	9	76	Down	Mouse
LPA receptor mediated events	0.0690486	0.325823	1.83014	4.89186	GNA13;GNAO1;ADCY9;PRKCE;AKT1;MAPT;PIK3R1;GNAI2	BioPlanet_2016	330	8	65	Down	Mouse
Pyrimidine metabolism	0.0725368	0.341217	1.63569	4.29149	NT5C3A;CDA;UCK2;CANT1;ENTPD3;NME6;RRM2B;POLR3B;POLR1A;NT5C2;UPB1	BioPlanet_2016	330	11	100	Down	Mouse
Gastrin pathway	0.0726164	0.34053	2.02771	5.31781	SREBF1;CCND1;S100A6;CTNNB1;ITGAV;LAMTOR3	BioPlanet_2016	330	6	44	Down	Mouse
Heart development	0.0726164	0.339476	2.02771	5.31781	BMPR2;VEGFB;NFATC2;CTNNB1;PTPN11;FOXA2	BioPlanet_2016	330	6	44	Down	Mouse
Interactions of HIV Vpr protein with host cellular proteins	0.0726164	0.338428	2.02771	5.31781	SEH1L;NUP133;NUP50;RAE1;NUP160;KPNA1	BioPlanet_2016	330	6	44	Down	Mouse
Ubiquitin-mediated proteolysis	0.0735921	0.34192	1.53072	3.99399	UBE3C;ANAPC7;FBXO2;CUL2;UBE4B;WWP2;UBE2J1;DDB1;HERC3;ITCH;CDC34;TRAF6;MDM2;TRIM37	BioPlanet_2016	330	14	136	Down	Mouse
Cholesterol biosynthesis	0.0737949	0.341811	2.47831	6.45964	SREBF1;SQLE;LSS;LBR	BioPlanet_2016	330	4	24	Down	Mouse
Dorso-ventral axis formation	0.0737949	0.340765	2.47831	6.45964	CPEB1;SPIRE1;SOS1;ETS2	BioPlanet_2016	330	4	24	Down	Mouse
Plexin D1 signaling	0.0737949	0.339727	2.47831	6.45964	RRAS;ITGA6;ITGAV;PIP5K1B	BioPlanet_2016	330	4	24	Down	Mouse
TAK1 activates NF-kappaB by phosphorylation and activation of IKK complex	0.0737949	0.338694	2.47831	6.45964	CHUK;IRAK1;TRAF6;IKBKG	BioPlanet_2016	330	4	24	Down	Mouse
EGF receptor transactivation by GPCRs in cardiac hypertrophy	0.0750359	0.343346	2.18675	5.66322	CHUK;SHC1;PRKCB;IKBKG;SOS1	BioPlanet_2016	330	5	34	Down	Mouse
Mechanisms of transcriptional repression by DNA methylation	0.0752578	0.343321	2.97398	7.69319	MBD3;MBD2;CHD3	BioPlanet_2016	330	3	15	Down	Mouse
CREB phosphorylation	0.075689	0.344248	4.24854	10.966	RPS6KA2;MAPKAPK2	BioPlanet_2016	330	2	7	Down	Mouse
FXR and LXR regulation of cholesterol metabolism	0.075689	0.343215	4.24854	10.966	ABCA1;LDLR	BioPlanet_2016	330	2	7	Down	Mouse
Nectin/Necl trans heterodimerization	0.075689	0.342187	4.24854	10.966	PVRL3;PVRL2	BioPlanet_2016	330	2	7	Down	Mouse
Post-transcriptional silencing by small RNAs	0.075689	0.341166	4.24854	10.966	AGO1;AGO2	BioPlanet_2016	330	2	7	Down	Mouse
Viral dsRNA-TLR3-TRIF complex activation of RIP1	0.075689	0.34015	4.24854	10.966	CHUK;IKBKG	BioPlanet_2016	330	2	7	Down	Mouse
Melanogenesis	0.0767098	0.343714	1.61949	4.15841	GNAO1;POMC;ADCY9;PRKCB;CREB3L1;CREB3L2;DVL1;CTNNB1;PRKX;WNT4;GNAI2	BioPlanet_2016	330	11	101	Down	Mouse
Interleukin-1 signaling pathway	0.0774746	0.346114	1.54647	3.95557	CHUK;IL1R1;PTPN11;PIK3R1;MAPK14;UBE2J1;IRAK1;TOLLIP;TRAF6;MAPKAPK2;AKT1;IKBKG;SQSTM1	BioPlanet_2016	330	13	125	Down	Mouse
Amino sugar and nucleotide sugar metabolism	0.0792574	0.353034	1.98265	5.02613	CYB5R1;GNPDA1;PMM1;UXS1;AMDHD2;UAP1L1	BioPlanet_2016	330	6	45	Down	Mouse
RNA polymerase III transcription	0.0792574	0.351996	1.98265	5.02613	GTF3C1;GTF3C4;NFIX;POLR3B;NFIC;POLR3E	BioPlanet_2016	330	6	45	Down	Mouse
Signaling by FGFR mutants	0.0792574	0.350964	1.98265	5.02613	BCR;STAT5B;FGFR1OP2;STAT3;PIK3R1;SOS1	BioPlanet_2016	330	6	45	Down	Mouse
Gap junction pathway	0.079871	0.352647	1.65221	4.1757	GJD2;TJP1;ADCY9;PRKCB;PDGFA;CSNK1D;ITPR3;PRKX;SOS1;GNAI2	BioPlanet_2016	330	10	90	Down	Mouse
Developmental biology	0.0801001	0.352627	1.27456	3.2176	CEBPB;TRIO;SLC2A2;CACNA1D;PCSK6;AP2A2;FOXO1;ABLIM1;RRAS;RPS6KA2;AKT3;ABL1;PLXNA2;AKT1;ABL2;MYH14;ITGAV;NKX6-1;MEF2D;NKX2-2;NCOA1;SREBF1;ARHGEF12;MYO10;PDX1;MED9;PAX6;PTPN11;MAPK14;MED23;NFASC;CTNNB1;IAPP;INSM1;SOS1;FOXA2	BioPlanet_2016	330	36	420	Down	Mouse
Thromboxane A2 receptor signaling	0.0802878	0.352426	1.85874	4.68799	GNA13;PRKCB;ADRBK2;PRKCE;AKT1;MAPK14;GNAI2	BioPlanet_2016	330	7	56	Down	Mouse
Integrated cancer pathway	0.0829295	0.362967	2.12427	5.28893	RB1;MDM2;AKT1;CDC25A;JAK1	BioPlanet_2016	330	5	35	Down	Mouse
Fatty acid biosynthesis	0.0833831	0.363897	2.37918	5.91063	ACLY;PC;FASN;HADH	BioPlanet_2016	330	4	25	Down	Mouse
Pre-NOTCH expression and processing	0.0864954	0.376392	1.82613	4.46974	KAT2B;CCND1;AGO1;SEL1L;AGO2;ATP2A2;ST3GAL3	BioPlanet_2016	330	7	57	Down	Mouse
Acetylation and deacetylation of RelA in the nucleus	0.088171	0.382581	2.7881	6.77085	CHUK;TRAF6;IKBKG	BioPlanet_2016	330	3	16	Down	Mouse
Amino acid biosynthesis and interconversion (transamination)	0.088171	0.381485	2.7881	6.77085	GOT1;CCBL1;GLUL	BioPlanet_2016	330	3	16	Down	Mouse
B cell survival pathway	0.088171	0.380395	2.7881	6.77085	AKT1;PIK3R1;MTOR	BioPlanet_2016	330	3	16	Down	Mouse
CD40L signaling pathway	0.088171	0.379311	2.7881	6.77085	CHUK;TRAF6;IKBKG	BioPlanet_2016	330	3	16	Down	Mouse
Cell death signaling by NRIF in the nucleus	0.088171	0.378234	2.7881	6.77085	APH1A;TRAF6;SQSTM1	BioPlanet_2016	330	3	16	Down	Mouse
JNK (c-Jun kinases) phosphorylation and activation mediated by activated human TAK1	0.088171	0.377162	2.7881	6.77085	IRAK1;TRAF6;IKBKG	BioPlanet_2016	330	3	16	Down	Mouse
Selenium metabolism and selenoproteins	0.088171	0.376097	2.7881	6.77085	RPL30;DIO1;SCLY	BioPlanet_2016	330	3	16	Down	Mouse
Sprouty regulation of FGF signaling	0.088171	0.375037	2.7881	6.77085	MKNK1;BRAF;PTPN11	BioPlanet_2016	330	3	16	Down	Mouse
p75 neurotrophin receptor signaling via NF-kB	0.088171	0.373984	2.7881	6.77085	IRAK1;TRAF6;SQSTM1	BioPlanet_2016	330	3	16	Down	Mouse
Neurotransmitter release cycle	0.0912434	0.385932	2.06526	4.9447	UNC13B;ALDH5A1;GAD1;DNAJC5;SYN1	BioPlanet_2016	330	5	36	Down	Mouse
PI3K/PLC/TRK pathway	0.0912434	0.384854	2.06526	4.9447	CCND1;SHC1;AKT1;PIK3R1;SOS1	BioPlanet_2016	330	5	36	Down	Mouse
SNARE interactions in vesicular transport	0.0912434	0.383782	2.06526	4.9447	VAMP8;BNIP1;STX4;STX3;VTI1B	BioPlanet_2016	330	5	36	Down	Mouse
MAP kinase signaling pathway	0.0933911	0.391724	1.65221	3.91732	CHUK;SHC1;RPS6KA2;MKNK1;MAPKAPK2;MKNK2;RAPGEF2;MAP3K10;MAPK14	BioPlanet_2016	330	9	81	Down	Mouse
ABC transporters	0.0935221	0.391187	1.89828	4.49809	ABCA1;ABCA2;ABCD3;ABCA5;ABCC8;ABCA3	BioPlanet_2016	330	6	47	Down	Mouse
Nucleotide-binding domain, leucine rich repeat containing receptor (NLR) signaling pathways	0.0935221	0.390106	1.89828	4.49809	ITCH;IRAK1;CHUK;TRAF6;IKBKG;MAPK14	BioPlanet_2016	330	6	47	Down	Mouse
Fibroblast growth factor 1	0.0935473	0.389136	2.28768	5.42016	CEBPB;CCND1;PDGFA;IGF1R	BioPlanet_2016	330	4	26	Down	Mouse
Inhibition of activated T cell apoptosis by neuropeptides VIP and PACAP	0.0935473	0.388067	2.28768	5.42016	CHUK;PRKAR2B;PRKAR2A;NFATC2	BioPlanet_2016	330	4	26	Down	Mouse
Physiological and pathological hypertrophy of the heart	0.0935473	0.387004	2.28768	5.42016	PRKCB;PRKCE;STAT3;MAPK14	BioPlanet_2016	330	4	26	Down	Mouse
Ras signaling pathway	0.0935473	0.385946	2.28768	5.42016	CHUK;AKT1;PIK3R1;SOS1	BioPlanet_2016	330	4	26	Down	Mouse
Fibroblast growth factor receptor pathway	0.0948855	0.390401	1.5578	3.66875	PRKCB;SHC1;RPS6KA2;PRKCE;AKT3;AKT1;PTPN11;PIK3R1;SOS1;MAPK14;FOXO1	BioPlanet_2016	330	11	105	Down	Mouse
Chromatin remodeling by nuclear receptors to facilitate initiation of transcription in carcinoma cells	0.0965344	0.396106	3.71747	8.69091	NCOA1;KAT2B	BioPlanet_2016	330	2	8	Down	Mouse
Cross-presentation of particulate exogenous antigens (phagosomes)	0.0965344	0.395032	3.71747	8.69091	ITGB5;ITGAV	BioPlanet_2016	330	2	8	Down	Mouse
Gene expression regulation in early pancreatic precursor cells	0.0965344	0.393965	3.71747	8.69091	PDX1;NKX6-1	BioPlanet_2016	330	2	8	Down	Mouse
NOD-like receptor (NLR) proteins	0.0965344	0.392903	3.71747	8.69091	CHUK;IKBKG	BioPlanet_2016	330	2	8	Down	Mouse
S6K1 signaling	0.0965344	0.391847	3.71747	8.69091	RPTOR;MTOR	BioPlanet_2016	330	2	8	Down	Mouse
SREBP control of lipid biosynthesis	0.0965344	0.390796	3.71747	8.69091	SREBF1;LDLR	BioPlanet_2016	330	2	8	Down	Mouse
Shuttle for transfer of acetyl groups from mitochondria to the cytosol	0.0965344	0.389751	3.71747	8.69091	ACLY;PC	BioPlanet_2016	330	2	8	Down	Mouse
Thiamine metabolism	0.0965344	0.388712	3.71747	8.69091	TPK1;PHPT1	BioPlanet_2016	330	2	8	Down	Mouse
Transport of nucleotide sugars	0.0965344	0.387678	3.71747	8.69091	SLC35B2;SLC35B4	BioPlanet_2016	330	2	8	Down	Mouse
Antiviral mechanism by interferon-stimulated genes	0.0969054	0.388135	1.69942	3.96647	SEH1L;NUP133;NUP50;TRIM25;RAE1;NUP160;JAK1;KPNA1	BioPlanet_2016	330	8	70	Down	Mouse
Platelet activation, signaling and aggregation	0.0971153	0.387947	1.37818	3.21373	PRKCB;SHC1;PRKCE;VEGFB;PDGFA;ITPR3;ACTN4;PIK3R1;GNG12;MAPK14;ADRA2A;GNAI2;GNA13;GNG4;AKT3;PSAP;AKT1;STX4;SOS1	BioPlanet_2016	330	19	205	Down	Mouse
Hemostasis pathway	0.0973804	0.38798	1.23916	2.88616	DOCK5;SHC1;DOCK9;PDGFA;ATP2A2;ITPR3;PIK3R1;PHF21A;GNAI2;GNA13;PRKAR2B;GNG4;PRKAR2A;AKT3;PSAP;ABL1;AKT1;SIRPA;STX4;ITGAV;JAK2;KIFAP3;SH2B1;PRKCB;PRKCE;ITPK1;VEGFB;PPP2R5A;PTPN11;ATP1B3;ACTN4;GNG12;MAPK14;ADRA2A;SLC7A5;STIM1;ITGA6;PDE5A;SOS1	BioPlanet_2016	330	39	468	Down	Mouse
Integrin signaling pathway	0.0989585	0.39323	1.43902	3.32854	SHC1;TNK2;BRAF;ASAP1;MAPK14;BCR;RRAS;AKT3;CAPN5;ABL1;RAPGEF1;AKT1;TSPAN5;SOS1;RHOQ	BioPlanet_2016	330	15	155	Down	Mouse
Platelet homeostasis	0.0989987	0.392357	1.63206	3.77438	STIM1;GNG4;ATP2A2;PPP2R5A;PDE5A;ITPR3;PTPN11;GNG12;MAPK14	BioPlanet_2016	330	9	82	Down	Mouse
HIV life cycle	0.0991437	0.391903	1.51219	3.49496	CDK9;SEH1L;CCNT1;NUP133;NUP50;NMT2;TCEA1;VPS37A;SUPT5H;RAE1;NUP160;TAF1	BioPlanet_2016	330	12	118	Down	Mouse
Latent infection of Homo sapiens with Mycobacterium tuberculosis	0.0999688	0.394133	2.00944	4.62754	ATP6V1A;ATP6V0E1;ATP6V1E1;ATP6V0D1;ATP6V1C1	BioPlanet_2016	330	5	37	Down	Mouse
HES/HEY pathway	0.101138	0.397703	1.85874	4.25887	RB1;GHR;NCOA1;HES6;STAT3;JAK2	BioPlanet_2016	330	6	48	Down	Mouse
N-glycan biosynthesis	0.101138	0.39667	1.85874	4.25887	GANAB;MAN2A2;RPN1;ALG2;MOGS;ALG11	BioPlanet_2016	330	6	48	Down	Mouse
ABCA transporters in lipid homeostasis	0.101938	0.398773	2.6241	5.99184	ABCA2;ABCD3;ABCA3	BioPlanet_2016	330	3	17	Down	Mouse
Beta-catenin phosphorylation cascade	0.101938	0.397742	2.6241	5.99184	AXIN1;PPP2R5A;CTNNB1	BioPlanet_2016	330	3	17	Down	Mouse
Cell to cell adhesion signaling	0.101938	0.396717	2.6241	5.99184	CDH1;CTNNB1;PTPN11	BioPlanet_2016	330	3	17	Down	Mouse
Energy-dependent regulation of mTOR by LKB1-AMPK	0.101938	0.395697	2.6241	5.99184	RPTOR;TSC2;TSC1	BioPlanet_2016	330	3	17	Down	Mouse
HIV-1 elongation complex formation in the absence of HIV-1 Tat	0.101938	0.394683	2.6241	5.99184	CDK9;CCNT1;TCEA1	BioPlanet_2016	330	3	17	Down	Mouse
Platelet sensitization by LDL	0.101938	0.393673	2.6241	5.99184	PPP2R5A;PTPN11;MAPK14	BioPlanet_2016	330	3	17	Down	Mouse
SHC-related events	0.101938	0.392669	2.6241	5.99184	SHC1;INSR;SOS1	BioPlanet_2016	330	3	17	Down	Mouse
SHC1 events in EGFR signaling	0.101938	0.39167	2.6241	5.99184	SHC1;IRS2;SOS1	BioPlanet_2016	330	3	17	Down	Mouse
Oxidative stress	0.104266	0.399597	2.20295	4.98045	NFIX;HMOX1;MAPK14;TXN2	BioPlanet_2016	330	4	27	Down	Mouse
RNA polymerase III transcription initiation from type 2 promoter	0.104266	0.398586	2.20295	4.98045	GTF3C1;GTF3C4;POLR3B;POLR3E	BioPlanet_2016	330	4	27	Down	Mouse
Rev-mediated nuclear export of HIV-1 RNA	0.104266	0.397579	2.20295	4.98045	SEH1L;NUP50;RAE1;KPNA1	BioPlanet_2016	330	4	27	Down	Mouse
TNF/stress-related signaling	0.104266	0.396578	2.20295	4.98045	CHUK;IKBKG;MAPK14;TANK	BioPlanet_2016	330	4	27	Down	Mouse
RNA polymerase I, RNA polymerase III, and mitochondrial transcription	0.105246	0.3993	1.56525	3.52409	GTF3C1;KAT2B;GTF3C4;NFIX;RRN3;POLR3B;POLR1A;NFIC;MBD2;POLR3E	BioPlanet_2016	330	10	95	Down	Mouse
Glycerolipid metabolism	0.109068	0.412765	1.8208	4.0345	ALDH3A2;MBOAT2;AGPAT1;LCLAT1;AGPAT3;ALDH9A1	BioPlanet_2016	330	6	49	Down	Mouse
Signaling of hepatocyte growth factor receptor	0.109095	0.411834	1.95656	4.33484	STAT3;RAPGEF1;PTPN11;PIK3R1;SOS1	BioPlanet_2016	330	5	38	Down	Mouse
Transport of mature mRNAs derived from intronless transcripts	0.109095	0.410807	1.95656	4.33484	SEH1L;NUP133;NUP50;RAE1;NUP160	BioPlanet_2016	330	5	38	Down	Mouse
Costimulation by the CD28 family	0.109596	0.411667	1.65221	3.65296	AKT3;AKT1;PPP2R5A;THEM4;TRIB3;PTPN11;PIK3R1;MTOR	BioPlanet_2016	330	8	72	Down	Mouse
Cell junction organization	0.110781	0.415083	1.5932	3.50537	CDH1;PARD3;CTNND1;CTNNB1;ITGA6;PVRL3;MLLT4;PVRL2;LIMS1	BioPlanet_2016	330	9	84	Down	Mouse
Notch signaling pathway	0.113807	0.425367	1.4747	3.2049	APH1A;HES6;KAT2B;ITCH;CCND1;DVL1;STAT3;AKT1;PIK3R1;MAPT;JAK2;MIB1	BioPlanet_2016	330	12	121	Down	Mouse
Cell cycle: G1/S checkpoint	0.115515	0.430684	2.12427	4.58494	RB1;CCND1;ABL1;CDC25A	BioPlanet_2016	330	4	28	Down	Mouse
G-protein beta-gamma signalling	0.115515	0.429623	2.12427	4.58494	GNG4;AKT3;AKT1;GNG12	BioPlanet_2016	330	4	28	Down	Mouse
Multi-step regulation of transcription by PITX2	0.115515	0.428568	2.12427	4.58494	LDB1;DVL1;AXIN1;CTNNB1	BioPlanet_2016	330	4	28	Down	Mouse
PERK-regulated gene expression	0.115515	0.427517	2.12427	4.58494	DDIT3;EIF2AK3;ATF6;ATF4	BioPlanet_2016	330	4	28	Down	Mouse
Bone remodeling	0.116493	0.430083	2.47831	5.3282	CHUK;TRAF6;IKBKG	BioPlanet_2016	330	3	18	Down	Mouse
Fatty acyl-CoA biosynthesis	0.116493	0.429034	2.47831	5.3282	ACLY;FASN;ELOVL7	BioPlanet_2016	330	3	18	Down	Mouse
PKA activation in glucagon signaling	0.116493	0.42799	2.47831	5.3282	ADCY9;PRKAR2B;PRKAR2A	BioPlanet_2016	330	3	18	Down	Mouse
Pre-NOTCH processing in Golgi	0.116493	0.426951	2.47831	5.3282	SEL1L;ATP2A2;ST3GAL3	BioPlanet_2016	330	3	18	Down	Mouse
TNFR2 signaling pathway	0.116493	0.425917	2.47831	5.3282	CHUK;IKBKG;TANK	BioPlanet_2016	330	3	18	Down	Mouse
TGF-beta signaling pathway	0.11822	0.431189	1.36642	2.91759	ZFYVE9;SHC1;STAT3;AXIN1;PIK3R1;MAPK14;SKI;EID2;ITCH;CCND1;CDH1;PRKAR2A;TRAF6;AKT1;CTNNB1;SOS1;JAK1	BioPlanet_2016	330	17	185	Down	Mouse
Angiotensin II-mediated activation of JNK pathway via Pyk2-dependent signaling	0.118611	0.431571	1.9064	4.06426	SHC1;PRKCB;MAPK14;SOS1;MEF2D	BioPlanet_2016	330	5	39	Down	Mouse
Abl role in Robo-Slit signaling	0.118757	0.431066	3.30442	7.04064	ABL1;ABL2	BioPlanet_2016	330	2	9	Down	Mouse
Elevation of cytosolic calcium levels	0.118757	0.430032	3.30442	7.04064	STIM1;ITPR3	BioPlanet_2016	330	2	9	Down	Mouse
Phenylalanine and tyrosine catabolism	0.118757	0.429004	3.30442	7.04064	QDPR;CCBL1	BioPlanet_2016	330	2	9	Down	Mouse
Pyrimidine salvage reactions	0.118757	0.42798	3.30442	7.04064	CDA;UCK2	BioPlanet_2016	330	2	9	Down	Mouse
cAMP receptor, G-protein-independent pathways inferred from amoeba model	0.118757	0.426961	3.30442	7.04064	STAT5B;STAT3	BioPlanet_2016	330	2	9	Down	Mouse
Colorectal cancer	0.121448	0.435598	1.67886	3.53948	CCND1;AKT3;AXIN1;AKT1;CTNNB1;BRAF;PIK3R1	BioPlanet_2016	330	7	62	Down	Mouse
Metabolism of vitamins and cofactors	0.125848	0.450308	1.7494	3.62595	SLC25A16;PANK3;GSTO1;TPK1;RFK;FASN	BioPlanet_2016	330	6	51	Down	Mouse
Epidermal growth factor receptor (EGFR) pathway	0.126584	0.451871	1.47359	3.0457	PRKCB;SHC1;RPS6KA2;PRKCE;AKT3;AKT1;PIK3R1;SOS1;MAPK14;FOXO1;RHOQ	BioPlanet_2016	330	11	111	Down	Mouse
CDO in myogenesis	0.127267	0.45324	2.05102	4.22811	ABL1;CTNNB1;MAPK14;MEF2D	BioPlanet_2016	330	4	29	Down	Mouse
Lipoprotein metabolism	0.127267	0.452173	2.05102	4.22811	ABCA1;BMP1;P4HB;LDLR	BioPlanet_2016	330	4	29	Down	Mouse
FRS2-mediated activation	0.131767	0.467061	2.34788	4.75849	KIDINS220;RAPGEF1;BRAF	BioPlanet_2016	330	3	19	Down	Mouse
GABA biosynthesis, release, reuptake and degradation	0.131767	0.465967	2.34788	4.75849	ALDH5A1;GAD1;DNAJC5	BioPlanet_2016	330	3	19	Down	Mouse
Glycosaminoglycan degradation	0.131767	0.464879	2.34788	4.75849	HGSNAT;IDS;GNS	BioPlanet_2016	330	3	19	Down	Mouse
Hypoxic and oxygen homeostasis regulation of HIF-1-alpha	0.131767	0.463795	2.34788	4.75849	EGLN1;CUL2;GNB2L1	BioPlanet_2016	330	3	19	Down	Mouse
Lissencephaly gene (LIS1) in neuronal migration and development	0.131767	0.462717	2.34788	4.75849	CLIP1;ABL1;PAFAH1B1	BioPlanet_2016	330	3	19	Down	Mouse
Platelet calcium homeostasis	0.131767	0.461643	2.34788	4.75849	STIM1;ATP2A2;ITPR3	BioPlanet_2016	330	3	19	Down	Mouse
Signaling by constitutively active EGFR	0.131767	0.460574	2.34788	4.75849	SHC1;PIK3R1;SOS1	BioPlanet_2016	330	3	19	Down	Mouse
Lipid metabolism regulation by peroxisome proliferator-activated receptor alpha (PPAR-alpha)	0.132374	0.461628	1.46044	2.95318	ABCA1;NCOA1;MED23;SREBF1;PEX11A;MED9;TRIB3;NRF1;NR1D1;TEAD1;TNFRSF21	BioPlanet_2016	330	11	112	Down	Mouse
Taste transduction	0.134681	0.468589	1.71576	3.43983	KCNB1;SCNN1B;CACNA1B;CACNA1A;ITPR3;PRKX	BioPlanet_2016	330	6	52	Down	Mouse
Integrin-mediated cell adhesion	0.13474	0.467719	1.48699	2.98053	ITGB5;SHC1;AKT3;CAPN5;RAPGEF1;AKT1;BRAF;ITGAV;ITGA6;SOS1	BioPlanet_2016	330	10	100	Down	Mouse
MAPK cascade role in angiogenesis	0.137184	0.47511	1.62639	3.23072	SHC1;AKT1;PTPN11;SHB;SOS1;MAPK14;MTOR	BioPlanet_2016	330	7	64	Down	Mouse
Validated nuclear estrogen receptor alpha network	0.137184	0.474023	1.62639	3.23072	NCOA1;CEBPB;CCND1;CHUK;ABCA3;NRIP1;AP1B1	BioPlanet_2016	330	7	64	Down	Mouse
ERBB1 internalization pathway	0.138754	0.478352	1.8134	3.58157	SHC1;CHMP3;PIK3R1;SOS1;EPN1	BioPlanet_2016	330	5	41	Down	Mouse
Fc epsilon receptor I signaling in mast cells	0.138754	0.477262	1.8134	3.58157	SHC1;PRKCB;NFATC2;PIK3R1;SOS1	BioPlanet_2016	330	5	41	Down	Mouse
CDC42 activity regulation	0.139496	0.478724	1.98265	3.90527	DOCK9;ARHGDIA;ARHGAP1;GIT1	BioPlanet_2016	330	4	30	Down	Mouse
Nuclear events mediated by MAP kinases	0.139496	0.477639	1.98265	3.90527	RPS6KA2;MAPKAPK2;MAPK14;DUSP7	BioPlanet_2016	330	4	30	Down	Mouse
Signaling pathway from G-protein families	0.139496	0.476558	1.98265	3.90527	PRKAR2B;PRKCB;PRKAR2A;NFATC2	BioPlanet_2016	330	4	30	Down	Mouse
TNF-alpha signaling pathway	0.141117	0.481009	1.47227	2.88294	CHUK;RFK;MADD;AKT1;IKBKG;SOS1;GLUL;SQSTM1;TANK;GNB2L1	BioPlanet_2016	330	10	101	Down	Mouse
Activation of Src by protein tyrosine phosphatase alpha	0.142078	0.483195	2.97398	5.80335	PRKCB;CDC25A	BioPlanet_2016	330	2	10	Down	Mouse
Calcitonin-like ligand receptors	0.142078	0.482109	2.97398	5.80335	ADM2;IAPP	BioPlanet_2016	330	2	10	Down	Mouse
E2F-enabled inhibition of pre-replication complex formation	0.142078	0.481028	2.97398	5.80335	ORC2;CDC25A	BioPlanet_2016	330	2	10	Down	Mouse
IKK complex recruitment mediated by RIP1	0.142078	0.479952	2.97398	5.80335	CHUK;IKBKG	BioPlanet_2016	330	2	10	Down	Mouse
Nef-mediated downregulation of MHC class I complex cell surface expression	0.142078	0.478881	2.97398	5.80335	AP1B1;AP1S3	BioPlanet_2016	330	2	10	Down	Mouse
Rheb GTPase activity by AMPK regulation	0.142078	0.477814	2.97398	5.80335	TSC2;TSC1	BioPlanet_2016	330	2	10	Down	Mouse
TRAF6-mediated IRF7 activation in TLR7/8 or 9 signaling	0.142078	0.476752	2.97398	5.80335	IRAK1;TRAF6	BioPlanet_2016	330	2	10	Down	Mouse
Tetrahydrobiopterin (BH4) biosynthesis, recycling, salvage and regulation	0.142078	0.475695	2.97398	5.80335	GCH1;AKT1	BioPlanet_2016	330	2	10	Down	Mouse
T cell receptor signaling pathway	0.142646	0.476538	1.39071	2.70825	CHUK;PRKCB;SHC1;ARHGAP1;NFATC2;ASAP1;BCL10;PIK3R1;MAPK14;AKT3;AKT1;IKBKG;SOS1	BioPlanet_2016	330	13	139	Down	Mouse
Thrombin signaling through protease-activated receptors	0.143797	0.479324	1.68338	3.26467	GNA13;ARFGEF2;PRKCB;GNG4;PIK3R1;GNG12	BioPlanet_2016	330	6	53	Down	Mouse
Interleukin-12-mediated signaling events	0.145407	0.483624	1.60137	3.08779	IL1R1;SPHK2;STAT3;JAK2;MAPK14;MTOR;RAB7A	BioPlanet_2016	330	7	65	Down	Mouse
Estrogen receptor signaling pathway	0.147692	0.490142	2.23048	4.26609	AKT1;BRAF;MAPK14	BioPlanet_2016	330	3	20	Down	Mouse
Hypertrophy pathway	0.147692	0.489067	2.23048	4.26609	IL1R1;IFRD1;EIF4EBP1	BioPlanet_2016	330	3	20	Down	Mouse
Nerve growth factor (NGF) pathway	0.147692	0.487997	2.23048	4.26609	SHC1;PIK3R1;SOS1	BioPlanet_2016	330	3	20	Down	Mouse
VEGF, hypoxia, and angiogenesis	0.149352	0.492404	1.77022	3.366	SHC1;PRKCB;AKT1;PIK3R1;SOS1	BioPlanet_2016	330	5	42	Down	Mouse
Alpha-V beta-3 integrin/OPN pathway	0.152171	0.500605	1.9187	3.61243	GSN;CHUK;ITGAV;PIK3R1	BioPlanet_2016	330	4	31	Down	Mouse
Amino acid transport across the plasma membrane	0.152171	0.499517	1.9187	3.61243	SLC36A1;SLC7A5;SLC1A4;SLC7A1	BioPlanet_2016	330	4	31	Down	Mouse
HIV factor interactions with host	0.152576	0.499761	1.39405	2.62095	CDK9;SEH1L;CCNT1;NUP133;NUP50;PSME4;AP1B1;AP1S3;AP2A2;RAE1;NUP160;KPNA1	BioPlanet_2016	330	12	128	Down	Mouse
Phospholipase C-mediated cascade	0.153188	0.500678	1.65221	3.0997	ADCY9;PDE1C;PRKAR2B;PRKCE;PRKAR2A;ITPR3	BioPlanet_2016	330	6	54	Down	Mouse
Retinoblastoma protein regulation	0.153859	0.501786	1.57711	2.95191	RB1;CEBPB;CCND1;ABL1;MDM2;MAPK14;TAF1	BioPlanet_2016	330	7	66	Down	Mouse
Transcription	0.159804	0.520052	1.31447	2.41047	GTF3C1;GTF3C4;NFIX;RRN3;CCNT1;CSTF2;MBD2;SUPT5H;CDK9;KAT2B;POLR3B;POLR1A;NFIC;POLR3E;TCEA1;TAF1	BioPlanet_2016	330	16	181	Down	Mouse
Fc epsilon receptor I signaling pathway	0.160612	0.521556	1.50581	2.75378	PLA2G2F;PRKCB;PRKCE;AKT3;AKT1;PIK3R1;SOS1;MAPK14	BioPlanet_2016	330	8	79	Down	Mouse
Chagas disease	0.161162	0.52222	1.4298	2.60987	GNAO1;IRAK1;CHUK;TRAF6;AKT3;AKT1;PIK3R1;IKBKG;MAPK14;GNAI2	BioPlanet_2016	330	10	104	Down	Mouse
G1 to S cell cycle control	0.162532	0.52553	1.55357	2.82266	RB1;CCND1;CREB3L1;ORC2;MDM2;MYT1;CDC25A	BioPlanet_2016	330	7	67	Down	Mouse
SIDS susceptibility pathways	0.162532	0.524407	1.55357	2.82266	RET;CHRNB2;VIPR1;DDC;ECE1;IL6R;NKX2-2	BioPlanet_2016	330	7	67	Down	Mouse
cAMP cell motility pathway inferred from amoeba model	0.162532	0.523289	1.55357	2.82266	CYFIP2;PDE1C;AKT1;PDE4DIP;PDE5A;ITPR3;PDE8A	BioPlanet_2016	330	7	67	Down	Mouse
Calcineurin-dependent NFAT signaling role in lymphocytes	0.162842	0.523172	1.62217	2.9442	PRKCB;PRKCE;PIM1;NFATC2;MAPK14;MEF2D	BioPlanet_2016	330	6	55	Down	Mouse
TAp63 pathway	0.162842	0.522061	1.62217	2.9442	GPX2;ITCH;CHUK;ABL1;MDM2;NOC2L	BioPlanet_2016	330	6	55	Down	Mouse
ChREBP regulation by carbohydrates and cAMP	0.164197	0.525292	2.12427	3.83789	MLXIPL;PRKAR2B;PRKAR2A	BioPlanet_2016	330	3	21	Down	Mouse
Oxidative stress-induced gene expression via Nrf2	0.164197	0.524182	2.12427	3.83789	PRKCB;HMOX1;MAPK14	BioPlanet_2016	330	3	21	Down	Mouse
S1P/S1P1 pathway	0.164197	0.523076	2.12427	3.83789	GNAO1;ITGAV;GNAI2	BioPlanet_2016	330	3	21	Down	Mouse
p38 MK2 pathway	0.164197	0.521975	2.12427	3.83789	MAPKAPK2;TSC2;MAPK14	BioPlanet_2016	330	3	21	Down	Mouse
Alanine, aspartate and glutamate metabolism	0.165261	0.524253	1.85874	3.34615	ALDH5A1;GOT1;GAD1;GLUL	BioPlanet_2016	330	4	32	Down	Mouse
Carbohydrate metabolism	0.165413	0.523634	1.26552	2.27707	SEH1L;GOT1;NUP133;B3GAT3;GLCE;SLC2A2;PHKA1;ENO2;GNS;NUP160;KHK;EXT1;NDST1;G6PC2;PC;NUP50;IDS;B4GALT6;RAE1;ST3GAL3	BioPlanet_2016	330	20	235	Down	Mouse
BTG family proteins and cell cycle regulation	0.16625	0.525183	2.70362	4.851	RB1;CCND1	BioPlanet_2016	330	2	11	Down	Mouse
Cystic fibrosis transmembrane conductance regulator (CFTR) and beta 2 adrenergic receptor (b2AR) pathway	0.16625	0.524087	2.70362	4.851	PRKAR2B;PRKAR2A	BioPlanet_2016	330	2	11	Down	Mouse
E2F1 destruction pathway	0.16625	0.522995	2.70362	4.851	RB1;CDC34	BioPlanet_2016	330	2	11	Down	Mouse
Folate biosynthesis	0.16625	0.521908	2.70362	4.851	QDPR;GCH1	BioPlanet_2016	330	2	11	Down	Mouse
Regulated proteolysis of p75 neurotrophin receptor	0.16625	0.520825	2.70362	4.851	APH1A;TRAF6	BioPlanet_2016	330	2	11	Down	Mouse
Stress fiber formation mediated by Rho-selective guanine exchange factor AKAP13	0.16625	0.519746	2.70362	4.851	PRKAR2B;PRKAR2A	BioPlanet_2016	330	2	11	Down	Mouse
eIF2 regulation	0.16625	0.518673	2.70362	4.851	EIF5;EIF2AK3	BioPlanet_2016	330	2	11	Down	Mouse
p38 gamma/delta MAPK pathway	0.16625	0.517603	2.70362	4.851	CCND1;MAPT	BioPlanet_2016	330	2	11	Down	Mouse
Apoptosis modulation and signaling	0.168682	0.524095	1.48699	2.64645	DFFA;IRAK1;IL1R1;BAG3;TRAF6;TOLLIP;MADD;BCL2L2	BioPlanet_2016	330	8	80	Down	Mouse
HNF3A pathway	0.171517	0.531809	1.68976	2.97917	CEBPB;NFIC;NRIP1;AP1B1;FOXA2	BioPlanet_2016	330	5	44	Down	Mouse
Lysine degradation	0.171517	0.53072	1.68976	2.97917	ALDH3A2;DOT1L;DLST;HADH;ALDH9A1	BioPlanet_2016	330	5	44	Down	Mouse
Signaling by NOTCH	0.176744	0.545774	1.37453	2.38213	APH1A;TLE3;KAT2B;ITCH;CCND1;AGO1;SEL1L;AGO2;ATP2A2;ST3GAL3;MIB1	BioPlanet_2016	330	11	119	Down	Mouse
Glucagon-type ligand receptors	0.178736	0.550799	1.80241	3.10347	VIPR1;GNG4;GCGR;GNG12	BioPlanet_2016	330	4	33	Down	Mouse
Cell surface interactions at the vascular wall	0.180424	0.554868	1.42371	2.43803	SLC7A5;SHC1;SIRPA;ITGAV;ATP1B3;ITGA6;PTPN11;PIK3R1;SOS1	BioPlanet_2016	330	9	94	Down	Mouse
Nitric oxide signaling pathway	0.181215	0.556168	2.02771	3.46348	PRKCB;PRKAR2B;PRKAR2A	BioPlanet_2016	330	3	22	Down	Mouse
Regular glucocorticoid receptor pathway	0.185359	0.567732	1.45072	2.44513	NCOA1;POMC;STAT5B;VIPR1;MDM2;AKT1;MAPK14;FKBP5	BioPlanet_2016	330	8	82	Down	Mouse
Long-term potentiation	0.189799	0.580155	1.48699	2.47106	PPP1R1A;PRKCB;RPS6KA2;ITPR3;PRKX;BRAF;ATF4	BioPlanet_2016	330	7	70	Down	Mouse
HIV infection	0.190312	0.580547	1.26394	2.09699	SEH1L;CCNT1;NUP133;AP1B1;VPS37A;SUPT5H;AP2A2;NUP160;CDK9;NUP50;PSME4;NMT2;TCEA1;AP1S3;RAE1;KPNA1;TAF1	BioPlanet_2016	330	17	200	Down	Mouse
Assembly of HIV virion	0.191052	0.581631	2.47831	4.10213	NMT2;VPS37A	BioPlanet_2016	330	2	12	Down	Mouse
Caspase-mediated cleavage of cytoskeletal proteins	0.191052	0.580461	2.47831	4.10213	GSN;MAPT	BioPlanet_2016	330	2	12	Down	Mouse
Peptide hormone biosynthesis	0.191052	0.579295	2.47831	4.10213	POMC;PCSK1	BioPlanet_2016	330	2	12	Down	Mouse
Phospholipase C epsilon pathway	0.191052	0.578134	2.47831	4.10213	PRKAR2B;PRKAR2A	BioPlanet_2016	330	2	12	Down	Mouse
Platelet endothelial cell adhesion molecule 1 (PECAM1) interactions	0.191052	0.576978	2.47831	4.10213	ITGAV;PTPN11	BioPlanet_2016	330	2	12	Down	Mouse
Pyrimidine catabolism	0.191052	0.575826	2.47831	4.10213	NT5C3A;UPB1	BioPlanet_2016	330	2	12	Down	Mouse
Tryptophan metabolism	0.193272	0.581355	1.53826	2.52838	ALDH3A2;DDC;WARS;MDM2;HADH;ALDH9A1	BioPlanet_2016	330	6	58	Down	Mouse
Alpha-6 beta-1 and alpha-6 beta-4 integrin signaling	0.194857	0.58496	1.61629	2.64343	SHC1;CDH1;AKT1;ITGA6;PIK3R1	BioPlanet_2016	330	5	46	Down	Mouse
Transfer RNA aminoacylation	0.194857	0.583799	1.61629	2.64343	NARS;WARS;SARS;IARS;AARS	BioPlanet_2016	330	5	46	Down	Mouse
Antigen presentation: folding, assembly, and peptide loading of class I MHC proteins	0.196447	0.587397	1.22458	1.99283	SEC24B;UBE3C;ANAPC7;ITGB5;FBXO2;CUL2;UBR4;UBE2J1;TAPBP;SEC61A2;SEC61A1;ITCH;CDC34;PSME4;ARIH2;RNF182;ASB7;FBXO6;ITGAV;TRIM37;ASB1	BioPlanet_2016	330	21	255	Down	Mouse
Collagen binding in corneal epithelia mediated by Erk and PI-3 Kinase	0.198677	0.59289	1.93955	3.13446	GSN;SHC1;PIK3R1	BioPlanet_2016	330	3	23	Down	Mouse
Cyclins and cell cycle regulation	0.198677	0.591721	1.93955	3.13446	RB1;CCND1;CDC25A	BioPlanet_2016	330	3	23	Down	Mouse
Hypoxia and p53 in the cardiovascular system	0.198677	0.590556	1.93955	3.13446	MDM2;AKT1;TAF1	BioPlanet_2016	330	3	23	Down	Mouse
Mitochondrial pathway of apoptosis: antiapoptotic Bcl-2 family	0.198677	0.589396	1.93955	3.13446	AVEN;MAPK14;BCL2L2	BioPlanet_2016	330	3	23	Down	Mouse
Progesterone-initiated oocyte maturation	0.198677	0.58824	1.93955	3.13446	PRKAR2B;PRKAR2A;MYT1	BioPlanet_2016	330	3	23	Down	Mouse
RIG-I-like receptor signaling pathway	0.199277	0.588862	1.46605	2.36482	CHUK;TRAF6;TRIM25;IKBKG;AZI2;MAPK14;TANK	BioPlanet_2016	330	7	71	Down	Mouse
Interferon-gamma signaling pathway	0.204462	0.603003	1.37968	2.19007	CEBPB;STAT3;RAPGEF1;AKT1;PTPN11;PIK3R1;JAK2;MTOR;JAK1	BioPlanet_2016	330	9	97	Down	Mouse
Ether lipid metabolism	0.206709	0.608441	1.69942	2.67903	PLA2G2F;ENPP2;CEPT1;PAFAH1B1	BioPlanet_2016	330	4	35	Down	Mouse
Actions of nitric oxide in the heart	0.206921	0.607881	1.5819	2.49216	PRKAR2B;PRKAR2A;AKT1;PIK3R1;SLC7A1	BioPlanet_2016	330	5	47	Down	Mouse
Myocyte adrenergic pathway	0.208935	0.612606	1.44568	2.26355	ASAH1;AKT3;AKT1;CACNA1D;MAPK14;HCN2;GNAI2	BioPlanet_2016	330	7	72	Down	Mouse
Purine metabolism	0.214096	0.626522	1.26938	1.95653	ENTPD2;CANT1;ENTPD3;PDE1C;NT5C2;PAPSS2;NT5C3A;ADCY9;NME6;RRM2B;POLR3B;POLR1A;PDE5A;PDE8A	BioPlanet_2016	330	14	164	Down	Mouse
Selenium pathway	0.214661	0.626959	1.48699	2.28802	ABCA1;RFK;INSR;DIO1;ALOX5AP;LDLR	BioPlanet_2016	330	6	60	Down	Mouse
Activation of DNA fragmentation factor	0.216291	0.630502	2.28768	3.50273	DFFA;KPNA1	BioPlanet_2016	330	2	13	Down	Mouse
Adenylate cyclase inhibitory pathway	0.216291	0.629287	2.28768	3.50273	ADCY9;GNAI2	BioPlanet_2016	330	2	13	Down	Mouse
CBL-mediated ligand-induced downregulation of EGF receptors	0.216291	0.628077	2.28768	3.50273	SH3GLB1;PRKCB	BioPlanet_2016	330	2	13	Down	Mouse
Downregulation of ERBB2-ERBB3 signaling	0.216291	0.626871	2.28768	3.50273	AKT3;AKT1	BioPlanet_2016	330	2	13	Down	Mouse
Keap1-Nrf2 pathway	0.216291	0.62567	2.28768	3.50273	CEBPB;HMOX1	BioPlanet_2016	330	2	13	Down	Mouse
PI3K class IB pathway	0.216291	0.624474	2.28768	3.50273	AKT3;AKT1	BioPlanet_2016	330	2	13	Down	Mouse
Endogenous Toll-like receptor signaling	0.216517	0.623934	1.85874	2.84402	CHUK;IRAK1;IKBKG	BioPlanet_2016	330	3	24	Down	Mouse
Protein export	0.216517	0.622746	1.85874	2.84402	SEC61A2;SRP19;SEC61A1	BioPlanet_2016	330	3	24	Down	Mouse
Triacylglyceride biosynthesis	0.216517	0.621562	1.85874	2.84402	AGPAT5;AGPAT1;AGPAT3	BioPlanet_2016	330	3	24	Down	Mouse
Energy metabolism	0.219222	0.62813	1.54895	2.35079	NCOA1;NRF1;MAPK14;MEF2D;FOXO1	BioPlanet_2016	330	5	48	Down	Mouse
Transport to the Golgi and subsequent modification	0.221142	0.632433	1.65221	2.4931	SEC24B;MAN2A2;B4GALT6;MANEA	BioPlanet_2016	330	4	36	Down	Mouse
Focal adhesion	0.223101	0.63683	1.21257	1.81901	ITGB5;PRKCB;SHC1;TNK2;RASGRF1;VEGFB;PDGFA;BRAF;ACTN4;PIK3R1;IGF1R;CCND1;AKT3;RAPGEF1;AKT1;CTNNB1;ITGAV;ITGA6;SOS1	BioPlanet_2016	330	19	233	Down	Mouse
Ion channel transport	0.225648	0.642883	1.46261	2.17751	ATP8A1;ATP8B1;ATP2A2;ATP1B3;ATP11A;ATP2C1	BioPlanet_2016	330	6	61	Down	Mouse
Integrins in angiogenesis	0.228753	0.650504	1.40661	2.07491	PI4KA;AKT1;ITGAV;PTPN11;PIK3R1;PIK3C2A;IGF1R	BioPlanet_2016	330	7	74	Down	Mouse
Seven transmembrane receptor signaling through beta-arrestin	0.228753	0.649281	1.40661	2.07491	PDE1C;AKT3;MDM2;AKT1;PDE5A;MAPK14;PDE8A	BioPlanet_2016	330	7	74	Down	Mouse
Ceramide signaling pathway	0.231739	0.656521	1.51734	2.21856	ASAH1;SPHK2;MADD;AKT1;PDGFA	BioPlanet_2016	330	5	49	Down	Mouse
Basigin interactions	0.234672	0.663586	1.78439	2.58659	SLC7A5;ATP1B3;ITGA6	BioPlanet_2016	330	3	25	Down	Mouse
Ck1/Cdk5 regulation by type 1 glutamate receptors	0.234672	0.662346	1.78439	2.58659	PRKAR2B;PRKAR2A;CSNK1D	BioPlanet_2016	330	3	25	Down	Mouse
Ghrelin pathway	0.234672	0.66111	1.78439	2.58659	ABCA1;SREBF1;FASN	BioPlanet_2016	330	3	25	Down	Mouse
RNA polymerase I transcription initiation	0.234672	0.659879	1.78439	2.58659	KAT2B;RRN3;POLR1A	BioPlanet_2016	330	3	25	Down	Mouse
Regulatory RNA pathways	0.234672	0.658652	1.78439	2.58659	AGO1;AGO2;TARBP2	BioPlanet_2016	330	3	25	Down	Mouse
ALK in cardiac myocytes	0.23583	0.660673	1.60756	2.32235	BMPR2;DVL1;AXIN1;CTNNB1	BioPlanet_2016	330	4	37	Down	Mouse
Activation of NMDA receptor upon glutamate binding and postsynaptic events	0.23583	0.65945	1.60756	2.32235	RRAS;RPS6KA2;RASGRF1;BRAF	BioPlanet_2016	330	4	37	Down	Mouse
FRA pathway	0.23583	0.658231	1.60756	2.32235	CCND1;HMOX1;NFATC2;ATF4	BioPlanet_2016	330	4	37	Down	Mouse
Platelet aggregation (plug formation)	0.23583	0.657016	1.60756	2.32235	SHC1;AKT1;SOS1;ADRA2A	BioPlanet_2016	330	4	37	Down	Mouse
Gene expression	0.236013	0.656317	1.09066	1.57477	SRP19;RPL5;RPL30;ZNF175;CCNT1;ADARB1;SMG7;NARS;SEC61A2;SEC61A1;PTBP1;AKT1;RPL37;RPL39;TEAD1;RPS12;NCOA1;UPF1;WARS;NUP133;RPL21;RPS8;SARS;RPL13A;RPSA;MED23;KAT2B;PRPF4;POLR1A;NUP50;PSME4;MAPKAPK2;RPL37A;RPL26;ZNF235;ZNF398;GTF3C1;GTF3C4;RRN3;SEH1L;NFIX;RPN1;CSTF2;NUP160;EIF4EBP1;RAE1;MBD2;ZNF180;NR1D2;NR1D1;SUPT5H;MAPK14;TARBP2;NR2F6;SKI;CDK9;RPS28;EIF5;POLR3B;AGO1;NFIC;AGO2;POLR3E;ZNF613;TCEA1;IA…	BioPlanet_2016	330	71	968	Down	Mouse
Circadian rhythm	0.236812	0.657327	1.43902	2.07289	NCOA1;SREBF1;DBP;CSNK1D;NR1D1;MEF2D	BioPlanet_2016	330	6	62	Down	Mouse
GnRH signaling pathway	0.238395	0.660507	1.32504	1.89988	PLA2G2F;ADCY9;PRKCB;CACNA1D;ITPR3;PRKX;SOS1;MAPK14;ATF4	BioPlanet_2016	330	9	101	Down	Mouse
Glycolysis and gluconeogenesis	0.238895	0.660679	1.38786	1.98704	ALDH3A2;G6PC2;PC;GOT1;SLC2A2;ENO2;ALDH9A1	BioPlanet_2016	330	7	75	Down	Mouse
CARM1 transcriptional regulation by protein methylation	0.241796	0.667482	2.12427	3.01574	PRKAR2B;PRKAR2A	BioPlanet_2016	330	2	14	Down	Mouse
DCC-mediated attractive signaling	0.241796	0.666264	2.12427	3.01574	ABLIM1;TRIO	BioPlanet_2016	330	2	14	Down	Mouse
Polyamine metabolism	0.241796	0.66505	2.12427	3.01574	GOT1;ADI1	BioPlanet_2016	330	2	14	Down	Mouse
Sema3A-plexin repulsion signaling by inhibiting integrin adhesion	0.241796	0.663841	2.12427	3.01574	RRAS;PLXNA2	BioPlanet_2016	330	2	14	Down	Mouse
T cell receptor/Ras pathway	0.241796	0.662636	2.12427	3.01574	PRKCB;BRAF	BioPlanet_2016	330	2	14	Down	Mouse
Aquaporin-mediated transport	0.244454	0.668705	1.48699	2.09477	ADCY9;GNG4;PRKAR2B;PRKAR2A;GNG12	BioPlanet_2016	330	5	50	Down	Mouse
Non-coding RNA metabolism	0.244454	0.667495	1.48699	2.09477	SEH1L;NUP133;NUP50;RAE1;NUP160	BioPlanet_2016	330	5	50	Down	Mouse
[truncated: 6,786 more rows]
